# Supplementary material for: A single-cell atlas of conventional central chondrosarcoma reveals the role of endoplasmic reticulum stress in malignant transformation
Source: Commun Biol. 2024 Jan 24;7:124. doi: 10.1038/s42003-024-05790-w (PMC10808239; doi:10.1038/s42003-024-05790-w)
Supplement: Supplementary file 4 — Supplementary Data 1 [file 42003_2024_5790_MOESM4_ESM.xlsx]

## Sheet: 1.CNV_lost_at_Chr6
	chr	start	end	strain	gene_name	rank
SENP6	6	75601509	75718278	+	SENP6	6
MYO6	6	75749192	75919537	+	MYO6	6
IMPG1	6	75921115	76072678	-	IMPG1	6
LINC02540	6	76522451	76593623	-	LINC02540	6
AL591030.1	6	76561328	76562590	+	AL591030.1	6
AL590426.2	6	76774983	76775860	+	AL590426.2	6
HTR1B	6	77461753	77463773	-	HTR1B	6
MEI4	6	77690658	77926974	+	MEI4	6
AL121718.1	6	78604467	78606036	-	AL121718.1	6
AL450327.1	6	78809715	78813303	-	AL450327.1	6
IRAK1BP1	6	78867472	78946440	+	IRAK1BP1	6
PHIP	6	78935867	79078236	-	PHIP	6
HMGN3	6	79201245	79234738	-	HMGN3	6
HMGN3-AS1	6	79233718	79236797	+	HMGN3-AS1	6
AL078601.2	6	79420297	79421305	+	AL078601.2	6
LCA5	6	79484991	79537458	-	LCA5	6
AL451064.1	6	79561132	79561602	+	AL451064.1	6
SH3BGRL2	6	79631283	79703659	+	SH3BGRL2	6
LINC01621	6	79803583	79807225	-	LINC01621	6
AL132875.2	6	79871873	79874610	+	AL132875.2	6
ELOVL4	6	79914812	79947580	-	ELOVL4	6
TTK	6	80003887	80042527	+	TTK	6
BCKDHB	6	80106647	80346270	+	BCKDHB	6
AL359715.3	6	80355424	80356859	+	AL359715.3	6
AL359715.1	6	80443344	80465927	+	AL359715.1	6
AL359715.2	6	80466958	80469080	+	AL359715.2	6
TENT5A	6	81491439	81752774	-	TENT5A	6
AL359693.1	6	81551686	81554092	+	AL359693.1	6
LINC01526	6	81813286	81814157	-	LINC01526	6
LINC02542	6	81845185	81933480	-	LINC02542	6
AL360157.1	6	81969453	81969539	-	AL360157.1	6
IBTK	6	82169983	82247754	-	IBTK	6
TPBG	6	82363206	82370828	+	TPBG	6
UBE3D	6	82892398	83065841	-	UBE3D	6
AL355613.1	6	82932601	82938677	+	AL355613.1	6
DOPEY1	6	83067666	83171350	+	DOPEY1	6
PGM3	6	83161150	83193936	-	PGM3	6
RWDD2A	6	83193379	83198932	+	RWDD2A	6
ME1	6	83210389	83431071	-	ME1	6
PRSS35	6	83512538	83525704	+	PRSS35	6
SNAP91	6	83552880	83709691	-	SNAP91	6
AL136972.1	6	83728055	83736525	+	AL136972.1	6
RIPPLY2	6	83853266	83857515	+	RIPPLY2	6
CYB5R4	6	83859643	83967424	+	CYB5R4	6
AL034347.1	6	83983728	84007323	+	AL034347.1	6
AL161621.1	6	84023055	84024553	+	AL161621.1	6
MRAP2	6	84033756	84090881	+	MRAP2	6
CEP162	6	84124241	84227635	-	CEP162	6
LINC01611	6	84421028	84556152	-	LINC01611	6
TBX18	6	84687351	84764519	-	TBX18	6
TBX18-AS1	6	84687712	84709578	+	TBX18-AS1	6
LINC02535	6	85387219	85390186	-	LINC02535	6
NT5E	6	85449584	85495791	+	NT5E	6
SNX14	6	85505496	85594156	-	SNX14	6
AL589666.1	6	85557978	85615234	-	AL589666.1	6
SYNCRIP	6	85607785	85643792	-	SYNCRIP	6
HTR1E	6	86937306	87016683	+	HTR1E	6
CGA	6	87085498	87095406	-	CGA	6
AL139274.2	6	87151159	87155285	-	AL139274.2	6
ZNF292	6	87152833	87264196	+	ZNF292	6
GJB7	6	87282978	87329278	-	GJB7	6
SMIM8	6	87322583	87399749	+	SMIM8	6
C6orf163	6	87344849	87365463	+	C6orf163	6
CFAP206	6	87407983	87464465	+	CFAP206	6
AL049697.1	6	87408012	87511634	+	AL049697.1	6
SLC35A1	6	87470623	87512336	+	SLC35A1	6
RARS2	6	87514378	87590003	-	RARS2	6
ORC3	6	87590067	87667453	+	ORC3	6
AKIRIN2	6	87675072	87702209	-	AKIRIN2	6
SPACA1	6	88047789	88066832	+	SPACA1	6
CNR1	6	88139864	88166359	-	CNR1	6
AL139042.1	6	88298950	88421033	-	AL139042.1	6
RNGTT	6	88610272	88963721	-	RNGTT	6
AL353135.1	6	89080164	89080667	-	AL353135.1	6
PNRC1	6	89080751	89085160	+	PNRC1	6
SRSF12	6	89095959	89118081	-	SRSF12	6
PM20D2	6	89146050	89165565	+	PM20D2	6
GABRR1	6	89177501	89231278	-	GABRR1	6
GABRR2	6	89257208	89315299	-	GABRR2	6
UBE2J1	6	89326625	89352848	-	UBE2J1	6
RRAGD	6	89364636	89412270	-	RRAGD	6
ANKRD6	6	89433170	89633834	+	ANKRD6	6
AL159174.1	6	89560875	89567044	-	AL159174.1	6
LYRM2	6	89568144	89638753	-	LYRM2	6
MDN1	6	89642499	89819723	-	MDN1	6
AL096678.1	6	89673469	89675783	+	AL096678.1	6
CASP8AP2	6	89829894	89874436	+	CASP8AP2	6
GJA10	6	89894469	89921760	+	GJA10	6
BACH2	6	89926529	90296908	-	BACH2	6
AL121787.1	6	89950116	89953186	+	AL121787.1	6
AL132996.1	6	90345219	90362632	+	AL132996.1	6
MAP3K7	6	90513573	90587045	-	MAP3K7	6
AL080284.1	6	91390313	91393000	-	AL080284.1	6
CASC6	6	91629915	91690428	-	CASC6	6
AL133457.1	6	92387841	92388827	-	AL133457.1	6
LINC02531	6	92723003	92723829	-	LINC02531	6
AL138731.1	6	93070387	93103384	+	AL138731.1	6
EPHA7	6	93240020	93419547	-	EPHA7	6
AL391336.1	6	93886900	93889410	+	AL391336.1	6
AL157378.1	6	94163920	94194658	+	AL157378.1	6
MANEA-DT	6	95575183	95577450	-	MANEA-DT	6
MANEA	6	95577543	95609457	+	MANEA	6
FUT9	6	96015984	96215612	+	FUT9	6
UFL1-AS1	6	96358374	96521669	-	UFL1-AS1	6
UFL1	6	96521595	96555276	+	UFL1	6
FHL5	6	96562548	96616636	+	FHL5	6
AL033379.1	6	96785137	96795821	+	AL033379.1	6
GPR63	6	96794126	96837463	-	GPR63	6
NDUFAF4	6	96889313	96897881	-	NDUFAF4	6
KLHL32	6	96924620	97140754	+	KLHL32	6
MMS22L	6	97142161	97283217	-	MMS22L	6
AL589740.1	6	97283303	98399872	+	AL589740.1	6
AL080316.1	6	97710953	97717197	-	AL080316.1	6
AL590727.1	6	98210020	98214683	-	AL590727.1	6
AL589826.2	6	98829967	98832508	-	AL589826.2	6
POU3F2	6	98834592	98839470	+	POU3F2	6
FBXL4	6	98868538	98948006	-	FBXL4	6
FAXC	6	99271169	99350062	-	FAXC	6
COQ3	6	99369400	99394204	-	COQ3	6
PNISR	6	99398051	99425331	-	PNISR	6
AL513550.1	6	99424922	99431373	+	AL513550.1	6
USP45	6	99432379	99521728	-	USP45	6
TSTD3	6	99520693	99531918	+	TSTD3	6
CCNC	6	99542380	99568973	-	CCNC	6
AL137784.2	6	99568097	99569096	+	AL137784.2	6
PRDM13	6	99606730	99615578	+	PRDM13	6
MCHR2	6	99919910	99994247	-	MCHR2	6
MCHR2-AS1	6	99993944	100076413	+	MCHR2-AS1	6
SIM1	6	100385015	100464929	-	SIM1	6
Z86062.2	6	100427118	100437484	+	Z86062.2	6
ASCC3	6	100508194	100881372	-	ASCC3	6
AL133338.1	6	100881471	100882987	+	AL133338.1	6
GRIK2	6	101398788	102070083	+	GRIK2	6
HACE1	6	104728093	104859919	-	HACE1	6
LIN28B-AS1	6	104864464	104941447	-	LIN28B-AS1	6
LIN28B	6	104936616	105083332	+	LIN28B	6
BVES	6	105096822	105137174	-	BVES	6
BVES-AS1	6	105136308	105169945	+	BVES-AS1	6
POPDC3	6	105158280	105179995	-	POPDC3	6
AL133406.3	6	105273220	105273760	-	AL133406.3	6
PREP	6	105277565	105403084	-	PREP	6
AL133406.2	6	105279016	105281755	+	AL133406.2	6
Z97206.2	6	105612667	105632196	-	Z97206.2	6
AL591518.1	6	105679378	105893041	-	AL591518.1	6
ATG5	6	106045423	106325791	-	ATG5	6
PRDM1	6	106086320	106109939	+	PRDM1	6
AL356859.1	6	106358566	106359717	-	AL356859.1	6
CRYBG1	6	106360808	106571978	+	CRYBG1	6
AL109920.1	6	106451496	106457248	-	AL109920.1	6
RTN4IP1	6	106571971	106629487	-	RTN4IP1	6
QRSL1	6	106629578	106668417	+	QRSL1	6
LINC02526	6	106695535	106699994	+	LINC02526	6
LINC02532	6	106717452	106787541	-	LINC02532	6
CD24	6	106969831	106975627	-	CD24	6
C6orf203	6	107028213	107051342	+	C6orf203	6
BEND3	6	107065182	107115269	-	BEND3	6
PDSS2	6	107152557	107459564	-	PDSS2	6
SOBP	6	107489958	107660167	+	SOBP	6
AL121957.1	6	107509803	107511721	-	AL121957.1	6
SCML4	6	107704104	107824317	-	SCML4	6
SEC63	6	107867756	107958189	-	SEC63	6
AL024507.2	6	107957413	107959986	+	AL024507.2	6
Z98200.1	6	108030249	108030718	-	Z98200.1	6
OSTM1	6	108041409	108165854	-	OSTM1	6
OSTM1-AS1	6	108123515	108159392	+	OSTM1-AS1	6
NR2E1	6	108166058	108188809	+	NR2E1	6
SNX3	6	108211222	108261260	-	SNX3	6
Z98742.1	6	108275642	108276546	+	Z98742.1	6
AFG1L	6	108294894	108526796	+	AFG1L	6
FOXO3	6	108559835	108684774	+	FOXO3	6
LINC00222	6	108751654	108769942	+	LINC00222	6
ARMC2	6	108848416	108974472	+	ARMC2	6
ARMC2-AS1	6	108922976	108924103	-	ARMC2-AS1	6
SESN1	6	108986437	109094819	-	SESN1	6
AL390208.1	6	108998482	108999125	+	AL390208.1	6
CEP57L1	6	109095110	109163932	+	CEP57L1	6
CD164	6	109366514	109382812	-	CD164	6
AL359711.2	6	109382795	109383666	+	AL359711.2	6
PPIL6	6	109390215	109441171	-	PPIL6	6
SMPD2	6	109440763	109443919	+	SMPD2	6
MICAL1	6	109444062	109465968	-	MICAL1	6
ZBTB24	6	109462594	109483237	-	ZBTB24	6
AL109947.1	6	109487906	109506800	+	AL109947.1	6
AK9	6	109492856	109691217	-	AK9	6
FIG4	6	109691312	109825428	+	FIG4	6
AL512303.1	6	109826522	109828785	+	AL512303.1	6
GPR6	6	109978256	109980718	+	GPR6	6
WASF1	6	110099819	110180004	-	WASF1	6
CDC40	6	110180141	110254275	+	CDC40	6
METTL24	6	110245928	110358272	-	METTL24	6
DDO	6	110391771	110415562	-	DDO	6
SLC22A16	6	110424687	110476641	-	SLC22A16	6
AC002464.1	6	110477907	110479436	+	AC002464.1	6
CDK19	6	110609978	110815958	-	CDK19	6
AMD1	6	110874770	110895713	+	AMD1	6
GTF3C6	6	110958560	110967890	+	GTF3C6	6
RPF2	6	110982015	111028263	+	RPF2	6
SLC16A10	6	111087503	111231194	+	SLC16A10	6
AL360227.1	6	111227747	111259034	-	AL360227.1	6
MFSD4B	6	111259348	111271167	+	MFSD4B	6
AL080317.1	6	111277932	111278742	+	AL080317.1	6
AL080317.2	6	111297126	111298510	+	AL080317.2	6
REV3L	6	111299028	111483715	-	REV3L	6
AL080317.3	6	111309203	111313517	+	AL080317.3	6
TRAF3IP2-AS1	6	111483511	111598302	+	TRAF3IP2-AS1	6
TRAF3IP2	6	111556454	111606278	-	TRAF3IP2	6
Z97989.1	6	111599875	111602295	+	Z97989.1	6
FYN	6	111660332	111873452	-	FYN	6
LINC02527	6	111900489	111901851	-	LINC02527	6
WISP3	6	112054072	112070969	+	WISP3	6
TUBE1	6	112070777	112087529	-	TUBE1	6
FAM229B	6	112087599	112102790	+	FAM229B	6
LAMA4	6	112108760	112254939	-	LAMA4	6
Z99289.1	6	112154765	112166476	+	Z99289.1	6
Z99289.2	6	112217640	112219570	-	Z99289.2	6
Z99289.3	6	112234165	112234758	-	Z99289.3	6
AL365214.2	6	112236093	112307009	+	AL365214.2	6
AL365214.3	6	112236806	112350094	+	AL365214.3	6
RFPL4B	6	112347330	112351296	+	RFPL4B	6
AL357514.1	6	112476538	112481636	-	AL357514.1	6
AL589684.1	6	113357003	113367944	-	AL589684.1	6
LINC02518	6	113428540	113433421	-	LINC02518	6
AL513123.1	6	113531118	113543793	+	AL513123.1	6
LINC02541	6	113623535	113650074	-	LINC02541	6
FO393415.3	6	113791829	113837368	-	FO393415.3	6
MARCKS	6	113857362	113863471	+	MARCKS	6
LINC01268	6	113868013	113873351	-	LINC01268	6
FO393415.1	6	113904138	113921642	+	FO393415.1	6
HDAC2	6	113933028	114011308	-	HDAC2	6
HDAC2-AS2	6	113969701	114471705	+	HDAC2-AS2	6
HS3ST5	6	114055586	114343045	-	HS3ST5	6
AL138830.2	6	114477350	114488752	-	AL138830.2	6
AL138830.1	6	114523451	114535875	-	AL138830.1	6
LINC02534	6	115633542	115634191	-	LINC02534	6
FRK	6	115931149	116060758	-	FRK	6
NT5DC1	6	116100849	116249497	+	NT5DC1	6
COL10A1	6	116118923	116158747	-	COL10A1	6
AL050331.2	6	116244187	116244728	-	AL050331.2	6
TSPYL4	6	116249961	116254140	-	TSPYL4	6
DSE	6	116254173	116444860	+	DSE	6
TSPYL1	6	116276578	116279903	-	TSPYL1	6
Z84488.2	6	116399395	116463696	+	Z84488.2	6
Z84488.1	6	116460739	116463692	-	Z84488.1	6
CALHM6	6	116461370	116463779	+	CALHM6	6
AL445224.1	6	116492297	116497099	+	AL445224.1	6
TRAPPC3L	6	116494989	116545610	-	TRAPPC3L	6
CALHM5	6	116511646	116524792	+	CALHM5	6
CALHM4	6	116529013	116558868	+	CALHM4	6
RWDD1	6	116571367	116597675	+	RWDD1	6
RSPH4A	6	116616479	116632985	+	RSPH4A	6
ZUP1	6	116635618	116668794	-	ZUP1	6
KPNA5	6	116681187	116741866	+	KPNA5	6
FAM162B	6	116752197	116765723	-	FAM162B	6
GPRC6A	6	116792085	116829037	-	GPRC6A	6
RFX6	6	116877212	116932163	+	RFX6	6
VGLL2	6	117265558	117273565	+	VGLL2	6
ROS1	6	117288300	117425855	-	ROS1	6
AL132671.2	6	117318211	117573571	-	AL132671.2	6
AL132671.1	6	117451130	117453525	-	AL132671.1	6
DCBLD1	6	117453817	117569858	+	DCBLD1	6
GOPC	6	117560269	117602542	-	GOPC	6
NUS1	6	117675502	117710640	+	NUS1	6
SLC35F1	6	117907526	118317676	+	SLC35F1	6
CEP85L	6	118460772	118710075	-	CEP85L	6
PLN	6	118548298	118560730	+	PLN	6
MCM9	6	118813442	118935162	-	MCM9	6
ASF1A	6	118894220	118909167	+	ASF1A	6
AL365275.1	6	118934785	119031541	+	AL365275.1	6
FAM184A	6	118959763	119149387	-	FAM184A	6
MAN1A1	6	119177209	119349761	-	MAN1A1	6
TBC1D32	6	121079494	121334745	-	TBC1D32	6
GJA1	6	121435692	121449727	+	GJA1	6
HSF2	6	122399546	122433119	+	HSF2	6
SERINC1	6	122443354	122471822	-	SERINC1	6
PKIB	6	122471917	122726373	+	PKIB	6
FABP7	6	122779475	122784074	+	FABP7	6
SMPDL3A	6	122789049	122809720	+	SMPDL3A	6
CLVS2	6	122995971	123072927	+	CLVS2	6
TRDN	6	123216339	123637093	-	TRDN	6
TRDN-AS1	6	123389421	123510241	+	TRDN-AS1	6
NKAIN2	6	123804141	124825657	+	NKAIN2	6
RNF217-AS1	6	124909093	124963039	-	RNF217-AS1	6
RNF217	6	124962545	125092633	+	RNF217	6
TPD52L1	6	125119049	125264407	+	TPD52L1	6
HDDC2	6	125219962	125302078	-	HDDC2	6
AL450332.1	6	125370034	125445183	-	AL450332.1	6
AL365259.1	6	125578558	125749190	-	AL365259.1	6
LINC02523	6	125674353	125720218	+	LINC02523	6
HEY2	6	125747664	125761269	+	HEY2	6
NCOA7	6	125781161	125932030	+	NCOA7	6
NCOA7-AS1	6	125797856	125818858	-	NCOA7-AS1	6
HINT3	6	125956781	125980244	+	HINT3	6
TRMT11	6	125986430	126039276	+	TRMT11	6
AC020559.1	6	126177193	126202239	+	AC020559.1	6
CENPW	6	126340174	126348875	+	CENPW	6
RSPO3	6	127118604	127197765	+	RSPO3	6
RNF146	6	127266610	127288567	+	RNF146	6
ECHDC1	6	127288710	127343609	-	ECHDC1	6
AL096711.2	6	127438406	127519001	-	AL096711.2	6
KIAA0408	6	127440343	127459391	-	KIAA0408	6
SOGA3	6	127472794	127519191	-	SOGA3	6
C6orf58	6	127519455	127591817	+	C6orf58	6
LINC02536	6	127664554	127681555	+	LINC02536	6
THEMIS	6	127708072	127918631	-	THEMIS	6
PTPRK	6	127968779	128520674	-	PTPRK	6
AL590006.1	6	128027886	128085248	+	AL590006.1	6
AL034349.1	6	128500527	128501176	+	AL034349.1	6
LAMA2	6	128883141	129516569	+	LAMA2	6
AL356124.2	6	129479615	129481410	-	AL356124.2	6
AL356124.1	6	129526626	129552587	-	AL356124.1	6
ARHGAP18	6	129576132	129710225	-	ARHGAP18	6
TMEM244	6	129831244	129861547	-	TMEM244	6
L3MBTL3	6	130013699	130141451	+	L3MBTL3	6
AL355581.1	6	130133410	130146179	-	AL355581.1	6
SAMD3	6	130144315	130365425	-	SAMD3	6
TMEM200A	6	130365734	130443063	+	TMEM200A	6
AL583803.1	6	130697312	130697778	+	AL583803.1	6
SMLR1	6	130827406	130837135	+	SMLR1	6
EPB41L2	6	130839347	131063322	-	EPB41L2	6
AKAP7	6	131135666	131283535	+	AKAP7	6
ARG1	6	131573144	131584332	+	ARG1	6
MED23	6	131573966	131628229	-	MED23	6
ENPP3	6	131628442	131747418	+	ENPP3	6
OR2A4	6	131699644	131701401	-	OR2A4	6
CTAGE9	6	131708684	131711017	-	CTAGE9	6
ENPP1	6	131808016	131895155	+	ENPP1	6
AL117378.1	6	131901963	131920565	+	AL117378.1	6
CTGF	6	131948176	131951373	-	CTGF	6
AL133346.1	6	131950946	132077393	+	AL133346.1	6
AL021408.1	6	132085084	132099279	+	AL021408.1	6
LINC01013	6	132131915	132169374	+	LINC01013	6
MOXD1	6	132296055	132401545	-	MOXD1	6
STX7	6	132445867	132513198	-	STX7	6
TAAR9	6	132538290	132539336	+	TAAR9	6
TAAR8	6	132552693	132553721	+	TAAR8	6
TAAR6	6	132570322	132571359	+	TAAR6	6
TAAR5	6	132588673	132589686	-	TAAR5	6
TAAR2	6	132617022	132624275	-	TAAR2	6
TAAR1	6	132644984	132646003	-	TAAR1	6
VNN1	6	132681590	132714049	-	VNN1	6
VNN3	6	132722787	132734765	-	VNN3	6
VNN2	6	132743870	132763459	-	VNN2	6
AL032821.1	6	132752675	132753951	+	AL032821.1	6
SLC18B1	6	132769370	132798553	-	SLC18B1	6
RPS12	6	132814441	132817564	+	RPS12	6
LINC00326	6	133088080	133106578	+	LINC00326	6
EYA4	6	133240598	133532120	+	EYA4	6
AL024497.1	6	133435077	133439464	-	AL024497.1	6
AL024497.2	6	133452857	133456605	-	AL024497.2	6
TARID	6	133502252	133892802	-	TARID	6
AL450270.1	6	133540784	133541174	+	AL450270.1	6
LINC01312	6	133821147	133851800	+	LINC01312	6
TCF21	6	133889138	133895553	+	TCF21	6
TBPL1	6	133952170	133990432	+	TBPL1	6
SLC2A12	6	133988697	134052636	-	SLC2A12	6
SGK1	6	134169246	134318112	-	SGK1	6
AL078590.2	6	134428240	134520585	-	AL078590.2	6
LINC01010	6	134437716	134504581	+	LINC01010	6
AL078590.3	6	134525314	134659836	-	AL078590.3	6
AL078590.1	6	134606299	134609437	-	AL078590.1	6
AL596188.1	6	134636489	134642495	+	AL596188.1	6
AL121970.1	6	134706060	134707349	-	AL121970.1	6
ALDH8A1	6	134917390	134950122	-	ALDH8A1	6
AL445190.1	6	134941392	134942450	+	AL445190.1	6
HBS1L	6	134960378	135103056	-	HBS1L	6
AL353596.1	6	135055033	135060550	+	AL353596.1	6
MYB	6	135181315	135219173	+	MYB	6
MYB-AS1	6	135195083	135195995	-	MYB-AS1	6
AL023693.1	6	135259996	135260933	+	AL023693.1	6
AHI1	6	135283532	135497776	-	AHI1	6
AL049552.1	6	135301568	135307158	+	AL049552.1	6
LINC00271	6	135497801	135716055	+	LINC00271	6
AL035604.1	6	135629405	135630268	-	AL035604.1	6
AL133319.1	6	135807148	135808466	-	AL133319.1	6
PDE7B	6	135851696	136195574	+	PDE7B	6
AL138828.1	6	135991936	136225751	-	AL138828.1	6
MTFR2	6	136231024	136250335	-	MTFR2	6
BCLAF1	6	136256627	136289851	-	BCLAF1	6
AL023284.4	6	136335714	136336087	-	AL023284.4	6
MAP7	6	136342281	136550819	-	MAP7	6
AL024508.2	6	136550661	136552554	+	AL024508.2	6
MAP3K5	6	136557047	136792518	-	MAP3K5	6
AL024508.1	6	136629172	136647999	+	AL024508.1	6
PEX7	6	136822564	136913937	+	PEX7	6
SLC35D3	6	136922264	136925639	+	SLC35D3	6
AL135902.1	6	136982165	136993234	-	AL135902.1	6
AL135902.2	6	136995170	136999504	+	AL135902.2	6
IL20RA	6	136999971	137045180	-	IL20RA	6
IL22RA2	6	137143820	137173648	-	IL22RA2	6
IFNGR1	6	137197484	137219449	-	IFNGR1	6
OLIG3	6	137492202	137494250	-	OLIG3	6
AL356234.2	6	137657998	137763984	+	AL356234.2	6
AL356234.3	6	137693068	137700415	+	AL356234.3	6
LINC02539	6	137730170	137792835	-	LINC02539	6
AL357060.1	6	137823673	137868233	-	AL357060.1	6
TNFAIP3	6	137867188	137883312	+	TNFAIP3	6
AL591468.1	6	137943079	137945802	-	AL591468.1	6
LINC02528	6	137945366	137972522	+	LINC02528	6
PERP	6	138088505	138107511	-	PERP	6
ARFGEF3	6	138161921	138344663	+	ARFGEF3	6
PBOV1	6	138215986	138218491	-	PBOV1	6
SMIM28	6	138377905	138383075	+	SMIM28	6
HEBP2	6	138403531	138422197	+	HEBP2	6
NHSL1	6	138422043	138692571	-	NHSL1	6
AL590617.2	6	138692548	138697288	+	AL590617.2	6
GVQW2	6	138725211	138773652	-	GVQW2	6
CCDC28A	6	138773509	138793319	+	CCDC28A	6
ECT2L	6	138795926	138904070	+	ECT2L	6
REPS1	6	138903493	138988261	-	REPS1	6
ABRACL	6	139028682	139043302	+	ABRACL	6
HECA	6	139135112	139180802	+	HECA	6
AL031772.1	6	139144204	139239653	-	AL031772.1	6
TXLNB	6	139240061	139292139	-	TXLNB	6
AL158850.1	6	139271362	139287307	+	AL158850.1	6
CITED2	6	139371807	139374620	-	CITED2	6
LINC01625	6	139468995	139474596	-	LINC01625	6
FILNC1	6	139677639	139860476	+	FILNC1	6
AL050338.1	6	139856104	139877391	-	AL050338.1	6
AL138737.1	6	140067435	140093721	+	AL138737.1	6
AL035446.1	6	140845958	140852924	-	AL035446.1	6
AL355596.1	6	141447011	141451006	+	AL355596.1	6
NMBR	6	142058330	142088799	-	NMBR	6
NMBR-AS1	6	142088233	142089219	+	NMBR-AS1	6
GJE1	6	142133090	142135151	+	GJE1	6
VTA1	6	142147162	142224689	+	VTA1	6
AL360007.1	6	142251847	142259632	-	AL360007.1	6
ADGRG6	6	142301854	142446266	+	ADGRG6	6
AL359313.1	6	142526455	142637889	-	AL359313.1	6
AL023584.1	6	142748443	142753759	+	AL023584.1	6
HIVEP2	6	142751467	142956698	-	HIVEP2	6
AL023584.2	6	142788123	142794086	+	AL023584.2	6
AL355304.1	6	142950211	142956646	+	AL355304.1	6
LINC01277	6	142966421	143038077	-	LINC01277	6
AL023581.2	6	143039425	143042324	-	AL023581.2	6
AIG1	6	143060496	143340304	+	AIG1	6
AL023581.1	6	143094034	143099645	-	AL023581.1	6
ADAT2	6	143422832	143450673	-	ADAT2	6
PEX3	6	143450807	143490010	+	PEX3	6
FUCA2	6	143494811	143511690	-	FUCA2	6
PHACTR2	6	143536845	143831185	+	PHACTR2	6
PHACTR2-AS1	6	143554325	143562031	-	PHACTR2-AS1	6
AL049844.1	6	143807092	143844617	+	AL049844.1	6
LTV1	6	143843344	143863812	+	LTV1	6
AL049844.3	6	143857318	143938471	+	AL049844.3	6
ZC2HC1B	6	143864436	143938356	+	ZC2HC1B	6
PLAGL1	6	143940300	144064599	-	PLAGL1	6
SF3B5	6	144094881	144095573	-	SF3B5	6
STX11	6	144150526	144188370	+	STX11	6
UTRN	6	144285701	144853034	+	UTRN	6
AL024474.2	6	144311699	144333301	-	AL024474.2	6
EPM2A	6	145382535	145736023	-	EPM2A	6
AL023806.1	6	145735570	145737218	+	AL023806.1	6
AL023806.2	6	145736911	145737173	-	AL023806.2	6
FBXO30	6	145793502	145814753	-	FBXO30	6
AL356599.1	6	145799409	145886585	+	AL356599.1	6
SHPRH	6	145864245	145964423	-	SHPRH	6
GRM1	6	146027646	146437598	+	GRM1	6
RAB32	6	146543693	146554965	+	RAB32	6
AL359547.1	6	146594516	146598931	-	AL359547.1	6
ADGB	6	146598965	146815462	+	ADGB	6
STXBP5-AS1	6	146841901	147204614	-	STXBP5-AS1	6
AL138916.1	6	146859181	146863081	+	AL138916.1	6
AL138916.2	6	146948528	146951159	-	AL138916.2	6
LUADT1	6	147158925	147180992	+	LUADT1	6
STXBP5	6	147204425	147390476	+	STXBP5	6
SAMD5	6	147508927	147737547	+	SAMD5	6
AL033504.1	6	147660703	147953937	+	AL033504.1	6
AL365271.1	6	147741434	147743324	-	AL365271.1	6
AL445123.1	6	148017422	148020974	-	AL445123.1	6
AL359382.1	6	148133809	148137404	-	AL359382.1	6
AL513164.1	6	148237585	148283408	-	AL513164.1	6
SASH1	6	148272304	148552050	+	SASH1	6
UST	6	148747328	149076990	+	UST	6
UST-AS1	6	148955628	148964684	-	UST-AS1	6
AL357992.1	6	149027700	149032573	-	AL357992.1	6
AL031056.1	6	149217926	149245554	+	AL031056.1	6
TAB2	6	149218641	149411613	+	TAB2	6
TAB2-AS1	6	149243299	149257551	-	TAB2-AS1	6
AL031056.2	6	149246095	149255415	+	AL031056.2	6
SUMO4	6	149400227	149401292	+	SUMO4	6
ZC3H12D	6	149446795	149485061	-	ZC3H12D	6
PPIL4	6	149504733	149546038	-	PPIL4	6
AL078581.2	6	149561152	149563949	+	AL078581.2	6
GINM1	6	149566294	149591748	+	GINM1	6
AL078581.3	6	149576089	149590864	-	AL078581.3	6
AL078581.1	6	149591755	149592663	-	AL078581.1	6
KATNA1	6	149594873	149648972	-	KATNA1	6
LATS1	6	149658153	149718256	-	LATS1	6
AL358852.1	6	149717621	149718888	+	AL358852.1	6
NUP43	6	149724315	149749665	-	NUP43	6
PCMT1	6	149749443	149811420	+	PCMT1	6
AL355312.2	6	149796151	149826294	-	AL355312.2	6
LRP11	6	149818798	149864026	-	LRP11	6
AL355312.4	6	149852462	149853192	+	AL355312.4	6
AL355312.3	6	149863494	149919507	+	AL355312.3	6
RAET1E	6	149883375	149898102	-	RAET1E	6
RAET1E-AS1	6	149884431	149919508	+	RAET1E-AS1	6
RAET1G	6	149916878	149923121	-	RAET1G	6
ULBP2	6	149942000	149949235	+	ULBP2	6
ULBP1	6	149964007	149973710	+	ULBP1	6
RAET1L	6	150018334	150025532	-	RAET1L	6
AL355497.2	6	150040547	150042033	-	AL355497.2	6
ULBP3	6	150063150	150069095	-	ULBP3	6
PPP1R14C	6	150143076	150250357	+	PPP1R14C	6
IYD	6	150368892	150405969	+	IYD	6
PLEKHG1	6	150599883	150843665	+	PLEKHG1	6
AL450344.2	6	150650772	150652025	-	AL450344.2	6
MTHFD1L	6	150865549	151101887	+	MTHFD1L	6
AL133260.2	6	151054897	151056057	-	AL133260.2	6
AL138733.1	6	151088103	151228447	-	AL138733.1	6
AL138733.2	6	151196681	151197638	-	AL138733.2	6
AKAP12	6	151239999	151358557	+	AKAP12	6
ZBTB2	6	151364117	151391548	-	ZBTB2	6
RMND1	6	151404762	151452181	-	RMND1	6
ARMT1	6	151452258	151470101	+	ARMT1	6
CCDC170	6	151494030	151621193	+	CCDC170	6
ESR1	6	151656691	152129619	+	ESR1	6
AL356311.1	6	151813276	151814179	-	AL356311.1	6
SYNE1	6	152121684	152637801	-	SYNE1	6
SYNE1-AS1	6	152380546	152381564	+	SYNE1-AS1	6
AL049548.1	6	152402398	152404966	+	AL049548.1	6
NANOGP11	6	152545930	152546984	+	NANOGP11	6
MYCT1	6	152697895	152724567	+	MYCT1	6
VIP	6	152750798	152759765	+	VIP	6
AL160162.1	6	152794496	152831913	-	AL160162.1	6
FBXO5	6	152970519	152983579	-	FBXO5	6
AL080276.2	6	152983331	152990541	+	AL080276.2	6
MTRF1L	6	152987362	153002685	-	MTRF1L	6
RGS17	6	153004459	153131249	-	RGS17	6
AL590867.1	6	153231320	153347488	+	AL590867.1	6
AL590867.3	6	153304595	153308982	-	AL590867.3	6
OPRM1	6	154010496	154246867	+	OPRM1	6
IPCEF1	6	154154496	154356792	-	IPCEF1	6
CNKSR3	6	154387504	154510659	-	CNKSR3	6
SCAF8	6	154733325	154834244	+	SCAF8	6
TIAM2	6	154832697	155257723	+	TIAM2	6
AL596202.1	6	155253139	155256724	-	AL596202.1	6
TFB1M	6	155257509	155314493	-	TFB1M	6
CLDN20	6	155264013	155276548	+	CLDN20	6
AL031773.1	6	155380511	155381183	-	AL031773.1	6
NOX3	6	155395370	155455903	-	NOX3	6
AL512658.1	6	156493226	156499771	-	AL512658.1	6
AL355297.3	6	156774217	156774662	-	AL355297.3	6
AL355297.4	6	156776360	156778422	-	AL355297.4	6
ARID1B	6	156777374	157210779	+	ARID1B	6
AL355297.2	6	156780327	156780455	-	AL355297.2	6
AL049820.1	6	157107727	157119706	-	AL049820.1	6
TMEM242	6	157289386	157323601	-	TMEM242	6
AL390955.2	6	157323964	157324477	+	AL390955.2	6
ZDHHC14	6	157381133	157678146	+	ZDHHC14	6
SNX9	6	157700387	157945077	+	SNX9	6
AL391863.2	6	157829143	157830573	-	AL391863.2	6
AL391863.1	6	157872571	157875210	-	AL391863.1	6
AL035634.1	6	157885114	157892786	-	AL035634.1	6
SYNJ2	6	157981887	158099176	+	SYNJ2	6
SERAC1	6	158109515	158168280	-	SERAC1	6
GTF2H5	6	158168352	158199344	+	GTF2H5	6
TULP4	6	158232236	158511828	+	TULP4	6
AL360169.1	6	158397885	158398561	-	AL360169.1	6
TMEM181	6	158536436	158635428	+	TMEM181	6
DYNLT1	6	158636474	158644739	-	DYNLT1	6
SYTL3	6	158650014	158764876	+	SYTL3	6
EZR	6	158765741	158819412	-	EZR	6
EZR-AS1	6	158818011	158820593	+	EZR-AS1	6
AL627422.2	6	158853588	158864502	+	AL627422.2	6
C6orf99	6	158869939	158919105	+	C6orf99	6
RSPH3	6	158972871	159000187	-	RSPH3	6
AL035530.2	6	158988178	159088114	+	AL035530.2	6
TAGAP	6	159034468	159045152	-	TAGAP	6
AL356417.3	6	159051674	159121495	-	AL356417.3	6
AL356417.1	6	159094093	159116254	+	AL356417.1	6
AL356417.2	6	159165899	159170007	-	AL356417.2	6
FNDC1	6	159169397	159272109	+	FNDC1	6
AL357832.1	6	159353922	159354673	-	AL357832.1	6
LINC02529	6	159383531	159396443	+	LINC02529	6
AL078604.2	6	159586955	159589169	-	AL078604.2	6
SOD2	6	159669057	159745186	-	SOD2	6
WTAP	6	159725585	159756319	+	WTAP	6
SOD2-OT1	6	159760258	159762332	-	SOD2-OT1	6
ACAT2	6	159760328	159779055	+	ACAT2	6
TCP1	6	159778498	159789749	-	TCP1	6
MRPL18	6	159789812	159798436	+	MRPL18	6
PNLDC1	6	159800249	159820704	+	PNLDC1	6
AL035691.1	6	159899186	159902510	+	AL035691.1	6
MAS1	6	159906690	159916530	+	MAS1	6
IGF2R	6	159969099	160113507	+	IGF2R	6
AIRN	6	160003291	160007664	-	AIRN	6
SLC22A1	6	160121789	160158718	+	SLC22A1	6
SLC22A2	6	160171061	160277638	-	SLC22A2	6
AL162582.1	6	160272617	160276130	+	AL162582.1	6
SLC22A3	6	160348268	160452581	+	SLC22A3	6
LPA	6	160531483	160664259	-	LPA	6
AL109933.1	6	160698288	160700632	+	AL109933.1	6
PLG	6	160702238	160753315	+	PLG	6
AL391361.2	6	160872888	160918649	-	AL391361.2	6
AL391361.3	6	160926369	160927162	+	AL391361.3	6
AL139393.1	6	160931080	160969771	+	AL139393.1	6
AL139393.2	6	160990318	160992342	-	AL139393.2	6
MAP3K4	6	160991727	161117385	+	MAP3K4	6
AGPAT4	6	161129979	161274061	-	AGPAT4	6
PRKN	6	161347420	162727771	-	PRKN	6
PACRG	6	162727132	163315492	+	PACRG	6
PACRG-AS2	6	163042557	163054161	-	PACRG-AS2	6
PACRG-AS3	6	163165414	163192002	-	PACRG-AS3	6
PACRG-AS1	6	163309985	163324530	-	PACRG-AS1	6
CAHM	6	163413065	163413960	-	CAHM	6
QKI	6	163414000	163578596	+	QKI	6
AL445307.1	6	163586583	163588165	-	AL445307.1	6
AL137005.1	6	163703904	163759841	+	AL137005.1	6
Z97205.2	6	164084023	164085661	-	Z97205.2	6
Z97205.1	6	164108620	164109694	-	Z97205.1	6
AL358972.1	6	164346489	164348644	-	AL358972.1	6
AL450345.1	6	164827750	164831630	+	AL450345.1	6
C6orf118	6	165279664	165309607	-	C6orf118	6
PDE10A	6	165327287	165986603	-	PDE10A	6
AL590302.2	6	165754189	165775780	+	AL590302.2	6
LINC00473	6	165908802	165988048	-	LINC00473	6
LINC00602	6	165987551	165989615	+	LINC00602	6
AL627443.1	6	166099665	166113273	+	AL627443.1	6
TBXT	6	166157656	166168700	-	TBXT	6
AL121956.1	6	166236969	166256947	+	AL121956.1	6
AL121956.4	6	166275462	166277077	-	AL121956.4	6
PRR18	6	166305300	166308448	-	PRR18	6
SFT2D1	6	166319728	166342591	-	SFT2D1	6
MPC1	6	166364919	166383013	-	MPC1	6
AL022069.1	6	166383189	166384824	+	AL022069.1	6
RPS6KA2	6	166409364	166906451	-	RPS6KA2	6
AL159163.1	6	166858094	166956124	-	AL159163.1	6
RPS6KA2-AS1	6	166903698	166904835	+	RPS6KA2-AS1	6
RNASET2	6	166929504	166957191	-	RNASET2	6
Z94721.1	6	166969626	166999065	-	Z94721.1	6
FGFR1OP	6	166999182	167094789	+	FGFR1OP	6
CCR6	6	167111807	167139696	+	CCR6	6
AL121935.1	6	167114957	167121527	-	AL121935.1	6
AL121935.2	6	167126223	167131572	-	AL121935.2	6
TCP10L2	6	167146414	167196913	+	TCP10L2	6
GPR31	6	167156271	167158329	-	GPR31	6
AL353747.4	6	167228300	167237511	+	AL353747.4	6
AL353747.3	6	167237508	167240480	-	AL353747.3	6
AL353747.2	6	167241891	167245916	+	AL353747.2	6
UNC93A	6	167271169	167316019	+	UNC93A	6
TTLL2	6	167325086	167359503	+	TTLL2	6
TCP10	6	167357031	167384510	-	TCP10	6
LINC02538	6	167666840	167679270	-	LINC02538	6
LINC02487	6	167679626	167696290	-	LINC02487	6
LINC01558	6	167784537	167796859	-	LINC01558	6
AL009178.2	6	167795530	167798248	+	AL009178.2	6
AL009178.3	6	167796647	167825145	+	AL009178.3	6
AFDN-DT	6	167823876	167826709	-	AFDN-DT	6
AFDN	6	167826922	167972023	+	AFDN	6
KIF25-AS1	6	167992822	167997077	-	KIF25-AS1	6
KIF25	6	167996241	168045089	+	KIF25	6
FRMD1	6	168053166	168101511	-	FRMD1	6
AL611929.1	6	168194358	168204501	+	AL611929.1	6
AL606970.4	6	168225279	168226517	-	AL606970.4	6
AL606970.2	6	168229732	168240715	+	AL606970.2	6
AL606970.3	6	168242938	168262581	+	AL606970.3	6
DACT2	6	168292830	168319754	-	DACT2	6
AL138918.1	6	168374697	168375355	+	AL138918.1	6
SMOC2	6	168441151	168673445	+	SMOC2	6
AL136099.1	6	168716606	168723495	+	AL136099.1	6
AL109924.1	6	168962610	168964341	-	AL109924.1	6
AL109924.2	6	169034197	169035642	-	AL109924.2	6
AL109924.3	6	169067818	169069424	+	AL109924.3	6
LINC01615	6	169158092	169162924	-	LINC01615	6
LINC02544	6	169175304	169182740	-	LINC02544	6
BX322234.1	6	169213254	169239565	+	BX322234.1	6
THBS2	6	169215780	169254044	-	THBS2	6
BX322234.2	6	169286534	169289216	-	BX322234.2	6
LINC02519	6	169369998	169388385	-	LINC02519	6
AL009176.1	6	169426420	169427069	-	AL009176.1	6
WDR27	6	169457212	169702048	-	WDR27	6
C6orf120	6	169702190	169704856	+	C6orf120	6
PHF10	6	169703905	169725566	-	PHF10	6
AL354892.2	6	169725091	169725854	-	AL354892.2	6
AL354892.1	6	169725504	169738992	+	AL354892.1	6
TCTE3	6	169740114	169751587	-	TCTE3	6
ERMARD	6	169751622	169781584	+	ERMARD	6
LINC00242	6	169788790	169798825	-	LINC00242	6
LINC00574	6	169790321	169802873	+	LINC00574	6
AL049612.1	6	169809318	169810102	-	AL049612.1	6
AL596442.1	6	170162517	170163027	+	AL596442.1	6
AL596442.2	6	170178681	170179660	+	AL596442.2	6
AL109910.1	6	170254334	170262569	-	AL109910.1	6
AL109910.2	6	170266669	170276762	-	AL109910.2	6
LINC01624	6	170272474	170279887	+	LINC01624	6
DLL1	6	170282206	170306565	-	DLL1	6
FAM120B	6	170290703	170407065	+	FAM120B	6
AL078605.1	6	170297876	170298375	-	AL078605.1	6
PSMB1	6	170535117	170553341	-	PSMB1	6
TBP	6	170554302	170572870	+	TBP	6
PDCD2	6	170575295	170584692	-	PDCD2	6

## Sheet: 2.CNV_gain_Chon2_Chr19
	chr	start	end	strain	gene_name	rank
LENG8	19	54448887	54462037	+	LENG8	19
LENG9	19	54461796	54463711	-	LENG9	19
CDC42EP5	19	54465026	54473264	-	CDC42EP5	19
PPP1R12C	19	55090913	55117559	-	PPP1R12C	19
TNNT1	19	55132794	55149354	-	TNNT1	19
HSPBP1	19	55262231	55280381	-	HSPBP1	19
IL11	19	55364389	55370463	-	IL11	19
RPL28	19	55385345	55403250	+	RPL28	19
UBE2S	19	55399745	55407777	-	UBE2S	19
ISOC2	19	55452985	55462343	-	ISOC2	19
NAT14	19	55485004	55487568	+	NAT14	19
ZNF579	19	55576770	55580845	-	ZNF579	19
ZNF524	19	55600022	55603138	+	ZNF524	19
ZNF580	19	55635016	55643469	+	ZNF580	19
ZNF581	19	55635459	55645622	+	ZNF581	19
CCDC106	19	55641062	55653161	+	CCDC106	19
U2AF2	19	55654146	55674715	+	U2AF2	19
EPN1	19	55675226	55709858	+	EPN1	19
ZNF444	19	56132599	56160893	+	ZNF444	19
ZNF667	19	56439325	56478065	-	ZNF667	19
ZNF667-AS1	19	56477250	56500666	+	ZNF667-AS1	19
PEG3	19	56810083	56840728	-	PEG3	19
ZSCAN18	19	58083838	58118427	-	ZSCAN18	19
ZNF274	19	58183029	58213562	+	ZNF274	19
ZNF544	19	58228594	58277495	+	ZNF544	19
ERVK3-1	19	58305319	58315663	+	ERVK3-1	19
AC010642.2	19	58310449	58326933	-	AC010642.2	19
RPS5	19	58386400	58394806	+	RPS5	19
SLC27A5	19	58479512	58512413	-	SLC27A5	19
TRIM28	19	58544091	58550722	+	TRIM28	19
CHMP2A	19	58551566	58555124	-	CHMP2A	19
UBE2M	19	58555712	58558960	-	UBE2M	19
MZF1	19	58561931	58573575	-	MZF1	19
