# Supplementary material for: A single-cell atlas of conventional central chondrosarcoma reveals the role of endoplasmic reticulum stress in malignant transformation
Source: Commun Biol. 2024 Jan 24;7:124. doi: 10.1038/s42003-024-05790-w (PMC10808239; doi:10.1038/s42003-024-05790-w)
Supplement: Supplementary file 5 — Supplementary Data 2 [file 42003_2024_5790_MOESM5_ESM.xlsx]

## Sheet: 1.FDR
False discovery rate (FDR) Table
	Chon1	Chon2	High1	High2	Cos	Prol
ProC	0.4602	0.9674	0.6135	0.058	0.6036	0.4816
HomC	0.7533	0.7648	0.46	0.5413	0.4741	0.3305
HTC	0.47	0.9908	0.3741	0.6917	0.4791	0.3578
RegC	0.6477	0.3773	0.1596	0.7601	0.4917	0.5284
preHTC	0.4139	0.0918	0.9215	0.3218	0.8139	0.2229
FC	0.276	0.2978	0.3364	0.9742	0.7084	0.7343
EC	0.8367	0.6174	0.3333	0.7383	0.0802	0.1551

## Sheet: 2.Similarity
Cosine Similarity Table
	Chon1	Chon2	High1	High2	Cos	Prol
ProC	0.198597	0.34323	-0.342597	0.257123	-0.00354051	0.250357
HomC	0.510056	0.175384	-0.485307	-0.0377854	-0.211131	0.142685
HTC	0.595665	-0.369301	-0.495581	-0.0557588	0.083972	-0.176156
RegC	-0.198836	-0.0522604	-0.544914	0.182043	0.185457	0.180619
preHTC	0.104533	-0.185844	-0.167401	0.0421627	0.132736	0.321684
FC	-0.466253	-0.423936	-0.072975	-0.018572	-0.0813427	0.308721
EC	0.337776	0.142447	-0.603324	-0.0262275	0.290328	0.0975314
