# Supplementary material for: A single-cell atlas of conventional central chondrosarcoma reveals the role of endoplasmic reticulum stress in malignant transformation
Source: Commun Biol. 2024 Jan 24;7:124. doi: 10.1038/s42003-024-05790-w (PMC10808239; doi:10.1038/s42003-024-05790-w)
Supplement: Supplementary file 6 — Supplementary Data 3 [file 42003_2024_5790_MOESM6_ESM.xlsx]

## Sheet: 1.Clusters
	p_val	avg_logFC	pct.1	pct.2	p_val_adj	cluster	gene	cluster.name
CYTL1	0	3.09789	0.578	0.153	0	0	CYTL1	Chon1
COL2A1	0	1.94177	0.98	0.751	0	0	COL2A1	Chon1
CLU	0	1.8761	0.997	0.666	0	0	CLU	Chon1
SERPINA1	0	1.70329	0.962	0.629	0	0	SERPINA1	Chon1
PLA2G2A	0	1.68523	0.506	0.36	0	0	PLA2G2A	Chon1
FRZB	0	1.63263	0.772	0.251	0	0	FRZB	Chon1
APOD	0	1.59267	0.911	0.28	0	0	APOD	Chon1
MMP3	0	1.58821	0.587	0.216	0	0	MMP3	Chon1
CHI3L1	0	1.41095	0.458	0.164	0	0	CHI3L1	Chon1
CHI3L2	0	1.36071	0.543	0.139	0	0	CHI3L2	Chon1
RBP4	0	1.2901	0.786	0.516	0	0	RBP4	Chon1
GADD45B	0	1.22095	0.991	0.833	0	0	GADD45B	Chon1
PDPN	0	1.20673	0.901	0.495	0	0	PDPN	Chon1
RPS26	0	1.19627	0.998	0.917	0	0	RPS26	Chon1
CFH	0	1.08948	0.562	0.251	0	0	CFH	Chon1
COMP	0	1.02486	0.993	0.828	0	0	COMP	Chon1
ZFP36	0	0.964038	0.976	0.8	0	0	ZFP36	Chon1
IRF1	0	0.905019	0.698	0.292	0	0	IRF1	Chon1
FOSB	0	0.901796	0.923	0.617	0	0	FOSB	Chon1
SDC2	0	0.892506	0.961	0.766	0	0	SDC2	Chon1
FGFBP2	0	0.870827	0.984	0.862	0	0	FGFBP2	Chon1
FBXO2	0	0.821788	0.912	0.561	0	0	FBXO2	Chon1
MT-ND3	0	0.808212	0.96	0.749	0	0	MT-ND3	Chon1
LMO4	0	0.805265	0.895	0.555	0	0	LMO4	Chon1
MDFI	0	0.804067	0.817	0.483	0	0	MDFI	Chon1
FST	0	0.800985	0.541	0.244	0	0	FST	Chon1
MFAP4	0	0.784317	0.386	0.111	0	0	MFAP4	Chon1
SLC14A1	0	0.750336	0.639	0.108	0	0	SLC14A1	Chon1
PLD3	0	0.704537	0.911	0.761	0	0	PLD3	Chon1
NTRK2	0	0.668626	0.764	0.33	0	0	NTRK2	Chon1
PDCD6	0	0.665229	0.882	0.592	0	0	PDCD6	Chon1
TSC22D1	0	0.660403	0.937	0.836	0	0	TSC22D1	Chon1
EGR2	0	0.6257	0.532	0.114	0	0	EGR2	Chon1
CHPT1	0	0.619362	0.83	0.515	0	0	CHPT1	Chon1
CCNL1	0	0.602475	0.89	0.631	0	0	CCNL1	Chon1
KLF10	0	0.597042	0.859	0.555	0	0	KLF10	Chon1
BTG2	0	0.595104	0.782	0.564	0	0	BTG2	Chon1
P3H2	0	0.581135	0.692	0.293	0	0	P3H2	Chon1
TIPARP	0	0.578736	0.653	0.373	0	0	TIPARP	Chon1
TCEAL2	0	0.555437	0.662	0.118	0	0	TCEAL2	Chon1
HSPE1	0	0.543589	0.965	0.879	0	0	HSPE1	Chon1
BOC	0	0.539421	0.591	0.118	0	0	BOC	Chon1
SPOCK3	0	0.527239	0.307	0.02	0	0	SPOCK3	Chon1
GPC6	0	0.525711	0.721	0.311	0	0	GPC6	Chon1
PPP1R3C	0	0.520529	0.581	0.268	0	0	PPP1R3C	Chon1
CHADL	0	0.507273	0.566	0.205	0	0	CHADL	Chon1
MPP6	0	0.505543	0.695	0.341	0	0	MPP6	Chon1
NR4A1	0	0.499598	0.728	0.511	0	0	NR4A1	Chon1
CNPY2	0	0.499524	0.852	0.638	0	0	CNPY2	Chon1
GDF10	0	0.498251	0.377	0.056	0	0	GDF10	Chon1
DOK1	0	0.494878	0.629	0.366	0	0	DOK1	Chon1
FHL1	0	0.493786	0.743	0.413	0	0	FHL1	Chon1
RHOBTB3	0	0.479849	0.783	0.519	0	0	RHOBTB3	Chon1
MT-ND5	0	0.472828	0.954	0.789	0	0	MT-ND5	Chon1
TSPAN13	0	0.459257	0.513	0.089	0	0	TSPAN13	Chon1
PAM	0	0.457468	0.732	0.379	0	0	PAM	Chon1
ZBTB20	0	0.456083	0.808	0.45	0	0	ZBTB20	Chon1
ENHO	0	0.45505	0.414	0.101	0	0	ENHO	Chon1
DNAJB4	0	0.452916	0.694	0.397	0	0	DNAJB4	Chon1
CHRDL2	0	0.448845	0.351	0.065	0	0	CHRDL2	Chon1
HRCT1	0	0.448061	0.361	0.075	0	0	HRCT1	Chon1
RPL3	0	0.44189	1	0.991	0	0	RPL3	Chon1
BAMBI	0	0.433635	0.759	0.531	0	0	BAMBI	Chon1
RPL34	0	0.431926	1	0.993	0	0	RPL34	Chon1
FAM43A	0	0.422017	0.507	0.271	0	0	FAM43A	Chon1
THBS1	0	0.419151	0.736	0.385	0	0	THBS1	Chon1
S100A13	0	0.411243	0.967	0.858	0	0	S100A13	Chon1
GAS6	0	0.399511	0.773	0.501	0	0	GAS6	Chon1
STK26	0	0.398403	0.558	0.238	0	0	STK26	Chon1
PSAT1	0	0.396021	0.427	0.19	0	0	PSAT1	Chon1
PID1	0	0.3908	0.551	0.261	0	0	PID1	Chon1
FOXA3	0	0.390664	0.461	0.094	0	0	FOXA3	Chon1
EFEMP1	0	0.383093	0.467	0.224	0	0	EFEMP1	Chon1
NDUFC1	0	0.379947	0.921	0.758	0	0	NDUFC1	Chon1
NLRP1	0	0.378388	0.422	0.194	0	0	NLRP1	Chon1
SLC25A36	0	0.375111	0.7	0.382	0	0	SLC25A36	Chon1
DNAJC19	0	0.371719	0.749	0.46	0	0	DNAJC19	Chon1
DDR2	0	0.36979	0.733	0.434	0	0	DDR2	Chon1
SKIL	0	0.369593	0.664	0.41	0	0	SKIL	Chon1
NDRG2	0	0.367938	0.641	0.311	0	0	NDRG2	Chon1
SEC62	0	0.362833	0.951	0.829	0	0	SEC62	Chon1
PPP3CA	0	0.362503	0.738	0.508	0	0	PPP3CA	Chon1
CSRNP1	0	0.357398	0.709	0.466	0	0	CSRNP1	Chon1
RARG	0	0.356503	0.647	0.35	0	0	RARG	Chon1
SLC38A3	0	0.351172	0.446	0.091	0	0	SLC38A3	Chon1
PEBP1	0	0.339917	0.93	0.801	0	0	PEBP1	Chon1
ITIH5	0	0.339392	0.491	0.126	0	0	ITIH5	Chon1
POFUT2	0	0.338262	0.565	0.338	0	0	POFUT2	Chon1
UXS1	0	0.334881	0.606	0.318	0	0	UXS1	Chon1
NAA38	0	0.334752	0.794	0.532	0	0	NAA38	Chon1
NOVA1	0	0.332155	0.43	0.137	0	0	NOVA1	Chon1
RNF13	0	0.331158	0.685	0.354	0	0	RNF13	Chon1
WWTR1	0	0.331123	0.627	0.317	0	0	WWTR1	Chon1
AK1	0	0.325916	0.755	0.506	0	0	AK1	Chon1
MIDN	0	0.325515	0.701	0.444	0	0	MIDN	Chon1
LEPROT	0	0.323452	0.747	0.486	0	0	LEPROT	Chon1
SLC39A14	0	0.323167	0.619	0.333	0	0	SLC39A14	Chon1
RRBP1	0	0.316326	0.921	0.753	0	0	RRBP1	Chon1
TSPAN3	0	0.308062	0.786	0.58	0	0	TSPAN3	Chon1
PRKCZ	0	0.307525	0.534	0.261	0	0	PRKCZ	Chon1
RPL35A	0	0.306704	0.999	0.988	0	0	RPL35A	Chon1
BCAT1	0	0.304009	0.611	0.331	0	0	BCAT1	Chon1
SLC1A5	0	0.303944	0.649	0.411	0	0	SLC1A5	Chon1
TSPAN6	0	0.303527	0.625	0.381	0	0	TSPAN6	Chon1
ZNF385D	0	0.303012	0.458	0.168	0	0	ZNF385D	Chon1
ZCRB1	0	0.301361	0.798	0.606	0	0	ZCRB1	Chon1
AMOTL2	0	0.300561	0.443	0.105	0	0	AMOTL2	Chon1
BEX4	0	0.300084	0.502	0.177	0	0	BEX4	Chon1
AC068888.1	0	0.297051	0.529	0.225	0	0	AC068888.1	Chon1
AL049839.2	0	0.293642	0.434	0.167	0	0	AL049839.2	Chon1
GABARAPL2	0	0.292502	0.923	0.813	0	0	GABARAPL2	Chon1
INSR	0	0.291278	0.474	0.22	0	0	INSR	Chon1
GOLIM4	0	0.289569	0.66	0.421	0	0	GOLIM4	Chon1
PLXDC2	0	0.28731	0.516	0.178	0	0	PLXDC2	Chon1
SELENOW	0	0.286777	0.907	0.762	0	0	SELENOW	Chon1
SLC16A1	0	0.286447	0.511	0.26	0	0	SLC16A1	Chon1
NDN	0	0.285648	0.6	0.262	0	0	NDN	Chon1
CISH	0	0.285255	0.353	0.05	0	0	CISH	Chon1
WRB	0	0.285059	0.662	0.393	0	0	WRB	Chon1
TTLL7	0	0.279368	0.37	0.059	0	0	TTLL7	Chon1
MIR99AHG	0	0.279197	0.413	0.177	0	0	MIR99AHG	Chon1
IFT57	0	0.279048	0.582	0.266	0	0	IFT57	Chon1
GALNT18	0	0.274341	0.539	0.296	0	0	GALNT18	Chon1
RPL24	0	0.274283	0.998	0.982	0	0	RPL24	Chon1
COLGALT2	0	0.268723	0.417	0.162	0	0	COLGALT2	Chon1
TRPS1	0	0.268072	0.544	0.299	0	0	TRPS1	Chon1
MPZL2	0	0.262342	0.321	0.133	0	0	MPZL2	Chon1
RAB28	0	0.261856	0.586	0.312	0	0	RAB28	Chon1
PDCD4	0	0.259321	0.611	0.321	0	0	PDCD4	Chon1
PCBP2	0	0.258964	0.902	0.807	0	0	PCBP2	Chon1
ENPP1	0	0.258348	0.565	0.308	0	0	ENPP1	Chon1
PAPSS1	0	0.257617	0.654	0.399	0	0	PAPSS1	Chon1
PHGDH	0	0.256421	0.562	0.318	0	0	PHGDH	Chon1
NFIA	0	0.255909	0.424	0.129	0	0	NFIA	Chon1
SRSF6	0	0.25429	0.596	0.356	0	0	SRSF6	Chon1
IRF2BPL	0	0.252348	0.432	0.183	0	0	IRF2BPL	Chon1
SMIM14	0	0.25039	0.548	0.27	0	0	SMIM14	Chon1
SARAF	8.96269e-300	0.2592	0.875	0.75	2.03238e-295	0	SARAF	Chon1
SMARCD3	4.39392e-293	0.290809	0.381	0.176	9.96366e-289	0	SMARCD3	Chon1
SEC22B	1.03255e-286	0.253299	0.631	0.414	2.34142e-282	0	SEC22B	Chon1
HES1	3.3178e-285	0.603109	0.6	0.393	7.52345e-281	0	HES1	Chon1
OSMR	2.33624e-281	0.275798	0.516	0.313	5.29765e-277	0	OSMR	Chon1
PCSK1N	8.55432e-274	0.37785	0.378	0.196	1.93978e-269	0	PCSK1N	Chon1
PPDPF	3.48543e-272	0.272759	0.982	0.936	7.90356e-268	0	PPDPF	Chon1
FXYD6	8.91798e-272	0.253707	0.778	0.568	2.02224e-267	0	FXYD6	Chon1
HNRNPA0	1.25761e-271	0.253249	0.866	0.747	2.85176e-267	0	HNRNPA0	Chon1
GEM	2.07607e-263	0.466733	0.562	0.348	4.70771e-259	0	GEM	Chon1
TMED4	4.92285e-263	0.328641	0.69	0.498	1.11631e-258	0	TMED4	Chon1
HIF1A	3.45123e-255	0.280871	0.717	0.545	7.82601e-251	0	HIF1A	Chon1
SUMF2	1.11388e-243	0.272322	0.571	0.375	2.52583e-239	0	SUMF2	Chon1
C11orf96	2.10027e-237	0.61231	0.532	0.362	4.76257e-233	0	C11orf96	Chon1
TM4SF1	4.90783e-224	0.399592	0.674	0.458	1.1129e-219	0	TM4SF1	Chon1
SRSF7	1.20839e-220	0.312139	0.748	0.609	2.74015e-216	0	SRSF7	Chon1
ELL2	1.84511e-213	0.262345	0.513	0.332	4.18398e-209	0	ELL2	Chon1
PHKG1	5.44077e-210	0.263703	0.271	0.12	1.23375e-205	0	PHKG1	Chon1
MRPL18	5.34216e-193	0.259918	0.669	0.513	1.21139e-188	0	MRPL18	Chon1
NMB	7.60927e-175	0.466006	0.405	0.255	1.72548e-170	0	NMB	Chon1
BHLHE40	4.1153e-168	0.287272	0.773	0.671	9.33186e-164	0	BHLHE40	Chon1
C5orf15	2.24628e-159	0.399646	0.726	0.642	5.09365e-155	0	C5orf15	Chon1
CTNNB1	5.1985e-135	0.284219	0.711	0.577	1.17881e-130	0	CTNNB1	Chon1
NUDT4	1.59627e-129	0.323454	0.59	0.474	3.61969e-125	0	NUDT4	Chon1
TRIB1	1.7115e-88	0.456635	0.411	0.335	3.88099e-84	0	TRIB1	Chon1
H3F3B	2.8879e-83	0.252225	0.994	0.979	6.5486e-79	0	H3F3B	Chon1
HSPB6	1.08954e-82	0.257505	0.31	0.216	2.47065e-78	0	HSPB6	Chon1
ITGA10	0	1.64825	0.992	0.502	0	1	ITGA10	High2
PHLDA3	0	1.58532	0.961	0.457	0	1	PHLDA3	High2
TSC22D3	0	1.56113	0.999	0.824	0	1	TSC22D3	High2
MAP1B	0	1.42406	0.971	0.459	0	1	MAP1B	High2
SYT8	0	1.40141	0.938	0.135	0	1	SYT8	High2
EZR	0	1.3438	0.964	0.422	0	1	EZR	High2
SUSD4	0	1.29688	0.877	0.089	0	1	SUSD4	High2
PRRX1	0	1.20026	0.943	0.353	0	1	PRRX1	High2
C1orf21	0	1.19002	0.957	0.575	0	1	C1orf21	High2
ABL2	0	1.17076	0.915	0.295	0	1	ABL2	High2
BGN	0	1.132	1	0.868	0	1	BGN	High2
GSN	0	1.1265	0.996	0.858	0	1	GSN	High2
RPLP1	0	1.04201	1	0.998	0	1	RPLP1	High2
SORBS2	0	1.037	0.76	0.119	0	1	SORBS2	High2
DNER	0	1.01009	0.823	0.132	0	1	DNER	High2
SEZ6L2	0	1.00362	0.85	0.144	0	1	SEZ6L2	High2
FAM129B	0	0.995497	0.89	0.405	0	1	FAM129B	High2
ELN	0	0.950874	0.791	0.223	0	1	ELN	High2
RPL17	0	0.931182	0.999	0.964	0	1	RPL17	High2
HIST1H1C	0	0.930769	0.784	0.423	0	1	HIST1H1C	High2
NFATC2	0	0.890104	0.786	0.245	0	1	NFATC2	High2
LTC4S	0	0.866868	0.669	0.135	0	1	LTC4S	High2
FKBP5	0	0.850972	0.756	0.229	0	1	FKBP5	High2
PTPN14	0	0.846971	0.797	0.265	0	1	PTPN14	High2
SOCS2	0	0.816655	0.85	0.247	0	1	SOCS2	High2
RPS17	0	0.809684	0.999	0.983	0	1	RPS17	High2
COL14A1	0	0.803534	0.719	0.145	0	1	COL14A1	High2
C1orf198	0	0.797537	0.831	0.363	0	1	C1orf198	High2
ZFHX3	0	0.794036	0.812	0.331	0	1	ZFHX3	High2
TGM2	0	0.793812	0.698	0.193	0	1	TGM2	High2
MAOB	0	0.79356	0.729	0.211	0	1	MAOB	High2
SLC26A2	0	0.786503	0.73	0.269	0	1	SLC26A2	High2
MID1IP1	0	0.783805	0.751	0.267	0	1	MID1IP1	High2
CDC42SE1	0	0.759023	0.725	0.316	0	1	CDC42SE1	High2
ADAR	0	0.745862	0.777	0.252	0	1	ADAR	High2
BRI3	0	0.745732	0.912	0.657	0	1	BRI3	High2
CYB5R3	0	0.738039	0.946	0.715	0	1	CYB5R3	High2
COX4I1	0	0.730147	0.997	0.926	0	1	COX4I1	High2
PPP1R1B	0	0.726952	0.584	0.166	0	1	PPP1R1B	High2
PAPPA	0	0.725476	0.652	0.277	0	1	PAPPA	High2
NCK2	0	0.722418	0.723	0.195	0	1	NCK2	High2
CHPF	0	0.713062	0.917	0.723	0	1	CHPF	High2
CCZ1	0	0.709819	0.738	0.256	0	1	CCZ1	High2
SYNPO	0	0.708461	0.68	0.194	0	1	SYNPO	High2
COPS8	0	0.708417	0.853	0.617	0	1	COPS8	High2
COL27A1	0	0.69859	0.827	0.483	0	1	COL27A1	High2
RALBP1	0	0.679943	0.811	0.45	0	1	RALBP1	High2
ERF	0	0.676703	0.787	0.376	0	1	ERF	High2
POLR2J3.1	0	0.673614	0.701	0.215	0	1	POLR2J3.1	High2
NFIX	0	0.672826	0.815	0.448	0	1	NFIX	High2
IFRD1	0	0.663737	0.904	0.619	0	1	IFRD1	High2
CHMP4B	0	0.663058	0.879	0.585	0	1	CHMP4B	High2
ZFAND5	0	0.661699	0.959	0.771	0	1	ZFAND5	High2
IQGAP1	0	0.657313	0.825	0.449	0	1	IQGAP1	High2
CAV2	0	0.653575	0.805	0.419	0	1	CAV2	High2
DPP7	0	0.653421	0.912	0.654	0	1	DPP7	High2
TMEM183A	0	0.650151	0.8	0.45	0	1	TMEM183A	High2
RPL13	0	0.647199	1	0.997	0	1	RPL13	High2
C1orf56	0	0.645288	0.554	0.276	0	1	C1orf56	High2
SLC12A4	0	0.641959	0.66	0.176	0	1	SLC12A4	High2
HIGD1A	0	0.641315	0.749	0.46	0	1	HIGD1A	High2
MCL1	0	0.639316	0.944	0.712	0	1	MCL1	High2
APP	0	0.638093	0.956	0.715	0	1	APP	High2
PLAGL1	0	0.63651	0.679	0.253	0	1	PLAGL1	High2
TGFB1	0	0.634938	0.71	0.354	0	1	TGFB1	High2
MAP1LC3A	0	0.631703	0.787	0.397	0	1	MAP1LC3A	High2
PIK3R1	0	0.626374	0.683	0.292	0	1	PIK3R1	High2
AXL	0	0.624152	0.663	0.272	0	1	AXL	High2
FAM180A	0	0.621055	0.634	0.279	0	1	FAM180A	High2
PIM3	0	0.620996	0.891	0.586	0	1	PIM3	High2
ATP6V1G1	0	0.619942	0.983	0.899	0	1	ATP6V1G1	High2
CYTOR	0	0.610565	0.881	0.562	0	1	CYTOR	High2
CD55	0	0.606969	0.803	0.463	0	1	CD55	High2
ATP1B1	0	0.606917	0.711	0.494	0	1	ATP1B1	High2
YY1AP1	0	0.603342	0.661	0.23	0	1	YY1AP1	High2
PRRC2C	0	0.600533	0.908	0.693	0	1	PRRC2C	High2
FAM118A	0	0.589601	0.606	0.089	0	1	FAM118A	High2
CAPS	0	0.58902	0.648	0.276	0	1	CAPS	High2
HIST3H2A	0	0.586243	0.611	0.151	0	1	HIST3H2A	High2
RTN4	0	0.583078	0.978	0.828	0	1	RTN4	High2
SERF2	0	0.581603	1	0.975	0	1	SERF2	High2
TMEM214	0	0.579708	0.662	0.257	0	1	TMEM214	High2
CHP1	0	0.576699	0.647	0.315	0	1	CHP1	High2
KRT14	0	0.575629	0.313	0.017	0	1	KRT14	High2
MEF2A	0	0.570291	0.823	0.522	0	1	MEF2A	High2
IL6R	0	0.570251	0.575	0.108	0	1	IL6R	High2
CLTB	0	0.569964	0.788	0.61	0	1	CLTB	High2
CALB2	0	0.566379	0.458	0.029	0	1	CALB2	High2
IVNS1ABP	0	0.563284	0.768	0.478	0	1	IVNS1ABP	High2
UBQLN1	0	0.559123	0.717	0.371	0	1	UBQLN1	High2
HIST2H2BE	0	0.559054	0.666	0.323	0	1	HIST2H2BE	High2
BLZF1	0	0.558909	0.623	0.228	0	1	BLZF1	High2
CSNK1A1	0	0.558623	0.912	0.705	0	1	CSNK1A1	High2
SPTSSA	0	0.5569	0.776	0.52	0	1	SPTSSA	High2
ADGRG1	0	0.556155	0.516	0.019	0	1	ADGRG1	High2
ATP1A1	0	0.554201	0.844	0.587	0	1	ATP1A1	High2
MIR4435-2HG	0	0.552344	0.718	0.357	0	1	MIR4435-2HG	High2
CMIP	0	0.549637	0.559	0.21	0	1	CMIP	High2
C1orf43	0	0.547478	0.948	0.768	0	1	C1orf43	High2
CD109	0	0.546709	0.718	0.363	0	1	CD109	High2
SRRM2	0	0.546324	0.866	0.671	0	1	SRRM2	High2
TMBIM1	0	0.546324	0.826	0.567	0	1	TMBIM1	High2
ZBTB43	0	0.543853	0.581	0.189	0	1	ZBTB43	High2
SAMD4B	0	0.542997	0.622	0.235	0	1	SAMD4B	High2
PEA15	0	0.541167	0.709	0.368	0	1	PEA15	High2
FAM89A	0	0.536909	0.573	0.198	0	1	FAM89A	High2
TSC22D4	0	0.533437	0.751	0.466	0	1	TSC22D4	High2
H1F0	0	0.533415	0.792	0.504	0	1	H1F0	High2
BCL2L1	0	0.532206	0.602	0.198	0	1	BCL2L1	High2
PRUNE2	0	0.527927	0.585	0.199	0	1	PRUNE2	High2
PCBP1	0	0.526624	0.954	0.806	0	1	PCBP1	High2
COPA	0	0.523234	0.719	0.415	0	1	COPA	High2
PTPN18	0	0.522299	0.607	0.214	0	1	PTPN18	High2
MT-ND4L	0	0.521481	0.843	0.559	0	1	MT-ND4L	High2
CAPN2	0	0.520629	0.762	0.473	0	1	CAPN2	High2
CREB3L2	0	0.514632	0.738	0.415	0	1	CREB3L2	High2
KLF9	0	0.514588	0.662	0.324	0	1	KLF9	High2
UBE2B	0	0.513021	0.944	0.796	0	1	UBE2B	High2
CNFN	0	0.512531	0.52	0.107	0	1	CNFN	High2
SEC61B	0	0.511694	0.986	0.896	0	1	SEC61B	High2
AC112206.2	0	0.506739	0.386	0.018	0	1	AC112206.2	High2
ATP8B2	0	0.506625	0.517	0.08	0	1	ATP8B2	High2
MORF4L1	0	0.505661	0.995	0.921	0	1	MORF4L1	High2
TOMM20	0	0.505442	0.981	0.861	0	1	TOMM20	High2
NGEF	0	0.504229	0.68	0.325	0	1	NGEF	High2
UBE2H	0	0.499136	0.614	0.239	0	1	UBE2H	High2
HBP1	0	0.497782	0.68	0.346	0	1	HBP1	High2
HABP4	0	0.497489	0.586	0.216	0	1	HABP4	High2
SHC4	0	0.488768	0.515	0.127	0	1	SHC4	High2
CAST	0	0.488657	0.744	0.461	0	1	CAST	High2
INHBA	0	0.488481	0.755	0.407	0	1	INHBA	High2
RPS21	0	0.485301	1	0.982	0	1	RPS21	High2
TSPO	0	0.484833	0.977	0.864	0	1	TSPO	High2
AMD1	0	0.484013	0.739	0.531	0	1	AMD1	High2
FAM177A1	0	0.482692	0.876	0.67	0	1	FAM177A1	High2
AC245297.3	0	0.481673	0.681	0.378	0	1	AC245297.3	High2
NDFIP1	0	0.481462	0.892	0.734	0	1	NDFIP1	High2
TRIP10	0	0.477704	0.584	0.212	0	1	TRIP10	High2
CASC4	0	0.477449	0.65	0.321	0	1	CASC4	High2
CSTB	0	0.47512	0.965	0.821	0	1	CSTB	High2
MSI2	0	0.474563	0.614	0.304	0	1	MSI2	High2
ARPC2	0	0.47419	0.968	0.854	0	1	ARPC2	High2
LTBP2	0	0.473438	0.487	0.088	0	1	LTBP2	High2
EVA1C	0	0.468751	0.468	0.081	0	1	EVA1C	High2
KDELR2	0	0.466715	0.973	0.847	0	1	KDELR2	High2
PIP4P1	0	0.465585	0.618	0.27	0	1	PIP4P1	High2
SPR	0	0.465533	0.506	0.138	0	1	SPR	High2
PELI1	0	0.46489	0.702	0.426	0	1	PELI1	High2
LTBP4	0	0.462418	0.663	0.316	0	1	LTBP4	High2
MLPH	0	0.459843	0.458	0.033	0	1	MLPH	High2
ASH1L	0	0.459448	0.658	0.357	0	1	ASH1L	High2
FOXC2	0	0.458607	0.712	0.424	0	1	FOXC2	High2
IL1R1	0	0.457966	0.507	0.146	0	1	IL1R1	High2
NORAD	0	0.45765	0.805	0.561	0	1	NORAD	High2
CCND3	0	0.455242	0.575	0.265	0	1	CCND3	High2
FKBP8	0	0.454907	0.947	0.83	0	1	FKBP8	High2
MAPKAPK2	0	0.454495	0.557	0.223	0	1	MAPKAPK2	High2
TMEM204	0	0.45252	0.5	0.201	0	1	TMEM204	High2
CRYAB	0	0.451805	0.982	0.756	0	1	CRYAB	High2
UBE2Q2	0	0.448718	0.683	0.391	0	1	UBE2Q2	High2
LARP1	0	0.448218	0.598	0.285	0	1	LARP1	High2
ACTR3	0	0.446315	0.724	0.491	0	1	ACTR3	High2
CHD2	0	0.445944	0.61	0.308	0	1	CHD2	High2
RBBP6	0	0.445825	0.708	0.452	0	1	RBBP6	High2
SDC4	0	0.444514	0.829	0.567	0	1	SDC4	High2
RPS27A	0	0.44448	1	0.994	0	1	RPS27A	High2
C3orf70	0	0.44394	0.359	0.108	0	1	C3orf70	High2
RAPH1	0	0.44359	0.597	0.298	0	1	RAPH1	High2
NFIC	0	0.441008	0.849	0.649	0	1	NFIC	High2
DNAJB6	0	0.44022	0.854	0.67	0	1	DNAJB6	High2
STAU1	0	0.436701	0.733	0.522	0	1	STAU1	High2
KHDC4	0	0.436319	0.53	0.204	0	1	KHDC4	High2
NR3C1	0	0.436246	0.755	0.527	0	1	NR3C1	High2
PSMD4	0	0.435088	0.854	0.681	0	1	PSMD4	High2
DSC3	0	0.433963	0.409	0.003	0	1	DSC3	High2
IDS	0	0.433755	0.683	0.456	0	1	IDS	High2
EMP1	0	0.433514	0.851	0.611	0	1	EMP1	High2
SNHG15	0	0.433472	0.63	0.358	0	1	SNHG15	High2
CFL2	0	0.432404	0.658	0.392	0	1	CFL2	High2
TNS1	0	0.430173	0.462	0.081	0	1	TNS1	High2
CHMP3	0	0.427933	0.757	0.555	0	1	CHMP3	High2
FSTL3	0	0.426498	0.533	0.232	0	1	FSTL3	High2
MTA3	0	0.426365	0.512	0.187	0	1	MTA3	High2
DDX17	0	0.425628	0.752	0.498	0	1	DDX17	High2
SHC1	0	0.425162	0.642	0.388	0	1	SHC1	High2
MPG	0	0.424936	0.797	0.58	0	1	MPG	High2
FAM19A5	0	0.424113	0.412	0.068	0	1	FAM19A5	High2
CD46	0	0.423573	0.603	0.359	0	1	CD46	High2
CHCHD2	0	0.422805	0.995	0.942	0	1	CHCHD2	High2
RNF115	0	0.422682	0.581	0.321	0	1	RNF115	High2
C5orf24	0	0.422521	0.645	0.403	0	1	C5orf24	High2
CYSTM1	0	0.422493	0.81	0.561	0	1	CYSTM1	High2
AIDA	0	0.42247	0.52	0.227	0	1	AIDA	High2
TOR1AIP2	0	0.421434	0.551	0.276	0	1	TOR1AIP2	High2
ESYT2	0	0.420707	0.57	0.266	0	1	ESYT2	High2
PACSIN2	0	0.418661	0.575	0.265	0	1	PACSIN2	High2
CDIPT	0	0.418638	0.681	0.465	0	1	CDIPT	High2
HMGCS1	0	0.418167	0.506	0.232	0	1	HMGCS1	High2
ENSA	0	0.418046	0.708	0.483	0	1	ENSA	High2
PARVB	0	0.417804	0.511	0.198	0	1	PARVB	High2
TMEM47	0	0.41461	0.649	0.418	0	1	TMEM47	High2
KDSR	0	0.41354	0.781	0.549	0	1	KDSR	High2
HDLBP	0	0.412969	0.847	0.685	0	1	HDLBP	High2
OBSL1	0	0.41174	0.631	0.374	0	1	OBSL1	High2
TRA2A	0	0.411107	0.731	0.479	0	1	TRA2A	High2
MYO1E	0	0.410892	0.492	0.141	0	1	MYO1E	High2
RBM39	0	0.409352	0.966	0.876	0	1	RBM39	High2
TWIST2	0	0.408722	0.47	0.159	0	1	TWIST2	High2
FOXA2	0	0.405495	0.406	0.089	0	1	FOXA2	High2
SNHG7	0	0.405308	0.91	0.78	0	1	SNHG7	High2
SUN2	0	0.404186	0.579	0.286	0	1	SUN2	High2
MEF2D	0	0.40287	0.52	0.198	0	1	MEF2D	High2
CRLS1	0	0.401883	0.652	0.426	0	1	CRLS1	High2
CCDC68	0	0.401406	0.376	0.124	0	1	CCDC68	High2
CDC73	0	0.398612	0.598	0.332	0	1	CDC73	High2
BIN1	0	0.39656	0.57	0.299	0	1	BIN1	High2
SUN1	0	0.396502	0.566	0.284	0	1	SUN1	High2
ENTPD2	0	0.395402	0.373	0.005	0	1	ENTPD2	High2
MYH9	0	0.393927	0.545	0.231	0	1	MYH9	High2
VASP	0	0.393164	0.536	0.259	0	1	VASP	High2
SEC23A	0	0.392108	0.616	0.374	0	1	SEC23A	High2
GDI1	0	0.391891	0.657	0.436	0	1	GDI1	High2
KIAA0040	0	0.391589	0.518	0.262	0	1	KIAA0040	High2
OST4	0	0.390631	0.994	0.944	0	1	OST4	High2
SNX5	0	0.389835	0.714	0.532	0	1	SNX5	High2
CLIC4	0	0.389813	0.765	0.581	0	1	CLIC4	High2
JTB	0	0.387984	0.943	0.833	0	1	JTB	High2
FNIP1	0	0.386477	0.707	0.463	0	1	FNIP1	High2
PER2	0	0.384554	0.5	0.25	0	1	PER2	High2
IMPDH1	0	0.383596	0.529	0.264	0	1	IMPDH1	High2
TGOLN2	0	0.382779	0.614	0.379	0	1	TGOLN2	High2
ATP6V1F	0	0.382137	0.9	0.776	0	1	ATP6V1F	High2
STK38L	0	0.381513	0.541	0.279	0	1	STK38L	High2
BRD4	0	0.380707	0.649	0.428	0	1	BRD4	High2
STARD7	0	0.379486	0.492	0.205	0	1	STARD7	High2
NBPF20	0	0.378395	0.368	0.029	0	1	NBPF20	High2
NAV1	0	0.378013	0.454	0.149	0	1	NAV1	High2
GPSM1	0	0.377996	0.527	0.237	0	1	GPSM1	High2
PRKAR2B	0	0.376955	0.419	0.108	0	1	PRKAR2B	High2
RPS28	0	0.375156	1	0.991	0	1	RPS28	High2
CDA	0	0.37426	0.38	0.077	0	1	CDA	High2
TTLL4	0	0.373509	0.39	0.09	0	1	TTLL4	High2
TCEAL9	0	0.373367	0.861	0.709	0	1	TCEAL9	High2
GPN1	0	0.373165	0.512	0.234	0	1	GPN1	High2
C16orf72	0	0.373088	0.544	0.284	0	1	C16orf72	High2
KLF7	0	0.371795	0.426	0.134	0	1	KLF7	High2
DGUOK	0	0.371541	0.837	0.709	0	1	DGUOK	High2
SRGAP2B	0	0.3712	0.493	0.227	0	1	SRGAP2B	High2
MAFK	0	0.369416	0.455	0.142	0	1	MAFK	High2
HEBP2	0	0.368186	0.583	0.354	0	1	HEBP2	High2
TMEM63A	0	0.367844	0.369	0.034	0	1	TMEM63A	High2
RBFOX2	0	0.367475	0.565	0.304	0	1	RBFOX2	High2
RSPRY1	0	0.367169	0.48	0.217	0	1	RSPRY1	High2
TLK1	0	0.366986	0.548	0.301	0	1	TLK1	High2
PRKAB2	0	0.366121	0.422	0.131	0	1	PRKAB2	High2
EGFL7	0	0.365375	0.527	0.239	0	1	EGFL7	High2
BNIP2	0	0.365202	0.61	0.391	0	1	BNIP2	High2
RHOT2	0	0.364858	0.485	0.195	0	1	RHOT2	High2
EIF5B	0	0.364135	0.818	0.659	0	1	EIF5B	High2
ZBTB16	0	0.363569	0.509	0.225	0	1	ZBTB16	High2
JUND	0	0.363235	0.898	0.753	0	1	JUND	High2
DESI2	0	0.362495	0.544	0.308	0	1	DESI2	High2
MTURN	0	0.362461	0.435	0.123	0	1	MTURN	High2
ASS1	0	0.362073	0.57	0.319	0	1	ASS1	High2
EMX2	0	0.36071	0.39	0.09	0	1	EMX2	High2
FAH	0	0.358814	0.45	0.16	0	1	FAH	High2
EIF3L	0	0.358231	0.955	0.865	0	1	EIF3L	High2
ELK3	0	0.35778	0.465	0.18	0	1	ELK3	High2
CCDC71L	0	0.357575	0.384	0.118	0	1	CCDC71L	High2
OTUD7B	0	0.3574	0.439	0.144	0	1	OTUD7B	High2
CIC	0	0.356899	0.469	0.174	0	1	CIC	High2
SH3BP4	0	0.35622	0.394	0.113	0	1	SH3BP4	High2
RBM3	0	0.35589	0.962	0.847	0	1	RBM3	High2
ZBTB7A	0	0.354054	0.469	0.189	0	1	ZBTB7A	High2
JAG1	0	0.352691	0.413	0.095	0	1	JAG1	High2
EPS8	0	0.351278	0.561	0.323	0	1	EPS8	High2
VMA21	0	0.350936	0.525	0.285	0	1	VMA21	High2
SNTA1	0	0.349651	0.421	0.125	0	1	SNTA1	High2
YOD1	0	0.348952	0.371	0.055	0	1	YOD1	High2
CSDC2	0	0.348583	0.368	0.051	0	1	CSDC2	High2
PODNL1	0	0.347732	0.782	0.518	0	1	PODNL1	High2
CBFB	0	0.347651	0.506	0.219	0	1	CBFB	High2
MBD1	0	0.347409	0.456	0.179	0	1	MBD1	High2
CSNK1E	0	0.347227	0.475	0.179	0	1	CSNK1E	High2
ABLIM3	0	0.347223	0.357	0.034	0	1	ABLIM3	High2
APH1A	0	0.347157	0.806	0.662	0	1	APH1A	High2
LIX1L	0	0.345852	0.493	0.229	0	1	LIX1L	High2
PITPNB	0	0.344761	0.544	0.306	0	1	PITPNB	High2
CREBRF	0	0.344697	0.52	0.256	0	1	CREBRF	High2
EXOC3	0	0.34447	0.42	0.13	0	1	EXOC3	High2
GCNT1	0	0.344238	0.477	0.247	0	1	GCNT1	High2
SRPX2	0	0.343584	0.542	0.291	0	1	SRPX2	High2
KCNK6	0	0.343572	0.365	0.069	0	1	KCNK6	High2
ARL8A	0	0.343464	0.443	0.174	0	1	ARL8A	High2
NDUFA4	0	0.34339	0.973	0.901	0	1	NDUFA4	High2
MVD	0	0.342726	0.504	0.234	0	1	MVD	High2
F2R	0	0.342702	0.341	0.033	0	1	F2R	High2
VAV2	0	0.340925	0.357	0.06	0	1	VAV2	High2
AFTPH	0	0.338424	0.429	0.156	0	1	AFTPH	High2
NUCB1	0	0.33804	0.89	0.775	0	1	NUCB1	High2
MSANTD3	0	0.337458	0.491	0.247	0	1	MSANTD3	High2
UHMK1	0	0.336433	0.438	0.182	0	1	UHMK1	High2
TFPT	0	0.335484	0.5	0.26	0	1	TFPT	High2
HAGHL	0	0.335063	0.455	0.172	0	1	HAGHL	High2
ABI1	0	0.332835	0.508	0.256	0	1	ABI1	High2
WHRN	0	0.33256	0.374	0.103	0	1	WHRN	High2
RABAC1	0	0.332259	0.973	0.866	0	1	RABAC1	High2
E2F4	0	0.331551	0.457	0.212	0	1	E2F4	High2
TNS3	0	0.329538	0.494	0.243	0	1	TNS3	High2
SPOCK1	0	0.328892	0.397	0.158	0	1	SPOCK1	High2
KLF13	0	0.327298	0.419	0.149	0	1	KLF13	High2
TRABD	0	0.327016	0.506	0.25	0	1	TRABD	High2
RAB3GAP2	0	0.325419	0.432	0.171	0	1	RAB3GAP2	High2
HIP1	0	0.325345	0.4	0.118	0	1	HIP1	High2
SFT2D2	0	0.323897	0.443	0.189	0	1	SFT2D2	High2
COBLL1	0	0.323088	0.401	0.139	0	1	COBLL1	High2
AC016831.5	0	0.319684	0.425	0.158	0	1	AC016831.5	High2
CAMK2N1	0	0.318554	0.379	0.122	0	1	CAMK2N1	High2
FAM189B	0	0.317623	0.412	0.156	0	1	FAM189B	High2
GPR153	0	0.317084	0.35	0.064	0	1	GPR153	High2
CARM1	0	0.315283	0.396	0.126	0	1	CARM1	High2
NBPF11	0	0.314869	0.328	0.05	0	1	NBPF11	High2
RBFA	0	0.314129	0.429	0.195	0	1	RBFA	High2
ACIN1	0	0.311435	0.445	0.211	0	1	ACIN1	High2
BCL6	0	0.309371	0.453	0.198	0	1	BCL6	High2
A4GALT	0	0.308642	0.353	0.08	0	1	A4GALT	High2
SYNE2	0	0.307298	0.393	0.149	0	1	SYNE2	High2
STXBP6	0	0.305895	0.398	0.154	0	1	STXBP6	High2
ITGAV	0	0.305168	0.439	0.203	0	1	ITGAV	High2
Z97200.1	0	0.301079	0.301	0.038	0	1	Z97200.1	High2
USB1	0	0.300019	0.386	0.15	0	1	USB1	High2
BMP7	0	0.299109	0.306	0.027	0	1	BMP7	High2
TJP1	0	0.29744	0.401	0.163	0	1	TJP1	High2
IL16	0	0.295393	0.383	0.132	0	1	IL16	High2
EPAS1	0	0.293988	0.423	0.183	0	1	EPAS1	High2
SCN1B	0	0.292475	0.377	0.133	0	1	SCN1B	High2
PRR5	0	0.290274	0.387	0.131	0	1	PRR5	High2
TNFAIP8L3	0	0.289843	0.332	0.084	0	1	TNFAIP8L3	High2
TSTD1	0	0.28952	0.348	0.087	0	1	TSTD1	High2
SMAGP	0	0.289422	0.395	0.146	0	1	SMAGP	High2
TYRO3	0	0.287516	0.353	0.102	0	1	TYRO3	High2
ARRDC1	0	0.285539	0.337	0.098	0	1	ARRDC1	High2
LRRC8A	0	0.285427	0.352	0.134	0	1	LRRC8A	High2
UPK3BL1	0	0.285233	0.328	0.055	0	1	UPK3BL1	High2
SREBF2	0	0.284121	0.345	0.091	0	1	SREBF2	High2
SLC35E4	0	0.281245	0.307	0.061	0	1	SLC35E4	High2
KCNS3	0	0.277778	0.314	0.083	0	1	KCNS3	High2
BOK	0	0.275004	0.331	0.087	0	1	BOK	High2
VWC2	0	0.274836	0.311	0.054	0	1	VWC2	High2
COL7A1	0	0.274581	0.294	0.065	0	1	COL7A1	High2
KDM3B	0	0.271361	0.315	0.072	0	1	KDM3B	High2
TIAM1	0	0.271199	0.337	0.107	0	1	TIAM1	High2
RNF144A	0	0.270414	0.318	0.065	0	1	RNF144A	High2
BCAR3	0	0.270093	0.309	0.067	0	1	BCAR3	High2
WDR4	0	0.268127	0.298	0.054	0	1	WDR4	High2
FAM213A	0	0.265847	0.33	0.089	0	1	FAM213A	High2
CCNO	0	0.265565	0.361	0.135	0	1	CCNO	High2
SSFA2	0	0.262818	0.353	0.135	0	1	SSFA2	High2
SNN	0	0.262004	0.31	0.088	0	1	SNN	High2
NBPF15	0	0.261645	0.308	0.081	0	1	NBPF15	High2
KANSL1L	0	0.261267	0.294	0.065	0	1	KANSL1L	High2
BRMS1L	0	0.256519	0.32	0.102	0	1	BRMS1L	High2
CHST8	0	0.256019	0.262	0.038	0	1	CHST8	High2
LYNX1	0	0.255386	0.286	0.06	0	1	LYNX1	High2
SIK1	0	0.255047	0.265	0.066	0	1	SIK1	High2
LCAT	0	0.252492	0.283	0.048	0	1	LCAT	High2
PDE4A	0	0.251452	0.313	0.087	0	1	PDE4A	High2
FHL3	2.59879e-307	0.302637	0.432	0.195	5.89301e-303	1	FHL3	High2
2007-09-01	1.4138e-306	0.332502	0.902	0.771	3.20594e-302	1	2007-09-01	High2
RNF145	9.38416e-306	0.352353	0.724	0.544	2.12795e-301	1	RNF145	High2
SPG21	4.18178e-305	0.343618	0.706	0.527	9.4826e-301	1	SPG21	High2
ZNF430	5.00816e-304	0.251991	0.32	0.112	1.13565e-299	1	ZNF430	High2
XYLT1	1.74981e-303	0.341261	0.6	0.348	3.96787e-299	1	XYLT1	High2
FOXO3	2.4287e-303	0.347876	0.676	0.463	5.50731e-299	1	FOXO3	High2
PTPA	8.70176e-299	0.348396	0.613	0.411	1.97321e-294	1	PTPA	High2
DIXDC1	1.05166e-297	0.341353	0.515	0.289	2.38475e-293	1	DIXDC1	High2
SQLE	3.53834e-297	0.369319	0.557	0.328	8.02355e-293	1	SQLE	High2
ARID4B	9.20525e-295	0.37081	0.68	0.502	2.08738e-290	1	ARID4B	High2
TBRG4	1.02852e-294	0.262877	0.37	0.151	2.33227e-290	1	TBRG4	High2
AES	1.35729e-294	0.322101	0.618	0.388	3.07779e-290	1	AES	High2
CAMSAP2	3.50072e-294	0.305199	0.454	0.231	7.93822e-290	1	CAMSAP2	High2
AHNAK2	3.53544e-292	0.347596	0.571	0.335	8.01695e-288	1	AHNAK2	High2
FBXO7	1.03452e-291	0.339811	0.63	0.431	2.34589e-287	1	FBXO7	High2
RAB11FIP5	1.07814e-289	0.291211	0.41	0.188	2.44478e-285	1	RAB11FIP5	High2
MGST3	4.61518e-288	0.345048	0.915	0.798	1.04654e-283	1	MGST3	High2
MTMR11	3.58016e-286	0.291839	0.35	0.14	8.11838e-282	1	MTMR11	High2
HMGXB3	7.17227e-283	0.284666	0.404	0.184	1.62638e-278	1	HMGXB3	High2
HOMER3	8.40801e-283	0.290102	0.435	0.214	1.9066e-278	1	HOMER3	High2
GATAD2B	3.29692e-282	0.262183	0.369	0.158	7.47609e-278	1	GATAD2B	High2
TAPBP	2.49793e-281	0.311839	0.51	0.285	5.66431e-277	1	TAPBP	High2
FAM210B	3.20382e-281	0.315412	0.561	0.343	7.26499e-277	1	FAM210B	High2
HNRNPU	8.00394e-280	0.321433	0.821	0.698	1.81497e-275	1	HNRNPU	High2
CHSY1	2.57218e-278	0.326004	0.496	0.277	5.83267e-274	1	CHSY1	High2
SPSB1	1.01633e-277	0.3427	0.574	0.334	2.30463e-273	1	SPSB1	High2
ARHGEF2	1.24286e-274	0.329091	0.495	0.276	2.81831e-270	1	ARHGEF2	High2
EIF2S3	2.18159e-273	0.363308	0.712	0.555	4.94698e-269	1	EIF2S3	High2
NGRN	1.86761e-272	0.287649	0.428	0.213	4.235e-268	1	NGRN	High2
B3GNT7	3.55104e-271	0.429076	0.484	0.252	8.05235e-267	1	B3GNT7	High2
ABI2	5.05573e-271	0.340946	0.599	0.404	1.14644e-266	1	ABI2	High2
MAPK6	2.32016e-270	0.324494	0.546	0.331	5.2612e-266	1	MAPK6	High2
WDR26	2.45783e-270	0.268181	0.387	0.176	5.57338e-266	1	WDR26	High2
CNOT9	2.47399e-269	0.341129	0.428	0.219	5.61003e-265	1	CNOT9	High2
CBX3	2.12906e-265	0.298405	0.753	0.573	4.82786e-261	1	CBX3	High2
RNASE4	5.06531e-265	0.30566	0.477	0.26	1.14861e-260	1	RNASE4	High2
SNAPC2	4.83082e-263	0.312447	0.511	0.303	1.09544e-258	1	SNAPC2	High2
GTF2I	1.94802e-262	0.31608	0.556	0.355	4.41734e-258	1	GTF2I	High2
GOLPH3	1.63779e-260	0.323898	0.626	0.443	3.71385e-256	1	GOLPH3	High2
DDX42	2.07761e-260	0.311103	0.498	0.294	4.71119e-256	1	DDX42	High2
SECISBP2L	2.11007e-260	0.31815	0.523	0.316	4.78479e-256	1	SECISBP2L	High2
GCC2	2.50869e-258	0.315338	0.596	0.385	5.6887e-254	1	GCC2	High2
ITSN2	3.35324e-257	0.268123	0.4	0.191	7.60381e-253	1	ITSN2	High2
BROX	8.31281e-257	0.290605	0.474	0.267	1.88501e-252	1	BROX	High2
TOX4	7.07571e-256	0.29497	0.542	0.339	1.60449e-251	1	TOX4	High2
ZKSCAN1	7.65415e-256	0.27736	0.426	0.217	1.73565e-251	1	ZKSCAN1	High2
POGZ	1.564e-253	0.268831	0.406	0.2	3.54653e-249	1	POGZ	High2
ATN1	2.82678e-253	0.260572	0.446	0.233	6.41e-249	1	ATN1	High2
CRIM1	3.73925e-253	0.307527	0.532	0.312	8.47911e-249	1	CRIM1	High2
MRPS21	1.37687e-252	0.295871	0.902	0.812	3.1222e-248	1	MRPS21	High2
COL16A1	1.95591e-252	0.263967	0.585	0.362	4.43522e-248	1	COL16A1	High2
WTAP	2.38235e-252	0.420337	0.751	0.611	5.40222e-248	1	WTAP	High2
GAS7	8.59629e-252	0.257996	0.393	0.186	1.9493e-247	1	GAS7	High2
TIMM10B	3.03306e-251	0.29082	0.487	0.282	6.87776e-247	1	TIMM10B	High2
CDC42EP3	6.77772e-251	0.429843	0.747	0.586	1.53691e-246	1	CDC42EP3	High2
SLC39A1	1.68673e-249	0.336319	0.71	0.572	3.82482e-245	1	SLC39A1	High2
TMEM248	7.32243e-249	0.321899	0.686	0.53	1.66043e-244	1	TMEM248	High2
LITAF	8.36918e-249	0.310965	0.882	0.744	1.8978e-244	1	LITAF	High2
MUM1	1.38283e-248	0.263938	0.439	0.225	3.1357e-244	1	MUM1	High2
POLD2	7.16987e-248	0.300245	0.668	0.476	1.62584e-243	1	POLD2	High2
PHF5A	1.8128e-247	0.283729	0.469	0.264	4.11071e-243	1	PHF5A	High2
KMT2E	1.19128e-245	0.300379	0.78	0.63	2.70136e-241	1	KMT2E	High2
TCF25	3.6272e-245	0.289916	0.743	0.581	8.22504e-241	1	TCF25	High2
RTL8C	9.70328e-245	0.312457	0.634	0.465	2.20032e-240	1	RTL8C	High2
COQ10B	1.47977e-242	0.307504	0.611	0.426	3.35554e-238	1	COQ10B	High2
OSBPL1A	1.94435e-241	0.302117	0.514	0.311	4.409e-237	1	OSBPL1A	High2
UGDH	3.42141e-241	0.336932	0.638	0.453	7.75839e-237	1	UGDH	High2
MYADM	3.56493e-241	0.318959	0.715	0.514	8.08383e-237	1	MYADM	High2
GSPT1	2.74932e-240	0.322155	0.597	0.425	6.23435e-236	1	GSPT1	High2
DSG2	1.25326e-239	0.271015	0.416	0.213	2.8419e-235	1	DSG2	High2
WASL	2.58531e-239	0.293489	0.495	0.296	5.86244e-235	1	WASL	High2
FBXW5	4.30086e-238	0.308272	0.585	0.413	9.75264e-234	1	FBXW5	High2
TOP1	5.52349e-238	0.34086	0.672	0.487	1.25251e-233	1	TOP1	High2
BFAR	1.54156e-237	0.318521	0.618	0.462	3.49565e-233	1	BFAR	High2
RIOK3	5.76506e-237	0.293161	0.566	0.373	1.30728e-232	1	RIOK3	High2
CUX1	3.98243e-235	0.258018	0.374	0.182	9.03056e-231	1	CUX1	High2
DAP	4.79275e-235	0.287989	0.84	0.712	1.0868e-230	1	DAP	High2
AFF4	2.12999e-230	0.286831	0.619	0.436	4.82996e-226	1	AFF4	High2
CYBRD1	4.11501e-228	0.307278	0.678	0.508	9.3312e-224	1	CYBRD1	High2
RBMS1	1.49403e-227	0.328796	0.658	0.495	3.38786e-223	1	RBMS1	High2
LOXL3	2.86108e-227	0.327012	0.626	0.426	6.48779e-223	1	LOXL3	High2
ETHE1	5.54474e-227	0.299353	0.496	0.302	1.25732e-222	1	ETHE1	High2
ANKRD11	1.26079e-225	0.316836	0.522	0.335	2.85898e-221	1	ANKRD11	High2
ETF1	8.5189e-221	0.279055	0.526	0.342	1.93175e-216	1	ETF1	High2
PDK4	1.1183e-220	0.35609	0.433	0.207	2.53586e-216	1	PDK4	High2
CYB5A	2.3484e-220	0.33344	0.531	0.349	5.32523e-216	1	CYB5A	High2
MPZL1	2.65359e-220	0.30534	0.576	0.402	6.01727e-216	1	MPZL1	High2
DAAM2	3.88112e-219	0.254638	0.374	0.183	8.80083e-215	1	DAAM2	High2
VAPA	2.4752e-218	0.279493	0.937	0.859	5.61276e-214	1	VAPA	High2
VAMP4	2.77335e-217	0.268722	0.432	0.247	6.28886e-213	1	VAMP4	High2
SND1	2.14412e-215	0.287459	0.606	0.449	4.86201e-211	1	SND1	High2
ARL5A	4.06132e-215	0.289968	0.522	0.343	9.20944e-211	1	ARL5A	High2
SET	6.36643e-215	0.304002	0.858	0.745	1.44365e-210	1	SET	High2
RTF1	2.60322e-213	0.283415	0.769	0.637	5.90305e-209	1	RTF1	High2
NCKAP1	4.53988e-210	0.299521	0.502	0.329	1.02946e-205	1	NCKAP1	High2
CTTN	1.5677e-207	0.280946	0.606	0.43	3.55493e-203	1	CTTN	High2
MKRN1	5.0501e-207	0.275733	0.598	0.431	1.14516e-202	1	MKRN1	High2
ITGA5	8.19795e-206	0.251959	0.383	0.196	1.85897e-201	1	ITGA5	High2
FLOT1	3.88361e-205	0.299756	0.768	0.629	8.80648e-201	1	FLOT1	High2
CEBPB	3.60712e-203	0.299475	0.97	0.876	8.17951e-199	1	CEBPB	High2
UGP2	9.46179e-203	0.274264	0.892	0.768	2.14556e-198	1	UGP2	High2
ZC3H15	4.94446e-202	0.281718	0.773	0.659	1.12121e-197	1	ZC3H15	High2
MED13L	6.29563e-201	0.253096	0.489	0.311	1.4276e-196	1	MED13L	High2
DDX1	7.62693e-201	0.294615	0.624	0.478	1.72948e-196	1	DDX1	High2
LIMS1	1.384e-200	0.283149	0.677	0.541	3.13837e-196	1	LIMS1	High2
GNB1	3.37898e-200	0.291046	0.55	0.398	7.66217e-196	1	GNB1	High2
DPM1	2.8769e-198	0.305395	0.719	0.601	6.52366e-194	1	DPM1	High2
MCUB	6.61995e-198	0.259278	0.423	0.233	1.50114e-193	1	MCUB	High2
ZNF622	1.1378e-197	0.309621	0.563	0.41	2.58007e-193	1	ZNF622	High2
SPRY2	8.68221e-196	0.259107	0.424	0.223	1.96878e-191	1	SPRY2	High2
ACP1	4.44216e-195	0.267483	0.789	0.694	1.0073e-190	1	ACP1	High2
MAP3K2	2.34298e-193	0.260443	0.439	0.262	5.31294e-189	1	MAP3K2	High2
PXDC1	1.21858e-192	0.263227	0.47	0.293	2.76325e-188	1	PXDC1	High2
GLS	2.62956e-191	0.285943	0.535	0.375	5.96279e-187	1	GLS	High2
WDR33	4.6283e-191	0.278083	0.571	0.407	1.04951e-186	1	WDR33	High2
PAIP2	1.51131e-189	0.269616	0.821	0.735	3.42706e-185	1	PAIP2	High2
CBX6	8.58389e-189	0.305295	0.473	0.282	1.94648e-184	1	CBX6	High2
RAB7A	2.78486e-188	0.300457	0.844	0.755	6.31495e-184	1	RAB7A	High2
FAM120A	3.88736e-188	0.255644	0.456	0.29	8.81498e-184	1	FAM120A	High2
CMTM3	1.2641e-186	0.269509	0.544	0.367	2.86647e-182	1	CMTM3	High2
ZDHHC9	1.86193e-186	0.277601	0.494	0.334	4.22212e-182	1	ZDHHC9	High2
SERTAD2	2.81789e-186	0.305792	0.499	0.335	6.38985e-182	1	SERTAD2	High2
C1orf35	3.7075e-186	0.288325	0.508	0.347	8.40712e-182	1	C1orf35	High2
SREK1	2.41157e-185	0.259834	0.609	0.458	5.46849e-181	1	SREK1	High2
SBDS	2.94462e-185	0.275634	0.874	0.773	6.67722e-181	1	SBDS	High2
CAPNS1	1.57428e-184	0.267154	0.554	0.397	3.56983e-180	1	CAPNS1	High2
TMEM208	2.06065e-183	0.279842	0.629	0.502	4.67274e-179	1	TMEM208	High2
TPST1	4.80099e-183	0.271276	0.506	0.326	1.08867e-178	1	TPST1	High2
ARHGAP5	7.20991e-183	0.262078	0.465	0.291	1.63492e-178	1	ARHGAP5	High2
2002-09-01	9.94909e-183	0.274539	0.677	0.562	2.25606e-178	1	2002-09-01	High2
SAA1	2.82701e-182	0.705584	0.29	0.123	6.41054e-178	1	SAA1	High2
HAX1	2.96251e-182	0.26164	0.817	0.707	6.71778e-178	1	HAX1	High2
KAT5	2.75776e-181	0.253814	0.512	0.346	6.2535e-177	1	KAT5	High2
MMP24OS	3.29653e-179	0.278416	0.676	0.55	7.47521e-175	1	MMP24OS	High2
RNF126	8.11849e-179	0.266351	0.563	0.416	1.84095e-174	1	RNF126	High2
TIMM17A	8.37241e-179	0.274599	0.633	0.496	1.89853e-174	1	TIMM17A	High2
MBNL1	1.51453e-178	0.252989	0.627	0.466	3.43434e-174	1	MBNL1	High2
COPS2	7.22433e-178	0.25317	0.687	0.566	1.63819e-173	1	COPS2	High2
YWHAG	1.29426e-177	0.278113	0.57	0.424	2.93487e-173	1	YWHAG	High2
RABGGTB	6.24069e-177	0.260308	0.752	0.635	1.41514e-172	1	RABGGTB	High2
SLC20A1	2.36997e-171	0.283213	0.565	0.377	5.37414e-167	1	SLC20A1	High2
PPIG	2.95195e-170	0.257237	0.772	0.68	6.69385e-166	1	PPIG	High2
PPP1R14B	3.48315e-166	0.269248	0.471	0.309	7.8984e-162	1	PPP1R14B	High2
B4GALT1	9.45731e-163	0.378913	0.453	0.279	2.14454e-158	1	B4GALT1	High2
JADE1	9.9259e-161	0.260593	0.454	0.284	2.2508e-156	1	JADE1	High2
EDIL3	6.28698e-159	0.257573	0.752	0.632	1.42563e-154	1	EDIL3	High2
HNRNPH1	4.50043e-157	0.431225	0.717	0.609	1.02052e-152	1	HNRNPH1	High2
MTPN	2.47468e-153	0.2592	0.595	0.472	5.61159e-149	1	MTPN	High2
KDELR3	3.17774e-148	0.251499	0.701	0.57	7.20583e-144	1	KDELR3	High2
CDK6	2.46645e-144	0.258154	0.419	0.274	5.59292e-140	1	CDK6	High2
PMAIP1	2.53272e-140	0.301745	0.541	0.363	5.74321e-136	1	PMAIP1	High2
RAB10	3.85692e-138	0.255811	0.534	0.417	8.74594e-134	1	RAB10	High2
ANXA4	3.89065e-134	0.281908	0.594	0.488	8.82244e-130	1	ANXA4	High2
KCNQ1OT1	1.50241e-128	0.322534	0.613	0.486	3.40686e-124	1	KCNQ1OT1	High2
TXNIP	6.89933e-71	0.358563	0.563	0.457	1.56449e-66	1	TXNIP	High2
IBSP	0	3.8655	0.586	0.134	0	2	IBSP	Stro
COL1A1	0	3.02738	0.871	0.379	0	2	COL1A1	Stro
MMP13	0	2.71931	0.446	0.229	0	2	MMP13	Stro
PTGDS	0	2.68438	0.518	0.102	0	2	PTGDS	Stro
SERPINF1	0	2.28905	0.768	0.194	0	2	SERPINF1	Stro
LUM	0	2.11908	0.91	0.557	0	2	LUM	Stro
IFITM5	0	2.01382	0.301	0.036	0	2	IFITM5	Stro
SFRP4	0	1.72894	0.368	0.017	0	2	SFRP4	Stro
TIMP1	0	1.58127	0.946	0.932	0	2	TIMP1	Stro
IFITM2	0	1.50033	0.848	0.515	0	2	IFITM2	Stro
PCOLCE	0	1.3651	0.777	0.401	0	2	PCOLCE	Stro
RARRES2	0	1.33323	0.5	0.153	0	2	RARRES2	Stro
AEBP1	0	1.25383	0.684	0.518	0	2	AEBP1	Stro
OMD	0	1.21273	0.357	0.13	0	2	OMD	Stro
MYL9	0	1.19518	0.73	0.481	0	2	MYL9	Stro
THBS2	0	1.16349	0.495	0.185	0	2	THBS2	Stro
CALD1	0	1.13172	0.852	0.737	0	2	CALD1	Stro
TMEM119	0	1.12057	0.489	0.04	0	2	TMEM119	Stro
SERPING1	0	1.1134	0.604	0.108	0	2	SERPING1	Stro
LOXL4	0	1.11095	0.251	0.04	0	2	LOXL4	Stro
MMP2	0	1.08895	0.627	0.397	0	2	MMP2	Stro
MXRA8	0	1.04893	0.691	0.57	0	2	MXRA8	Stro
ALPL	0	1.00413	0.317	0.019	0	2	ALPL	Stro
PGAM2	0	0.960762	0.295	0.042	0	2	PGAM2	Stro
ZFP36L1	0	0.958281	0.797	0.729	0	2	ZFP36L1	Stro
MYL6	0	0.954795	0.931	0.929	0	2	MYL6	Stro
TPM2	0	0.909151	0.788	0.516	0	2	TPM2	Stro
SSPN	0	0.873262	0.603	0.296	0	2	SSPN	Stro
FGF7	0	0.872985	0.346	0.049	0	2	FGF7	Stro
ALDOC	0	0.857927	0.528	0.238	0	2	ALDOC	Stro
PLEKHA5	0	0.832178	0.515	0.186	0	2	PLEKHA5	Stro
COX6A2	0	0.81525	0.28	0.007	0	2	COX6A2	Stro
SLC29A1	0	0.809322	0.6	0.362	0	2	SLC29A1	Stro
S100A16	0	0.728451	0.537	0.136	0	2	S100A16	Stro
CTSK	0	0.717305	0.524	0.321	0	2	CTSK	Stro
RUNX2	0	0.715288	0.512	0.162	0	2	RUNX2	Stro
PGAM1	0	0.705305	0.827	0.806	0	2	PGAM1	Stro
PLS3	0	0.679996	0.555	0.257	0	2	PLS3	Stro
JAM2	0	0.679292	0.373	0.113	0	2	JAM2	Stro
TCF4	0	0.67901	0.548	0.24	0	2	TCF4	Stro
PLA2G16	0	0.666384	0.376	0.116	0	2	PLA2G16	Stro
NUDT1	0	0.645272	0.54	0.344	0	2	NUDT1	Stro
DLX5	0	0.629714	0.499	0.285	0	2	DLX5	Stro
CPXM2	0	0.595167	0.384	0.138	0	2	CPXM2	Stro
PDGFRB	0	0.588695	0.265	0.064	0	2	PDGFRB	Stro
NDUFB4	0	0.587602	0.842	0.783	0	2	NDUFB4	Stro
VAMP2	0	0.578922	0.765	0.707	0	2	VAMP2	Stro
EPB41L2	0	0.5755	0.494	0.242	0	2	EPB41L2	Stro
GNG11	0	0.564393	0.376	0.111	0	2	GNG11	Stro
INTU	0	0.560925	0.267	0.072	0	2	INTU	Stro
VAMP5	0	0.519693	0.502	0.254	0	2	VAMP5	Stro
EPDR1	0	0.496877	0.372	0.142	0	2	EPDR1	Stro
TNFAIP6	0	0.450992	0.303	0.057	0	2	TNFAIP6	Stro
MYO1B	0	0.420411	0.342	0.106	0	2	MYO1B	Stro
ITGBL1	7.52887e-307	0.435026	0.274	0.086	1.70725e-302	2	ITGBL1	Stro
MEF2C	2.07555e-305	0.860602	0.576	0.403	4.70651e-301	2	MEF2C	Stro
IFITM1	5.58055e-305	0.724965	0.484	0.267	1.26544e-300	2	IFITM1	Stro
SOD3	7.16377e-293	0.702417	0.696	0.54	1.62446e-288	2	SOD3	Stro
CTSF	2.51797e-276	0.453457	0.521	0.303	5.70976e-272	2	CTSF	Stro
EGLN3	1.96801e-270	0.588059	0.297	0.112	4.46266e-266	2	EGLN3	Stro
PTH1R	8.60696e-261	0.96383	0.557	0.386	1.95171e-256	2	PTH1R	Stro
HTRA1	4.98544e-257	1.07631	0.568	0.439	1.1305e-252	2	HTRA1	Stro
RCN3	1.7485e-256	0.469007	0.752	0.708	3.9649e-252	2	RCN3	Stro
ECM2	4.07125e-254	0.373974	0.267	0.097	9.23196e-250	2	ECM2	Stro
FNDC1	7.67896e-250	0.533124	0.327	0.139	1.74128e-245	2	FNDC1	Stro
2011-09-01	1.2541e-247	0.478693	0.446	0.264	2.8438e-243	2	2011-09-01	Stro
MGMT	1.01981e-243	0.42557	0.533	0.378	2.31252e-239	2	MGMT	Stro
PDGFRA	1.05591e-241	0.309537	0.255	0.089	2.39438e-237	2	PDGFRA	Stro
ESD	1.82033e-239	0.439975	0.73	0.684	4.12779e-235	2	ESD	Stro
INAFM1	1.7648e-234	0.512359	0.377	0.191	4.00186e-230	2	INAFM1	Stro
ITGA11	2.95464e-229	0.337967	0.276	0.108	6.69993e-225	2	ITGA11	Stro
GPC4	1.41451e-224	0.261739	0.252	0.092	3.20753e-220	2	GPC4	Stro
PSMB8	6.42498e-224	0.332775	0.34	0.155	1.45693e-219	2	PSMB8	Stro
UACA	2.32463e-222	0.485441	0.401	0.216	5.27133e-218	2	UACA	Stro
LY6E	7.50929e-222	0.678329	0.731	0.7	1.70281e-217	2	LY6E	Stro
ASPN	3.72374e-220	1.39993	0.269	0.11	8.44395e-216	2	ASPN	Stro
C1S	6.60496e-217	0.647276	0.516	0.352	1.49774e-212	2	C1S	Stro
DCTN3	1.04051e-215	0.400667	0.634	0.526	2.35945e-211	2	DCTN3	Stro
CHAD	2.06441e-213	0.986073	0.47	0.312	4.68126e-209	2	CHAD	Stro
BEND5	7.92909e-212	0.398403	0.282	0.122	1.798e-207	2	BEND5	Stro
CAMTA1	1.91559e-211	0.46098	0.716	0.695	4.34379e-207	2	CAMTA1	Stro
ITGB1	7.85357e-211	0.526566	0.71	0.674	1.78087e-206	2	ITGB1	Stro
HSBP1L1	1.11389e-206	0.392877	0.419	0.246	2.52587e-202	2	HSBP1L1	Stro
ZNHIT1	1.44816e-193	0.407154	0.674	0.641	3.28386e-189	2	ZNHIT1	Stro
FAT1	2.5049e-193	0.381491	0.351	0.186	5.68012e-189	2	FAT1	Stro
TP53I11	4.64535e-189	0.480284	0.277	0.125	1.05338e-184	2	TP53I11	Stro
NOL3	9.12341e-179	0.66451	0.565	0.479	2.06882e-174	2	NOL3	Stro
SLC44A1	3.98083e-177	0.395	0.441	0.286	9.02694e-173	2	SLC44A1	Stro
TIMP2	3.49972e-175	0.542976	0.569	0.46	7.93596e-171	2	TIMP2	Stro
RNF5	9.38968e-167	0.410364	0.513	0.391	2.1292e-162	2	RNF5	Stro
LIMA1	1.61005e-160	0.383795	0.339	0.189	3.65095e-156	2	LIMA1	Stro
ADK	7.35026e-160	0.388438	0.51	0.381	1.66675e-155	2	ADK	Stro
ATP5F1C	1.21634e-157	0.338252	0.7	0.687	2.75816e-153	2	ATP5F1C	Stro
CSNK2B	2.01818e-151	0.345241	0.742	0.737	4.57643e-147	2	CSNK2B	Stro
GSTM3	1.69825e-146	0.314254	0.464	0.33	3.85095e-142	2	GSTM3	Stro
SH3PXD2A	2.08867e-144	0.290502	0.284	0.144	4.73626e-140	2	SH3PXD2A	Stro
MTFP1	2.87939e-144	0.378575	0.306	0.17	6.52931e-140	2	MTFP1	Stro
BICC1	8.913e-144	0.274952	0.279	0.139	2.02111e-139	2	BICC1	Stro
CERCAM	9.45954e-139	0.430423	0.369	0.24	2.14505e-134	2	CERCAM	Stro
BDH2	5.77283e-137	0.295179	0.351	0.212	1.30905e-132	2	BDH2	Stro
GSTO1	5.99269e-137	0.399587	0.646	0.619	1.3589e-132	2	GSTO1	Stro
ITGB5	1.66591e-133	0.309002	0.269	0.138	3.77761e-129	2	ITGB5	Stro
TMEM256	1.19291e-128	0.404045	0.578	0.538	2.70505e-124	2	TMEM256	Stro
ZSCAN16-AS1	3.47837e-128	0.302805	0.396	0.264	7.88755e-124	2	ZSCAN16-AS1	Stro
PDLIM2	6.52561e-128	0.365367	0.602	0.532	1.47975e-123	2	PDLIM2	Stro
UNC5B	1.78303e-127	0.388379	0.425	0.296	4.04321e-123	2	UNC5B	Stro
DPCD	2.23414e-127	0.375272	0.45	0.341	5.06614e-123	2	DPCD	Stro
RNF181	3.27657e-126	0.381043	0.643	0.636	7.42996e-122	2	RNF181	Stro
TPST2	3.22061e-124	0.274639	0.334	0.198	7.30306e-120	2	TPST2	Stro
ATP5IF1	7.14936e-124	0.311105	0.744	0.724	1.62119e-119	2	ATP5IF1	Stro
CUEDC2	2.67708e-123	0.307294	0.485	0.38	6.07054e-119	2	CUEDC2	Stro
IGFBP4	3.26913e-123	0.715114	0.282	0.154	7.41307e-119	2	IGFBP4	Stro
PNISR	4.92479e-123	0.4293	0.715	0.708	1.11675e-118	2	PNISR	Stro
CNN2	8.50968e-122	0.332699	0.41	0.281	1.92966e-117	2	CNN2	Stro
CDC42EP1	6.30227e-116	0.320312	0.444	0.322	1.4291e-111	2	CDC42EP1	Stro
HPCAL1	6.38608e-115	0.482375	0.425	0.314	1.44811e-110	2	HPCAL1	Stro
EMP2	1.38326e-114	0.403719	0.695	0.694	3.13668e-110	2	EMP2	Stro
PDLIM4	9.57953e-111	0.365585	0.678	0.628	2.17225e-106	2	PDLIM4	Stro
LAMB2	3.09379e-102	0.376992	0.388	0.274	7.01547e-98	2	LAMB2	Stro
ANKRD37	5.61381e-102	0.513442	0.442	0.335	1.27299e-97	2	ANKRD37	Stro
2004-09-01	1.29888e-100	0.342958	0.349	0.235	2.94533e-96	2	2004-09-01	Stro
DTWD1	7.87294e-100	0.28823	0.391	0.282	1.78527e-95	2	DTWD1	Stro
SP100	1.1126e-99	0.358682	0.52	0.441	2.52293e-95	2	SP100	Stro
GTF2H5	5.60652e-96	0.292382	0.569	0.504	1.27134e-91	2	GTF2H5	Stro
RAB34	3.71216e-95	0.279848	0.625	0.579	8.4177e-91	2	RAB34	Stro
DPYSL3	2.13843e-93	0.300918	0.338	0.219	4.84911e-89	2	DPYSL3	Stro
MRC2	7.9232e-92	0.455381	0.489	0.41	1.79666e-87	2	MRC2	Stro
HADH	1.74493e-90	0.547525	0.431	0.355	3.9568e-86	2	HADH	Stro
ETFB	1.07988e-89	0.291613	0.553	0.504	2.44874e-85	2	ETFB	Stro
C1QTNF1	1.36349e-89	0.264451	0.277	0.169	3.09184e-85	2	C1QTNF1	Stro
PFN2	1.85606e-86	0.302653	0.588	0.556	4.20879e-82	2	PFN2	Stro
SFT2D1	5.92309e-86	0.293177	0.604	0.586	1.34312e-81	2	SFT2D1	Stro
IDH3G	1.26477e-85	0.256432	0.458	0.381	2.86799e-81	2	IDH3G	Stro
LRP1	5.71796e-83	0.395988	0.643	0.604	1.29661e-78	2	LRP1	Stro
ARL3	9.39693e-83	0.287382	0.554	0.502	2.13085e-78	2	ARL3	Stro
TRIP6	1.47075e-81	0.305195	0.505	0.443	3.33508e-77	2	TRIP6	Stro
FSTL1	5.43613e-81	0.431453	0.566	0.521	1.2327e-76	2	FSTL1	Stro
SAT2	1.33345e-79	0.33276	0.614	0.608	3.02374e-75	2	SAT2	Stro
BAD	2.46167e-79	0.264662	0.55	0.519	5.58207e-75	2	BAD	Stro
TCEA3	3.57947e-77	0.330434	0.497	0.45	8.11682e-73	2	TCEA3	Stro
DMAC1	2.05899e-73	0.250575	0.538	0.482	4.66897e-69	2	DMAC1	Stro
OPTN	6.95618e-73	0.28858	0.423	0.347	1.57738e-68	2	OPTN	Stro
DNAJC15	7.33767e-71	0.274474	0.537	0.499	1.66389e-66	2	DNAJC15	Stro
SMCO4	9.4119e-71	0.268739	0.343	0.254	2.13424e-66	2	SMCO4	Stro
PDGFRL	8.23403e-70	0.379417	0.325	0.24	1.86715e-65	2	PDGFRL	Stro
ILK	3.89492e-68	0.256728	0.483	0.436	8.83212e-64	2	ILK	Stro
TIMM8B	5.08543e-68	0.256204	0.58	0.564	1.15317e-63	2	TIMM8B	Stro
AAMDC	3.10327e-66	0.259159	0.394	0.316	7.03698e-62	2	AAMDC	Stro
R3HCC1	8.43289e-66	0.266424	0.371	0.296	1.91224e-61	2	R3HCC1	Stro
RAP1B	9.99561e-61	0.304217	0.578	0.572	2.2666e-56	2	RAP1B	Stro
MRPL14	3.32334e-59	0.260345	0.54	0.512	7.536e-55	2	MRPL14	Stro
RPF2	6.22334e-59	0.272033	0.425	0.366	1.4112e-54	2	RPF2	Stro
TPM1	6.16563e-57	0.464004	0.59	0.564	1.39812e-52	2	TPM1	Stro
EMILIN1	1.08573e-54	0.32243	0.401	0.329	2.462e-50	2	EMILIN1	Stro
RNASEH2C	1.22586e-54	0.279556	0.546	0.544	2.77975e-50	2	RNASEH2C	Stro
MPHOSPH8	9.38605e-50	0.328015	0.569	0.565	2.12838e-45	2	MPHOSPH8	Stro
MTIF3	2.34941e-48	0.279061	0.476	0.447	5.32751e-44	2	MTIF3	Stro
PALLD	1.05862e-46	0.287133	0.374	0.319	2.40052e-42	2	PALLD	Stro
PDLIM7	9.15933e-44	0.260718	0.379	0.323	2.07697e-39	2	PDLIM7	Stro
CHD9	1.40058e-42	0.298494	0.539	0.525	3.17596e-38	2	CHD9	Stro
MYLIP	1.48234e-42	0.277876	0.37	0.309	3.36135e-38	2	MYLIP	Stro
TAX1BP3	1.38626e-38	0.257405	0.353	0.305	3.14347e-34	2	TAX1BP3	Stro
GALNT1	1.14491e-37	0.332044	0.441	0.416	2.5962e-33	2	GALNT1	Stro
SOX4	7.2183e-37	0.361164	0.527	0.5	1.63682e-32	2	SOX4	Stro
HSPG2	1.92013e-33	0.430999	0.427	0.403	4.35408e-29	2	HSPG2	Stro
FAM13A	1.50327e-32	0.256731	0.298	0.244	3.40882e-28	2	FAM13A	Stro
COPZ2	1.32184e-31	0.258199	0.498	0.488	2.9974e-27	2	COPZ2	Stro
FLNB	3.71037e-31	0.259275	0.279	0.227	8.41364e-27	2	FLNB	Stro
ZNF292	1.18951e-28	0.26298	0.324	0.282	2.69734e-24	2	ZNF292	Stro
ENPP2	8.37279e-26	0.301562	0.258	0.209	1.89861e-21	2	ENPP2	Stro
ESF1	2.63634e-23	0.302752	0.406	0.392	5.97817e-19	2	ESF1	Stro
FBN1	7.2703e-15	0.258715	0.31	0.293	1.64861e-10	2	FBN1	Stro
SMOC2	1.62139e-14	0.466933	0.322	0.318	3.67667e-10	2	SMOC2	Stro
MATN4	0	3.3858	0.999	0.27	0	3	MATN4	Cos
IL17B	0	2.51634	0.983	0.196	0	3	IL17B	Cos
PMP22	0	2.17949	0.993	0.848	0	3	PMP22	Cos
CALR	0	2.07125	0.995	0.863	0	3	CALR	Cos
SERPINH1	0	1.80186	0.994	0.822	0	3	SERPINH1	Cos
RASD1	0	1.77972	0.895	0.264	0	3	RASD1	Cos
PDIA6	0	1.59962	0.982	0.819	0	3	PDIA6	Cos
PPIB	0	1.58221	0.991	0.915	0	3	PPIB	Cos
HAPLN1	0	1.55856	0.988	0.789	0	3	HAPLN1	Cos
TMED3	0	1.51734	0.963	0.609	0	3	TMED3	Cos
MANF	0	1.5077	0.949	0.57	0	3	MANF	Cos
COL11A1	0	1.45648	0.994	0.759	0	3	COL11A1	Cos
ITM2A	0	1.44192	0.871	0.332	0	3	ITM2A	Cos
CDKN2A	0	1.41184	0.919	0.172	0	3	CDKN2A	Cos
GPC1	0	1.26722	0.958	0.587	0	3	GPC1	Cos
TECR	0	1.25832	0.943	0.685	0	3	TECR	Cos
S100P	0	1.24662	0.725	0.126	0	3	S100P	Cos
TMED10	0	1.24204	0.952	0.759	0	3	TMED10	Cos
PRDX4	0	1.22337	0.965	0.779	0	3	PRDX4	Cos
HSPB1	0	1.21746	0.996	0.929	0	3	HSPB1	Cos
SPON2	0	1.21126	0.859	0.21	0	3	SPON2	Cos
P4HB	0	1.20529	0.994	0.92	0	3	P4HB	Cos
LGALS3	0	1.19406	0.967	0.826	0	3	LGALS3	Cos
TUBB2B	0	1.18859	0.899	0.406	0	3	TUBB2B	Cos
FABP5	0	1.1805	0.853	0.523	0	3	FABP5	Cos
SCUBE3	0	1.16841	0.856	0.162	0	3	SCUBE3	Cos
CD991	0	1.15152	0.983	0.948	0	3	CD99	Cos
MYC	0	1.13652	0.868	0.457	0	3	MYC	Cos
TUBB2A	0	1.12042	0.92	0.55	0	3	TUBB2A	Cos
CD151	0	1.11094	0.96	0.726	0	3	CD151	Cos
RCN1	0	1.09069	0.946	0.527	0	3	RCN1	Cos
VIM	0	1.0875	1	0.994	0	3	VIM	Cos
MATN1	0	1.06883	0.427	0.05	0	3	MATN1	Cos
DDOST	0	1.06536	0.924	0.522	0	3	DDOST	Cos
HAPLN3	0	1.05673	0.897	0.311	0	3	HAPLN3	Cos
COPS3	0	1.03454	0.901	0.363	0	3	COPS3	Cos
PHLDA2	0	1.03001	0.788	0.294	0	3	PHLDA2	Cos
ANGPTL2	0	1.00546	0.912	0.579	0	3	ANGPTL2	Cos
YIPF2	0	1.00226	0.928	0.6	0	3	YIPF2	Cos
FN11	0	0.998173	0.989	0.915	0	3	FN1	Cos
ZSWIM7	0	0.991839	0.895	0.346	0	3	ZSWIM7	Cos
ERLEC1	0	0.98238	0.924	0.633	0	3	ERLEC1	Cos
A2M	0	0.978824	0.91	0.427	0	3	A2M	Cos
TMED1	0	0.963565	0.924	0.536	0	3	TMED1	Cos
PCOLCE2	0	0.961879	0.919	0.479	0	3	PCOLCE2	Cos
RPN2	0	0.954748	0.927	0.611	0	3	RPN2	Cos
P3H1	0	0.914258	0.884	0.304	0	3	P3H1	Cos
TRIR	0	0.891	0.955	0.871	0	3	TRIR	Cos
YIF1A	0	0.881543	0.903	0.501	0	3	YIF1A	Cos
SLC35B2	0	0.87697	0.899	0.375	0	3	SLC35B2	Cos
ZFYVE21	0	0.874718	0.912	0.496	0	3	ZFYVE21	Cos
SSR4	0	0.867314	0.949	0.895	0	3	SSR4	Cos
PEMT	0	0.860284	0.86	0.238	0	3	PEMT	Cos
RTRAF	0	0.856602	0.936	0.752	0	3	RTRAF	Cos
NCOR1	0	0.840059	0.892	0.411	0	3	NCOR1	Cos
BTG3	0	0.838402	0.92	0.695	0	3	BTG3	Cos
UQCRFS1	0	0.82114	0.909	0.691	0	3	UQCRFS1	Cos
CNN3	0	0.817379	0.924	0.659	0	3	CNN3	Cos
POMC	0	0.816656	0.527	0.036	0	3	POMC	Cos
SCARB1	0	0.813161	0.774	0.183	0	3	SCARB1	Cos
PMP2	0	0.812508	0.508	0.029	0	3	PMP2	Cos
CHID1	0	0.808713	0.913	0.546	0	3	CHID1	Cos
MAN1B1	0	0.803916	0.886	0.385	0	3	MAN1B1	Cos
ULBP2	0	0.801581	0.821	0.163	0	3	ULBP2	Cos
MLEC	0	0.801072	0.891	0.48	0	3	MLEC	Cos
TMEM50B	0	0.798103	0.813	0.376	0	3	TMEM50B	Cos
CRELD1	0	0.796236	0.859	0.285	0	3	CRELD1	Cos
DNASE2	0	0.787306	0.887	0.403	0	3	DNASE2	Cos
TP53I13	0	0.7843	0.892	0.449	0	3	TP53I13	Cos
RCN2	0	0.773253	0.942	0.726	0	3	RCN2	Cos
FERMT2	0	0.771529	0.876	0.447	0	3	FERMT2	Cos
OSTC	0	0.764522	0.936	0.805	0	3	OSTC	Cos
CLIC3	0	0.763602	0.657	0.169	0	3	CLIC3	Cos
PRDX2	0	0.759214	0.934	0.804	0	3	PRDX2	Cos
SDF4	0	0.757942	0.939	0.721	0	3	SDF4	Cos
PDIA4	0	0.737425	0.867	0.52	0	3	PDIA4	Cos
WDR83OS	0	0.737134	0.926	0.84	0	3	WDR83OS	Cos
NDUFB7	0	0.737133	0.93	0.793	0	3	NDUFB7	Cos
CNIH1	0	0.727648	0.901	0.615	0	3	CNIH1	Cos
PDCD5	0	0.723429	0.9	0.699	0	3	PDCD5	Cos
POP4	0	0.721194	0.822	0.247	0	3	POP4	Cos
CRELD2	0	0.69725	0.799	0.346	0	3	CRELD2	Cos
MMP23B	0	0.693366	0.758	0.124	0	3	MMP23B	Cos
TUSC3	0	0.683094	0.875	0.453	0	3	TUSC3	Cos
DRG2	0	0.681042	0.825	0.225	0	3	DRG2	Cos
RNH1	0	0.675766	0.916	0.666	0	3	RNH1	Cos
PRPSAP2	0	0.659513	0.814	0.214	0	3	PRPSAP2	Cos
ATP2B1	0	0.656683	0.876	0.572	0	3	ATP2B1	Cos
VKORC1	0	0.651002	0.946	0.875	0	3	VKORC1	Cos
EXTL1	0	0.644212	0.702	0.13	0	3	EXTL1	Cos
SMPD1	0	0.636343	0.789	0.25	0	3	SMPD1	Cos
RHOD	0	0.635533	0.858	0.477	0	3	RHOD	Cos
TMEM120A	0	0.635501	0.759	0.197	0	3	TMEM120A	Cos
P3H4	0	0.633843	0.767	0.319	0	3	P3H4	Cos
ID2	0	0.632055	0.895	0.67	0	3	ID2	Cos
FKBP10	0	0.6264	0.939	0.747	0	3	FKBP10	Cos
CA2	0	0.621132	0.556	0.124	0	3	CA2	Cos
MYDGF	0	0.620398	0.961	0.885	0	3	MYDGF	Cos
RPL6	0	0.617828	0.991	0.987	0	3	RPL6	Cos
NEU1	0	0.607854	0.833	0.358	0	3	NEU1	Cos
TGFB1I1	0	0.607662	0.836	0.377	0	3	TGFB1I1	Cos
ARPC3	0	0.595033	0.919	0.811	0	3	ARPC3	Cos
SOD1	0	0.594921	0.949	0.94	0	3	SOD1	Cos
PPA1	0	0.594063	0.874	0.561	0	3	PPA1	Cos
TMEM43	0	0.592716	0.826	0.343	0	3	TMEM43	Cos
GIPC1	0	0.585656	0.785	0.283	0	3	GIPC1	Cos
MAPK1IP1L	0	0.584677	0.874	0.54	0	3	MAPK1IP1L	Cos
RPS29	0	0.583664	0.994	0.993	0	3	RPS29	Cos
MFAP2	0	0.580751	0.782	0.271	0	3	MFAP2	Cos
DNAJB11	0	0.576381	0.783	0.385	0	3	DNAJB11	Cos
CTSA	0	0.574392	0.854	0.424	0	3	CTSA	Cos
PLCD1	0	0.572252	0.739	0.215	0	3	PLCD1	Cos
ELOVL1	0	0.571157	0.735	0.185	0	3	ELOVL1	Cos
LSM2	0	0.57076	0.868	0.541	0	3	LSM2	Cos
COLGALT1	0	0.569476	0.794	0.301	0	3	COLGALT1	Cos
OCIAD1	0	0.566883	0.914	0.712	0	3	OCIAD1	Cos
RPS4Y1	0	0.566188	0.968	0.884	0	3	RPS4Y1	Cos
ANXA2	0	0.560104	0.963	0.949	0	3	ANXA2	Cos
MDH2	0	0.558739	0.895	0.681	0	3	MDH2	Cos
HSPB8	0	0.558286	0.711	0.263	0	3	HSPB8	Cos
ATP5PO	0	0.557727	0.915	0.855	0	3	ATP5PO	Cos
ERGIC3	0	0.557088	0.924	0.785	0	3	ERGIC3	Cos
PRCP	0	0.555826	0.758	0.263	0	3	PRCP	Cos
GTF3C6	0	0.550737	0.827	0.377	0	3	GTF3C6	Cos
TMX1	0	0.549772	0.834	0.385	0	3	TMX1	Cos
SLC35B1	0	0.547008	0.802	0.379	0	3	SLC35B1	Cos
GID4	0	0.546622	0.706	0.099	0	3	GID4	Cos
GNPNAT1	0	0.535035	0.643	0.136	0	3	GNPNAT1	Cos
RER1	0	0.534207	0.888	0.586	0	3	RER1	Cos
PPT1	0	0.533867	0.851	0.501	0	3	PPT1	Cos
TTC19	0	0.53232	0.803	0.267	0	3	TTC19	Cos
CRTAP	0	0.527554	0.892	0.734	0	3	CRTAP	Cos
ALKBH5	0	0.525558	0.852	0.487	0	3	ALKBH5	Cos
B3GAT3	0	0.524858	0.77	0.34	0	3	B3GAT3	Cos
MESD	0	0.52485	0.884	0.523	0	3	MESD	Cos
ATRAID	0	0.523717	0.903	0.776	0	3	ATRAID	Cos
SPINT1	0	0.522411	0.513	0.062	0	3	SPINT1	Cos
PYCR1	0	0.521728	0.852	0.537	0	3	PYCR1	Cos
C6orf89	0	0.520895	0.753	0.234	0	3	C6orf89	Cos
WISP3	0	0.517577	0.532	0.134	0	3	WISP3	Cos
PSMC2	0	0.51603	0.81	0.438	0	3	PSMC2	Cos
PRKCSH	0	0.515082	0.875	0.56	0	3	PRKCSH	Cos
GNG5	0	0.513444	0.904	0.8	0	3	GNG5	Cos
PGLS	0	0.509547	0.866	0.595	0	3	PGLS	Cos
C19orf53	0	0.506632	0.918	0.894	0	3	C19orf53	Cos
SCPEP1	0	0.501335	0.783	0.316	0	3	SCPEP1	Cos
SEMA3B	0	0.498128	0.632	0.194	0	3	SEMA3B	Cos
ELAC2	0	0.498026	0.667	0.086	0	3	ELAC2	Cos
ILVBL	0	0.496668	0.768	0.303	0	3	ILVBL	Cos
RPL18A	0	0.494286	0.998	0.995	0	3	RPL18A	Cos
AGA	0	0.492709	0.695	0.153	0	3	AGA	Cos
LMAN1	0	0.489292	0.867	0.572	0	3	LMAN1	Cos
LOXL2	0	0.489162	0.725	0.38	0	3	LOXL2	Cos
PCMT1	0	0.484006	0.857	0.542	0	3	PCMT1	Cos
HM13	0	0.482384	0.875	0.627	0	3	HM13	Cos
PIGL	0	0.482094	0.682	0.11	0	3	PIGL	Cos
MCFD2	0	0.481724	0.784	0.421	0	3	MCFD2	Cos
FLII	0	0.481563	0.739	0.181	0	3	FLII	Cos
FABP4	0	0.480656	0.251	0.028	0	3	FABP4	Cos
PPIL1	0	0.475466	0.693	0.162	0	3	PPIL1	Cos
SCARB2	0	0.474163	0.825	0.442	0	3	SCARB2	Cos
CDKN1C	0	0.472503	0.589	0.181	0	3	CDKN1C	Cos
FRMD6	0	0.47191	0.717	0.232	0	3	FRMD6	Cos
USP16	0	0.469376	0.811	0.525	0	3	USP16	Cos
SPCS2	0	0.468066	0.913	0.753	0	3	SPCS2	Cos
VWA1	0	0.466204	0.66	0.254	0	3	VWA1	Cos
ISG20	0	0.466082	0.657	0.269	0	3	ISG20	Cos
TRPV4	0	0.464167	0.742	0.295	0	3	TRPV4	Cos
TTC3	0	0.463563	0.913	0.792	0	3	TTC3	Cos
BZW2	0	0.462947	0.742	0.242	0	3	BZW2	Cos
TVP23B	0	0.459757	0.733	0.237	0	3	TVP23B	Cos
FADS2	0	0.458944	0.492	0.119	0	3	FADS2	Cos
ATP6AP1	0	0.458296	0.839	0.47	0	3	ATP6AP1	Cos
SMIM5	0	0.456942	0.547	0.148	0	3	SMIM5	Cos
MMP7	0	0.455815	0.267	0.025	0	3	MMP7	Cos
GMDS	0	0.449125	0.755	0.323	0	3	GMDS	Cos
CH25H	0	0.44655	0.267	0.016	0	3	CH25H	Cos
PAPOLA	0	0.445961	0.883	0.693	0	3	PAPOLA	Cos
MTCH1	0	0.44538	0.884	0.652	0	3	MTCH1	Cos
TFPI2	0	0.444738	0.276	0.01	0	3	TFPI2	Cos
CD631	0	0.444698	0.977	0.963	0	3	CD63	Cos
TMEM11	0	0.444432	0.79	0.373	0	3	TMEM11	Cos
ATP6AP2	0	0.444407	0.853	0.528	0	3	ATP6AP2	Cos
ASNA1	0	0.442436	0.83	0.457	0	3	ASNA1	Cos
SIL1	0	0.441186	0.767	0.346	0	3	SIL1	Cos
RAB32	0	0.440072	0.72	0.287	0	3	RAB32	Cos
SAR1A	0	0.438927	0.859	0.569	0	3	SAR1A	Cos
AL358334.2	0	0.438663	0.577	0.025	0	3	AL358334.2	Cos
GLT8D1	0	0.438022	0.751	0.379	0	3	GLT8D1	Cos
GLB1	0	0.43774	0.662	0.19	0	3	GLB1	Cos
HNRNPH3	0	0.436718	0.874	0.605	0	3	HNRNPH3	Cos
SERPINB5	0	0.435931	0.517	0.004	0	3	SERPINB5	Cos
URI1	0	0.434963	0.758	0.324	0	3	URI1	Cos
NID2	0	0.434879	0.575	0.079	0	3	NID2	Cos
TPBG	0	0.434515	0.707	0.226	0	3	TPBG	Cos
TMEM220	0	0.433426	0.686	0.167	0	3	TMEM220	Cos
YIPF4	0	0.426674	0.83	0.469	0	3	YIPF4	Cos
ARC	0	0.426016	0.419	0.034	0	3	ARC	Cos
PDLIM5	0	0.424869	0.721	0.331	0	3	PDLIM5	Cos
DUSP14	0	0.421902	0.656	0.293	0	3	DUSP14	Cos
HTATIP2	0	0.418874	0.623	0.101	0	3	HTATIP2	Cos
TMEM101	0	0.417216	0.788	0.397	0	3	TMEM101	Cos
WIPI1	0	0.416347	0.739	0.288	0	3	WIPI1	Cos
GPRC5C	0	0.415075	0.794	0.465	0	3	GPRC5C	Cos
CBR1	0	0.412298	0.74	0.397	0	3	CBR1	Cos
ATP5PB	0	0.410983	0.85	0.56	0	3	ATP5PB	Cos
ATP5MC1	0	0.408882	0.841	0.578	0	3	ATP5MC1	Cos
NANS	0	0.407726	0.808	0.48	0	3	NANS	Cos
SEC13	0	0.407577	0.803	0.444	0	3	SEC13	Cos
HOXB2	0	0.406567	0.724	0.277	0	3	HOXB2	Cos
DNAJC4	0	0.406126	0.746	0.341	0	3	DNAJC4	Cos
C19orf12	0	0.404692	0.693	0.19	0	3	C19orf12	Cos
NUDT14	0	0.404286	0.681	0.243	0	3	NUDT14	Cos
BCAS2	0	0.403503	0.782	0.438	0	3	BCAS2	Cos
TMEM98	0	0.402314	0.822	0.465	0	3	TMEM98	Cos
TMEM42	0	0.397634	0.768	0.317	0	3	TMEM42	Cos
SRI	0	0.39191	0.89	0.706	0	3	SRI	Cos
UBE2E3	0	0.389484	0.844	0.553	0	3	UBE2E3	Cos
HYAL2	0	0.389368	0.615	0.195	0	3	HYAL2	Cos
LY6K	0	0.388696	0.477	0.017	0	3	LY6K	Cos
TRIM47	0	0.388602	0.721	0.368	0	3	TRIM47	Cos
NDUFA12	0	0.388059	0.838	0.578	0	3	NDUFA12	Cos
HEXA	0	0.386008	0.849	0.491	0	3	HEXA	Cos
EXT2	0	0.385912	0.706	0.304	0	3	EXT2	Cos
AGTRAP	0	0.384726	0.721	0.305	0	3	AGTRAP	Cos
MPRIP	0	0.38249	0.634	0.16	0	3	MPRIP	Cos
SSR1	0	0.381374	0.816	0.489	0	3	SSR1	Cos
AGPAT2	0	0.376809	0.756	0.417	0	3	AGPAT2	Cos
OGFOD3	0	0.376779	0.707	0.309	0	3	OGFOD3	Cos
AL035446.1	0	0.373106	0.583	0.023	0	3	AL035446.1	Cos
SLC39A13	0	0.370859	0.69	0.283	0	3	SLC39A13	Cos
TMEM219	0	0.370527	0.867	0.666	0	3	TMEM219	Cos
ARSI	0	0.368973	0.436	0.094	0	3	ARSI	Cos
ITIH6	0	0.368601	0.559	0.078	0	3	ITIH6	Cos
ARPP19	0	0.366958	0.822	0.525	0	3	ARPP19	Cos
PXMP2	0	0.366847	0.632	0.196	0	3	PXMP2	Cos
UBE2J1	0	0.364305	0.71	0.29	0	3	UBE2J1	Cos
GINM1	0	0.363654	0.788	0.414	0	3	GINM1	Cos
C1orf123	0	0.362733	0.76	0.33	0	3	C1orf123	Cos
PIGT	0	0.362058	0.84	0.507	0	3	PIGT	Cos
GALE	0	0.361371	0.741	0.378	0	3	GALE	Cos
ITGB1BP1	0	0.361306	0.815	0.515	0	3	ITGB1BP1	Cos
REEP3	0	0.360947	0.721	0.297	0	3	REEP3	Cos
STX8	0	0.360751	0.735	0.335	0	3	STX8	Cos
C16orf89	0	0.360229	0.417	0.017	0	3	C16orf89	Cos
TMEM179B	0	0.356854	0.807	0.492	0	3	TMEM179B	Cos
RPL5	0	0.355083	0.992	0.987	0	3	RPL5	Cos
DYNLT1	0	0.352163	0.81	0.488	0	3	DYNLT1	Cos
DNM3OS	0	0.345613	0.595	0.235	0	3	DNM3OS	Cos
APOPT1	0	0.344645	0.806	0.491	0	3	APOPT1	Cos
ATPAF2	0	0.343999	0.64	0.167	0	3	ATPAF2	Cos
MED19	0	0.343571	0.698	0.299	0	3	MED19	Cos
IAH1	0	0.342788	0.812	0.497	0	3	IAH1	Cos
FAM234A	0	0.342765	0.629	0.221	0	3	FAM234A	Cos
PPP1R14C	0	0.341549	0.565	0.154	0	3	PPP1R14C	Cos
PIGK	0	0.339398	0.62	0.183	0	3	PIGK	Cos
ERG28	0	0.338875	0.719	0.328	0	3	ERG28	Cos
AZI2	0	0.337789	0.766	0.403	0	3	AZI2	Cos
IFNAR1	0	0.337303	0.688	0.285	0	3	IFNAR1	Cos
RAET1L	0	0.335726	0.4	0.034	0	3	RAET1L	Cos
SLC39A7	0	0.334882	0.785	0.427	0	3	SLC39A7	Cos
MICA	0	0.333711	0.656	0.293	0	3	MICA	Cos
ALDH3A2	0	0.333084	0.589	0.164	0	3	ALDH3A2	Cos
MAP3K13	0	0.332918	0.749	0.398	0	3	MAP3K13	Cos
PSMA5	0	0.332569	0.761	0.435	0	3	PSMA5	Cos
SEL1L	0	0.331967	0.624	0.239	0	3	SEL1L	Cos
PTS	0	0.331093	0.757	0.414	0	3	PTS	Cos
DHCR7	0	0.327477	0.556	0.166	0	3	DHCR7	Cos
PTRHD1	0	0.327313	0.751	0.426	0	3	PTRHD1	Cos
AP001816.1	0	0.326769	0.634	0.221	0	3	AP001816.1	Cos
KCTD5	0	0.326416	0.56	0.218	0	3	KCTD5	Cos
TWF2	0	0.325836	0.636	0.223	0	3	TWF2	Cos
QARS	0	0.323983	0.776	0.44	0	3	QARS	Cos
TRPV2	0	0.32334	0.404	0.019	0	3	TRPV2	Cos
RSU1	0	0.322749	0.663	0.202	0	3	RSU1	Cos
UNC93B1	0	0.322267	0.557	0.106	0	3	UNC93B1	Cos
SDF2	0	0.321572	0.743	0.379	0	3	SDF2	Cos
FKBP3	0	0.320809	0.726	0.36	0	3	FKBP3	Cos
FARSA	0	0.319868	0.623	0.237	0	3	FARSA	Cos
SERINC2	0	0.31949	0.556	0.117	0	3	SERINC2	Cos
RAI1	0	0.318647	0.53	0.113	0	3	RAI1	Cos
CISD2	0	0.317928	0.726	0.385	0	3	CISD2	Cos
LINC00511	0	0.317695	0.551	0.159	0	3	LINC00511	Cos
PEPD	0	0.317612	0.67	0.242	0	3	PEPD	Cos
CCDC130	0	0.315768	0.62	0.205	0	3	CCDC130	Cos
LINC00960	0	0.309451	0.481	0.061	0	3	LINC00960	Cos
PIGS	0	0.309077	0.527	0.113	0	3	PIGS	Cos
MMP1	0	0.302194	0.357	0.033	0	3	MMP1	Cos
RPS3A	0	0.297708	0.996	0.995	0	3	RPS3A	Cos
BABAM1	0	0.296994	0.739	0.394	0	3	BABAM1	Cos
COX10	0	0.295867	0.525	0.077	0	3	COX10	Cos
SLC52A2	0	0.29547	0.571	0.236	0	3	SLC52A2	Cos
RFXANK	0	0.2947	0.66	0.261	0	3	RFXANK	Cos
C11orf24	0	0.29352	0.668	0.307	0	3	C11orf24	Cos
TOLLIP	0	0.292053	0.672	0.28	0	3	TOLLIP	Cos
HS3ST3B1	0	0.290833	0.544	0.166	0	3	HS3ST3B1	Cos
RBM11	0	0.290159	0.431	0.019	0	3	RBM11	Cos
TOM1L2	0	0.289324	0.515	0.091	0	3	TOM1L2	Cos
WNT11	0	0.289146	0.426	0.026	0	3	WNT11	Cos
CYP1B1	0	0.288586	0.452	0.158	0	3	CYP1B1	Cos
GPX7	0	0.288065	0.566	0.178	0	3	GPX7	Cos
ZNF385B	0	0.286602	0.642	0.229	0	3	ZNF385B	Cos
STX5	0	0.285934	0.659	0.31	0	3	STX5	Cos
DHRS7B	0	0.284882	0.585	0.181	0	3	DHRS7B	Cos
LRRC75A	0	0.275247	0.467	0.139	0	3	LRRC75A	Cos
LMCD1	0	0.275236	0.554	0.19	0	3	LMCD1	Cos
DLX4	0	0.274698	0.469	0.041	0	3	DLX4	Cos
KRBOX1	0	0.274123	0.469	0.038	0	3	KRBOX1	Cos
LINC01436	0	0.272727	0.338	0.046	0	3	LINC01436	Cos
SREBF1	0	0.27249	0.515	0.155	0	3	SREBF1	Cos
ZNF22	0	0.272196	0.614	0.205	0	3	ZNF22	Cos
BEX5	0	0.269879	0.492	0.129	0	3	BEX5	Cos
ACTA2	0	0.268725	0.358	0.076	0	3	ACTA2	Cos
CTH	0	0.268403	0.449	0.099	0	3	CTH	Cos
AC010618.3	0	0.267983	0.468	0.058	0	3	AC010618.3	Cos
SPNS1	0	0.267963	0.614	0.252	0	3	SPNS1	Cos
SCO1	0	0.267526	0.531	0.145	0	3	SCO1	Cos
SLC13A5	0	0.265446	0.338	0.005	0	3	SLC13A5	Cos
CYB5R1	0	0.262239	0.652	0.285	0	3	CYB5R1	Cos
SNAP29	0	0.261608	0.6	0.235	0	3	SNAP29	Cos
FLCN	0	0.2607	0.5	0.129	0	3	FLCN	Cos
RUNX3	0	0.260574	0.504	0.175	0	3	RUNX3	Cos
IFNGR1	0	0.260149	0.645	0.267	0	3	IFNGR1	Cos
SGCE	0	0.259489	0.611	0.21	0	3	SGCE	Cos
ADAMTS1	0	0.256337	0.36	0.088	0	3	ADAMTS1	Cos
USP22	0	0.255696	0.638	0.289	0	3	USP22	Cos
PPP1R16A	0	0.255423	0.561	0.219	0	3	PPP1R16A	Cos
B9D1	0	0.254833	0.515	0.162	0	3	B9D1	Cos
NMT2	0	0.25469	0.546	0.165	0	3	NMT2	Cos
PEX10	0	0.25419	0.559	0.199	0	3	PEX10	Cos
MCUR1	0	0.253115	0.63	0.246	0	3	MCUR1	Cos
GDI2	1.0818e-303	0.365525	0.882	0.706	2.45309e-299	3	GDI2	Cos
CCS	3.53316e-303	0.266852	0.687	0.326	8.01179e-299	3	CCS	Cos
SOX9	1.34437e-302	0.505882	0.878	0.664	3.04849e-298	3	SOX9	Cos
KLHDC2	2.50792e-300	0.298832	0.702	0.344	5.68696e-296	3	KLHDC2	Cos
FNDC3B	4.07818e-300	0.395769	0.834	0.564	9.24767e-296	3	FNDC3B	Cos
CHST12	4.53387e-300	0.270469	0.666	0.312	1.0281e-295	3	CHST12	Cos
CDC37	1.63565e-299	0.373478	0.88	0.639	3.70899e-295	3	CDC37	Cos
PYGL	1.44647e-297	0.293709	0.691	0.334	3.28002e-293	3	PYGL	Cos
B4GALT7	2.16567e-296	0.360298	0.706	0.383	4.91088e-292	3	B4GALT7	Cos
TRAF4	2.51915e-296	0.261131	0.642	0.291	5.71242e-292	3	TRAF4	Cos
DNAJB2	4.90113e-296	0.379335	0.787	0.471	1.11138e-291	3	DNAJB2	Cos
CPNE1	1.84264e-293	0.271712	0.701	0.354	4.17838e-289	3	CPNE1	Cos
STX10	7.4162e-293	0.292953	0.692	0.348	1.6817e-288	3	STX10	Cos
SHISA5	1.89908e-292	0.292246	0.737	0.398	4.30636e-288	3	SHISA5	Cos
PLPP5	1.06749e-288	0.312538	0.762	0.425	2.42063e-284	3	PLPP5	Cos
SRPRA	1.61283e-288	0.299222	0.679	0.331	3.65726e-284	3	SRPRA	Cos
ATP6V0B	3.26222e-288	0.37753	0.85	0.592	7.39741e-284	3	ATP6V0B	Cos
P3H3	9.81257e-288	0.285895	0.683	0.332	2.2251e-283	3	P3H3	Cos
MRPL37	2.69455e-286	0.263616	0.682	0.343	6.11017e-282	3	MRPL37	Cos
PSMA4	8.98993e-286	0.345575	0.82	0.537	2.03856e-281	3	PSMA4	Cos
ARMC10	3.50963e-285	0.285942	0.762	0.434	7.95843e-281	3	ARMC10	Cos
YIPF3	4.65843e-285	0.351746	0.849	0.575	1.05635e-280	3	YIPF3	Cos
ERP44	5.03824e-285	0.326995	0.792	0.491	1.14247e-280	3	ERP44	Cos
EMC3	1.78213e-282	0.252261	0.72	0.373	4.04115e-278	3	EMC3	Cos
PSMC6	2.53824e-280	0.310331	0.751	0.428	5.75571e-276	3	PSMC6	Cos
LRRC59	6.97066e-279	0.364532	0.801	0.493	1.58067e-274	3	LRRC59	Cos
PYGB	1.86569e-278	0.261688	0.532	0.216	4.23064e-274	3	PYGB	Cos
TMEM14C	1.11583e-275	0.353846	0.882	0.722	2.53025e-271	3	TMEM14C	Cos
PLEKHF1	2.29359e-275	0.278192	0.505	0.207	5.20095e-271	3	PLEKHF1	Cos
TNFRSF11B	3.73663e-275	0.283245	0.575	0.254	8.47319e-271	3	TNFRSF11B	Cos
SCD	5.06904e-275	0.337925	0.588	0.276	1.14946e-270	3	SCD	Cos
PHLDA1	1.0392e-273	0.472889	0.804	0.521	2.35648e-269	3	PHLDA1	Cos
TMEM9	8.1453e-270	0.322372	0.785	0.486	1.84703e-265	3	TMEM9	Cos
PSMC1	8.66097e-270	0.353909	0.821	0.532	1.96396e-265	3	PSMC1	Cos
TENT5A	3.5579e-269	0.393162	0.775	0.474	8.06788e-265	3	TENT5A	Cos
RPL15	3.24657e-268	0.265022	0.996	0.994	7.36191e-264	3	RPL15	Cos
RRAGA	2.16669e-267	0.253183	0.712	0.368	4.91318e-263	3	RRAGA	Cos
POLR2G	8.55815e-267	0.278613	0.771	0.459	1.94065e-262	3	POLR2G	Cos
TMEM134	4.50115e-266	0.292482	0.772	0.448	1.02068e-261	3	TMEM134	Cos
FABP3	1.92319e-265	0.266869	0.347	0.109	4.36103e-261	3	FABP3	Cos
PSMB2	9.41469e-264	0.330572	0.815	0.558	2.13487e-259	3	PSMB2	Cos
SSSCA1	1.13344e-260	0.254897	0.687	0.356	2.57019e-256	3	SSSCA1	Cos
MAGEH1	1.80798e-260	0.267017	0.647	0.319	4.09978e-256	3	MAGEH1	Cos
TMED2	5.61643e-260	0.34249	0.919	0.843	1.27358e-255	3	TMED2	Cos
EIF3M	8.8393e-258	0.336109	0.839	0.617	2.0044e-253	3	EIF3M	Cos
APMAP	1.66721e-257	0.267899	0.673	0.337	3.78056e-253	3	APMAP	Cos
ERP29	7.44349e-256	0.408496	0.911	0.759	1.68789e-251	3	ERP29	Cos
ATP1B3	1.03123e-254	0.365428	0.739	0.423	2.33842e-250	3	ATP1B3	Cos
PIGP	5.94025e-253	0.332084	0.783	0.505	1.34701e-248	3	PIGP	Cos
HDDC2	2.26974e-250	0.27489	0.78	0.472	5.14687e-246	3	HDDC2	Cos
FKBP1A	2.53783e-249	0.315441	0.858	0.651	5.75479e-245	3	FKBP1A	Cos
USE1	3.48156e-248	0.251698	0.735	0.427	7.89479e-244	3	USE1	Cos
C1orf122	1.19108e-247	0.313489	0.806	0.535	2.70089e-243	3	C1orf122	Cos
TRAPPC3	2.1777e-246	0.297973	0.785	0.481	4.93814e-242	3	TRAPPC3	Cos
CSPG4	3.85623e-244	0.43015	0.824	0.497	8.74438e-240	3	CSPG4	Cos
CSRP1	3.69638e-243	0.331908	0.744	0.442	8.38191e-239	3	CSRP1	Cos
PSMD13	8.35762e-243	0.299148	0.758	0.441	1.89517e-238	3	PSMD13	Cos
IMPDH2	1.83873e-242	0.377424	0.893	0.69	4.1695e-238	3	IMPDH2	Cos
FADS1	5.84334e-242	0.252233	0.494	0.215	1.32503e-237	3	FADS1	Cos
DPY30	5.96965e-242	0.285177	0.805	0.548	1.35368e-237	3	DPY30	Cos
UBE2N	3.87534e-236	0.276002	0.8	0.511	8.78771e-232	3	UBE2N	Cos
TSPAN4	1.96666e-235	0.389007	0.883	0.665	4.4596e-231	3	TSPAN4	Cos
TXNL1	1.88324e-232	0.327766	0.847	0.633	4.27043e-228	3	TXNL1	Cos
UBA2	1.48584e-229	0.292072	0.81	0.537	3.36929e-225	3	UBA2	Cos
CHST3	1.73508e-228	0.268231	0.692	0.364	3.93446e-224	3	CHST3	Cos
LAMTOR1	6.50005e-228	0.297104	0.856	0.607	1.47395e-223	3	LAMTOR1	Cos
TMEM123	2.95617e-227	0.296815	0.771	0.484	6.7034e-223	3	TMEM123	Cos
SELENOF	1.33217e-222	0.306321	0.842	0.587	3.02082e-218	3	SELENOF	Cos
TCP1	1.31701e-220	0.335801	0.86	0.634	2.98645e-216	3	TCP1	Cos
DDX21	3.81811e-219	0.317153	0.776	0.502	8.65795e-215	3	DDX21	Cos
PPIC	4.14528e-215	0.33466	0.868	0.635	9.39983e-211	3	PPIC	Cos
SURF4	8.4636e-215	0.339699	0.848	0.6	1.91921e-210	3	SURF4	Cos
DYNLRB1	1.82038e-212	0.290352	0.88	0.801	4.12789e-208	3	DYNLRB1	Cos
MAGOH	2.80378e-212	0.257027	0.785	0.499	6.35784e-208	3	MAGOH	Cos
GORASP2	6.42563e-211	0.290572	0.766	0.474	1.45708e-206	3	GORASP2	Cos
TMCO1	9.31747e-211	0.326435	0.873	0.678	2.11283e-206	3	TMCO1	Cos
HSD17B12	4.40276e-209	0.296469	0.759	0.466	9.98369e-205	3	HSD17B12	Cos
CMPK1	2.41516e-205	0.306331	0.882	0.699	5.47663e-201	3	CMPK1	Cos
SWI5	6.73772e-204	0.260985	0.761	0.483	1.52785e-199	3	SWI5	Cos
NOP10	6.65418e-199	0.296569	0.866	0.74	1.5089e-194	3	NOP10	Cos
KRT10	1.09908e-196	0.31934	0.903	0.866	2.49226e-192	3	KRT10	Cos
VMP1	1.30781e-195	0.297676	0.823	0.551	2.9656e-191	3	VMP1	Cos
TALDO1	1.74668e-190	0.31164	0.856	0.641	3.96077e-186	3	TALDO1	Cos
ARHGDIA	3.98143e-188	0.287058	0.863	0.659	9.0283e-184	3	ARHGDIA	Cos
VASN	1.34131e-170	0.3578	0.814	0.565	3.04155e-166	3	VASN	Cos
FKBP11	3.14204e-169	0.263496	0.686	0.421	7.12489e-165	3	FKBP11	Cos
BCAP31	4.92162e-169	0.26754	0.828	0.601	1.11603e-164	3	BCAP31	Cos
SRM	6.09224e-169	0.254795	0.802	0.557	1.38148e-164	3	SRM	Cos
LEF1	1.09021e-167	0.288923	0.598	0.333	2.47216e-163	3	LEF1	Cos
VDAC2	7.22338e-153	0.255769	0.894	0.823	1.63797e-148	3	VDAC2	Cos
HNRNPC	3.92355e-152	0.251856	0.912	0.879	8.89705e-148	3	HNRNPC	Cos
TUFM	1.71604e-147	0.258894	0.825	0.602	3.89128e-143	3	TUFM	Cos
PKM	3.29506e-143	0.310016	0.957	0.952	7.47189e-139	3	PKM	Cos
PIM1	1.86934e-139	0.250535	0.6	0.353	4.23892e-135	3	PIM1	Cos
LRPAP1	2.63403e-127	0.297104	0.858	0.659	5.97293e-123	3	LRPAP1	Cos
ARL6IP51	1.34495e-126	0.255381	0.875	0.728	3.0498e-122	3	ARL6IP5	Cos
HCFC1R1	2.97372e-108	0.275305	0.821	0.68	6.74321e-104	3	HCFC1R1	Cos
NRN1	0	1.85769	0.99	0.761	0	4	NRN1	High1
IGFBP5	0	1.84701	0.903	0.116	0	4	IGFBP5	High1
WFDC2	0	1.21175	0.701	0.074	0	4	WFDC2	High1
LOX	0	1.14979	0.955	0.56	0	4	LOX	High1
C6orf48	0	0.977619	0.999	0.849	0	4	C6orf48	High1
RPS18	0	0.920705	1	0.997	0	4	RPS18	High1
RPL30	0	0.911978	1	0.994	0	4	RPL30	High1
RPL26	0	0.896666	1	0.99	0	4	RPL26	High1
RPL32	0	0.874763	1	0.997	0	4	RPL32	High1
NAP1L1	0	0.853602	0.999	0.918	0	4	NAP1L1	High1
EIF3E	0	0.85166	0.998	0.907	0	4	EIF3E	High1
RPL8	0	0.845484	1	0.995	0	4	RPL8	High1
RPL23A	0	0.82348	1	0.993	0	4	RPL23A	High1
RPS10	0	0.822272	0.999	0.976	0	4	RPS10	High1
RPS23	0	0.819753	1	0.994	0	4	RPS23	High1
RPL38	0	0.812616	1	0.989	0	4	RPL38	High1
RPL37	0	0.808009	1	0.992	0	4	RPL37	High1
RPL31	0	0.797728	1	0.99	0	4	RPL31	High1
RPL39	0	0.794935	1	0.99	0	4	RPL39	High1
RPL27	0	0.793452	1	0.984	0	4	RPL27	High1
MT3	0	0.780302	0.543	0.052	0	4	MT3	High1
TPT1	0	0.774769	1	0.996	0	4	TPT1	High1
RPS14	0	0.718859	1	0.993	0	4	RPS14	High1
RPL14	0	0.709225	1	0.989	0	4	RPL14	High1
RPL9	0	0.708326	1	0.991	0	4	RPL9	High1
TPD52	0	0.688728	0.859	0.332	0	4	TPD52	High1
RPL29	0	0.685398	1	0.989	0	4	RPL29	High1
PERP	0	0.685269	0.825	0.296	0	4	PERP	High1
RPS3	0	0.675862	1	0.993	0	4	RPS3	High1
EEF1A1	0	0.658075	1	0.997	0	4	EEF1A1	High1
NACA	0	0.65402	1	0.981	0	4	NACA	High1
ATP5MC2	0	0.641511	0.998	0.928	0	4	ATP5MC2	High1
RPL28	0	0.639138	1	0.995	0	4	RPL28	High1
RPL11	0	0.63261	1	0.996	0	4	RPL11	High1
RPLP2	0	0.631427	1	0.996	0	4	RPLP2	High1
RPL23	0	0.61409	1	0.979	0	4	RPL23	High1
IL32	0	0.6003	0.632	0.095	0	4	IL32	High1
RPL27A	0	0.598007	1	0.993	0	4	RPL27A	High1
PABPC1	0	0.590464	0.995	0.902	0	4	PABPC1	High1
MRPS6	0	0.55249	0.981	0.756	0	4	MRPS6	High1
RACK1	0	0.539985	0.999	0.983	0	4	RACK1	High1
RPS15A	0	0.537623	1	0.993	0	4	RPS15A	High1
GADD45G	0	0.503531	0.746	0.316	0	4	GADD45G	High1
RPS12	0	0.497803	1	0.994	0	4	RPS12	High1
NEAT1	0	0.46871	0.996	0.924	0	4	NEAT1	High1
UQCRB	0	0.468684	0.999	0.937	0	4	UQCRB	High1
EBPL	0	0.460873	0.886	0.532	0	4	EBPL	High1
RPL22	0	0.457663	1	0.986	0	4	RPL22	High1
DYNLT3	0	0.450615	0.888	0.592	0	4	DYNLT3	High1
INSIG2	0	0.444957	0.754	0.405	0	4	INSIG2	High1
RPL12	0	0.433552	1	0.994	0	4	RPL12	High1
COX7C	0	0.417063	0.999	0.959	0	4	COX7C	High1
RPS131	0	0.396219	1	0.991	0	4	RPS13	High1
COMMD6	0	0.38953	0.998	0.912	0	4	COMMD6	High1
TOB1	0	0.388157	0.796	0.441	0	4	TOB1	High1
FBL	0	0.3857	0.948	0.665	0	4	FBL	High1
BRK1	0	0.384104	0.991	0.875	0	4	BRK1	High1
RAB4A	0	0.376336	0.881	0.488	0	4	RAB4A	High1
EGLN1	0	0.363343	0.671	0.278	0	4	EGLN1	High1
RPL19	0	0.363024	1	0.994	0	4	RPL19	High1
RPL10A1	0	0.362424	1	0.985	0	4	RPL10A	High1
LAMC1	0	0.352562	0.673	0.192	0	4	LAMC1	High1
PNMA5	0	0.351725	0.541	0.009	0	4	PNMA5	High1
AL133453.1	0	0.350199	0.509	0.12	0	4	AL133453.1	High1
KISS1R	0	0.350134	0.47	0.037	0	4	KISS1R	High1
ADGRG6	0	0.347024	0.538	0.03	0	4	ADGRG6	High1
AP002852.1	0	0.33482	0.255	0.004	0	4	AP002852.1	High1
ZFAND1	0	0.332795	0.859	0.505	0	4	ZFAND1	High1
STC1	0	0.328457	0.382	0.028	0	4	STC1	High1
NDUFS4	0	0.327797	0.975	0.745	0	4	NDUFS4	High1
DSP	0	0.325618	0.56	0.091	0	4	DSP	High1
LNX1	0	0.316295	0.397	0.05	0	4	LNX1	High1
LYRM4	0	0.307449	0.771	0.367	0	4	LYRM4	High1
TATDN1	0	0.30449	0.837	0.473	0	4	TATDN1	High1
ECSCR	0	0.295187	0.434	0.009	0	4	ECSCR	High1
CCL28	0	0.293251	0.514	0.115	0	4	CCL28	High1
CD79B	0	0.280987	0.477	0.039	0	4	CD79B	High1
SMAP1	0	0.280607	0.709	0.326	0	4	SMAP1	High1
FBLN2	0	0.27884	0.494	0.044	0	4	FBLN2	High1
TBC1D17	0	0.278552	0.582	0.234	0	4	TBC1D17	High1
TAF12	0	0.278418	0.774	0.43	0	4	TAF12	High1
AC103702.2	0	0.271118	0.424	0.011	0	4	AC103702.2	High1
MGLL	0	0.264643	0.649	0.292	0	4	MGLL	High1
RPL10	0	0.263221	1	0.998	0	4	RPL10	High1
RPL35	0	0.262157	1	0.993	0	4	RPL35	High1
RPS25	0	0.256552	1	0.993	0	4	RPS25	High1
RPS20	1.68483e-302	0.265334	1	0.987	3.82053e-298	4	RPS20	High1
CD82	1.94463e-285	0.320126	0.604	0.28	4.40965e-281	4	CD82	High1
SSR3	8.69206e-279	0.328544	0.981	0.834	1.97101e-274	4	SSR3	High1
SLC2A1	3.60154e-239	0.418869	0.627	0.34	8.16686e-235	4	SLC2A1	High1
VDAC1	1.12754e-236	0.295147	0.973	0.811	2.5568e-232	4	VDAC1	High1
MALAT11	9.76285e-235	0.255271	1	0.995	2.21382e-230	4	MALAT1	High1
ASPH	1.53173e-227	0.250064	0.793	0.474	3.47334e-223	4	ASPH	High1
YBX3	1.52658e-204	0.254185	0.958	0.778	3.46166e-200	4	YBX3	High1
TAF1D	6.32053e-204	0.26816	0.957	0.755	1.43324e-199	4	TAF1D	High1
CD9	5.69413e-178	0.426363	0.97	0.794	1.2912e-173	4	CD9	High1
PNRC1	6.50053e-156	0.298431	0.989	0.92	1.47406e-151	4	PNRC1	High1
PTTG1IP	5.61001e-146	0.691009	0.929	0.816	1.27213e-141	4	PTTG1IP	High1
LDHA1	2.21634e-131	0.29744	0.997	0.968	5.02577e-127	4	LDHA	High1
LCN2	0	2.12557	0.677	0.077	0	5	LCN2	Chon2
SNHG25	0	1.64554	0.618	0.307	0	5	SNHG25	Chon2
UPP1	0	1.44001	0.752	0.331	0	5	UPP1	Chon2
GDF15	0	1.32783	0.656	0.126	0	5	GDF15	Chon2
ATF5	0	1.16906	0.817	0.231	0	5	ATF5	Chon2
CCDC85B1	0	1.12619	0.915	0.798	0	5	CCDC85B	Chon2
SLAMF9	0	0.99553	0.39	0.128	0	5	SLAMF9	Chon2
SHMT2	0	0.985837	0.862	0.569	0	5	SHMT2	Chon2
RND3	0	0.814126	0.775	0.491	0	5	RND3	Chon2
HSPA9	0	0.807261	0.903	0.59	0	5	HSPA9	Chon2
RBCK1	0	0.791524	0.868	0.491	0	5	RBCK1	Chon2
SQSTM1	0	0.762547	0.949	0.828	0	5	SQSTM1	Chon2
CYCS	0	0.736406	0.903	0.729	0	5	CYCS	Chon2
WARS	0	0.726099	0.617	0.178	0	5	WARS	Chon2
EIF1B	0	0.683529	0.907	0.764	0	5	EIF1B	Chon2
BEX2	0	0.660587	0.656	0.16	0	5	BEX2	Chon2
TRMT112	0	0.643759	0.942	0.876	0	5	TRMT112	Chon2
DTD1	0	0.620974	0.789	0.364	0	5	DTD1	Chon2
POLR2I	0	0.617126	0.894	0.692	0	5	POLR2I	Chon2
TMBIM6	0	0.612396	0.935	0.822	0	5	TMBIM6	Chon2
CLTA	0	0.579263	0.895	0.786	0	5	CLTA	Chon2
EIF5	0	0.567982	0.919	0.761	0	5	EIF5	Chon2
SURF1	0	0.566634	0.77	0.407	0	5	SURF1	Chon2
KLF5	0	0.547249	0.553	0.241	0	5	KLF5	Chon2
PRDX5	0	0.531944	0.923	0.779	0	5	PRDX5	Chon2
PA2G4	0	0.497347	0.871	0.605	0	5	PA2G4	Chon2
SARS	0	0.494928	0.863	0.57	0	5	SARS	Chon2
UBXN1	0	0.491826	0.846	0.683	0	5	UBXN1	Chon2
LONP1	0	0.481706	0.644	0.219	0	5	LONP1	Chon2
NDUFB9	0	0.473619	0.915	0.74	0	5	NDUFB9	Chon2
CHMP2A	0	0.473315	0.893	0.719	0	5	CHMP2A	Chon2
ARG2	0	0.462542	0.377	0.109	0	5	ARG2	Chon2
PRELID1	0	0.449992	0.912	0.778	0	5	PRELID1	Chon2
CCNI	0	0.443896	0.966	0.956	0	5	CCNI	Chon2
C19orf70	0	0.4315	0.859	0.664	0	5	C19orf70	Chon2
BAG1	0	0.426598	0.722	0.43	0	5	BAG1	Chon2
NUDC	0	0.422918	0.869	0.639	0	5	NUDC	Chon2
PSMC5	0	0.422063	0.78	0.507	0	5	PSMC5	Chon2
CHMP5	0	0.411991	0.835	0.612	0	5	CHMP5	Chon2
TOMM40	0	0.399054	0.717	0.379	0	5	TOMM40	Chon2
GTF2F1	0	0.398173	0.659	0.337	0	5	GTF2F1	Chon2
GRPEL1	0	0.39211	0.669	0.325	0	5	GRPEL1	Chon2
MRPS18C	0	0.358594	0.747	0.446	0	5	MRPS18C	Chon2
SURF2	0	0.354134	0.548	0.224	0	5	SURF2	Chon2
MARS	0	0.340087	0.486	0.177	0	5	MARS	Chon2
PRPH	0	0.335294	0.259	0.045	0	5	PRPH	Chon2
GOT1	0	0.333897	0.539	0.197	0	5	GOT1	Chon2
MRPL49	0	0.333148	0.628	0.31	0	5	MRPL49	Chon2
AATF	0	0.332472	0.609	0.277	0	5	AATF	Chon2
ORMDL2	0	0.323365	0.576	0.255	0	5	ORMDL2	Chon2
AC034213.1	0	0.322427	0.31	0.046	0	5	AC034213.1	Chon2
TRMT6	0	0.306994	0.526	0.182	0	5	TRMT6	Chon2
PNO1	0	0.305614	0.544	0.226	0	5	PNO1	Chon2
EXOSC5	0	0.303539	0.507	0.195	0	5	EXOSC5	Chon2
RRS1	0	0.277803	0.451	0.147	0	5	RRS1	Chon2
TNNT1	0	0.2689	0.264	0.054	0	5	TNNT1	Chon2
LARP6	3.82436e-306	0.525108	0.816	0.568	8.67211e-302	5	LARP6	Chon2
EIF3K	2.85392e-305	0.416711	0.933	0.886	6.47154e-301	5	EIF3K	Chon2
EIF2S1	5.48939e-303	0.385579	0.633	0.336	1.24477e-298	5	EIF2S1	Chon2
AARS	3.79946e-300	0.304134	0.49	0.196	8.61567e-296	5	AARS	Chon2
ARL6IP4	3.82162e-299	0.441282	0.948	0.874	8.6659e-295	5	ARL6IP4	Chon2
COX6B1	6.53819e-295	0.39646	0.945	0.909	1.4826e-290	5	COX6B1	Chon2
PRR13	2.51448e-294	0.44023	0.844	0.611	5.70183e-290	5	PRR13	Chon2
AC084033.3	1.89985e-290	0.305627	0.547	0.241	4.3081e-286	5	AC084033.3	Chon2
PSMG1	1.8157e-289	0.350435	0.692	0.394	4.11728e-285	5	PSMG1	Chon2
STOML2	6.97351e-285	0.389466	0.776	0.526	1.58131e-280	5	STOML2	Chon2
NDUFAF2	1.2403e-278	0.392306	0.725	0.455	2.8125e-274	5	NDUFAF2	Chon2
XPOT	9.99372e-277	0.301595	0.57	0.258	2.26618e-272	5	XPOT	Chon2
RPS19BP1	2.22324e-276	0.414113	0.869	0.668	5.04142e-272	5	RPS19BP1	Chon2
KRT18	5.38286e-276	0.350864	0.325	0.096	1.22062e-271	5	KRT18	Chon2
GAR1	4.77025e-275	0.277612	0.558	0.258	1.0817e-270	5	GAR1	Chon2
SMIM26	2.12755e-273	0.402922	0.898	0.803	4.82443e-269	5	SMIM26	Chon2
BRMS1	7.04543e-272	0.268111	0.521	0.232	1.59762e-267	5	BRMS1	Chon2
REXO4	9.14585e-272	0.266194	0.522	0.231	2.07391e-267	5	REXO4	Chon2
TMX2	3.84073e-270	0.35655	0.71	0.42	8.70925e-266	5	TMX2	Chon2
GHITM	1.86306e-268	0.398601	0.842	0.643	4.22468e-264	5	GHITM	Chon2
NSFL1C	1.52504e-267	0.319159	0.699	0.405	3.45819e-263	5	NSFL1C	Chon2
PHF1	7.75522e-267	0.41577	0.661	0.389	1.75857e-262	5	PHF1	Chon2
GTF2E2	3.93723e-266	0.273929	0.57	0.275	8.92807e-262	5	GTF2E2	Chon2
TIMM50	5.93851e-263	0.274606	0.564	0.271	1.34662e-258	5	TIMM50	Chon2
PSMD7	6.7553e-262	0.382867	0.801	0.57	1.53183e-257	5	PSMD7	Chon2
OTUD6B-AS1	8.81649e-262	0.396297	0.766	0.49	1.99923e-257	5	OTUD6B-AS1	Chon2
ID4	1.11172e-261	0.584065	0.701	0.424	2.52093e-257	5	ID4	Chon2
ATP6V1E1	3.93761e-261	0.373023	0.782	0.512	8.92891e-257	5	ATP6V1E1	Chon2
CREB3	1.03685e-260	0.312284	0.664	0.371	2.35115e-256	5	CREB3	Chon2
EMG1	4.33514e-260	0.314724	0.647	0.365	9.83035e-256	5	EMG1	Chon2
PLRG1	5.69792e-259	0.252363	0.514	0.227	1.29206e-254	5	PLRG1	Chon2
WBP2	3.84123e-258	0.38954	0.788	0.541	8.71038e-254	5	WBP2	Chon2
SLIRP	2.74734e-255	0.386755	0.871	0.678	6.22986e-251	5	SLIRP	Chon2
SGTA	1.67202e-254	0.341647	0.62	0.335	3.79147e-250	5	SGTA	Chon2
SNU13	1.56798e-252	0.375444	0.919	0.801	3.55554e-248	5	SNU13	Chon2
RFK	1.5856e-252	0.255713	0.485	0.205	3.5955e-248	5	RFK	Chon2
SNRPD2	8.95554e-250	0.373276	0.948	0.909	2.03076e-245	5	SNRPD2	Chon2
NARS	9.7405e-250	0.391316	0.714	0.434	2.20876e-245	5	NARS	Chon2
KCNG1	1.21807e-247	0.297948	0.366	0.128	2.76209e-243	5	KCNG1	Chon2
TRAPPC2L	5.02872e-246	0.345945	0.712	0.451	1.14031e-241	5	TRAPPC2L	Chon2
BNIP3L1	5.74032e-246	0.513452	0.868	0.736	1.30167e-241	5	BNIP3L	Chon2
NR1H2	1.13822e-244	0.329669	0.744	0.452	2.58102e-240	5	NR1H2	Chon2
KIF9	8.25905e-244	0.329788	0.51	0.242	1.87282e-239	5	KIF9	Chon2
LENG1	3.2688e-243	0.251534	0.539	0.252	7.41232e-239	5	LENG1	Chon2
SLC25A4	3.35257e-242	0.283181	0.546	0.256	7.60229e-238	5	SLC25A4	Chon2
FAM129A	1.51256e-241	0.252945	0.469	0.197	3.42988e-237	5	FAM129A	Chon2
SRA1	1.01752e-240	0.352138	0.686	0.409	2.30732e-236	5	SRA1	Chon2
AAK1	6.70991e-240	0.344811	0.557	0.263	1.52154e-235	5	AAK1	Chon2
CCDC124	7.77016e-239	0.366039	0.77	0.521	1.76196e-234	5	CCDC124	Chon2
EIF4B	1.60767e-238	0.399244	0.878	0.771	3.64556e-234	5	EIF4B	Chon2
NOSIP	1.26233e-237	0.31725	0.665	0.376	2.86246e-233	5	NOSIP	Chon2
POMP1	4.32858e-237	0.362013	0.878	0.763	9.81548e-233	5	POMP	Chon2
UBE2D3	2.01575e-235	0.33963	0.923	0.862	4.57092e-231	5	UBE2D3	Chon2
MRPL57	8.46812e-234	0.364591	0.832	0.657	1.92023e-229	5	MRPL57	Chon2
C19orf24	2.76097e-233	0.393033	0.773	0.544	6.26076e-229	5	C19orf24	Chon2
RBM42	6.01107e-233	0.284256	0.662	0.372	1.36307e-228	5	RBM42	Chon2
H2AFJ	8.31932e-230	0.46	0.797	0.622	1.88649e-225	5	H2AFJ	Chon2
PSMA3	1.59776e-229	0.334573	0.74	0.486	3.62309e-225	5	PSMA3	Chon2
C7orf50	3.78363e-229	0.443629	0.812	0.61	8.57976e-225	5	C7orf50	Chon2
MYLK	2.41908e-228	0.343092	0.359	0.131	5.48551e-224	5	MYLK	Chon2
C9orf78	5.48434e-227	0.313805	0.735	0.49	1.24363e-222	5	C9orf78	Chon2
ARPC5L	6.02493e-227	0.326913	0.706	0.43	1.36621e-222	5	ARPC5L	Chon2
FKBP4	1.07093e-224	0.339902	0.643	0.36	2.42845e-220	5	FKBP4	Chon2
SPCS1	7.56765e-224	0.315999	0.923	0.854	1.71604e-219	5	SPCS1	Chon2
COX17	1.47706e-223	0.383592	0.799	0.57	3.34939e-219	5	COX17	Chon2
EMC4	7.10534e-222	0.325998	0.828	0.623	1.61121e-217	5	EMC4	Chon2
RSL24D1	2.5126e-221	0.3705	0.916	0.869	5.69756e-217	5	RSL24D1	Chon2
NDUFA8	1.02788e-220	0.388012	0.745	0.53	2.33082e-216	5	NDUFA8	Chon2
IMP3	5.99081e-219	0.302008	0.683	0.409	1.35848e-214	5	IMP3	Chon2
NUDT2	8.68442e-219	0.28531	0.602	0.329	1.96928e-214	5	NUDT2	Chon2
DEDD2	3.67704e-218	0.299728	0.657	0.366	8.33806e-214	5	DEDD2	Chon2
RPA3	4.95157e-216	0.297383	0.679	0.41	1.12282e-211	5	RPA3	Chon2
STRAP	8.91246e-216	0.350892	0.838	0.669	2.02099e-211	5	STRAP	Chon2
NDUFAF3	2.41675e-215	0.357004	0.804	0.588	5.48023e-211	5	NDUFAF3	Chon2
EBNA1BP2	1.12988e-213	0.266754	0.589	0.314	2.56212e-209	5	EBNA1BP2	Chon2
SLC25A38	3.09429e-212	0.268998	0.605	0.341	7.01661e-208	5	SLC25A38	Chon2
PRKAG1	1.17804e-210	0.278164	0.615	0.351	2.67133e-206	5	PRKAG1	Chon2
THAP7	2.01485e-210	0.297863	0.615	0.34	4.56887e-206	5	THAP7	Chon2
COPZ1	4.6619e-210	0.30832	0.789	0.581	1.05713e-205	5	COPZ1	Chon2
UBE2V2	1.25069e-209	0.337127	0.762	0.544	2.83606e-205	5	UBE2V2	Chon2
COX5B	2.13576e-209	0.312394	0.935	0.887	4.84304e-205	5	COX5B	Chon2
TMEM38B	8.74942e-209	0.261859	0.522	0.261	1.98402e-204	5	TMEM38B	Chon2
TSSC4	1.46303e-208	0.292057	0.617	0.352	3.31757e-204	5	TSSC4	Chon2
EDF1	7.53872e-207	0.297095	0.96	0.946	1.70948e-202	5	EDF1	Chon2
ATP5ME1	1.22284e-205	0.347352	0.938	0.857	2.7729e-201	5	ATP5ME	Chon2
PSMC4	1.33561e-205	0.260629	0.599	0.332	3.02862e-201	5	PSMC4	Chon2
SSBP1	5.23511e-205	0.320771	0.841	0.686	1.18711e-200	5	SSBP1	Chon2
PARL	2.59413e-204	0.282886	0.641	0.377	5.88245e-200	5	PARL	Chon2
CCDC59	9.41013e-203	0.331431	0.784	0.567	2.13384e-198	5	CCDC59	Chon2
AC015912.3	4.0446e-200	0.303925	0.302	0.104	9.17154e-196	5	AC015912.3	Chon2
PPM1G	5.33959e-200	0.261999	0.638	0.372	1.21081e-195	5	PPM1G	Chon2
TTC1	1.25409e-199	0.254024	0.608	0.34	2.84378e-195	5	TTC1	Chon2
CDK4	2.53167e-198	0.296158	0.768	0.543	5.74082e-194	5	CDK4	Chon2
PSMC3	3.8226e-198	0.297825	0.76	0.527	8.66813e-194	5	PSMC3	Chon2
SNF8	6.88977e-196	0.302231	0.737	0.499	1.56233e-191	5	SNF8	Chon2
GBE1	2.28679e-194	0.356803	0.694	0.449	5.18552e-190	5	GBE1	Chon2
PITX1	3.88341e-194	0.29191	0.397	0.168	8.80601e-190	5	PITX1	Chon2
STK17A	7.4707e-194	0.365359	0.604	0.328	1.69405e-189	5	STK17A	Chon2
CCDC107	5.14379e-193	0.350578	0.665	0.45	1.16641e-188	5	CCDC107	Chon2
C12orf10	1.92181e-189	0.26299	0.646	0.396	4.35789e-185	5	C12orf10	Chon2
AIMP1	1.08036e-188	0.294243	0.801	0.579	2.44983e-184	5	AIMP1	Chon2
NT5C3A	2.66848e-183	0.368373	0.572	0.321	6.05105e-179	5	NT5C3A	Chon2
PSMD14	1.14438e-181	0.269303	0.633	0.387	2.59499e-177	5	PSMD14	Chon2
CITED4	1.12599e-180	0.344609	0.266	0.092	2.55329e-176	5	CITED4	Chon2
CFAP298	2.15229e-180	0.252722	0.621	0.362	4.88054e-176	5	CFAP298	Chon2
SAP181	6.30206e-180	0.330893	0.907	0.859	1.42906e-175	5	SAP18	Chon2
COX14	2.75632e-179	0.277008	0.791	0.584	6.25023e-175	5	COX14	Chon2
HINT2	1.94307e-178	0.250575	0.537	0.294	4.4061e-174	5	HINT2	Chon2
MMADHC	6.31484e-178	0.29789	0.804	0.654	1.43195e-173	5	MMADHC	Chon2
SF3B2	7.44425e-178	0.298538	0.775	0.591	1.68806e-173	5	SF3B2	Chon2
WDR1	1.39271e-177	0.268893	0.685	0.433	3.15812e-173	5	WDR1	Chon2
ADRM1	3.00861e-177	0.28931	0.732	0.496	6.82233e-173	5	ADRM1	Chon2
FAM207A	3.04522e-177	0.263926	0.615	0.379	6.90533e-173	5	FAM207A	Chon2
RPL36AL1	8.77749e-177	0.317019	0.948	0.939	1.99038e-172	5	RPL36AL	Chon2
TMEM147	3.53094e-176	0.321569	0.856	0.728	8.00677e-172	5	TMEM147	Chon2
EMC2	1.05379e-174	0.254754	0.631	0.389	2.38957e-170	5	EMC2	Chon2
VTI1B	4.45158e-174	0.256144	0.638	0.394	1.00944e-169	5	VTI1B	Chon2
CCT7	1.12567e-173	0.284887	0.758	0.57	2.55256e-169	5	CCT7	Chon2
GFPT1	4.57141e-173	0.281249	0.574	0.33	1.03661e-168	5	GFPT1	Chon2
PSMD11	1.06407e-172	0.275197	0.657	0.418	2.41288e-168	5	PSMD11	Chon2
YBEY	2.29411e-171	0.261661	0.594	0.349	5.20212e-167	5	YBEY	Chon2
USP14	3.68828e-171	0.27523	0.603	0.357	8.36355e-167	5	USP14	Chon2
HNRNPM	4.87108e-171	0.312298	0.822	0.617	1.10457e-166	5	HNRNPM	Chon2
DRAP1	6.07067e-171	0.331924	0.831	0.693	1.37658e-166	5	DRAP1	Chon2
TSPYL2	1.02743e-170	0.374701	0.568	0.312	2.32981e-166	5	TSPYL2	Chon2
CDV3	4.06059e-168	0.280492	0.61	0.37	9.2078e-164	5	CDV3	Chon2
MRPS12	4.27565e-168	0.251115	0.611	0.368	9.69547e-164	5	MRPS12	Chon2
RETREG2	6.57007e-168	0.260531	0.586	0.356	1.48983e-163	5	RETREG2	Chon2
RPL21	8.32918e-168	0.251393	0.996	0.995	1.88872e-163	5	RPL21	Chon2
C11orf58	1.92598e-167	0.304629	0.912	0.853	4.36736e-163	5	C11orf58	Chon2
NDUFA3	1.51475e-166	0.29479	0.768	0.55	3.43484e-162	5	NDUFA3	Chon2
FIBP	1.87211e-166	0.310283	0.702	0.499	4.24521e-162	5	FIBP	Chon2
UQCR11	6.72121e-166	0.277557	0.945	0.901	1.5241e-161	5	UQCR11	Chon2
MAP2K2	6.89708e-166	0.347465	0.613	0.38	1.56398e-161	5	MAP2K2	Chon2
UQCRQ	7.08454e-166	0.303874	0.934	0.879	1.60649e-161	5	UQCRQ	Chon2
NDUFA6	2.78506e-165	0.297546	0.83	0.681	6.31539e-161	5	NDUFA6	Chon2
BUD23	4.44188e-165	0.275915	0.736	0.524	1.00724e-160	5	BUD23	Chon2
SAFB2	1.47564e-164	0.270694	0.545	0.295	3.34616e-160	5	SAFB2	Chon2
PSMD12	8.61797e-164	0.258066	0.639	0.408	1.95421e-159	5	PSMD12	Chon2
HNRNPD	1.16542e-163	0.287621	0.69	0.47	2.6427e-159	5	HNRNPD	Chon2
PSMD81	3.87254e-163	0.298872	0.858	0.703	8.78137e-159	5	PSMD8	Chon2
XRCC6	2.4645e-160	0.270289	0.782	0.57	5.58849e-156	5	XRCC6	Chon2
MIEN1	3.3258e-160	0.276879	0.546	0.32	7.54158e-156	5	MIEN1	Chon2
MRPL54	1.39797e-159	0.276944	0.722	0.516	3.17003e-155	5	MRPL54	Chon2
NOP53	2.39446e-159	0.603245	0.94	0.937	5.42968e-155	5	NOP53	Chon2
NIFK	8.85082e-158	0.258493	0.628	0.422	2.00701e-153	5	NIFK	Chon2
ZNF593	1.45869e-157	0.274185	0.681	0.454	3.30772e-153	5	ZNF593	Chon2
TAX1BP1	2.33446e-157	0.323798	0.763	0.56	5.29362e-153	5	TAX1BP1	Chon2
SCOC	1.14464e-156	0.286564	0.743	0.538	2.59558e-152	5	SCOC	Chon2
SUPT4H1	3.71705e-156	0.256859	0.73	0.517	8.42877e-152	5	SUPT4H1	Chon2
POLR2C	2.08153e-153	0.265912	0.726	0.525	4.72008e-149	5	POLR2C	Chon2
UFD1	3.99792e-153	0.264958	0.654	0.432	9.06568e-149	5	UFD1	Chon2
IARS	8.61782e-153	0.271317	0.553	0.317	1.95418e-148	5	IARS	Chon2
RPS5	9.15781e-153	0.437462	0.993	0.99	2.07662e-148	5	RPS5	Chon2
MRPL34	2.00528e-148	0.270273	0.725	0.55	4.54718e-144	5	MRPL34	Chon2
SRPRB	9.21361e-147	0.276413	0.621	0.404	2.08928e-142	5	SRPRB	Chon2
SNRPB2	3.98899e-146	0.269606	0.856	0.71	9.04543e-142	5	SNRPB2	Chon2
CCT4	1.21513e-145	0.285566	0.85	0.737	2.75543e-141	5	CCT4	Chon2
CTSL	2.42709e-145	0.322287	0.817	0.655	5.50366e-141	5	CTSL	Chon2
METAP2	2.53212e-145	0.318556	0.853	0.699	5.74183e-141	5	METAP2	Chon2
C1GALT1	3.20017e-145	0.315124	0.464	0.255	7.2567e-141	5	C1GALT1	Chon2
CMSS1	2.60626e-144	0.258803	0.573	0.351	5.90995e-140	5	CMSS1	Chon2
COX7A2L	4.31869e-144	0.278976	0.883	0.829	9.79307e-140	5	COX7A2L	Chon2
KARS	4.37383e-143	0.251532	0.65	0.459	9.9181e-139	5	KARS	Chon2
TBCB	4.55184e-143	0.286178	0.771	0.587	1.03218e-138	5	TBCB	Chon2
PHB2	5.66793e-143	0.294016	0.74	0.606	1.28526e-138	5	PHB2	Chon2
CHCHD5	2.92195e-142	0.250536	0.656	0.448	6.62582e-138	5	CHCHD5	Chon2
TIMM44	3.69618e-141	0.256163	0.593	0.364	8.38145e-137	5	TIMM44	Chon2
NDUFS7	1.85357e-139	0.279032	0.726	0.526	4.20315e-135	5	NDUFS7	Chon2
ZNF667-AS1	2.52226e-139	0.273779	0.582	0.368	5.71948e-135	5	ZNF667-AS1	Chon2
MEA1	9.18382e-139	0.265842	0.673	0.488	2.08252e-134	5	MEA1	Chon2
EMC7	1.11418e-136	0.25005	0.812	0.622	2.52652e-132	5	EMC7	Chon2
TES	5.1035e-136	0.275837	0.469	0.255	1.15727e-131	5	TES	Chon2
EIF4A3	2.83937e-134	0.292368	0.612	0.41	6.43856e-130	5	EIF4A3	Chon2
NFE2L1	6.00608e-131	0.271415	0.593	0.38	1.36194e-126	5	NFE2L1	Chon2
PET100	1.44724e-128	0.254008	0.768	0.57	3.28175e-124	5	PET100	Chon2
SEC11C	4.18853e-128	0.398224	0.461	0.275	9.49792e-124	5	SEC11C	Chon2
NOL71	1.79295e-125	0.3356	0.749	0.626	4.06568e-121	5	NOL7	Chon2
UBXN6	1.91747e-125	0.262596	0.726	0.528	4.34805e-121	5	UBXN6	Chon2
EID1	6.65225e-120	0.286018	0.917	0.892	1.50846e-115	5	EID1	Chon2
ATP5PD1	1.7774e-119	0.252166	0.845	0.734	4.03043e-115	5	ATP5PD	Chon2
AP3D1	4.69051e-119	0.257994	0.522	0.322	1.06362e-114	5	AP3D1	Chon2
SMIM7	6.02134e-119	0.251787	0.819	0.701	1.3654e-114	5	SMIM7	Chon2
SLC38A1	4.69939e-118	0.256757	0.352	0.182	1.06563e-113	5	SLC38A1	Chon2
CAMLG	2.46671e-117	0.265674	0.871	0.792	5.59351e-113	5	CAMLG	Chon2
SEPHS2	4.3549e-116	0.257884	0.505	0.303	9.87516e-112	5	SEPHS2	Chon2
DNAJC1	8.57075e-116	0.255201	0.664	0.47	1.9435e-111	5	DNAJC1	Chon2
OS9	1.3511e-112	0.314756	0.821	0.709	3.06375e-108	5	OS9	Chon2
THUMPD3-AS1	1.5281e-111	0.311537	0.597	0.394	3.46511e-107	5	THUMPD3-AS1	Chon2
PCNP	2.17497e-111	0.320483	0.846	0.759	4.93196e-107	5	PCNP	Chon2
CCT6A	2.22613e-109	0.262192	0.748	0.588	5.04797e-105	5	CCT6A	Chon2
SEC61G1	6.49084e-109	0.301624	0.947	0.942	1.47186e-104	5	SEC61G	Chon2
FGF2	1.14985e-108	0.252931	0.382	0.207	2.6074e-104	5	FGF2	Chon2
SEC61A1	1.19835e-108	0.321069	0.615	0.435	2.71737e-104	5	SEC61A1	Chon2
AK6	2.45492e-108	0.250922	0.611	0.415	5.56679e-104	5	AK6	Chon2
ERCC1	1.17137e-99	0.28864	0.781	0.658	2.65619e-95	5	ERCC1	Chon2
C12orf57	2.42834e-97	0.340737	0.912	0.909	5.50651e-93	5	C12orf57	Chon2
SNHG12	5.09571e-90	0.433709	0.608	0.443	1.1555e-85	5	SNHG12	Chon2
DDX5	2.11721e-81	0.372963	0.878	0.827	4.801e-77	5	DDX5	Chon2
SNHG19	2.31033e-80	0.545886	0.452	0.32	5.23891e-76	5	SNHG19	Chon2
HNRNPUL1	8.18887e-71	0.285769	0.626	0.453	1.85691e-66	5	HNRNPUL1	Chon2
REX1BD	2.49103e-61	0.282645	0.759	0.655	5.64865e-57	5	REX1BD	Chon2
SERP1	3.86528e-60	0.314076	0.87	0.824	8.76491e-56	5	SERP1	Chon2
CCND1	4.19448e-56	0.393846	0.567	0.453	9.5114e-52	5	CCND1	Chon2
TNFRSF10B	1.31909e-54	0.267306	0.352	0.242	2.99116e-50	5	TNFRSF10B	Chon2
PGK11	4.8992e-48	0.377221	0.902	0.889	1.11094e-43	5	PGK1	Chon2
WSB1	8.294e-39	0.260554	0.742	0.713	1.88075e-34	5	WSB1	Chon2
ATP5F1D	5.21463e-36	0.25002	0.892	0.865	1.18247e-31	5	ATP5F1D	Chon2
SERPINE21	6.84476e-31	0.480268	0.887	0.809	1.55212e-26	5	SERPINE2	Chon2
CD74	0	4.20243	0.915	0.098	0	6	CD74	Leuk
CCL3	0	4.10721	0.752	0.05	0	6	CCL3	Leuk
CXCL8	0	4.0039	0.741	0.057	0	6	CXCL8	Leuk
HLA-DRA	0	3.91787	0.851	0.029	0	6	HLA-DRA	Leuk
CCL4	0	3.75115	0.689	0.03	0	6	CCL4	Leuk
CCL3L1	0	3.66087	0.655	0.028	0	6	CCL3L1	Leuk
TYROBP	0	3.51442	0.853	0.016	0	6	TYROBP	Leuk
RNASE1	0	3.49505	0.755	0.018	0	6	RNASE1	Leuk
CCL4L2	0	3.41283	0.592	0.024	0	6	CCL4L2	Leuk
CXCL3	0	3.31638	0.674	0.023	0	6	CXCL3	Leuk
CXCL2	0	3.26597	0.674	0.032	0	6	CXCL2	Leuk
HLA-DPA1	0	3.0573	0.815	0.078	0	6	HLA-DPA1	Leuk
HLA-DPB1	0	2.93032	0.815	0.203	0	6	HLA-DPB1	Leuk
HLA-DRB1	0	2.9064	0.748	0.045	0	6	HLA-DRB1	Leuk
RGS1	0	2.83328	0.818	0.02	0	6	RGS1	Leuk
IL1B	0	2.81185	0.478	0.009	0	6	IL1B	Leuk
SRGN	0	2.66709	0.906	0.181	0	6	SRGN	Leuk
C1QA	0	2.66288	0.712	0.006	0	6	C1QA	Leuk
FCER1G	0	2.3521	0.799	0.018	0	6	FCER1G	Leuk
C1QB	0	2.34709	0.615	0.004	0	6	C1QB	Leuk
GPR183	0	2.3057	0.761	0.016	0	6	GPR183	Leuk
AIF1	0	2.29613	0.773	0.004	0	6	AIF1	Leuk
C1QC	0	2.2391	0.664	0.003	0	6	C1QC	Leuk
CD68	0	2.21356	0.779	0.187	0	6	CD68	Leuk
CXCL1	0	2.18933	0.336	0.01	0	6	CXCL1	Leuk
ACP5	0	2.04221	0.372	0.016	0	6	ACP5	Leuk
HLA-DQA1	0	2.02305	0.64	0.002	0	6	HLA-DQA1	Leuk
CXCR4	0	1.91589	0.673	0.038	0	6	CXCR4	Leuk
APOC1	0	1.89897	0.489	0.047	0	6	APOC1	Leuk
HLA-DQB1	0	1.81127	0.718	0.087	0	6	HLA-DQB1	Leuk
TNFAIP3	0	1.78368	0.592	0.062	0	6	TNFAIP3	Leuk
FCGR2A	0	1.76398	0.673	0.073	0	6	FCGR2A	Leuk
C15orf48	0	1.75791	0.446	0.034	0	6	C15orf48	Leuk
HLA-DMA	0	1.74031	0.685	0.049	0	6	HLA-DMA	Leuk
GPNMB	0	1.72692	0.637	0.116	0	6	GPNMB	Leuk
HCST	0	1.61395	0.581	0.034	0	6	HCST	Leuk
LYZ	0	1.61358	0.547	0.005	0	6	LYZ	Leuk
HLA-DQA2	0	1.60227	0.523	0.001	0	6	HLA-DQA2	Leuk
CCL5	0	1.5639	0.273	0.019	0	6	CCL5	Leuk
BCL2A1	0	1.55507	0.48	0.017	0	6	BCL2A1	Leuk
VAMP8	0	1.50756	0.737	0.082	0	6	VAMP8	Leuk
CTSS	0	1.48454	0.66	0.025	0	6	CTSS	Leuk
ARHGDIB	0	1.43375	0.68	0.103	0	6	ARHGDIB	Leuk
VMO1	0	1.42482	0.39	0.02	0	6	VMO1	Leuk
MS4A7	0	1.39433	0.57	0.001	0	6	MS4A7	Leuk
FOLR2	0	1.33594	0.441	0.002	0	6	FOLR2	Leuk
IL1RN	0	1.30718	0.412	0.004	0	6	IL1RN	Leuk
ALOX5AP	0	1.29241	0.556	0.013	0	6	ALOX5AP	Leuk
LY96	0	1.29066	0.624	0.067	0	6	LY96	Leuk
CLEC2B	0	1.26849	0.617	0.062	0	6	CLEC2B	Leuk
CD37	0	1.26073	0.604	0.003	0	6	CD37	Leuk
PLEK	0	1.26047	0.552	0.003	0	6	PLEK	Leuk
SPI1	0	1.23067	0.586	0.02	0	6	SPI1	Leuk
FCGR2B	0	1.22713	0.318	0.001	0	6	FCGR2B	Leuk
MS4A6A	0	1.20347	0.489	0.001	0	6	MS4A6A	Leuk
HLA-DMB	0	1.18512	0.482	0.002	0	6	HLA-DMB	Leuk
LST1	0	1.17564	0.543	0.006	0	6	LST1	Leuk
MSR1	0	1.14958	0.468	0.001	0	6	MSR1	Leuk
TNF	0	1.05939	0.277	0.011	0	6	TNF	Leuk
GMFG	0	1.02566	0.581	0.054	0	6	GMFG	Leuk
CD53	0	1.02063	0.534	0.001	0	6	CD53	Leuk
CARD16	0	1.01603	0.455	0.026	0	6	CARD16	Leuk
C5AR1	0	1.00231	0.446	0.017	0	6	C5AR1	Leuk
PLAU	0	0.983338	0.394	0.016	0	6	PLAU	Leuk
GPSM3	0	0.97845	0.527	0.029	0	6	GPSM3	Leuk
TREM2	0	0.970894	0.399	0.001	0	6	TREM2	Leuk
STAB1	0	0.959958	0.326	0.008	0	6	STAB1	Leuk
RNASE6	0	0.958205	0.444	0.001	0	6	RNASE6	Leuk
C1orf162	0	0.93611	0.433	0.008	0	6	C1orf162	Leuk
FCGR3A	0	0.924073	0.354	0.001	0	6	FCGR3A	Leuk
ADAM8	0	0.906085	0.388	0.004	0	6	ADAM8	Leuk
CYTIP	0	0.903086	0.381	0.001	0	6	CYTIP	Leuk
SLC16A10	0	0.899264	0.417	0.008	0	6	SLC16A10	Leuk
GATM	0	0.899259	0.374	0.008	0	6	GATM	Leuk
SAMSN1	0	0.898962	0.354	0.009	0	6	SAMSN1	Leuk
EVI2B	0	0.895236	0.464	0.022	0	6	EVI2B	Leuk
FGL2	0	0.888319	0.327	0.004	0	6	FGL2	Leuk
LIPA	0	0.875923	0.394	0.044	0	6	LIPA	Leuk
CORO1A	0	0.860546	0.344	0.011	0	6	CORO1A	Leuk
MS4A4A	0	0.858368	0.354	0.001	0	6	MS4A4A	Leuk
ARRB2	0	0.85269	0.468	0.046	0	6	ARRB2	Leuk
PILRA	0	0.837502	0.432	0.007	0	6	PILRA	Leuk
PTPRC	0	0.834893	0.41	0.001	0	6	PTPRC	Leuk
S100A9	0	0.829956	0.336	0.004	0	6	S100A9	Leuk
CD163	0	0.817466	0.378	0.002	0	6	CD163	Leuk
CSF1R	0	0.806144	0.396	0.002	0	6	CSF1R	Leuk
CD300A	0	0.792357	0.423	0.04	0	6	CD300A	Leuk
CD48	0	0.770811	0.268	0.001	0	6	CD48	Leuk
LCP1	0	0.75193	0.394	0.002	0	6	LCP1	Leuk
LCP2	0	0.749665	0.381	0.005	0	6	LCP2	Leuk
PHACTR1	0	0.741292	0.326	0.021	0	6	PHACTR1	Leuk
CD4	0	0.729509	0.423	0.014	0	6	CD4	Leuk
DOK2	0	0.712957	0.353	0.002	0	6	DOK2	Leuk
SLC11A1	0	0.702381	0.345	0.017	0	6	SLC11A1	Leuk
CD86	0	0.695808	0.385	0.014	0	6	CD86	Leuk
TAGAP	0	0.693844	0.293	0.002	0	6	TAGAP	Leuk
UCP2	0	0.686118	0.347	0.016	0	6	UCP2	Leuk
CD93	0	0.670494	0.315	0.003	0	6	CD93	Leuk
CLEC7A	0	0.667156	0.369	0.001	0	6	CLEC7A	Leuk
HPGDS	0	0.665523	0.255	0.001	0	6	HPGDS	Leuk
FCGR1A	0	0.658833	0.306	0.001	0	6	FCGR1A	Leuk
NCF2	0	0.658152	0.345	0.012	0	6	NCF2	Leuk
IGSF6	0	0.64963	0.308	0.001	0	6	IGSF6	Leuk
LY86	0	0.633561	0.347	0.003	0	6	LY86	Leuk
VSIG4	0	0.628738	0.27	0	0	6	VSIG4	Leuk
OTOA	0	0.618472	0.293	0.009	0	6	OTOA	Leuk
NLRP3	0	0.613379	0.263	0.001	0	6	NLRP3	Leuk
IL18	0	0.606979	0.324	0.002	0	6	IL18	Leuk
CELF2	0	0.585429	0.304	0.017	0	6	CELF2	Leuk
WAS	0	0.582081	0.306	0.002	0	6	WAS	Leuk
SLCO2B1	0	0.578444	0.286	0.001	0	6	SLCO2B1	Leuk
NPL	0	0.575625	0.306	0.009	0	6	NPL	Leuk
LGALS9	0	0.574382	0.36	0.006	0	6	LGALS9	Leuk
RASGRP3	0	0.572568	0.273	0.007	0	6	RASGRP3	Leuk
IRF8	0	0.570181	0.284	0.008	0	6	IRF8	Leuk
ITGAX	0	0.567045	0.309	0.001	0	6	ITGAX	Leuk
RBM47	0	0.566995	0.308	0.002	0	6	RBM47	Leuk
TNFRSF1B	0	0.557952	0.275	0.006	0	6	TNFRSF1B	Leuk
IL10RA	0	0.540582	0.293	0.003	0	6	IL10RA	Leuk
CASP1	0	0.533394	0.315	0.012	0	6	CASP1	Leuk
IQGAP2	0	0.529224	0.281	0.015	0	6	IQGAP2	Leuk
NCF4	0	0.528236	0.295	0.001	0	6	NCF4	Leuk
LILRB4	0	0.526855	0.308	0	0	6	LILRB4	Leuk
CSTA	0	0.523145	0.299	0.02	0	6	CSTA	Leuk
ADAP2	0	0.488118	0.268	0.004	0	6	ADAP2	Leuk
FERMT3	0	0.486533	0.309	0.011	0	6	FERMT3	Leuk
FMNL1	0	0.472393	0.255	0.011	0	6	FMNL1	Leuk
CD84	0	0.468843	0.29	0.004	0	6	CD84	Leuk
HAVCR2	0	0.46542	0.293	0.002	0	6	HAVCR2	Leuk
PTPN6	0	0.451123	0.259	0.015	0	6	PTPN6	Leuk
LAIR1	0	0.447018	0.252	0.002	0	6	LAIR1	Leuk
KYNU	0	0.43971	0.268	0.004	0	6	KYNU	Leuk
CSF2RA	0	0.43689	0.257	0.001	0	6	CSF2RA	Leuk
FPR3	0	0.430138	0.252	0	0	6	FPR3	Leuk
TNFSF13B	4.71809e-304	0.490858	0.263	0.019	1.06988e-299	6	TNFSF13B	Leuk
CD14	4.60119e-303	1.79125	0.522	0.088	1.04336e-298	6	CD14	Leuk
RASGEF1B	2.25392e-295	0.747755	0.327	0.032	5.11099e-291	6	RASGEF1B	Leuk
CXCL16	1.42108e-288	0.963935	0.482	0.076	3.22243e-284	6	CXCL16	Leuk
CCL20	8.64997e-284	1.86866	0.295	0.027	1.96147e-279	6	CCL20	Leuk
THEMIS2	1.1609e-282	0.54245	0.331	0.034	2.63246e-278	6	THEMIS2	Leuk
CD83	1.93623e-280	1.6386	0.655	0.159	4.3906e-276	6	CD83	Leuk
PLIN2	5.66871e-278	2.17714	0.754	0.236	1.28544e-273	6	PLIN2	Leuk
LPAR6	1.10859e-264	0.692371	0.329	0.036	2.51384e-260	6	LPAR6	Leuk
AMPD3	9.717e-263	0.512927	0.264	0.023	2.20343e-258	6	AMPD3	Leuk
ARHGAP18	3.72844e-261	0.724246	0.466	0.077	8.4546e-257	6	ARHGAP18	Leuk
APOE	8.85546e-258	2.20367	0.572	0.122	2.00806e-253	6	APOE	Leuk
STX11	6.20222e-252	0.499082	0.315	0.035	1.40642e-247	6	STX11	Leuk
PTGER4	4.66629e-240	0.451905	0.259	0.024	1.05813e-235	6	PTGER4	Leuk
RAC2	1.26132e-238	0.76649	0.331	0.041	2.86017e-234	6	RAC2	Leuk
MMP9	2.17512e-238	1.70317	0.297	0.032	4.9323e-234	6	MMP9	Leuk
GAPLINC	8.80644e-216	0.435359	0.27	0.029	1.99695e-211	6	GAPLINC	Leuk
PRDM1	1.34e-212	0.60337	0.295	0.036	3.03858e-208	6	PRDM1	Leuk
TREM1	5.87729e-211	0.821833	0.371	0.057	1.33273e-206	6	TREM1	Leuk
HCLS1	1.29041e-194	0.593563	0.344	0.054	2.92614e-190	6	HCLS1	Leuk
GK	6.9769e-190	0.522836	0.27	0.034	1.58208e-185	6	GK	Leuk
SERPINB9	5.02892e-186	0.807615	0.311	0.046	1.14036e-181	6	SERPINB9	Leuk
LYN	3.05096e-174	0.530354	0.331	0.055	6.91835e-170	6	LYN	Leuk
C1orf54	3.66222e-174	0.597306	0.376	0.069	8.30445e-170	6	C1orf54	Leuk
HSD17B11	8.90274e-167	0.658744	0.43	0.096	2.01878e-162	6	HSD17B11	Leuk
TNFRSF14	3.55867e-160	0.617042	0.371	0.074	8.06965e-156	6	TNFRSF14	Leuk
NFKBIA	1.59758e-154	1.78405	0.883	0.788	3.62266e-150	6	NFKBIA	Leuk
G0S2	8.41528e-149	2.51269	0.371	0.081	1.90825e-144	6	G0S2	Leuk
MIR155HG	2.25376e-147	0.911733	0.313	0.058	5.11061e-143	6	MIR155HG	Leuk
TNFAIP2	1.66237e-145	0.750859	0.371	0.081	3.76959e-141	6	TNFAIP2	Leuk
CALHM6	4.23691e-144	0.524284	0.309	0.057	9.60763e-140	6	CALHM6	Leuk
CTSZ	3.43021e-143	1.38281	0.682	0.343	7.77835e-139	6	CTSZ	Leuk
RNASET2	2.81504e-140	1.30367	0.691	0.367	6.3834e-136	6	RNASET2	Leuk
ZEB2	1.39234e-139	0.690147	0.43	0.11	3.15728e-135	6	ZEB2	Leuk
SNX10	2.37111e-138	0.694586	0.345	0.074	5.37672e-134	6	SNX10	Leuk
GNA13	4.66646e-135	0.717526	0.466	0.137	1.05817e-130	6	GNA13	Leuk
ABCA1	4.09746e-134	0.553543	0.336	0.07	9.2914e-130	6	ABCA1	Leuk
KLF6	3.11819e-133	1.43846	0.86	0.673	7.0708e-129	6	KLF6	Leuk
PTPRE	7.71489e-130	0.584866	0.317	0.064	1.74943e-125	6	PTPRE	Leuk
CFLAR	9.09038e-126	0.807027	0.459	0.142	2.06133e-121	6	CFLAR	Leuk
FAM49A	1.15932e-122	0.40784	0.29	0.057	2.62888e-118	6	FAM49A	Leuk
TNFAIP8	9.57879e-122	0.712458	0.376	0.096	2.17209e-117	6	TNFAIP8	Leuk
TTYH3	9.16225e-121	0.544977	0.279	0.054	2.07763e-116	6	TTYH3	Leuk
NFKB1	8.76427e-119	0.70268	0.367	0.094	1.98738e-114	6	NFKB1	Leuk
THBD	2.8309e-114	0.853803	0.308	0.067	6.41934e-110	6	THBD	Leuk
SDCBP	8.36458e-112	1.01745	0.804	0.674	1.89675e-107	6	SDCBP	Leuk
CTSH	1.77133e-111	0.692595	0.437	0.135	4.01666e-107	6	CTSH	Leuk
REL	9.73693e-111	0.945664	0.549	0.23	2.20795e-106	6	REL	Leuk
LHFPL2	2.97875e-109	0.425381	0.284	0.06	6.75461e-105	6	LHFPL2	Leuk
GLRX	6.13778e-109	1.0574	0.567	0.252	1.3918e-104	6	GLRX	Leuk
RGS10	1.16856e-102	1.39756	0.669	0.435	2.64982e-98	6	RGS10	Leuk
SGK1	1.5323e-101	1.20827	0.621	0.317	3.47464e-97	6	SGK1	Leuk
COTL1	3.44579e-100	1.00892	0.588	0.303	7.81367e-96	6	COTL1	Leuk
MBP	3.67292e-100	0.384842	0.273	0.058	8.32871e-96	6	MBP	Leuk
MPP1	2.94584e-99	0.67065	0.415	0.139	6.67999e-95	6	MPP1	Leuk
ASAH1	9.50715e-99	1.17671	0.685	0.477	2.15584e-94	6	ASAH1	Leuk
CTSB	1.06389e-97	1.54993	0.766	0.703	2.41247e-93	6	CTSB	Leuk
MGAT4A	5.20334e-95	0.398563	0.254	0.055	1.17991e-90	6	MGAT4A	Leuk
BIRC3	1.02428e-94	0.756509	0.39	0.119	2.32266e-90	6	BIRC3	Leuk
OGFRL1	4.44083e-94	0.489269	0.297	0.074	1.007e-89	6	OGFRL1	Leuk
RB1	5.83626e-93	0.588962	0.345	0.1	1.32343e-88	6	RB1	Leuk
PDE4B	2.75472e-92	0.575989	0.374	0.115	6.2466e-88	6	PDE4B	Leuk
RAPGEF1	4.59745e-92	0.46105	0.284	0.069	1.04252e-87	6	RAPGEF1	Leuk
FYB1	7.90148e-92	0.647966	0.399	0.134	1.79174e-87	6	FYB1	Leuk
ANPEP	3.79594e-88	0.539258	0.261	0.061	8.60766e-84	6	ANPEP	Leuk
AP1B1	3.31391e-86	0.486402	0.266	0.064	7.51462e-82	6	AP1B1	Leuk
AP1S2	4.55594e-86	0.702008	0.468	0.193	1.0331e-81	6	AP1S2	Leuk
CREM	2.43449e-84	1.1461	0.554	0.291	5.52046e-80	6	CREM	Leuk
MFSD1	1.59983e-82	0.728387	0.462	0.196	3.62778e-78	6	MFSD1	Leuk
SMAP2	4.80975e-81	0.363617	0.257	0.063	1.09066e-76	6	SMAP2	Leuk
TMEM176B	6.15553e-80	0.720652	0.372	0.126	1.39583e-75	6	TMEM176B	Leuk
RASSF4	7.39991e-79	0.394187	0.291	0.081	1.678e-74	6	RASSF4	Leuk
SQOR	3.88697e-78	0.400499	0.299	0.084	8.81409e-74	6	SQOR	Leuk
BID	9.6988e-78	0.465829	0.333	0.106	2.1993e-73	6	BID	Leuk
ADAM9	1.21113e-74	0.374775	0.288	0.082	2.74636e-70	6	ADAM9	Leuk
CD441	1.29852e-74	0.711487	0.793	0.698	2.94453e-70	6	CD44	Leuk
FNIP2	1.41284e-73	0.735201	0.442	0.191	3.20375e-69	6	FNIP2	Leuk
MAP3K8	5.04365e-71	0.76724	0.439	0.192	1.1437e-66	6	MAP3K8	Leuk
ACSL1	9.79194e-71	0.467637	0.279	0.081	2.22042e-66	6	ACSL1	Leuk
FAM49B	2.36594e-70	0.660512	0.48	0.237	5.365e-66	6	FAM49B	Leuk
GLIPR1	3.99086e-68	0.529632	0.338	0.117	9.04968e-64	6	GLIPR1	Leuk
KCTD12	4.61201e-61	0.488925	0.317	0.112	1.04582e-56	6	KCTD12	Leuk
FCGRT	1.46682e-60	0.962688	0.719	0.71	3.32617e-56	6	FCGRT	Leuk
NFKBIE	1.65053e-59	0.466148	0.342	0.132	3.74273e-55	6	NFKBIE	Leuk
RALA	2.09437e-57	0.79194	0.495	0.29	4.7492e-53	6	RALA	Leuk
GRB2	2.63974e-52	0.627208	0.46	0.256	5.98587e-48	6	GRB2	Leuk
CCL2	2.95678e-52	1.2261	0.255	0.083	6.70479e-48	6	CCL2	Leuk
METRNL	3.41521e-52	0.575513	0.405	0.194	7.74433e-48	6	METRNL	Leuk
PPIF	6.79859e-52	0.672085	0.403	0.197	1.54165e-47	6	PPIF	Leuk
CREG1	7.55357e-51	0.838538	0.635	0.542	1.71285e-46	6	CREG1	Leuk
WIPF1	1.36941e-49	0.541144	0.428	0.218	3.10528e-45	6	WIPF1	Leuk
RAB20	3.03874e-49	0.492282	0.34	0.145	6.89064e-45	6	RAB20	Leuk
ABRACL	1.77601e-48	0.423749	0.313	0.125	4.02728e-44	6	ABRACL	Leuk
RHOG	2.82097e-47	0.632344	0.549	0.388	6.39682e-43	6	RHOG	Leuk
HNMT	3.15654e-46	0.675433	0.462	0.275	7.15778e-42	6	HNMT	Leuk
STX7	1.15035e-45	0.547058	0.388	0.196	2.60854e-41	6	STX7	Leuk
RNF130	1.7102e-45	0.699317	0.54	0.383	3.87805e-41	6	RNF130	Leuk
EFHD2	3.0203e-45	0.437679	0.329	0.146	6.84882e-41	6	EFHD2	Leuk
ZNF267	1.27454e-44	0.385268	0.344	0.153	2.89014e-40	6	ZNF267	Leuk
OTUD1	1.34642e-44	0.628643	0.358	0.167	3.05314e-40	6	OTUD1	Leuk
MXD1	9.99548e-44	0.568398	0.354	0.164	2.26658e-39	6	MXD1	Leuk
RAP2B	4.3625e-43	0.360582	0.252	0.091	9.89241e-39	6	RAP2B	Leuk
FAM107B	7.17794e-43	0.447025	0.295	0.121	1.62767e-38	6	FAM107B	Leuk
GNS	1.63433e-42	0.454525	0.354	0.172	3.70601e-38	6	GNS	Leuk
TPP1	5.25476e-42	0.573499	0.493	0.324	1.19157e-37	6	TPP1	Leuk
SIRPA	1.83027e-39	0.338118	0.3	0.13	4.15032e-35	6	SIRPA	Leuk
RIPK2	3.07305e-39	0.447551	0.379	0.201	6.96844e-35	6	RIPK2	Leuk
STK4	7.39586e-38	0.575424	0.313	0.147	1.67709e-33	6	STK4	Leuk
HK2	6.74543e-37	0.646698	0.313	0.148	1.52959e-32	6	HK2	Leuk
PFKFB3	8.87445e-36	0.501162	0.36	0.19	2.01237e-31	6	PFKFB3	Leuk
MGAT1	2.08328e-35	0.692868	0.588	0.508	4.72405e-31	6	MGAT1	Leuk
LACTB	3.01936e-35	0.410361	0.354	0.184	6.84671e-31	6	LACTB	Leuk
CLN8	1.10026e-32	0.409167	0.281	0.13	2.49496e-28	6	CLN8	Leuk
PLEKHO1	4.44771e-32	0.386778	0.293	0.139	1.00856e-27	6	PLEKHO1	Leuk
NRP1	2.06553e-31	0.297219	0.264	0.114	4.68379e-27	6	NRP1	Leuk
HBEGF	6.37433e-31	0.453522	0.281	0.132	1.44544e-26	6	HBEGF	Leuk
ELF1	7.34004e-31	0.601494	0.441	0.291	1.66443e-26	6	ELF1	Leuk
RNF213	1.04208e-29	0.535001	0.302	0.152	2.36303e-25	6	RNF213	Leuk
RALGDS	3.56045e-29	0.389179	0.277	0.134	8.07368e-25	6	RALGDS	Leuk
DUSP6	6.76282e-28	0.474769	0.29	0.143	1.53354e-23	6	DUSP6	Leuk
CAP1	6.54881e-26	0.495885	0.556	0.499	1.48501e-21	6	CAP1	Leuk
SYNGR2	7.69233e-26	0.430774	0.394	0.255	1.74431e-21	6	SYNGR2	Leuk
ATP13A3	8.39096e-26	0.390671	0.268	0.134	1.90274e-21	6	ATP13A3	Leuk
RGS19	3.22708e-25	0.329971	0.275	0.144	7.31773e-21	6	RGS19	Leuk
TANK	4.14969e-25	0.479721	0.453	0.33	9.40983e-21	6	TANK	Leuk
CHCHD10	8.20069e-24	0.511054	0.505	0.4	1.85959e-19	6	CHCHD10	Leuk
TUBGCP2	7.1827e-23	0.35048	0.281	0.155	1.62875e-18	6	TUBGCP2	Leuk
STK17B	8.60479e-23	0.51806	0.281	0.154	1.95122e-18	6	STK17B	Leuk
FNBP1	1.92975e-22	0.388339	0.273	0.149	4.37591e-18	6	FNBP1	Leuk
DAB2	7.13779e-22	0.588935	0.522	0.457	1.61856e-17	6	DAB2	Leuk
RAP1A	8.15597e-22	0.517727	0.572	0.522	1.84945e-17	6	RAP1A	Leuk
PLXND1	8.33805e-22	0.367745	0.273	0.15	1.89074e-17	6	PLXND1	Leuk
RILPL2	8.632e-21	0.515038	0.468	0.371	1.95739e-16	6	RILPL2	Leuk
GPR137B	1.3339e-20	0.380543	0.351	0.234	3.02476e-16	6	GPR137B	Leuk
ENG	2.43508e-20	0.353134	0.275	0.156	5.52179e-16	6	ENG	Leuk
PPP1R18	2.75311e-20	0.418309	0.396	0.284	6.24295e-16	6	PPP1R18	Leuk
ARID5A	4.68554e-20	0.408472	0.318	0.194	1.06249e-15	6	ARID5A	Leuk
KDM6B	6.72441e-20	0.482621	0.379	0.26	1.52483e-15	6	KDM6B	Leuk
FOSL2	1.13771e-19	0.498281	0.459	0.373	2.57987e-15	6	FOSL2	Leuk
ZNF385A	1.66378e-19	0.419133	0.331	0.208	3.77278e-15	6	ZNF385A	Leuk
DAZAP2	3.92972e-19	0.448254	0.565	0.52	8.91103e-15	6	DAZAP2	Leuk
FOXN3	7.14046e-19	0.314244	0.297	0.18	1.61917e-14	6	FOXN3	Leuk
USP12	4.48792e-18	0.309994	0.255	0.145	1.01768e-13	6	USP12	Leuk
CHMP1B	2.43318e-17	0.645258	0.54	0.501	5.51748e-13	6	CHMP1B	Leuk
RNF144B	9.03568e-17	0.426466	0.279	0.172	2.04893e-12	6	RNF144B	Leuk
VAT1	1.32753e-16	0.343206	0.327	0.219	3.01032e-12	6	VAT1	Leuk
CNDP2	1.37065e-16	0.266403	0.257	0.15	3.10809e-12	6	CNDP2	Leuk
ETS2	3.28171e-16	0.493124	0.478	0.412	7.44159e-12	6	ETS2	Leuk
CNPY3	5.50266e-16	0.458627	0.392	0.305	1.24778e-11	6	CNPY3	Leuk
SNX2	2.81286e-15	0.436446	0.412	0.322	6.37845e-11	6	SNX2	Leuk
BAZ1A	3.50905e-15	0.414941	0.358	0.259	7.95712e-11	6	BAZ1A	Leuk
RAB5C	3.52874e-15	0.412619	0.547	0.534	8.00176e-11	6	RAB5C	Leuk
DSE	4.11478e-15	0.320052	0.257	0.16	9.33068e-11	6	DSE	Leuk
CORO1C	1.30047e-14	0.335136	0.344	0.244	2.94895e-10	6	CORO1C	Leuk
CITED2	3.39302e-14	0.471694	0.46	0.381	7.69402e-10	6	CITED2	Leuk
NCOA4	3.91225e-13	0.332384	0.313	0.225	8.87143e-09	6	NCOA4	Leuk
AKR1B1	1.1745e-12	0.495423	0.401	0.341	2.6633e-08	6	AKR1B1	Leuk
SLC43A3	1.79648e-12	0.338693	0.324	0.238	4.0737e-08	6	SLC43A3	Leuk
MYO9B	2.13332e-12	0.355489	0.288	0.197	4.83753e-08	6	MYO9B	Leuk
CSGALNACT2	2.40503e-12	0.28917	0.313	0.219	5.45366e-08	6	CSGALNACT2	Leuk
CMTM6	3.37008e-12	0.378433	0.379	0.307	7.64199e-08	6	CMTM6	Leuk
M6PR	3.79464e-12	0.301856	0.315	0.234	8.60473e-08	6	M6PR	Leuk
FRMD4B	4.49544e-12	0.331733	0.302	0.216	1.01938e-07	6	FRMD4B	Leuk
RNF149	6.07197e-12	0.341401	0.306	0.222	1.37688e-07	6	RNF149	Leuk
CPEB4	1.9772e-11	0.348915	0.371	0.291	4.4835e-07	6	CPEB4	Leuk
TAOK3	6.07601e-11	0.382223	0.329	0.254	1.3778e-06	6	TAOK3	Leuk
ARL4A	6.35913e-11	0.390933	0.308	0.227	1.442e-06	6	ARL4A	Leuk
ATP6V1C1	2.37143e-10	0.309144	0.327	0.262	5.37745e-06	6	ATP6V1C1	Leuk
ATP6V0D1	4.99071e-10	0.345255	0.327	0.261	1.13169e-05	6	ATP6V0D1	Leuk
OSTF1	2.12235e-09	0.348408	0.379	0.327	4.81265e-05	6	OSTF1	Leuk
MOB1A	6.77661e-09	0.328571	0.376	0.328	0.000153666	6	MOB1A	Leuk
ATP6V1H	7.26063e-09	0.379277	0.34	0.289	0.000164642	6	ATP6V1H	Leuk
QKI	8.23329e-09	0.323643	0.363	0.312	0.000186698	6	QKI	Leuk
SNX9	8.61204e-09	0.297468	0.327	0.263	0.000195287	6	SNX9	Leuk
ZNF331	2.69767e-08	0.460246	0.318	0.261	0.000611725	6	ZNF331	Leuk
SEC14L1	5.42726e-08	0.306038	0.279	0.218	0.00123069	6	SEC14L1	Leuk
PCBD1	6.83067e-08	0.281322	0.331	0.284	0.00154892	6	PCBD1	Leuk
CAPZA1	7.16498e-08	0.347152	0.433	0.407	0.00162473	6	CAPZA1	Leuk
COMMD9	2.08339e-07	0.266736	0.263	0.202	0.00472429	6	COMMD9	Leuk
SMIM30	2.49082e-07	0.260919	0.317	0.259	0.00564818	6	SMIM30	Leuk
PTPN1	1.07596e-06	0.270491	0.264	0.212	0.0243985	6	PTPN1	Leuk
GNAQ	2.16995e-06	0.254889	0.281	0.225	0.0492059	6	GNAQ	Leuk
UBE2C	0	1.98589	0.944	0.032	0	7	UBE2C	Prol
CENPF	0	1.67634	0.934	0.029	0	7	CENPF	Prol
PTTG1	0	1.64266	0.959	0.198	0	7	PTTG1	Prol
TOP2A	0	1.48919	0.896	0.015	0	7	TOP2A	Prol
PCLAF	0	1.42411	0.906	0.051	0	7	PCLAF	Prol
TYMS	0	1.22257	0.921	0.218	0	7	TYMS	Prol
BIRC5	0	1.0317	0.863	0.012	0	7	BIRC5	Prol
CCNB2	0	1.00854	0.716	0.023	0	7	CCNB2	Prol
NUSAP1	0	1.00198	0.81	0.028	0	7	NUSAP1	Prol
UBE2T	0	0.996809	0.832	0.062	0	7	UBE2T	Prol
GGH	0	0.986869	0.848	0.172	0	7	GGH	Prol
CDK1	0	0.968517	0.81	0.027	0	7	CDK1	Prol
ASPM	0	0.877056	0.759	0.009	0	7	ASPM	Prol
CENPW	0	0.859202	0.825	0.065	0	7	CENPW	Prol
NUF2	0	0.832356	0.761	0.009	0	7	NUF2	Prol
CDKN3	0	0.795796	0.716	0.042	0	7	CDKN3	Prol
CCNB1	0	0.776333	0.536	0.061	0	7	CCNB1	Prol
CDC20	0	0.764572	0.602	0.035	0	7	CDC20	Prol
TK1	0	0.763652	0.764	0.032	0	7	TK1	Prol
MKI67	0	0.751419	0.716	0.005	0	7	MKI67	Prol
AURKB	0	0.691104	0.711	0.007	0	7	AURKB	Prol
TPX2	0	0.661694	0.713	0.02	0	7	TPX2	Prol
PBK	0	0.657025	0.662	0.007	0	7	PBK	Prol
MAD2L1	0	0.648237	0.736	0.087	0	7	MAD2L1	Prol
RRM2	0	0.63921	0.571	0.011	0	7	RRM2	Prol
CENPK	0	0.573128	0.713	0.059	0	7	CENPK	Prol
CKAP2	0	0.549732	0.619	0.038	0	7	CKAP2	Prol
HMMR	0	0.541	0.561	0.006	0	7	HMMR	Prol
CENPA	0	0.534594	0.49	0.005	0	7	CENPA	Prol
PLK1	0	0.51402	0.47	0.006	0	7	PLK1	Prol
CENPH	0	0.4934	0.711	0.097	0	7	CENPH	Prol
[truncated: 198 more rows]

## Sheet: 2.Foetal_femur
	p_val	avg_logFC	pct.1	pct.2	p_val_adj	cluster	gene	c
RPL5	0	0.898134	0.999	0.935	0	0	RPL5	TC
TPT1	0	0.880999	1	0.984	0	0	TPT1	TC
RPL10	0	0.870216	1	0.987	0	0	RPL10	TC
RPS4X	0	0.825572	1	0.933	0	0	RPS4X	TC
RPL30	0	0.812481	1	0.93	0	0	RPL30	TC
C2orf40	0	0.804648	0.991	0.744	0	0	C2orf40	TC
RPS3A	0	0.789546	1	0.959	0	0	RPS3A	TC
RPL6	0	0.776912	0.999	0.878	0	0	RPL6	TC
RPS13	0	0.757947	0.997	0.861	0	0	RPS13	TC
RPS12	0	0.757417	1	0.955	0	0	RPS12	TC
RPS15A	0	0.75688	0.999	0.92	0	0	RPS15A	TC
RPL34	0	0.755483	0.999	0.944	0	0	RPL34	TC
RPL19	0	0.752857	1	0.942	0	0	RPL19	TC
RPL35A	0	0.752771	0.999	0.893	0	0	RPL35A	TC
RPL18A	0	0.74577	0.999	0.933	0	0	RPL18A	TC
RPS14	0	0.744282	0.998	0.925	0	0	RPS14	TC
EEF1A1	0	0.742981	1	0.999	0	0	EEF1A1	TC
RPL10A	0	0.72178	0.998	0.84	0	0	RPL10A	TC
RPL9	0	0.716062	0.998	0.879	0	0	RPL9	TC
RPL39	0	0.710631	1	0.928	0	0	RPL39	TC
RPS7	0	0.704747	0.999	0.897	0	0	RPS7	TC
RPL41	0	0.694917	1	0.982	0	0	RPL41	TC
C12orf57	0	0.694365	0.958	0.58	0	0	C12orf57	TC
RPS18	0	0.691644	1	0.974	0	0	RPS18	TC
NACA	0	0.686335	0.998	0.856	0	0	NACA	TC
RPL32	0	0.682314	1	0.953	0	0	RPL32	TC
NPM1	0	0.677541	0.997	0.819	0	0	NPM1	TC
RPS27	0	0.676362	1	0.966	0	0	RPS27	TC
RPS3	0	0.671087	1	0.962	0	0	RPS3	TC
EEF1B2	0	0.668982	0.985	0.704	0	0	EEF1B2	TC
RPL24	0	0.667088	0.999	0.9	0	0	RPL24	TC
RPS4Y1	0	0.664877	0.983	0.667	0	0	RPS4Y1	TC
RPS27A	0	0.661368	1	0.983	0	0	RPS27A	TC
RPL26	0	0.660347	0.999	0.9	0	0	RPL26	TC
RPL15	0	0.657666	1	0.978	0	0	RPL15	TC
RPS8	0	0.644497	0.999	0.944	0	0	RPS8	TC
RPS6	0	0.644271	0.998	0.897	0	0	RPS6	TC
RPS25	0	0.643796	0.998	0.908	0	0	RPS25	TC
RPS24	0	0.64117	0.999	0.956	0	0	RPS24	TC
UQCRH	0	0.633356	0.971	0.596	0	0	UQCRH	TC
ZFAS1	0	0.629263	0.981	0.665	0	0	ZFAS1	TC
RACK1	0	0.624184	0.997	0.868	0	0	RACK1	TC
RPS29	0	0.616679	0.995	0.821	0	0	RPS29	TC
RPS23	0	0.609077	1	0.965	0	0	RPS23	TC
RPL13	0	0.605519	1	0.989	0	0	RPL13	TC
RPL7A	0	0.599264	1	0.967	0	0	RPL7A	TC
CD63	0	0.592665	0.994	0.816	0	0	CD63	TC
RPL18	0	0.580906	1	0.958	0	0	RPL18	TC
RPLP1	0	0.579679	1	0.985	0	0	RPLP1	TC
RPL22	0	0.575938	0.997	0.842	0	0	RPL22	TC
HNRNPA1	0	0.573641	0.998	0.9	0	0	HNRNPA1	TC
PFDN5	0	0.573165	0.989	0.737	0	0	PFDN5	TC
RPS5	0	0.555989	0.997	0.878	0	0	RPS5	TC
RPL8	0	0.549442	0.999	0.942	0	0	RPL8	TC
RPL3	0	0.545954	0.999	0.96	0	0	RPL3	TC
RPS9	0	0.544235	0.999	0.943	0	0	RPS9	TC
CNMD	0	0.54349	0.999	0.97	0	0	CNMD	TC
FAU	0	0.515944	0.999	0.904	0	0	FAU	TC
RPS15	0	0.496909	0.999	0.933	0	0	RPS15	TC
FTL	0	0.492186	1	0.97	0	0	FTL	TC
RPL11	0	0.45262	1	0.968	0	0	RPL11	TC
RPL14	6.50508e-308	0.49845	0.999	0.927	1.15654e-303	0	RPL14	TC
RPL4	3.4652e-306	0.566582	0.988	0.736	6.16077e-302	0	RPL4	TC
RPS11	2.1237e-304	0.52383	0.991	0.792	3.77573e-300	0	RPS11	TC
RPS16	5.82394e-301	0.535851	0.99	0.798	1.03544e-296	0	RPS16	TC
RPL23A	2.31128e-299	0.558061	0.994	0.85	4.10923e-295	0	RPL23A	TC
RPL36	2.52818e-291	0.540279	0.999	0.902	4.49485e-287	0	RPL36	TC
RPS10	3.42993e-285	0.551334	0.998	0.865	6.09807e-281	0	RPS10	TC
EIF3E	6.50922e-283	0.566234	0.973	0.715	1.15727e-278	0	EIF3E	TC
RPS21	1.646e-282	0.563535	0.995	0.825	2.92642e-278	0	RPS21	TC
RPL21	8.94589e-265	0.505476	0.998	0.888	1.59049e-260	0	RPL21	TC
RPS2	2.66242e-259	0.436491	1	0.973	4.73352e-255	0	RPS2	TC
EPYC	8.31788e-259	0.530427	0.999	0.946	1.47884e-254	0	EPYC	TC
MIA	1.13223e-258	0.531666	0.996	0.882	2.01299e-254	0	MIA	TC
RPS19	4.5366e-253	0.449861	1	0.966	8.06562e-249	0	RPS19	TC
RPS28	1.92865e-251	0.367253	1	0.984	3.42895e-247	0	RPS28	TC
COMMD6	8.65643e-249	0.529644	0.962	0.629	1.53903e-244	0	COMMD6	TC
FTH1	8.71955e-244	0.542997	0.995	0.768	1.55025e-239	0	FTH1	TC
RPL23	7.31632e-230	0.474271	0.979	0.706	1.30077e-225	0	RPL23	TC
PPIB	1.02089e-227	0.467447	0.993	0.824	1.81504e-223	0	PPIB	TC
SERF2	1.35004e-217	0.384917	1	0.952	2.40023e-213	0	SERF2	TC
FABP7	1.00767e-206	0.581906	0.59	0.188	1.79154e-202	0	FABP7	TC
S100B	3.2757e-205	0.505431	0.991	0.799	5.82386e-201	0	S100B	TC
RPL38	6.44095e-203	0.441481	0.987	0.724	1.14514e-198	0	RPL38	TC
SEC11A	7.46245e-194	0.467911	0.951	0.589	1.32675e-189	0	SEC11A	TC
TOMM7	3.44884e-191	0.427314	0.98	0.73	6.13168e-187	0	TOMM7	TC
EIF3L	5.94465e-190	0.447809	0.838	0.446	1.0569e-185	0	EIF3L	TC
UQCRB	6.94795e-182	0.430881	0.978	0.704	1.23528e-177	0	UQCRB	TC
SNHG8	4.74785e-180	0.50606	0.881	0.545	8.4412e-176	0	SNHG8	TC
RPL17	1.15516e-179	0.475397	0.908	0.518	2.05375e-175	0	RPL17	TC
EDF1	1.48443e-178	0.43277	0.973	0.67	2.63916e-174	0	EDF1	TC
LDHB	1.27537e-169	0.452357	0.935	0.561	2.26747e-165	0	LDHB	TC
RPLP0	1.01155e-165	0.26583	0.999	0.964	1.79844e-161	0	RPLP0	TC
NSA2	7.60742e-162	0.427885	0.754	0.388	1.35252e-157	0	NSA2	TC
CD99	5.64646e-159	0.367291	0.998	0.886	1.00388e-154	0	CD99	TC
KRT10	1.34574e-158	0.415703	0.952	0.661	2.39259e-154	0	KRT10	TC
SNRPD2	4.28112e-158	0.40805	0.815	0.419	7.61141e-154	0	SNRPD2	TC
EIF3H	2.8005e-155	0.411483	0.857	0.455	4.97901e-151	0	EIF3H	TC
LUM	1.81134e-151	0.38752	0.992	0.832	3.22038e-147	0	LUM	TC
LSM7	1.03678e-149	0.377966	0.837	0.481	1.84328e-145	0	LSM7	TC
RPL36A	3.56931e-149	0.428862	0.971	0.663	6.34588e-145	0	RPL36A	TC
SSR2	3.34429e-147	0.368182	0.974	0.704	5.94581e-143	0	SSR2	TC
EEF1D	2.45279e-146	0.349241	0.99	0.799	4.36082e-142	0	EEF1D	TC
TMEM258	2.13981e-145	0.375137	0.979	0.733	3.80437e-141	0	TMEM258	TC
IGF2.1	4.47144e-145	0.439545	0.893	0.546	7.94977e-141	0	IGF2.1	TC
ITM2A	1.0665e-142	0.369598	0.999	0.945	1.89613e-138	0	ITM2A	TC
UFC1	3.11233e-141	0.384764	0.803	0.44	5.53341e-137	0	UFC1	TC
ATP5MG	1.04974e-140	0.396268	0.967	0.609	1.86633e-136	0	ATP5MG	TC
TMA7	1.05065e-137	0.364054	0.98	0.712	1.86794e-133	0	TMA7	TC
SMIM26	1.42698e-135	0.335682	0.736	0.401	2.53703e-131	0	SMIM26	TC
RSL1D1	3.78096e-135	0.359775	0.672	0.347	6.72217e-131	0	RSL1D1	TC
MGP	4.18523e-132	0.706106	0.981	0.87	7.44092e-128	0	MGP	TC
COX7A2L	3.70489e-131	0.383567	0.874	0.518	6.58692e-127	0	COX7A2L	TC
HSP90AB1	6.70842e-131	0.304386	0.992	0.838	1.19269e-126	0	HSP90AB1	TC
EIF3I	2.43633e-130	0.355503	0.653	0.341	4.33155e-126	0	EIF3I	TC
CYTL1	1.13328e-126	0.718817	0.681	0.392	2.01486e-122	0	CYTL1	TC
CUTA	1.48337e-123	0.319149	0.789	0.468	2.63728e-119	0	CUTA	TC
SEC61B	4.45707e-123	0.36005	0.903	0.565	7.92423e-119	0	SEC61B	TC
NDUFS5	7.81172e-123	0.362586	0.812	0.461	1.38884e-118	0	NDUFS5	TC
ATP6V1F	1.9365e-122	0.345325	0.802	0.454	3.4429e-118	0	ATP6V1F	TC
FKBP7	2.98285e-122	0.329666	0.656	0.336	5.30322e-118	0	FKBP7	TC
ATRAID	6.01952e-120	0.354658	0.834	0.498	1.07021e-115	0	ATRAID	TC
ATP5MC2	8.46506e-118	0.322309	0.98	0.757	1.505e-113	0	ATP5MC2	TC
COX5B	1.27581e-115	0.335843	0.884	0.499	2.26826e-111	0	COX5B	TC
NDUFB10	2.52025e-115	0.300325	0.747	0.435	4.48076e-111	0	NDUFB10	TC
PTRHD1	8.04769e-115	0.333328	0.554	0.283	1.4308e-110	0	PTRHD1	TC
EBPL	9.78251e-115	0.313266	0.694	0.385	1.73923e-110	0	EBPL	TC
TM4SF1	1.19002e-114	0.416054	0.51	0.208	2.11574e-110	0	TM4SF1	TC
HNMT	1.11704e-113	0.310263	0.633	0.304	1.98599e-109	0	HNMT	TC
RAB13	1.12377e-112	0.309426	0.742	0.414	1.99795e-108	0	RAB13	TC
TPD52L1	2.29184e-112	0.319629	0.604	0.307	4.07467e-108	0	TPD52L1	TC
BEX3	8.96108e-112	0.31226	0.958	0.69	1.59319e-107	0	BEX3	TC
PRDX6	7.37523e-110	0.342106	0.908	0.585	1.31124e-105	0	PRDX6	TC
C19orf53	1.79908e-109	0.318966	0.777	0.434	3.19859e-105	0	C19orf53	TC
RBP4	1.1113e-106	0.396294	0.793	0.485	1.97578e-102	0	RBP4	TC
CMTM5	3.26896e-106	0.316443	0.605	0.294	5.81188e-102	0	CMTM5	TC
NDUFB5	2.39098e-105	0.329004	0.757	0.425	4.25093e-101	0	NDUFB5	TC
EIF3G	2.95787e-105	0.31516	0.743	0.429	5.25879e-101	0	EIF3G	TC
FAM96B	6.25047e-104	0.283458	0.748	0.428	1.11127e-99	0	FAM96B	TC
RPL36AL	1.12962e-103	0.30508	0.835	0.491	2.00835e-99	0	RPL36AL	TC
UXT	5.05086e-103	0.318652	0.779	0.43	8.97992e-99	0	UXT	TC
RPL22L1	2.14445e-101	0.310522	0.853	0.509	3.81261e-97	0	RPL22L1	TC
SKP1	3.12415e-101	0.302511	0.936	0.651	5.55443e-97	0	SKP1	TC
EIF3K	1.16875e-100	0.321668	0.885	0.539	2.07792e-96	0	EIF3K	TC
TSPAN6	2.76169e-100	0.270329	0.882	0.595	4.91002e-96	0	TSPAN6	TC
HIST1H1C	4.86843e-99	0.594184	0.684	0.4	8.65558e-95	0	HIST1H1C	TC
GDI2	7.70266e-99	0.303026	0.811	0.471	1.36946e-94	0	GDI2	TC
PRDX1	1.4396e-98	0.297433	0.873	0.532	2.55947e-94	0	PRDX1	TC
SF3B5	3.12808e-97	0.28875	0.633	0.355	5.56142e-93	0	SF3B5	TC
NBDY	1.2258e-96	0.254692	0.67	0.38	2.17935e-92	0	NBDY	TC
PRDX4	3.7715e-96	0.303196	0.981	0.717	6.70535e-92	0	PRDX4	TC
TMEM14C	8.96777e-96	0.294652	0.804	0.483	1.59438e-91	0	TMEM14C	TC
DDT	2.04718e-95	0.315288	0.844	0.52	3.63967e-91	0	DDT	TC
EPB41L4A-AS1	9.37977e-95	0.251706	0.785	0.489	1.66763e-90	0	EPB41L4A-AS1	TC
EIF3D	1.89918e-94	0.273966	0.675	0.393	3.37654e-90	0	EIF3D	TC
MT1E	2.18948e-94	0.290993	0.554	0.265	3.89268e-90	0	MT1E	TC
FIS1	6.22948e-92	0.264681	0.889	0.601	1.10754e-87	0	FIS1	TC
COA3	7.25148e-92	0.250704	0.511	0.252	1.28924e-87	0	COA3	TC
PRDX2	1.81981e-91	0.284035	0.829	0.519	3.23544e-87	0	PRDX2	TC
SUB1	3.4898e-90	0.283691	0.971	0.73	6.20452e-86	0	SUB1	TC
ATP5ME	5.30897e-90	0.269731	0.915	0.597	9.43881e-86	0	ATP5ME	TC
UBL5	2.98075e-89	0.289432	0.942	0.617	5.29948e-85	0	UBL5	TC
SF3B6	1.07791e-88	0.305348	0.849	0.496	1.91642e-84	0	SF3B6	TC
PARK7	6.36763e-88	0.320575	0.913	0.568	1.1321e-83	0	PARK7	TC
DDOST	1.38542e-87	0.269241	0.827	0.531	2.46315e-83	0	DDOST	TC
ATP5MC1	3.2382e-87	0.262537	0.68	0.397	5.75719e-83	0	ATP5MC1	TC
RSL24D1	2.82506e-86	0.262914	0.835	0.518	5.02267e-82	0	RSL24D1	TC
MYL6B	2.93936e-86	0.261092	0.629	0.365	5.22589e-82	0	MYL6B	TC
EIF3M	1.59142e-85	0.254257	0.586	0.336	2.82939e-81	0	EIF3M	TC
TRMT112	1.73465e-85	0.28334	0.862	0.546	3.08404e-81	0	TRMT112	TC
HNRNPA1P48	2.32134e-84	0.259232	0.619	0.361	4.12712e-80	0	HNRNPA1P48	TC
NDUFA1	2.9692e-84	0.259643	0.896	0.606	5.27893e-80	0	NDUFA1	TC
CNN3	4.13745e-84	0.268246	0.919	0.653	7.35596e-80	0	CNN3	TC
SNU13	1.52164e-83	0.252421	0.836	0.539	2.70532e-79	0	SNU13	TC
COX7B	1.56442e-83	0.281825	0.684	0.39	2.78139e-79	0	COX7B	TC
TMEM256	1.77662e-83	0.25624	0.636	0.37	3.15866e-79	0	TMEM256	TC
TMEM230	1.38114e-82	0.25203	0.829	0.534	2.45553e-78	0	TMEM230	TC
PDGFRL	8.47901e-82	0.26995	0.639	0.366	1.50748e-77	0	PDGFRL	TC
DLK1	3.40371e-81	0.321927	1	0.957	6.05145e-77	0	DLK1	TC
ALKBH7	5.21342e-81	0.256335	0.765	0.489	9.26895e-77	0	ALKBH7	TC
UQCR10	8.83222e-81	0.278649	0.948	0.669	1.57028e-76	0	UQCR10	TC
NDUFB4	6.24823e-79	0.288252	0.879	0.542	1.11087e-74	0	NDUFB4	TC
NENF	4.6555e-78	0.254592	0.825	0.523	8.27701e-74	0	NENF	TC
EIF3F	1.73037e-77	0.269936	0.88	0.586	3.07643e-73	0	EIF3F	TC
FXYD1	3.55605e-77	0.286651	0.61	0.368	6.3223e-73	0	FXYD1	TC
GSTM3	1.85737e-76	0.254322	0.644	0.383	3.30222e-72	0	GSTM3	TC
SNX3	9.75044e-76	0.273686	0.937	0.599	1.73353e-71	0	SNX3	TC
SELENOM	1.32392e-73	0.251956	0.91	0.641	2.35379e-69	0	SELENOM	TC
NDUFA4	5.44708e-73	0.260915	0.883	0.546	9.68437e-69	0	NDUFA4	TC
DCN	2.17791e-72	0.52049	0.907	0.786	3.8721e-68	0	DCN	TC
PRDX5	1.85647e-71	0.253865	0.877	0.564	3.30061e-67	0	PRDX5	TC
NME1	2.72712e-71	0.260954	0.567	0.325	4.84855e-67	0	NME1	TC
KDELR1	6.18623e-71	0.265297	0.931	0.648	1.09985e-66	0	KDELR1	TC
ATP5MC3	6.3537e-68	0.261881	0.863	0.562	1.12962e-63	0	ATP5MC3	TC
CTGF	1.35242e-64	0.430251	0.943	0.825	2.40447e-60	0	CTGF	TC
PENK	4.79399e-64	0.381083	0.445	0.224	8.52323e-60	0	PENK	TC
UCMA	3.57414e-49	0.544138	0.807	0.709	6.35446e-45	0	UCMA	TC
COL27A1	0	1.19898	0.933	0.877	0	1	COL27A1	RC
SOX9	0	1.13421	0.973	0.944	0	1	SOX9	RC
MEG3	0	1.102	0.99	0.97	0	1	MEG3	RC
WWP2	0	1.01294	0.987	0.974	0	1	WWP2	RC
COL11A2	0	1.01057	0.999	0.989	0	1	COL11A2	RC
COL11A1	0	0.86884	1	0.994	0	1	COL11A1	RC
MALAT1	0	0.766597	0.997	0.996	0	1	MALAT1	RC
MT-ND4	0	0.763676	0.992	0.99	0	1	MT-ND4	RC
COL2A1	0	0.681278	1	0.999	0	1	COL2A1	RC
COL9A1	0	0.514495	0.998	0.99	0	1	COL9A1	RC
COL9A2	0	0.507547	0.996	0.991	0	1	COL9A2	RC
MT-ATP6	3.00832e-307	0.826145	0.993	0.974	5.3485e-303	1	MT-ATP6	RC
COL9A3	1.63872e-258	0.479647	0.999	0.992	2.91347e-254	1	COL9A3	RC
FMOD	7.956e-250	0.769072	0.976	0.97	1.4145e-245	1	FMOD	RC
MT-CYB	1.19191e-218	0.78472	0.966	0.943	2.11909e-214	1	MT-CYB	RC
MT-CO3	1.12935e-207	0.755002	0.96	0.952	2.00787e-203	1	MT-CO3	RC
MT-ND3	1.92024e-197	0.80187	0.968	0.934	3.41399e-193	1	MT-ND3	RC
LRP1	1.11786e-186	0.885329	0.81	0.799	1.98745e-182	1	LRP1	RC
COL14A1	2.71002e-162	0.865212	0.862	0.85	4.81815e-158	1	COL14A1	RC
CSPG4	1.7567e-160	0.89634	0.782	0.753	3.12324e-156	1	CSPG4	RC
MATN1	3.92533e-146	0.53482	0.985	0.956	6.97884e-142	1	MATN1	RC
XYLT1	2.82134e-131	0.903382	0.719	0.714	5.01606e-127	1	XYLT1	RC
PEG3	1.57797e-129	0.88244	0.742	0.672	2.80546e-125	1	PEG3	RC
MMP16	1.60134e-115	0.962231	0.686	0.657	2.84702e-111	1	MMP16	RC
NRK	9.2447e-99	0.835283	0.673	0.672	1.64362e-94	1	NRK	RC
DDR2	1.55129e-92	0.850219	0.636	0.617	2.75804e-88	1	DDR2	RC
FLNB	3.17743e-62	0.756808	0.577	0.562	5.64915e-58	1	FLNB	RC
NFIA	2.04697e-61	0.77859	0.534	0.459	3.6393e-57	1	NFIA	RC
EBF1	6.30143e-46	0.746328	0.366	0.247	1.12033e-41	1	EBF1	RC
PER1	1.49291e-37	0.778405	0.47	0.438	2.65425e-33	1	PER1	RC
MRC2	9.75122e-37	0.70274	0.468	0.433	1.73367e-32	1	MRC2	RC
CADM2	8.60825e-33	0.65617	0.491	0.486	1.53046e-28	1	CADM2	RC
GRIA2	3.33688e-32	0.769104	0.333	0.235	5.93264e-28	1	GRIA2	RC
FGFRL1	1.76894e-31	0.715309	0.466	0.458	3.14501e-27	1	FGFRL1	RC
HIST2H2BE	1.46349e-28	0.668823	0.256	0.159	2.60195e-24	1	HIST2H2BE	RC
FAM53B	2.24308e-27	0.605374	0.258	0.167	3.98797e-23	1	FAM53B	RC
MEG8	2.88816e-27	0.711638	0.416	0.39	5.13486e-23	1	MEG8	RC
TRAM2	1.11238e-23	0.680317	0.388	0.361	1.97771e-19	1	TRAM2	RC
MON2	6.97157e-22	0.645851	0.382	0.356	1.23948e-17	1	MON2	RC
GREM1	6.67817e-20	0.6076	0.289	0.222	1.18731e-15	1	GREM1	RC
CERCAM	8.57995e-19	0.557293	0.293	0.236	1.52543e-14	1	CERCAM	RC
SORBS1	4.64267e-18	0.56076	0.378	0.363	8.2542e-14	1	SORBS1	RC
EXTL1	1.1728e-12	0.579465	0.324	0.311	2.08512e-08	1	EXTL1	RC
PXYLP1	5.2312e-12	0.566802	0.296	0.273	9.30055e-08	1	PXYLP1	RC
APOE	8.19251e-10	0.475643	0.417	0.41	1.45655e-05	1	APOE	RC
PHC3	4.32557e-08	0.523982	0.27	0.258	0.000769043	1	PHC3	RC
FOXO3	5.99688e-08	0.543993	0.28	0.272	0.00106619	1	FOXO3	RC
DST	1.18006e-07	0.526895	0.289	0.284	0.00209804	1	DST	RC
PTH1R	0	2.974	0.998	0.361	0	2	PTH1R	HC
CA2	0	2.71211	0.921	0.103	0	2	CA2	HC
SGMS2	0	2.58561	0.941	0.058	0	2	SGMS2	HC
CKB	0	2.02696	0.788	0.042	0	2	CKB	HC
CLEC3A	0	1.9825	0.918	0.24	0	2	CLEC3A	HC
TSPAN13	0	1.78941	0.821	0.105	0	2	TSPAN13	HC
IHH	0	1.74233	0.914	0.088	0	2	IHH	HC
SERPINA1	0	1.71143	0.829	0.123	0	2	SERPINA1	HC
PHOSPHO1	0	1.62251	0.827	0.021	0	2	PHOSPHO1	HC
SCIN	0	1.55368	0.907	0.057	0	2	SCIN	HC
PANX3	0	1.5326	0.663	0.047	0	2	PANX3	HC
NRN1	0	1.52019	0.74	0.019	0	2	NRN1	HC
SERINC5	0	1.44889	0.933	0.229	0	2	SERINC5	HC
NINJ2	0	1.33532	0.655	0.102	0	2	NINJ2	HC
CA12	0	1.23363	0.798	0.116	0	2	CA12	HC
SMPD3	0	1.22201	0.75	0.055	0	2	SMPD3	HC
ARSI	0	1.13197	0.759	0.077	0	2	ARSI	HC
ALPL	0	1.08213	0.473	0.007	0	2	ALPL	HC
BMP2	0	1.06733	0.579	0.05	0	2	BMP2	HC
CDKN1A	0	1.0609	0.757	0.085	0	2	CDKN1A	HC
DDIT4L	0	1.03147	0.633	0.06	0	2	DDIT4L	HC
SLC7A5	0	0.967045	0.74	0.035	0	2	SLC7A5	HC
P3H2	0	0.958258	0.882	0.153	0	2	P3H2	HC
NPR3	0	0.946217	0.659	0.028	0	2	NPR3	HC
TIMP4	0	0.92267	0.543	0.016	0	2	TIMP4	HC
UBE2D1	0	0.887425	0.619	0.043	0	2	UBE2D1	HC
SLC13A5	0	0.868577	0.734	0.094	0	2	SLC13A5	HC
KLF2	0	0.855371	0.677	0.063	0	2	KLF2	HC
CPM	0	0.827831	0.751	0.102	0	2	CPM	HC
SPON2	0	0.795126	0.397	0.015	0	2	SPON2	HC
CD24	0	0.789719	0.552	0.01	0	2	CD24	HC
HLA-DRB1	0	0.770861	0.642	0.051	0	2	HLA-DRB1	HC
SCUBE1	0	0.765289	0.563	0.008	0	2	SCUBE1	HC
SEMA3D	0	0.734423	0.628	0.036	0	2	SEMA3D	HC
PCSK6	0	0.730771	0.485	0.012	0	2	PCSK6	HC
EFHD1	0	0.614052	0.473	0.023	0	2	EFHD1	HC
KISS1R	0	0.593086	0.386	0.01	0	2	KISS1R	HC
SLC18A2	0	0.584426	0.594	0.05	0	2	SLC18A2	HC
S100P	0	0.581233	0.453	0.006	0	2	S100P	HC
WNT11	0	0.57463	0.519	0.046	0	2	WNT11	HC
VAV3	0	0.5253	0.566	0.02	0	2	VAV3	HC
PSTPIP2	0	0.473533	0.421	0.009	0	2	PSTPIP2	HC
NRCAM	0	0.465255	0.512	0.011	0	2	NRCAM	HC
ARHGAP44	0	0.446416	0.488	0.008	0	2	ARHGAP44	HC
AP1S3	0	0.374783	0.426	0.003	0	2	AP1S3	HC
ARHGAP18	0	0.371044	0.417	0.004	0	2	ARHGAP18	HC
BMP6	0	0.354659	0.367	0.011	0	2	BMP6	HC
SLC8A3	0	0.316729	0.358	0.009	0	2	SLC8A3	HC
FABP3	0	0.309207	0.407	0.01	0	2	FABP3	HC
DOK5	0	0.260038	0.403	0.017	0	2	DOK5	HC
IL17B	5.88622e-308	1.34827	0.868	0.22	1.04651e-303	2	IL17B	HC
ATRNL1	2.38921e-306	0.297713	0.434	0.025	4.24777e-302	2	ATRNL1	HC
AC020909.2	3.05434e-302	0.39926	0.288	0.002	5.43032e-298	2	AC020909.2	HC
TTLL7	1.00371e-300	0.416795	0.453	0.03	1.7845e-296	2	TTLL7	HC
RELT	1.6346e-300	0.314137	0.367	0.013	2.90615e-296	2	RELT	HC
FGFBP2	6.26208e-300	1.90017	0.978	0.611	1.11334e-295	2	FGFBP2	HC
CLIC3	1.89003e-298	0.84239	0.32	0.007	3.36028e-294	2	CLIC3	HC
SLC25A4	4.99782e-295	0.310068	0.446	0.03	8.88562e-291	2	SLC25A4	HC
KRAS	6.49921e-292	0.823338	0.603	0.078	1.15549e-287	2	KRAS	HC
FAM129A	7.5252e-291	0.254771	0.294	0.004	1.3379e-286	2	FAM129A	HC
STK39	5.71901e-280	0.951187	0.896	0.282	1.01678e-275	2	STK39	HC
CMTM8	1.49787e-275	0.650761	0.683	0.114	2.66307e-271	2	CMTM8	HC
CYSTM1	3.10512e-273	0.570879	0.516	0.057	5.5206e-269	2	CYSTM1	HC
NGEF	6.65043e-272	0.51591	0.658	0.096	1.18238e-267	2	NGEF	HC
TIFA	5.73221e-271	0.933015	0.675	0.125	1.01913e-266	2	TIFA	HC
CAPS	1.13174e-267	0.615214	0.541	0.064	2.01212e-263	2	CAPS	HC
DDR1	1.47391e-266	0.253111	0.384	0.022	2.62047e-262	2	DDR1	HC
ASS1	4.61636e-264	0.369414	0.51	0.053	8.20743e-260	2	ASS1	HC
SNORC	6.46348e-258	1.0101	0.998	0.996	1.14914e-253	2	SNORC	HC
NAAA	1.05005e-255	0.403428	0.348	0.018	1.86688e-251	2	NAAA	HC
DNAJA4	3.80374e-251	0.522909	0.384	0.026	6.76267e-247	2	DNAJA4	HC
KLF5	1.62465e-250	0.677607	0.479	0.052	2.88846e-246	2	KLF5	HC
WSB2	3.94358e-249	0.794887	0.834	0.241	7.01128e-245	2	WSB2	HC
RCOR2	7.98145e-246	0.689089	0.701	0.131	1.41902e-241	2	RCOR2	HC
ARHGEF37	1.58491e-243	0.341445	0.253	0.004	2.81781e-239	2	ARHGEF37	HC
ELOVL1	1.85912e-243	0.280312	0.498	0.056	3.30533e-239	2	ELOVL1	HC
CTSZ	8.02948e-243	1.45575	0.888	0.38	1.42756e-238	2	CTSZ	HC
JPH1	3.06458e-242	0.39871	0.593	0.087	5.44851e-238	2	JPH1	HC
PGAM2	1.08028e-239	0.540102	0.26	0.005	1.92063e-235	2	PGAM2	HC
TNFRSF12A	2.54359e-239	0.40738	0.397	0.032	4.52224e-235	2	TNFRSF12A	HC
RRAGD	4.09531e-237	0.366426	0.575	0.081	7.28105e-233	2	RRAGD	HC
FOXO4	2.25108e-236	0.529928	0.627	0.102	4.0022e-232	2	FOXO4	HC
MFGE8	4.51986e-236	1.20927	0.946	0.558	8.03586e-232	2	MFGE8	HC
AGPAT2	1.53357e-232	0.455458	0.574	0.086	2.72654e-228	2	AGPAT2	HC
TMEM119	1.39618e-231	0.280153	0.306	0.014	2.48226e-227	2	TMEM119	HC
WNT5A	8.92201e-231	0.441708	0.555	0.079	1.58624e-226	2	WNT5A	HC
F13A1	2.74165e-230	0.431044	0.331	0.019	4.87439e-226	2	F13A1	HC
PTGES	3.96227e-229	0.878169	0.846	0.244	7.04452e-225	2	PTGES	HC
SPTLC2	4.6957e-229	0.492804	0.599	0.097	8.34848e-225	2	SPTLC2	HC
DACT3	2.24469e-227	0.76012	0.684	0.133	3.99084e-223	2	DACT3	HC
ANGPTL2	5.33522e-226	0.737703	0.849	0.249	9.48549e-222	2	ANGPTL2	HC
BZW2	1.01289e-224	0.497334	0.706	0.149	1.80081e-220	2	BZW2	HC
WNT4	2.51202e-222	0.325122	0.341	0.023	4.46612e-218	2	WNT4	HC
EZR	7.92678e-217	0.309131	0.409	0.04	1.4093e-212	2	EZR	HC
CDKN1C	1.86499e-216	1.67932	0.956	0.697	3.31576e-212	2	CDKN1C	HC
S100A10	3.5175e-216	1.62873	0.958	0.851	6.25376e-212	2	S100A10	HC
CAB39	5.13268e-215	0.784221	0.891	0.305	9.12539e-211	2	CAB39	HC
LGMN	7.00624e-214	1.39653	0.927	0.511	1.24564e-209	2	LGMN	HC
SMIM5	6.22034e-213	0.81406	0.838	0.282	1.10591e-208	2	SMIM5	HC
NYAP1	1.20073e-211	0.299487	0.379	0.034	2.13477e-207	2	NYAP1	HC
TLN2	2.09171e-211	0.408666	0.532	0.076	3.71886e-207	2	TLN2	HC
PDPN	2.11201e-210	1.23638	0.916	0.632	3.75495e-206	2	PDPN	HC
CD44	1.20161e-207	0.58448	0.344	0.028	2.13635e-203	2	CD44	HC
PINK1	3.71808e-206	0.448265	0.669	0.136	6.61038e-202	2	PINK1	HC
CSRP2	1.58822e-205	0.303433	0.477	0.063	2.8237e-201	2	CSRP2	HC
SLC38A3	5.52557e-205	0.66295	0.751	0.189	9.82391e-201	2	SLC38A3	HC
STC2	9.65709e-205	1.13374	0.792	0.248	1.71693e-200	2	STC2	HC
FGFR31	8.06482e-201	1.29832	0.977	0.664	1.43384e-196	2	FGFR3	HC
ORMDL2	3.361e-200	0.292719	0.502	0.074	5.97553e-196	2	ORMDL2	HC
GNPTAB	6.14467e-198	0.336532	0.498	0.071	1.09246e-193	2	GNPTAB	HC
LOX	1.26284e-192	0.70951	0.664	0.151	2.2452e-188	2	LOX	HC
SLC6A8	4.03371e-192	0.555012	0.782	0.207	7.17153e-188	2	SLC6A8	HC
SPOCK1	2.46633e-191	0.714734	0.485	0.08	4.3849e-187	2	SPOCK1	HC
AP1AR	3.13618e-190	0.335324	0.527	0.086	5.57582e-186	2	AP1AR	HC
TMBIM1	5.80959e-189	0.351631	0.518	0.083	1.03289e-184	2	TMBIM1	HC
LDLRAD4	7.80419e-185	0.327446	0.499	0.077	1.38751e-180	2	LDLRAD4	HC
MXI1	2.3915e-183	0.526923	0.747	0.206	4.25185e-179	2	MXI1	HC
MGST1	8.27674e-183	0.531885	0.457	0.07	1.47152e-178	2	MGST1	HC
OSBPL1A	1.24464e-179	0.629529	0.804	0.257	2.21285e-175	2	OSBPL1A	HC
NEBL	1.67672e-179	0.384961	0.473	0.073	2.98103e-175	2	NEBL	HC
MEF2D	5.95468e-179	0.404587	0.558	0.1	1.05868e-174	2	MEF2D	HC
ENO2	4.22232e-177	0.4379	0.614	0.131	7.50687e-173	2	ENO2	HC
RRAS2	3.53242e-176	0.276382	0.537	0.095	6.28028e-172	2	RRAS2	HC
ERO1A	2.43347e-175	0.671147	0.885	0.349	4.32646e-171	2	ERO1A	HC
SERPINI1	7.17381e-175	0.562938	0.614	0.137	1.27543e-170	2	SERPINI1	HC
SPSB1	1.72866e-174	0.295286	0.547	0.099	3.07339e-170	2	SPSB1	HC
LRRC1	3.29088e-172	0.46413	0.703	0.17	5.85085e-168	2	LRRC1	HC
RXRA	3.72184e-172	0.539201	0.79	0.222	6.61706e-168	2	RXRA	HC
KCNK5	4.59055e-172	0.332439	0.283	0.021	8.16154e-168	2	KCNK5	HC
SLC44A2	5.10392e-172	0.923025	0.927	0.529	9.07425e-168	2	SLC44A2	HC
SCD	4.12586e-171	0.819929	0.893	0.354	7.33536e-167	2	SCD	HC
TMX1	6.76222e-171	0.698613	0.86	0.342	1.20226e-166	2	TMX1	HC
ZFYVE21	8.30158e-169	0.436142	0.708	0.182	1.47594e-164	2	ZFYVE21	HC
ZNF525	9.36289e-168	0.335893	0.362	0.042	1.66463e-163	2	ZNF525	HC
WDR1	2.69969e-167	0.484374	0.734	0.206	4.79978e-163	2	WDR1	HC
DIO2	1.39538e-165	0.436798	0.484	0.083	2.48084e-161	2	DIO2	HC
DHCR7	6.06886e-163	0.31986	0.549	0.11	1.07898e-158	2	DHCR7	HC
PHTF2	4.71041e-162	0.672982	0.925	0.447	8.37464e-158	2	PHTF2	HC
SNTB2	1.086e-161	0.324651	0.485	0.082	1.93079e-157	2	SNTB2	HC
YWHAQ	9.30023e-160	0.805739	0.939	0.803	1.65349e-155	2	YWHAQ	HC
HMGCR	1.3689e-159	0.507033	0.607	0.141	2.43376e-155	2	HMGCR	HC
DBI	1.04917e-158	1.30247	0.852	0.474	1.86531e-154	2	DBI	HC
CHSY1	3.25677e-158	0.749603	0.882	0.337	5.79022e-154	2	CHSY1	HC
HAGH	4.00979e-158	0.258013	0.518	0.098	7.129e-154	2	HAGH	HC
PDE4DIP	1.64617e-156	0.742097	0.942	0.686	2.92673e-152	2	PDE4DIP	HC
VLDLR	2.95781e-156	0.309882	0.361	0.047	5.25869e-152	2	VLDLR	HC
PPA1	5.48312e-156	0.833996	0.844	0.415	9.74844e-152	2	PPA1	HC
PDLIM4	9.48399e-156	0.902668	0.851	0.417	1.68616e-151	2	PDLIM4	HC
ADK	3.37644e-151	0.484956	0.77	0.251	6.00297e-147	2	ADK	HC
STK38L	5.35988e-151	0.270166	0.347	0.044	9.52933e-147	2	STK38L	HC
TFRC	9.11893e-150	0.511471	0.734	0.214	1.62125e-145	2	TFRC	HC
IMPA1	1.16076e-147	0.263272	0.54	0.112	2.06372e-143	2	IMPA1	HC
SLC16A1	6.29361e-146	0.661442	0.882	0.375	1.11894e-141	2	SLC16A1	HC
NOG	2.17228e-143	0.558767	0.697	0.208	3.86209e-139	2	NOG	HC
PLCD1	9.53496e-143	0.269185	0.491	0.095	1.69522e-138	2	PLCD1	HC
ZFAND2A	9.7251e-142	0.37814	0.415	0.072	1.72903e-137	2	ZFAND2A	HC
MTHFD2	3.83344e-139	0.310349	0.526	0.117	6.81547e-135	2	MTHFD2	HC
KLHL21	1.62523e-138	0.319518	0.487	0.095	2.88949e-134	2	KLHL21	HC
LSM12	2.10921e-135	0.363331	0.715	0.223	3.74996e-131	2	LSM12	HC
AKT1	3.33995e-135	0.53998	0.79	0.298	5.93809e-131	2	AKT1	HC
BNIP3	3.10599e-134	0.651353	0.98	0.944	5.52213e-130	2	BNIP3	HC
RPL37A	5.78868e-134	0.586319	0.96	0.931	1.02917e-129	2	RPL37A	HC
FURIN	1.51684e-133	0.301325	0.608	0.148	2.6968e-129	2	FURIN	HC
PLXNB1	3.90118e-133	0.404248	0.571	0.133	6.93591e-129	2	PLXNB1	HC
ATP2C1	1.41061e-132	0.300239	0.588	0.142	2.50793e-128	2	ATP2C1	HC
GCNT1	2.60447e-132	0.51567	0.681	0.215	4.63049e-128	2	GCNT1	HC
MELTF	3.20672e-131	0.754717	0.731	0.247	5.70123e-127	2	MELTF	HC
HAS2	3.89712e-131	0.671305	0.621	0.189	6.9287e-127	2	HAS2	HC
GYG1	3.70253e-127	0.33038	0.484	0.108	6.58273e-123	2	GYG1	HC
SLC38A4	1.78782e-124	0.282343	0.327	0.048	3.17856e-120	2	SLC38A4	HC
VIT	3.59822e-123	0.540303	0.552	0.158	6.39727e-119	2	VIT	HC
S100A1	4.31878e-122	0.716546	0.986	0.964	7.67836e-118	2	S100A1	HC
TPD52	9.95952e-122	0.254678	0.603	0.161	1.7707e-117	2	TPD52	HC
SQLE	2.47572e-121	0.751244	0.802	0.368	4.40158e-117	2	SQLE	HC
MATN3	2.12037e-120	0.680846	0.995	0.838	3.76981e-116	2	MATN3	HC
PCBP1	4.00523e-120	0.677022	0.913	0.659	7.1209e-116	2	PCBP1	HC
IER3IP1	1.00378e-119	0.668971	0.874	0.536	1.78462e-115	2	IER3IP1	HC
RCN1	3.91908e-119	0.606548	0.925	0.702	6.96773e-115	2	RCN1	HC
ACAT2	2.33229e-118	0.295652	0.39	0.076	4.14658e-114	2	ACAT2	HC
ATP5F1E	3.6053e-118	0.683186	0.921	0.801	6.40987e-114	2	ATP5F1E	HC
GNAS	6.28065e-118	0.498625	0.952	0.935	1.11664e-113	2	GNAS	HC
RORA	3.65871e-117	0.800362	0.787	0.335	6.50482e-113	2	RORA	HC
NDRG1	7.57449e-117	0.569957	0.829	0.318	1.34667e-112	2	NDRG1	HC
PHLDA3	1.77742e-116	0.289025	0.299	0.044	3.16007e-112	2	PHLDA3	HC
MTSS1L	2.57617e-116	0.380319	0.631	0.183	4.58018e-112	2	MTSS1L	HC
UFD1	9.6513e-116	0.267194	0.561	0.149	1.71591e-111	2	UFD1	HC
TMED3	9.69571e-115	0.572493	0.874	0.506	1.7238e-110	2	TMED3	HC
VOPP1	1.834e-114	0.252267	0.457	0.102	3.26066e-110	2	VOPP1	HC
PPP2CB	7.72783e-114	0.293386	0.616	0.174	1.37393e-109	2	PPP2CB	HC
P4HB	1.31931e-113	0.434017	0.966	0.955	2.3456e-109	2	P4HB	HC
SH3BGRL3	2.72999e-113	0.608287	0.815	0.418	4.85365e-109	2	SH3BGRL3	HC
GSN	3.01563e-113	0.603492	0.947	0.701	5.36149e-109	2	GSN	HC
COX17	4.05184e-113	0.404405	0.715	0.266	7.20376e-109	2	COX17	HC
MEA1	1.66519e-110	0.334819	0.633	0.201	2.96054e-106	2	MEA1	HC
MXRA7	4.93799e-110	0.312969	0.645	0.196	8.77926e-106	2	MXRA7	HC
CCND1	6.5079e-110	0.495536	0.617	0.199	1.15704e-105	2	CCND1	HC
PIM3	8.13231e-110	0.571111	0.801	0.328	1.44584e-105	2	PIM3	HC
TRIB2	1.82346e-109	0.29522	0.468	0.108	3.24192e-105	2	TRIB2	HC
SH3BP2	2.33555e-108	0.391792	0.572	0.162	4.15238e-104	2	SH3BP2	HC
GPC3	1.72123e-107	0.660021	0.95	0.918	3.06017e-103	2	GPC3	HC
TALDO1	1.89476e-107	0.701131	0.888	0.626	3.3687e-103	2	TALDO1	HC
HAPLN1	5.73441e-107	0.62025	0.991	0.99	1.01952e-102	2	HAPLN1	HC
MSMO1	6.77531e-107	0.839791	0.874	0.529	1.20458e-102	2	MSMO1	HC
SLC25A1	1.00153e-106	0.282763	0.625	0.187	1.78062e-102	2	SLC25A1	HC
PAPSS21	1.02029e-106	0.579146	0.936	0.647	1.81397e-102	2	PAPSS2	HC
SMOC2	2.60408e-106	0.567167	0.918	0.562	4.6298e-102	2	SMOC2	HC
TXNDC17	3.15976e-106	0.648251	0.722	0.29	5.61773e-102	2	TXNDC17	HC
BZW1	3.48351e-105	0.671087	0.781	0.353	6.19333e-101	2	BZW1	HC
IER3	5.2878e-105	0.373065	0.344	0.066	9.40118e-101	2	IER3	HC
TMED5	3.25433e-104	0.273377	0.547	0.157	5.78587e-100	2	TMED5	HC
COMP	1.79383e-103	0.579249	0.983	0.97	3.18924e-99	2	COMP	HC
JARID2	2.47415e-103	0.271477	0.415	0.092	4.39879e-99	2	JARID2	HC
MRPS6	3.0179e-103	0.602996	0.927	0.638	5.36552e-99	2	MRPS6	HC
SLC1A5	2.69997e-102	0.255669	0.538	0.152	4.80028e-98	2	SLC1A5	HC
PITPNC1	3.43281e-101	0.2806	0.709	0.236	6.1032e-97	2	PITPNC1	HC
PAMR1	4.15393e-101	0.419482	0.624	0.207	7.38528e-97	2	PAMR1	HC
IGF1R	7.03741e-101	0.378179	0.669	0.214	1.25118e-96	2	IGF1R	HC
SLC25A36	2.69802e-100	0.737239	0.952	0.56	4.79681e-96	2	SLC25A36	HC
HIGD1A	2.2689e-99	0.254196	0.613	0.19	4.03388e-95	2	HIGD1A	HC
RNF126	1.20799e-98	0.251192	0.611	0.184	2.14768e-94	2	RNF126	HC
PANK3	7.92003e-98	0.372549	0.533	0.157	1.4081e-93	2	PANK3	HC
TMEM123	1.2353e-97	0.51415	0.726	0.298	2.19623e-93	2	TMEM123	HC
CRYAB	1.55874e-95	0.286917	0.373	0.082	2.77128e-91	2	CRYAB	HC
GPC1	4.21e-95	0.581344	0.914	0.513	7.48496e-91	2	GPC1	HC
TSC22D3	2.29033e-94	0.763477	0.703	0.314	4.07198e-90	2	TSC22D3	HC
ACLY	4.53752e-94	0.46658	0.863	0.449	8.06725e-90	2	ACLY	HC
HOXC6	1.22337e-93	0.254393	0.496	0.136	2.17504e-89	2	HOXC6	HC
MVD	4.11575e-91	0.418909	0.551	0.176	7.31739e-87	2	MVD	HC
SCRG1	6.1468e-91	0.692679	0.942	0.903	1.09284e-86	2	SCRG1	HC
SSU72	8.61695e-91	0.342195	0.715	0.285	1.53201e-86	2	SSU72	HC
GPSM1	2.14074e-90	0.59458	0.701	0.28	3.80602e-86	2	GPSM1	HC
OAZ1	3.0415e-90	0.514455	0.922	0.763	5.40748e-86	2	OAZ1	HC
CCNH	4.59002e-90	0.413073	0.599	0.214	8.1606e-86	2	CCNH	HC
SLC2A11	1.31434e-89	0.529199	0.946	0.684	2.33677e-85	2	SLC2A1	HC
PIEZO1	5.25077e-89	0.30851	0.509	0.145	9.33535e-85	2	PIEZO1	HC
MYDGF	5.90359e-89	0.474038	0.908	0.807	1.0496e-84	2	MYDGF	HC
ANXA5	1.21815e-88	0.504956	0.918	0.834	2.16576e-84	2	ANXA5	HC
SNX18	6.19966e-88	0.425602	0.613	0.217	1.10224e-83	2	SNX18	HC
NDUFB8	1.15154e-86	0.472295	0.851	0.528	2.04732e-82	2	NDUFB8	HC
LPL	2.14841e-86	0.402792	0.745	0.315	3.81966e-82	2	LPL	HC
RIOK3	5.1151e-86	0.289735	0.667	0.23	9.09414e-82	2	RIOK3	HC
FOXA3	5.22643e-86	0.412437	0.538	0.184	9.29206e-82	2	FOXA3	HC
CDV3	5.2535e-85	0.339116	0.731	0.29	9.34019e-81	2	CDV3	HC
SLIRP	8.14134e-85	0.446433	0.725	0.329	1.44745e-80	2	SLIRP	HC
LNPK	1.28619e-84	0.29606	0.725	0.268	2.28671e-80	2	LNPK	HC
PTS	7.4477e-83	0.250475	0.683	0.254	1.32413e-78	2	PTS	HC
IMPAD1	8.38161e-83	0.317822	0.756	0.3	1.49017e-78	2	IMPAD1	HC
KLHDC3	1.45599e-82	0.314903	0.771	0.323	2.5886e-78	2	KLHDC3	HC
TMEM101	2.91559e-82	0.375986	0.829	0.393	5.18362e-78	2	TMEM101	HC
TPM2	8.94435e-82	0.706532	0.905	0.762	1.59022e-77	2	TPM2	HC
TAF10	9.4927e-82	0.33654	0.757	0.341	1.68771e-77	2	TAF10	HC
TOB1	2.59872e-81	0.32347	0.407	0.107	4.62026e-77	2	TOB1	HC
LOXL2	7.15242e-81	0.482116	0.922	0.557	1.27163e-76	2	LOXL2	HC
COL10A1	2.45078e-80	3.59404	0.47	0.178	4.35725e-76	2	COL10A1	HC
TSC22D41	2.88875e-80	0.577046	0.838	0.47	5.13591e-76	2	TSC22D4	HC
RPS17	9.80061e-80	0.365119	0.807	0.411	1.74245e-75	2	RPS17	HC
MAP1LC3B	1.10041e-79	0.462969	0.762	0.375	1.95642e-75	2	MAP1LC3B	HC
CCDC107	5.37023e-79	0.311795	0.736	0.318	9.54774e-75	2	CCDC107	HC
MFSD10	7.85435e-79	0.25939	0.75	0.299	1.39642e-74	2	MFSD10	HC
C1QTNF3	4.06969e-77	0.602647	0.928	0.83	7.23551e-73	2	C1QTNF3	HC
AVPI1	2.6446e-76	0.275375	0.669	0.258	4.70184e-72	2	AVPI1	HC
ATP1B3	3.07257e-76	0.3589	0.739	0.319	5.46273e-72	2	ATP1B3	HC
CXXC5	3.28504e-76	0.404333	0.796	0.368	5.84048e-72	2	CXXC5	HC
SSR4	8.92372e-76	0.463112	0.888	0.749	1.58655e-71	2	SSR4	HC
GLS1	3.19272e-75	0.628449	0.964	0.696	5.67633e-71	2	GLS	HC
BOLA3	1.31902e-73	0.284938	0.729	0.32	2.34508e-69	2	BOLA3	HC
LGALS3	8.10477e-72	0.653298	0.896	0.694	1.44095e-67	2	LGALS3	HC
LDHA	2.11825e-71	0.420489	0.964	0.949	3.76604e-67	2	LDHA	HC
RER1	1.43302e-70	0.378529	0.846	0.513	2.54777e-66	2	RER1	HC
JOSD2	1.46602e-70	0.378021	0.765	0.383	2.60644e-66	2	JOSD2	HC
SPPL2A	2.94625e-70	0.252245	0.678	0.263	5.23814e-66	2	SPPL2A	HC
IL6R	5.8551e-69	0.272839	0.289	0.066	1.04098e-64	2	IL6R	HC
PSMB3	4.91438e-68	0.266436	0.684	0.296	8.73728e-64	2	PSMB3	HC
ZBTB10	6.28749e-68	0.277212	0.512	0.17	1.11785e-63	2	ZBTB10	HC
CEBPB	6.95414e-68	0.361826	0.547	0.197	1.23638e-63	2	CEBPB	HC
ATP5MD	1.0742e-67	0.469699	0.862	0.691	1.90983e-63	2	ATP5MD	HC
CLTB	2.00204e-67	0.315077	0.722	0.335	3.55942e-63	2	CLTB	HC
RAPH1	8.89014e-67	0.275152	0.72	0.295	1.58058e-62	2	RAPH1	HC
SLC38A21	1.71964e-66	0.830841	0.966	0.702	3.05734e-62	2	SLC38A2	HC
RHOD	2.04421e-66	0.279737	0.673	0.288	3.63441e-62	2	RHOD	HC
CLIC41	3.33724e-66	0.33019	0.737	0.35	5.93327e-62	2	CLIC4	HC
UQCRQ	3.66599e-66	0.435219	0.866	0.639	6.51776e-62	2	UQCRQ	HC
UQCR11	5.52704e-66	0.393911	0.894	0.785	9.82653e-62	2	UQCR11	HC
PDCD10	4.31742e-65	0.258027	0.652	0.269	7.67594e-61	2	PDCD10	HC
TWSG1	6.62571e-65	0.332887	0.675	0.291	1.17798e-60	2	TWSG1	HC
LRRC28	1.16151e-64	0.311685	0.376	0.115	2.06506e-60	2	LRRC28	HC
PDCD5	5.06154e-64	0.271347	0.734	0.342	8.99892e-60	2	PDCD5	HC
COX6A1	7.58046e-63	0.394996	0.848	0.596	1.34773e-58	2	COX6A1	HC
ARPC3	9.28369e-61	0.407032	0.852	0.668	1.65055e-56	2	ARPC3	HC
RAB18	2.39129e-60	0.359367	0.689	0.315	4.25147e-56	2	RAB18	HC
RPSA	8.65151e-60	0.268723	0.956	0.945	1.53815e-55	2	RPSA	HC
KDELR3	1.33865e-59	0.383729	0.806	0.495	2.37999e-55	2	KDELR3	HC
ERG28	6.27822e-59	0.329331	0.701	0.332	1.1162e-54	2	ERG28	HC
COPZ2	7.16467e-59	0.378913	0.862	0.66	1.27381e-54	2	COPZ2	HC
PPIC	8.05813e-59	0.44745	0.885	0.722	1.43265e-54	2	PPIC	HC
FOS	2.16739e-58	0.343042	0.824	0.441	3.85341e-54	2	FOS	HC
SLC5A31	1.67229e-57	0.555404	0.956	0.68	2.97316e-53	2	SLC5A3	HC
SSR3	2.10583e-56	0.389158	0.886	0.685	3.74396e-52	2	SSR3	HC
PPFIBP1	3.60714e-56	0.251605	0.708	0.31	6.41314e-52	2	PPFIBP1	HC
CD109	6.39235e-56	0.33595	0.785	0.379	1.1365e-51	2	CD109	HC
C4orf3	3.06906e-55	0.357317	0.914	0.827	5.45648e-51	2	C4orf3	HC
XBP1	3.15817e-55	0.27291	0.652	0.295	5.61491e-51	2	XBP1	HC
STRAP	3.23225e-55	0.281252	0.784	0.421	5.74662e-51	2	STRAP	HC
CHCHD2	2.45343e-54	0.348469	0.9	0.83	4.36196e-50	2	CHCHD2	HC
TXN	3.4602e-53	0.375198	0.83	0.542	6.15188e-49	2	TXN	HC
LOXL3	4.08802e-53	0.314321	0.768	0.382	7.2681e-49	2	LOXL3	HC
HSPA6	1.01574e-52	0.584558	0.359	0.121	1.80588e-48	2	HSPA6	HC
CDC42EP3	2.28261e-51	0.325135	0.77	0.406	4.05826e-47	2	CDC42EP3	HC
ANKRD37	2.69804e-50	0.384677	0.768	0.431	4.79685e-46	2	ANKRD37	HC
ROMO1	1.08373e-49	0.315661	0.792	0.473	1.92677e-45	2	ROMO1	HC
NFAT51	1.66216e-49	0.344405	0.886	0.499	2.95515e-45	2	NFAT5	HC
NDUFA11	2.11972e-49	0.331391	0.88	0.703	3.76865e-45	2	NDUFA11	HC
SRI	3.66546e-49	0.323606	0.816	0.536	6.51683e-45	2	SRI	HC
RABGGTB	7.43112e-49	0.281486	0.815	0.453	1.32118e-44	2	RABGGTB	HC
COX7A1	7.56123e-49	0.319626	0.714	0.393	1.34431e-44	2	COX7A1	HC
NDUFB7	1.75983e-48	0.309584	0.863	0.602	3.1288e-44	2	NDUFB7	HC
NPEPPS	4.12848e-48	0.291354	0.771	0.368	7.34003e-44	2	NPEPPS	HC
RTRAF	4.10346e-46	0.284168	0.827	0.531	7.29553e-42	2	RTRAF	HC
RNF181	2.7031e-44	0.258993	0.795	0.483	4.80584e-40	2	RNF181	HC
EIF1AX	4.49724e-44	0.529746	0.932	0.602	7.99564e-40	2	EIF1AX	HC
SIRT2	2.51764e-43	0.260532	0.715	0.384	4.47611e-39	2	SIRT2	HC
FAM129B1	6.25069e-43	0.381826	0.678	0.322	1.11131e-38	2	FAM129B	HC
CRISPLD2	3.81945e-41	0.25925	0.76	0.404	6.7906e-37	2	CRISPLD2	HC
PLOD3	6.34225e-41	0.25612	0.838	0.472	1.12759e-36	2	PLOD3	HC
SOX81	6.46402e-41	0.264269	0.857	0.51	1.14924e-36	2	SOX8	HC
RHOA	6.48295e-41	0.296637	0.882	0.709	1.1526e-36	2	RHOA	HC
CITED2	1.13116e-40	0.258766	0.767	0.429	2.01109e-36	2	CITED2	HC
PPDPF	1.74212e-40	0.264088	0.927	0.909	3.09731e-36	2	PPDPF	HC
SAP18	2.02654e-38	0.278832	0.848	0.651	3.60299e-34	2	SAP18	HC
ATP5MF	2.58333e-38	0.313995	0.843	0.607	4.59289e-34	2	ATP5MF	HC
CDC42	2.58529e-37	0.277821	0.855	0.607	4.59639e-33	2	CDC42	HC
LOXL4	5.91309e-37	1.12986	0.297	0.113	1.05129e-32	2	LOXL4	HC
NDUFAB1	8.74034e-37	0.288636	0.846	0.631	1.55394e-32	2	NDUFAB1	HC
YIF1A	8.90353e-37	0.268649	0.852	0.556	1.58296e-32	2	YIF1A	HC
TBCA	1.20515e-36	0.276226	0.852	0.62	2.14264e-32	2	TBCA	HC
PAPOLA	2.33967e-36	0.274024	0.896	0.678	4.15969e-32	2	PAPOLA	HC
TMED10	8.16579e-36	0.266502	0.896	0.695	1.4518e-31	2	TMED10	HC
ZFAND51	3.08451e-35	0.297922	0.645	0.326	5.48395e-31	2	ZFAND5	HC
CRISPLD11	8.63166e-35	0.70358	0.798	0.579	1.53462e-30	2	CRISPLD1	HC
VDAC1	3.71709e-34	0.28296	0.865	0.686	6.60862e-30	2	VDAC1	HC
PCOLCE2	6.31188e-31	0.31014	0.834	0.54	1.12219e-26	2	PCOLCE2	HC
COLGALT1	1.10501e-30	0.280266	0.863	0.542	1.96459e-26	2	COLGALT1	HC
CCDC88A1	2.43842e-30	0.311194	0.858	0.528	4.33527e-26	2	CCDC88A	HC
KDELR2	4.76527e-29	0.264138	0.9	0.853	8.47218e-25	2	KDELR2	HC
UBC	8.10189e-29	0.413492	0.984	0.912	1.44044e-24	2	UBC	HC
WSB11	8.49621e-28	0.442597	0.944	0.728	1.51054e-23	2	WSB1	HC
DSTN	3.71974e-24	0.264436	0.902	0.805	6.61333e-20	2	DSTN	HC
NUPR1	1.64216e-23	0.409606	0.726	0.524	2.9196e-19	2	NUPR1	HC
KCNQ1OT11	2.7953e-23	0.332339	0.849	0.534	4.96977e-19	2	KCNQ1OT1	HC
ERRFI11	6.24191e-23	0.473479	0.697	0.44	1.10975e-18	2	ERRFI1	HC
BHLHE40	4.12839e-21	0.268873	0.779	0.515	7.33987e-17	2	BHLHE40	HC
HSPH11	1.0312e-16	0.319881	0.476	0.267	1.83336e-12	2	HSPH1	HC
SRP14	6.31139e-15	0.256614	0.914	0.877	1.1221e-10	2	SRP14	HC
UBE2C	0	2.24655	0.742	0.024	0	3	UBE2C	PC
TOP2A	0	2.07747	0.761	0.014	0	3	TOP2A	PC
CDK1	0	1.84248	0.827	0.041	0	3	CDK1	PC
CENPF	0	1.74234	0.663	0.013	0	3	CENPF	PC
PCLAF	0	1.71626	0.872	0.058	0	3	PCLAF	PC
TYMS	0	1.70184	0.92	0.194	0	3	TYMS	PC
MAD2L1	0	1.59508	0.851	0.076	0	3	MAD2L1	PC
NUSAP1	0	1.57813	0.764	0.02	0	3	NUSAP1	PC
BIRC5	0	1.48812	0.696	0.016	0	3	BIRC5	PC
H2AFX	0	1.46607	0.648	0.047	0	3	H2AFX	PC
ASPM	0	1.43494	0.677	0.032	0	3	ASPM	PC
UBE2T	0	1.39328	0.819	0.033	0	3	UBE2T	PC
PBK	0	1.35069	0.701	0.009	0	3	PBK	PC
MXD3	0	1.32139	0.648	0.013	0	3	MXD3	PC
MKI67	0	1.29939	0.665	0.005	0	3	MKI67	PC
AURKB	0	1.28972	0.641	0.006	0	3	AURKB	PC
CDCA3	0	1.27111	0.598	0.007	0	3	CDCA3	PC
CCNB2	0	1.24901	0.595	0.051	0	3	CCNB2	PC
ZWINT	0	1.17614	0.793	0.014	0	3	ZWINT	PC
TPX2	0	1.12765	0.643	0.018	0	3	TPX2	PC
RRM2	0	1.11907	0.528	0.005	0	3	RRM2	PC
CCNA2	0	1.1104	0.639	0.032	0	3	CCNA2	PC
SGO2	0	1.07795	0.624	0.023	0	3	SGO2	PC
KIF20B	0	1.05984	0.718	0.08	0	3	KIF20B	PC
CKAP2	0	1.05394	0.571	0.033	0	3	CKAP2	PC
CENPU	0	1.04333	0.677	0.014	0	3	CENPU	PC
DEPDC1	0	1.04118	0.614	0.012	0	3	DEPDC1	PC
NCAPG	0	1.01905	0.672	0.015	0	3	NCAPG	PC
RAD51AP1	0	1.01148	0.677	0.008	0	3	RAD51AP1	PC
CDKN3	0	0.934191	0.561	0.022	0	3	CDKN3	PC
NUF2	0	0.928368	0.588	0.005	0	3	NUF2	PC
DIAPH3	0	0.890981	0.624	0.024	0	3	DIAPH3	PC
CENPW	0	0.881693	0.617	0.037	0	3	CENPW	PC
KIF23	0	0.87722	0.571	0.022	0	3	KIF23	PC
PRC1	0	0.875737	0.54	0.009	0	3	PRC1	PC
TTK	0	0.872864	0.573	0.006	0	3	TTK	PC
KIF11	0	0.871217	0.561	0.012	0	3	KIF11	PC
ANLN	0	0.836709	0.573	0.007	0	3	ANLN	PC
NDC80	0	0.830831	0.576	0.011	0	3	NDC80	PC
TK1	0	0.804955	0.552	0.017	0	3	TK1	PC
RACGAP1	0	0.804603	0.564	0.035	0	3	RACGAP1	PC
SPC25	0	0.802001	0.554	0.003	0	3	SPC25	PC
CENPM	0	0.791023	0.59	0.009	0	3	CENPM	PC
ATAD2	0	0.775589	0.566	0.042	0	3	ATAD2	PC
HJURP	0	0.76777	0.487	0.002	0	3	HJURP	PC
FBXO5	0	0.766728	0.528	0.014	0	3	FBXO5	PC
ARHGAP11A	0	0.759444	0.501	0.015	0	3	ARHGAP11A	PC
CENPK	0	0.755827	0.629	0.009	0	3	CENPK	PC
CDT1	0	0.751686	0.494	0.007	0	3	CDT1	PC
HMMR	0	0.74176	0.482	0.004	0	3	HMMR	PC
IQGAP3	0	0.719756	0.482	0.002	0	3	IQGAP3	PC
PIMREG	0	0.719165	0.455	0.004	0	3	PIMREG	PC
DLGAP5	0	0.699025	0.388	0.004	0	3	DLGAP5	PC
KIF15	0	0.695388	0.475	0.002	0	3	KIF15	PC
LMNB1	0	0.689699	0.54	0.012	0	3	LMNB1	PC
SPC24	0	0.684731	0.484	0.002	0	3	SPC24	PC
NEK2	0	0.680708	0.398	0.003	0	3	NEK2	PC
SPAG5	0	0.674432	0.501	0.006	0	3	SPAG5	PC
KNL1	0	0.642816	0.4	0.004	0	3	KNL1	PC
KIFC1	0	0.64176	0.496	0.002	0	3	KIFC1	PC
ZNF367	0	0.635746	0.419	0.003	0	3	ZNF367	PC
NCAPD2	0	0.634644	0.487	0.024	0	3	NCAPD2	PC
BUB1	0	0.630343	0.453	0.006	0	3	BUB1	PC
CEP152	0	0.621009	0.453	0.018	0	3	CEP152	PC
BRCA2	0	0.617932	0.523	0.019	0	3	BRCA2	PC
CKAP2L	0	0.610209	0.455	0.002	0	3	CKAP2L	PC
ESCO2	0	0.600083	0.436	0.003	0	3	ESCO2	PC
CENPH	0	0.59897	0.542	0.034	0	3	CENPH	PC
MCM4	0	0.593999	0.424	0.012	0	3	MCM4	PC
TACC3	0	0.590422	0.499	0.028	0	3	TACC3	PC
FOXM1	0	0.580813	0.417	0.005	0	3	FOXM1	PC
CDCA5	0	0.562328	0.4	0.003	0	3	CDCA5	PC
CIT	0	0.554223	0.395	0.004	0	3	CIT	PC
KIF14	0	0.553567	0.366	0.002	0	3	KIF14	PC
ZGRF1	0	0.541625	0.419	0.011	0	3	ZGRF1	PC
KIF2C	0	0.539774	0.323	0.002	0	3	KIF2C	PC
ECT2	0	0.536123	0.402	0.01	0	3	ECT2	PC
SHCBP1	0	0.534085	0.427	0.006	0	3	SHCBP1	PC
FANCI	0	0.531004	0.371	0.004	0	3	FANCI	PC
BUB1B	0	0.511898	0.4	0.002	0	3	BUB1B	PC
E2F7	0	0.506951	0.412	0.01	0	3	E2F7	PC
POC1A	0	0.489741	0.446	0.009	0	3	POC1A	PC
CHEK1	0	0.483141	0.4	0.006	0	3	CHEK1	PC
ATAD5	0	0.475486	0.419	0.01	0	3	ATAD5	PC
MELK	0	0.471842	0.386	0.004	0	3	MELK	PC
FAM83D	0	0.459071	0.284	0.001	0	3	FAM83D	PC
TCF19	0	0.456118	0.359	0.007	0	3	TCF19	PC
PARPBP	0	0.452204	0.357	0.007	0	3	PARPBP	PC
DTL	0	0.446512	0.311	0.001	0	3	DTL	PC
NEIL3	0	0.392595	0.313	0.002	0	3	NEIL3	PC
CDCA8	0	0.389765	0.313	0.002	0	3	CDCA8	PC
KIF4A	0	0.387546	0.301	0.003	0	3	KIF4A	PC
SKA3	0	0.382973	0.337	0.004	0	3	SKA3	PC
CDC25C	0	0.360447	0.306	0.001	0	3	CDC25C	PC
KIF20A	2.67201e-307	0.399131	0.275	0.001	4.75056e-303	3	KIF20A	PC
E2F1	1.63529e-306	0.565737	0.335	0.006	2.90739e-302	3	E2F1	PC
CDCA4	1.38228e-305	0.96593	0.634	0.063	2.45755e-301	3	CDCA4	PC
SGO1	2.12968e-304	0.283085	0.287	0.002	3.78636e-300	3	SGO1	PC
NCAPG2	1.03235e-303	0.420775	0.357	0.009	1.83541e-299	3	NCAPG2	PC
KIF22	3.08878e-299	0.786912	0.617	0.061	5.49155e-295	3	KIF22	PC
UHRF1	3.46756e-298	0.449182	0.32	0.005	6.16497e-294	3	UHRF1	PC
SMC4	4.81703e-292	1.34007	0.807	0.136	8.5642e-288	3	SMC4	PC
NCAPD3	4.50657e-289	0.655342	0.492	0.033	8.01223e-285	3	NCAPD3	PC
KNTC1	2.86549e-288	0.473433	0.405	0.017	5.09456e-284	3	KNTC1	PC
CENPN	1.26319e-284	0.484756	0.451	0.026	2.24582e-280	3	CENPN	PC
TMPO	1.33541e-284	1.00916	0.761	0.11	2.37422e-280	3	TMPO	PC
TROAP	8.26435e-279	0.43385	0.304	0.005	1.46932e-274	3	TROAP	PC
ARHGEF39	1.25848e-278	0.399018	0.304	0.005	2.23745e-274	3	ARHGEF39	PC
C21orf58	6.5221e-276	0.550267	0.407	0.019	1.15956e-271	3	C21orf58	PC
PSMC3IP	3.75337e-275	0.454852	0.431	0.024	6.67312e-271	3	PSMC3IP	PC
PLK4	1.62069e-271	0.320567	0.284	0.004	2.88142e-267	3	PLK4	PC
LMNB2	3.81465e-271	0.82104	0.6	0.063	6.78207e-267	3	LMNB2	PC
TUBA1B	2.55841e-270	2.52575	0.973	0.376	4.5486e-266	3	TUBA1B	PC
EZH2	3.60212e-270	0.78519	0.525	0.044	6.40422e-266	3	EZH2	PC
CDC20	5.99751e-270	0.58688	0.325	0.009	1.0663e-265	3	CDC20	PC
CDCA2	3.94135e-266	0.35773	0.26	0.002	7.00732e-262	3	CDCA2	PC
MIS18BP1	3.13762e-262	1.13719	0.759	0.128	5.57838e-258	3	MIS18BP1	PC
GGH	3.57254e-262	1.24668	0.877	0.215	6.35162e-258	3	GGH	PC
PLK1	8.38824e-260	0.414389	0.253	0.002	1.49135e-255	3	PLK1	PC
CKS2	2.00311e-259	2.1257	0.843	0.202	3.56133e-255	3	CKS2	PC
KNSTRN	2.89485e-255	0.591695	0.361	0.016	5.14675e-251	3	KNSTRN	PC
CENPE	4.46318e-255	0.623057	0.311	0.009	7.93509e-251	3	CENPE	PC
GAS2L3	1.08538e-250	0.392877	0.267	0.004	1.92969e-246	3	GAS2L3	PC
HIST1H2AJ	7.52017e-250	0.43273	0.263	0.004	1.33701e-245	3	HIST1H2AJ	PC
MND1	1.12567e-243	0.425309	0.422	0.028	2.00133e-239	3	MND1	PC
RFC3	8.72505e-240	0.35382	0.337	0.014	1.55123e-235	3	RFC3	PC
CDKN2D	9.95036e-240	0.921211	0.496	0.048	1.76907e-235	3	CDKN2D	PC
DNAJC9	1.03128e-238	0.550035	0.533	0.054	1.83351e-234	3	DNAJC9	PC
DTYMK	3.31384e-235	0.757661	0.711	0.12	5.89167e-231	3	DTYMK	PC
CENPO	7.31409e-235	0.306546	0.277	0.007	1.30037e-230	3	CENPO	PC
SAC3D1	7.91029e-234	0.930078	0.6	0.079	1.40637e-229	3	SAC3D1	PC
TUBB	3.42041e-233	2.04641	0.971	0.463	6.08114e-229	3	TUBB	PC
WDR76	2.18592e-229	0.320867	0.282	0.008	3.88634e-225	3	WDR76	PC
BRCA1	1.14175e-228	0.406374	0.345	0.017	2.02992e-224	3	BRCA1	PC
ORC6	3.17539e-228	0.285027	0.272	0.007	5.64552e-224	3	ORC6	PC
H2AFZ	8.6229e-228	1.95321	0.969	0.556	1.53307e-223	3	H2AFZ	PC
NSD2	1.51555e-224	0.618989	0.564	0.067	2.69449e-220	3	NSD2	PC
CKS1B	4.23171e-221	1.40484	0.911	0.336	7.52356e-217	3	CKS1B	PC
GMNN	1.11849e-220	0.604297	0.6	0.083	1.98857e-216	3	GMNN	PC
MCM3	6.45482e-219	0.590028	0.453	0.04	1.1476e-214	3	MCM3	PC
MYBL1	7.77973e-217	0.629258	0.496	0.053	1.38316e-212	3	MYBL1	PC
CIP2A	2.33015e-216	0.304778	0.265	0.007	4.14277e-212	3	CIP2A	PC
GINS2	2.40895e-215	0.439266	0.347	0.02	4.28287e-211	3	GINS2	PC
SMC2	3.85134e-214	0.834233	0.771	0.165	6.8473e-210	3	SMC2	PC
PSRC1	1.99372e-207	0.736418	0.525	0.065	3.54463e-203	3	PSRC1	PC
WDHD1	6.26151e-206	0.324883	0.294	0.013	1.11323e-201	3	WDHD1	PC
UBE2S	1.66349e-205	1.72794	0.754	0.196	2.95752e-201	3	UBE2S	PC
C1orf112	1.21941e-203	0.319042	0.275	0.01	2.16799e-199	3	C1orf112	PC
RNASEH2A	6.36628e-201	0.396453	0.364	0.026	1.13186e-196	3	RNASEH2A	PC
CENPL	3.15301e-197	0.288558	0.267	0.01	5.60573e-193	3	CENPL	PC
SYTL2	7.24348e-194	0.700536	0.429	0.042	1.28782e-189	3	SYTL2	PC
CCDC18	5.49195e-193	0.318637	0.251	0.008	9.76413e-189	3	CCDC18	PC
HMGB2	1.0929e-191	1.81757	1	0.903	1.94306e-187	3	HMGB2	PC
MCM2	3.01839e-190	0.408778	0.311	0.018	5.3664e-186	3	MCM2	PC
RFC5	2.2298e-187	0.312807	0.342	0.024	3.96436e-183	3	RFC5	PC
ARHGAP33	1.81644e-183	0.376971	0.289	0.015	3.22945e-179	3	ARHGAP33	PC
SDC1	3.07067e-183	0.409121	0.405	0.038	5.45934e-179	3	SDC1	PC
BARD1	5.60892e-183	0.59	0.494	0.063	9.97209e-179	3	BARD1	PC
MCM7	1.13465e-181	0.584748	0.487	0.063	2.0173e-177	3	MCM7	PC
MCM10	1.25103e-181	0.301337	0.277	0.013	2.22421e-177	3	MCM10	PC
PCNA	4.0111e-180	0.509667	0.429	0.047	7.13134e-176	3	PCNA	PC
GTSE1	1.66773e-178	0.447853	0.361	0.031	2.96505e-174	3	GTSE1	PC
HELLS	8.5645e-178	0.607022	0.489	0.065	1.52268e-173	3	HELLS	PC
ITGB3BP	1.00709e-177	0.683296	0.634	0.125	1.79051e-173	3	ITGB3BP	PC
PTTG1	4.34033e-176	1.60073	0.836	0.315	7.71668e-172	3	PTTG1	PC
NRM	1.33813e-174	0.41606	0.364	0.032	2.37906e-170	3	NRM	PC
DDX11	3.77113e-174	0.325997	0.292	0.017	6.70468e-170	3	DDX11	PC
RMI2	1.5769e-173	0.325573	0.313	0.022	2.80356e-169	3	RMI2	PC
ACYP1	3.93315e-173	0.608164	0.593	0.106	6.99275e-169	3	ACYP1	PC
CCNB1	4.09288e-172	0.960015	0.393	0.042	7.27674e-168	3	CCNB1	PC
MCM5	1.07142e-170	0.51278	0.349	0.03	1.90488e-166	3	MCM5	PC
TMEM107	2.7702e-170	0.700493	0.631	0.13	4.92514e-166	3	TMEM107	PC
H2AFV	8.13575e-165	1.22966	0.923	0.483	1.44645e-160	3	H2AFV	PC
RFC2	7.48425e-163	0.557081	0.513	0.081	1.33062e-158	3	RFC2	PC
HIST1H1D	3.53421e-162	0.510222	0.443	0.056	6.28347e-158	3	HIST1H1D	PC
LIG1	4.04425e-161	0.336482	0.32	0.026	7.19027e-157	3	LIG1	PC
RPL39L	6.90525e-159	0.478803	0.518	0.082	1.22768e-154	3	RPL39L	PC
MMS22L	8.01471e-159	0.464352	0.402	0.047	1.42494e-154	3	MMS22L	PC
DHFR	5.7018e-158	0.427938	0.412	0.053	1.01372e-153	3	DHFR	PC
C19orf48	9.37724e-156	0.942296	0.795	0.263	1.66718e-151	3	C19orf48	PC
PTX3	1.12845e-155	0.423146	0.366	0.039	2.00627e-151	3	PTX3	PC
HMGN2	2.69393e-154	1.21867	0.978	0.811	4.78954e-150	3	HMGN2	PC
ARL6IP1	3.33232e-154	1.51093	0.619	0.149	5.92452e-150	3	ARL6IP1	PC
LSM4	9.33872e-154	0.927752	0.817	0.299	1.66033e-149	3	LSM4	PC
RRM1	5.05808e-152	0.594631	0.516	0.09	8.99277e-148	3	RRM1	PC
PHF19	2.70411e-149	0.624547	0.672	0.163	4.80763e-145	3	PHF19	PC
JPT1	2.38522e-146	0.875151	0.53	0.108	4.24068e-142	3	JPT1	PC
RMI1	2.55375e-139	0.401678	0.417	0.058	4.54031e-135	3	RMI1	PC
MZT1	3.1986e-136	0.956015	0.86	0.41	5.68679e-132	3	MZT1	PC
ZDHHC12	5.58854e-135	0.472209	0.439	0.073	9.93586e-131	3	ZDHHC12	PC
MGME1	1.31835e-134	0.485133	0.451	0.075	2.3439e-130	3	MGME1	PC
CCDC77	1.3378e-134	0.335153	0.313	0.032	2.37848e-130	3	CCDC77	PC
DDX39A	5.20925e-134	0.494509	0.492	0.09	9.26153e-130	3	DDX39A	PC
WEE1	2.38108e-132	0.550274	0.518	0.1	4.23332e-128	3	WEE1	PC
C5orf34	6.2122e-132	0.280669	0.251	0.019	1.10447e-127	3	C5orf34	PC
CENPQ	6.67291e-129	0.414225	0.41	0.064	1.18638e-124	3	CENPQ	PC
PRIM2	7.50422e-129	0.35332	0.364	0.047	1.33418e-124	3	PRIM2	PC
EMC9	8.24273e-129	0.816922	0.624	0.176	1.46547e-124	3	EMC9	PC
SLF1	1.05446e-127	0.336168	0.308	0.033	1.87473e-123	3	SLF1	PC
CENPJ	1.96768e-127	0.362156	0.352	0.044	3.49834e-123	3	CENPJ	PC
RFC4	1.41296e-126	0.347603	0.381	0.054	2.51209e-122	3	RFC4	PC
RASSF1	5.69015e-126	0.704285	0.641	0.178	1.01165e-121	3	RASSF1	PC
CDCA7L	1.39568e-125	0.359466	0.335	0.041	2.48137e-121	3	CDCA7L	PC
SKA2	5.65814e-125	0.708755	0.752	0.26	1.00596e-120	3	SKA2	PC
CMC2	6.05796e-125	0.642186	0.6	0.155	1.07704e-120	3	CMC2	PC
NAV2	5.61975e-123	0.707838	0.508	0.108	9.99135e-119	3	NAV2	PC
PSIP1	2.37166e-120	0.658234	0.761	0.247	4.21657e-116	3	PSIP1	PC
CCP110	2.48943e-119	0.538209	0.487	0.096	4.42597e-115	3	CCP110	PC
DNMT1	3.38684e-118	0.387587	0.422	0.072	6.02146e-114	3	DNMT1	PC
WDR34	1.99997e-117	0.482958	0.46	0.089	3.55575e-113	3	WDR34	PC
TUBA1C	5.8218e-115	0.648625	0.482	0.111	1.03506e-110	3	TUBA1C	PC
CEP97	1.09624e-112	0.571503	0.549	0.133	1.94901e-108	3	CEP97	PC
SAE1	3.87497e-112	0.559669	0.561	0.143	6.8893e-108	3	SAE1	PC
TMEM106C	1.03659e-111	0.929028	0.88	0.48	1.84295e-107	3	TMEM106C	PC
HIST1H1E	1.02042e-110	0.436691	0.412	0.072	1.8142e-106	3	HIST1H1E	PC
NUCKS1	4.4539e-109	0.865035	0.896	0.537	7.91858e-105	3	NUCKS1	PC
CALM3	8.23613e-109	1.20382	0.887	0.561	1.4643e-104	3	CALM3	PC
YWHAH	4.60636e-108	0.700759	0.667	0.224	8.18965e-104	3	YWHAH	PC
CKAP5	1.29088e-107	0.63267	0.489	0.11	2.29506e-103	3	CKAP5	PC
CDK2	3.02268e-107	0.426542	0.441	0.088	5.37403e-103	3	CDK2	PC
POLD3	9.9639e-106	0.372649	0.371	0.062	1.77148e-101	3	POLD3	PC
MNS1	3.28859e-104	0.277527	0.26	0.029	5.84679e-100	3	MNS1	PC
CEP57L1	5.11141e-103	0.395134	0.496	0.113	9.08758e-99	3	CEP57L1	PC
NDE1	2.36105e-102	0.29405	0.28	0.034	4.19771e-98	3	NDE1	PC
CDC25B	5.23486e-102	0.357715	0.296	0.039	9.30706e-98	3	CDC25B	PC
TUBG1	3.73992e-101	0.27028	0.27	0.033	6.6492e-97	3	TUBG1	PC
HIRIP3	4.03392e-100	0.299014	0.296	0.04	7.1719e-96	3	HIRIP3	PC
GPX4	4.75489e-100	0.697506	0.937	0.68	8.45372e-96	3	GPX4	PC
DCK	4.88719e-100	0.361625	0.4	0.076	8.68893e-96	3	DCK	PC
TUBB6	6.40304e-100	0.407357	0.381	0.072	1.1384e-95	3	TUBB6	PC
MZT2B	7.80771e-100	0.648723	0.978	0.846	1.38813e-95	3	MZT2B	PC
DBF4	2.69403e-99	0.429226	0.352	0.06	4.78972e-95	3	DBF4	PC
COMMD4	3.22005e-98	0.455083	0.525	0.14	5.72493e-94	3	COMMD4	PC
CCDC34	7.89372e-98	0.538146	0.552	0.16	1.40342e-93	3	CCDC34	PC
TUBGCP3	8.21312e-97	0.306252	0.33	0.052	1.46021e-92	3	TUBGCP3	PC
SUPT16H	1.71933e-93	0.521502	0.636	0.203	3.0568e-89	3	SUPT16H	PC
CCDC74A	2.37632e-93	0.370626	0.451	0.102	4.22487e-89	3	CCDC74A	PC
CA9	3.55651e-93	0.693489	0.419	0.091	6.32313e-89	3	CA9	PC
SIVA1	8.04351e-93	0.793489	0.846	0.463	1.43005e-88	3	SIVA1	PC
DUT	1.04344e-92	0.985717	0.872	0.559	1.85514e-88	3	DUT	PC
SLBP	1.39198e-91	0.786587	0.588	0.203	2.47481e-87	3	SLBP	PC
RHEB	1.65527e-91	0.86802	0.908	0.641	2.9429e-87	3	RHEB	PC
MAZ	6.13834e-91	0.799799	0.88	0.491	1.09133e-86	3	MAZ	PC
BUB3	2.39927e-90	0.593147	0.672	0.256	4.26566e-86	3	BUB3	PC
RCC2	2.00903e-88	0.326389	0.325	0.055	3.57186e-84	3	RCC2	PC
TMEM97	2.59676e-87	0.334393	0.383	0.08	4.61679e-83	3	TMEM97	PC
TOPBP1	7.69157e-87	0.299293	0.361	0.069	1.36748e-82	3	TOPBP1	PC
NCAM1	1.45141e-86	0.383245	0.275	0.04	2.58047e-82	3	NCAM1	PC
PLP2	4.592e-86	0.564526	0.622	0.225	8.16411e-82	3	PLP2	PC
ARL6IP6	3.68094e-85	0.473046	0.499	0.143	6.54435e-81	3	ARL6IP6	PC
MAD2L2	1.60672e-84	0.426403	0.511	0.148	2.85659e-80	3	MAD2L2	PC
TRIM59	4.24033e-84	0.368924	0.28	0.043	7.53889e-80	3	TRIM59	PC
CNPY3	6.30002e-84	0.495552	0.653	0.237	1.12008e-79	3	CNPY3	PC
HMGB1	8.56376e-84	0.641508	0.986	0.868	1.52255e-79	3	HMGB1	PC
DEK	9.65973e-84	0.658478	0.894	0.54	1.7174e-79	3	DEK	PC
MANF	1.71974e-83	0.621355	0.752	0.353	3.05753e-79	3	MANF	PC
SPIN4	9.43753e-83	0.31272	0.272	0.041	1.6779e-78	3	SPIN4	PC
PTGES3	1.39297e-82	0.587641	0.942	0.78	2.47657e-78	3	PTGES3	PC
CENPX	1.41098e-82	0.739204	0.716	0.319	2.50859e-78	3	CENPX	PC
FBLN1	3.7171e-81	0.514151	0.569	0.176	6.60864e-77	3	FBLN1	PC
MAMSTR	5.1555e-81	0.274579	0.306	0.053	9.16597e-77	3	MAMSTR	PC
SUN2	5.96283e-79	0.526541	0.383	0.088	1.06013e-74	3	SUN2	PC
SAP30	1.17478e-77	0.811362	0.88	0.592	2.08864e-73	3	SAP30	PC
USP1	3.35366e-77	0.363211	0.436	0.11	5.96246e-73	3	USP1	PC
RARRES2	5.08595e-77	0.830472	0.802	0.425	9.04232e-73	3	RARRES2	PC
CA8	7.33061e-77	0.414377	0.345	0.073	1.30331e-72	3	CA8	PC
WDR54	3.42367e-76	0.559489	0.675	0.283	6.08694e-72	3	WDR54	PC
G2E3	1.04408e-75	0.426919	0.458	0.125	1.85627e-71	3	G2E3	PC
PDIA6	1.15103e-75	0.52453	0.969	0.808	2.04641e-71	3	PDIA6	PC
VKORC1	3.40822e-74	0.526684	0.981	0.877	6.05947e-70	3	VKORC1	PC
RAD21	4.71356e-74	0.702927	0.805	0.434	8.38023e-70	3	RAD21	PC
FUS	8.86736e-74	0.586812	0.701	0.295	1.57653e-69	3	FUS	PC
PRADC1	1.24585e-73	0.321	0.4	0.099	2.215e-69	3	PRADC1	PC
PARP2	3.12752e-73	0.272814	0.316	0.063	5.56042e-69	3	PARP2	PC
HNRNPA2B11	4.16903e-72	0.534576	0.983	0.923	7.41211e-68	3	HNRNPA2B1	PC
RNF26	5.34567e-72	0.314611	0.299	0.057	9.50406e-68	3	RNF26	PC
POLR2H	7.23343e-72	0.582511	0.836	0.495	1.28603e-67	3	POLR2H	PC
SKP2	4.28503e-71	0.291576	0.388	0.094	7.61836e-67	3	SKP2	PC
GCHFR	5.2531e-71	0.483292	0.417	0.115	9.33949e-67	3	GCHFR	PC
CEP295	5.60464e-71	0.288037	0.311	0.061	9.96449e-67	3	CEP295	PC
THOC3	7.96086e-71	0.311338	0.441	0.123	1.41536e-66	3	THOC3	PC
NUP35	2.02032e-70	0.271816	0.333	0.071	3.59193e-66	3	NUP35	PC
COPRS	2.32005e-70	0.551391	0.839	0.492	4.12482e-66	3	COPRS	PC
ANP32E	3.2182e-70	0.544287	0.68	0.299	5.72163e-66	3	ANP32E	PC
LCORL	3.54103e-70	0.286231	0.371	0.09	6.2956e-66	3	LCORL	PC
RANBP1	8.70092e-70	0.763448	0.773	0.476	1.54694e-65	3	RANBP1	PC
CALM2	1.75379e-69	0.966703	0.937	0.815	3.11806e-65	3	CALM2	PC
TPGS2	5.23825e-69	0.384523	0.525	0.178	9.31309e-65	3	TPGS2	PC
EFNA3	1.13196e-68	0.326693	0.306	0.064	2.01251e-64	3	EFNA3	PC
EXOSC8	1.43927e-68	0.363108	0.545	0.187	2.55887e-64	3	EXOSC8	PC
CEP192	2.16434e-68	0.329891	0.342	0.077	3.84798e-64	3	CEP192	PC
RPA3	2.73931e-68	0.578343	0.749	0.414	4.87021e-64	3	RPA3	PC
COX20	1.08753e-67	0.838792	0.814	0.533	1.93351e-63	3	COX20	PC
C12orf75	3.66409e-67	0.272273	0.381	0.096	6.51439e-63	3	C12orf75	PC
PAFAH1B3	3.86791e-67	0.477969	0.634	0.264	6.87676e-63	3	PAFAH1B3	PC
EBP	5.29503e-67	0.416506	0.605	0.232	9.41403e-63	3	EBP	PC
MPHOSPH9	5.41615e-67	0.321781	0.376	0.093	9.62937e-63	3	MPHOSPH9	PC
SRSF3	8.26825e-67	0.62125	0.937	0.769	1.47001e-62	3	SRSF3	PC
SNRPD1	2.46525e-66	0.576671	0.851	0.589	4.38296e-62	3	SNRPD1	PC
CENPC	3.53207e-66	0.434803	0.6	0.221	6.27966e-62	3	CENPC	PC
GPN3	6.4904e-66	0.310364	0.46	0.139	1.15393e-61	3	GPN3	PC
RBBP7	6.79827e-66	0.42675	0.699	0.297	1.20866e-61	3	RBBP7	PC
HYI	6.9693e-66	0.441732	0.629	0.249	1.23907e-61	3	HYI	PC
SMC3	2.23088e-65	0.53411	0.651	0.281	3.96629e-61	3	SMC3	PC
TPI1	2.32902e-65	0.574453	0.998	0.933	4.14076e-61	3	TPI1	PC
CCDC141	3.48228e-65	0.362589	0.59	0.208	6.19114e-61	3	CCDC14	PC
CKLF	4.04121e-65	0.296164	0.371	0.095	7.18486e-61	3	CKLF	PC
ZNF738	1.0015e-63	0.35002	0.47	0.146	1.78056e-59	3	ZNF738	PC
PRIM1	1.18362e-63	0.257911	0.335	0.076	2.10435e-59	3	PRIM1	PC
ZMYM1	3.1043e-62	0.326997	0.354	0.09	5.51913e-58	3	ZMYM1	PC
NUCB2	4.06261e-62	0.64066	0.8	0.499	7.22292e-58	3	NUCB2	PC
CNTRL	9.74521e-62	0.260747	0.272	0.054	1.7326e-57	3	CNTRL	PC
CBX5	1.99821e-61	0.490258	0.887	0.561	3.55262e-57	3	CBX5	PC
RUVBL2	2.03102e-61	0.449317	0.455	0.152	3.61095e-57	3	RUVBL2	PC
ALYREF	8.44358e-61	0.575212	0.735	0.395	1.50118e-56	3	ALYREF	PC
DDB2	1.02362e-60	0.253055	0.378	0.101	1.81989e-56	3	DDB2	PC
CD320	1.99695e-60	0.480517	0.745	0.403	3.55038e-56	3	CD320	PC
CAPG	1.39863e-59	0.282858	0.373	0.098	2.48663e-55	3	CAPG	PC
BCL7C	5.44011e-59	0.460114	0.699	0.347	9.67197e-55	3	BCL7C	PC
SNRPG	1.03166e-58	0.498287	0.807	0.501	1.8342e-54	3	SNRPG	PC
CENPT	2.42055e-58	0.321179	0.47	0.153	4.3035e-54	3	CENPT	PC
C1QL11	4.18595e-58	0.65199	0.961	0.704	7.4422e-54	3	C1QL1	PC
LSM5	9.91588e-58	0.554746	0.788	0.5	1.76294e-53	3	LSM5	PC
CRNDE	1.44739e-57	0.271848	0.301	0.073	2.57332e-53	3	CRNDE	PC
PPIH	1.80551e-57	0.316001	0.487	0.171	3.21001e-53	3	PPIH	PC
TEX30	5.27068e-57	0.281311	0.349	0.095	9.37074e-53	3	TEX30	PC
SRSF10	1.39177e-56	0.478097	0.889	0.583	2.47443e-52	3	SRSF10	PC
KIAA0586	3.35733e-56	0.430344	0.564	0.22	5.96899e-52	3	KIAA0586	PC
H1FX	5.16831e-56	0.797605	0.8	0.457	9.18873e-52	3	H1FX	PC
HSP90B1	6.43982e-56	0.56705	0.986	0.838	1.14494e-51	3	HSP90B1	PC
ARL2	8.12847e-56	0.467112	0.764	0.427	1.44516e-51	3	ARL2	PC
RAD1	9.66052e-56	0.300091	0.448	0.149	1.71754e-51	3	RAD1	PC
ECI1	1.82215e-55	0.326943	0.506	0.181	3.2396e-51	3	ECI1	PC
KDELC2	2.26394e-55	0.441258	0.653	0.291	4.02505e-51	3	KDELC2	PC
PARD6G-AS1	3.14554e-55	0.558909	0.489	0.182	5.59246e-51	3	PARD6G-AS1	PC
SLC43A3	5.04452e-55	0.25321	0.429	0.133	8.96865e-51	3	SLC43A3	PC
HP1BP31	8.64933e-55	0.706147	0.855	0.575	1.53777e-50	3	HP1BP3	PC
SRSF2	2.723e-54	0.547589	0.846	0.585	4.84122e-50	3	SRSF2	PC
PA2G4	4.23904e-54	0.364798	0.511	0.191	7.5366e-50	3	PA2G4	PC
CTDSPL2	5.48377e-54	0.324173	0.535	0.198	9.74959e-50	3	CTDSPL2	PC
PPP1R1B	6.27893e-54	0.537593	0.412	0.136	1.11633e-49	3	PPP1R1B	PC
PXMP2	1.37182e-53	0.399851	0.6	0.257	2.43895e-49	3	PXMP2	PC
SYNE2	2.52334e-53	0.472874	0.692	0.313	4.48625e-49	3	SYNE2	PC
HDGF	3.82147e-53	0.445031	0.687	0.338	6.79419e-49	3	HDGF	PC
TCEAL7	4.25994e-53	0.29786	0.27	0.061	7.57375e-49	3	TCEAL7	PC
ERH	6.60944e-53	0.465381	0.87	0.634	1.17509e-48	3	ERH	PC
PGAM1	6.65731e-53	0.461066	0.971	0.845	1.1836e-48	3	PGAM1	PC
HSPA13	2.01194e-52	0.404047	0.542	0.221	3.57703e-48	3	HSPA13	PC
RIF1	5.8546e-51	0.391179	0.619	0.264	1.04089e-46	3	RIF1	PC
CEP70	6.84212e-51	0.289052	0.306	0.082	1.21646e-46	3	CEP70	PC
INSIG1	1.61587e-50	0.458637	0.74	0.37	2.87286e-46	3	INSIG1	PC
GPAA1	1.89938e-50	0.391963	0.701	0.363	3.37691e-46	3	GPAA1	PC
SNRPB	3.65055e-50	0.398233	0.663	0.332	6.49031e-46	3	SNRPB	PC
SLC25A5	4.02369e-50	0.600742	0.761	0.505	7.15372e-46	3	SLC25A5	PC
GUSB	4.08554e-50	0.388195	0.711	0.366	7.26368e-46	3	GUSB	PC
IKBIP	5.7918e-50	0.393041	0.629	0.308	1.02972e-45	3	IKBIP	PC
BRD81	1.40449e-49	0.421648	0.571	0.247	2.49705e-45	3	BRD8	PC
AC084033.3	3.24136e-49	0.48438	0.53	0.234	5.76282e-45	3	AC084033.3	PC
HSPB11	6.36884e-49	0.256259	0.4	0.134	1.13232e-44	3	HSPB11	PC
NDUFA4L2	8.81176e-49	0.7252	0.964	0.85	1.56664e-44	3	NDUFA4L2	PC
HAT1	1.32835e-48	0.302451	0.455	0.167	2.36168e-44	3	HAT1	PC
DRAP1	1.44525e-48	0.468092	0.863	0.608	2.5695e-44	3	DRAP1	PC
ANKRD36C	2.56891e-48	0.281821	0.523	0.194	4.56726e-44	3	ANKRD36C	PC
H2AFY	3.41088e-48	0.431877	0.651	0.336	6.06421e-44	3	H2AFY	PC
ARMC1	4.99458e-48	0.258848	0.463	0.166	8.87987e-44	3	ARMC1	PC
MZT2A	2.49572e-47	0.438253	0.913	0.692	4.43714e-43	3	MZT2A	PC
ACTL6A	3.94808e-47	0.283692	0.501	0.196	7.01929e-43	3	ACTL6A	PC
CSE1L	9.02136e-47	0.26458	0.378	0.122	1.60391e-42	3	CSE1L	PC
KHDRBS1	1.79915e-46	0.484577	0.778	0.494	3.19871e-42	3	KHDRBS1	PC
PKM	2.84997e-46	0.358726	0.981	0.893	5.06696e-42	3	PKM	PC
RALY	3.55363e-46	0.337857	0.537	0.233	6.31799e-42	3	RALY	PC
B3GAT3	4.4975e-46	0.456405	0.749	0.434	7.99611e-42	3	B3GAT3	PC
CBX1	1.61215e-45	0.432474	0.696	0.379	2.86624e-41	3	CBX1	PC
TPR	5.00246e-45	0.348621	0.61	0.285	8.89388e-41	3	TPR	PC
HIST1H2BJ	5.10258e-45	0.455695	0.359	0.115	9.07187e-41	3	HIST1H2BJ	PC
RBM8A	1.19762e-44	0.440126	0.875	0.632	2.12925e-40	3	RBM8A	PC
CYCS	1.5167e-44	0.310317	0.518	0.221	2.69653e-40	3	CYCS	PC
REEP4	6.90703e-44	0.262369	0.313	0.095	1.228e-39	3	REEP4	PC
PSME2	8.37938e-44	0.262657	0.414	0.15	1.48977e-39	3	PSME2	PC
RTN3	1.8378e-43	0.289568	0.446	0.173	3.26742e-39	3	RTN3	PC
PIN1	3.2473e-43	0.336972	0.559	0.257	5.77337e-39	3	PIN1	PC
HPRT1	4.1014e-43	0.279546	0.487	0.2	7.29189e-39	3	HPRT1	PC
ISOC1	7.58395e-43	0.256985	0.357	0.116	1.34835e-38	3	ISOC1	PC
PAICS	8.41805e-43	0.370966	0.653	0.349	1.49665e-38	3	PAICS	PC
HACD3	1.10788e-42	0.380112	0.658	0.355	1.9697e-38	3	HACD3	PC
NGLY1	1.1668e-42	0.350883	0.41	0.156	2.07445e-38	3	NGLY1	PC
MTFP1	1.95906e-42	0.387563	0.614	0.302	3.48301e-38	3	MTFP1	PC
CDK5RAP2	5.56159e-42	0.253954	0.361	0.12	9.88795e-38	3	CDK5RAP2	PC
BANF1	8.4182e-42	0.426992	0.841	0.622	1.49667e-37	3	BANF1	PC
BLOC1S1	1.00728e-41	0.388455	0.684	0.397	1.79084e-37	3	BLOC1S1	PC
VEGFB	1.23807e-41	0.376612	0.802	0.499	2.20117e-37	3	VEGFB	PC
ACTN41	1.78646e-41	0.340878	0.622	0.298	3.17615e-37	3	ACTN4	PC
TFDP1	2.25271e-41	0.28371	0.472	0.198	4.0051e-37	3	TFDP1	PC
PITHD1	2.62597e-41	0.251716	0.583	0.259	4.66872e-37	3	PITHD1	PC
RBBP4	3.95311e-41	0.319239	0.586	0.275	7.02823e-37	3	RBBP4	PC
SSRP1	4.2888e-41	0.259289	0.46	0.183	7.62505e-37	3	SSRP1	PC
SRSF7	8.87874e-41	0.393003	0.814	0.526	1.57855e-36	3	SRSF7	PC
HNRNPF	1.0492e-40	0.423795	0.74	0.442	1.86537e-36	3	HNRNPF	PC
POLD2	1.24941e-40	0.38383	0.764	0.465	2.22132e-36	3	POLD2	PC
FABP5	1.27944e-40	0.419632	0.684	0.404	2.27471e-36	3	FABP5	PC
2007-09-01	1.58009e-40	0.402362	0.945	0.79	2.80924e-36	3	2007-09-01	PC
HNRNPH11	3.3795e-40	0.448693	0.969	0.797	6.0084e-36	3	HNRNPH1	PC
PMM1	4.0109e-40	0.295606	0.564	0.269	7.13098e-36	3	PMM1	PC
LSM3	9.88101e-40	0.362776	0.663	0.367	1.75675e-35	3	LSM3	PC
PTBP11	1.2513e-39	0.330948	0.728	0.412	2.22468e-35	3	PTBP1	PC
RNASEH2C	1.28995e-39	0.401299	0.781	0.516	2.29339e-35	3	RNASEH2C	PC
TP53I13	1.43918e-39	0.39853	0.839	0.566	2.55873e-35	3	TP53I13	PC
DYNLT1	1.6736e-39	0.3264	0.706	0.388	2.97549e-35	3	DYNLT1	PC
SLC27A3	2.72973e-39	0.281132	0.378	0.137	4.85319e-35	3	SLC27A3	PC
PSMC3	4.35573e-39	0.35784	0.636	0.335	7.74405e-35	3	PSMC3	PC
NUDCD2	6.56498e-39	0.417924	0.622	0.334	1.16719e-34	3	NUDCD2	PC
NASP	7.95398e-39	0.35086	0.566	0.263	1.41414e-34	3	NASP	PC
CEP44	8.42021e-39	0.270672	0.419	0.159	1.49703e-34	3	CEP44	PC
HNRNPA0	2.54411e-38	0.365316	0.737	0.414	4.52317e-34	3	HNRNPA0	PC
HNRNPA3	3.43685e-38	0.360348	0.875	0.655	6.11037e-34	3	HNRNPA3	PC
CBX3	4.81204e-38	0.34799	0.802	0.525	8.55532e-34	3	CBX3	PC
AKR7A2	8.43373e-38	0.350698	0.805	0.525	1.49943e-33	3	AKR7A2	PC
PPM1G	9.69286e-38	0.263257	0.453	0.187	1.72329e-33	3	PPM1G	PC
RNPS1	1.45973e-37	0.298246	0.658	0.337	2.59525e-33	3	RNPS1	PC
RBMX	1.63512e-37	0.405135	0.781	0.513	2.90708e-33	3	RBMX	PC
DCTN3	2.82057e-37	0.422901	0.757	0.499	5.01469e-33	3	DCTN3	PC
PRKDC	4.42764e-37	0.323597	0.571	0.273	7.87189e-33	3	PRKDC	PC
LSM8	4.70341e-37	0.294871	0.672	0.364	8.36219e-33	3	LSM8	PC
NT5DC2	5.04133e-37	0.338513	0.561	0.276	8.96298e-33	3	NT5DC2	PC
PPP1CC	8.58717e-37	0.277223	0.701	0.375	1.52671e-32	3	PPP1CC	PC
NXPH4	1.43097e-36	0.3892	0.581	0.295	2.54412e-32	3	NXPH4	PC
VBP1	1.62294e-36	0.288831	0.682	0.375	2.88542e-32	3	VBP1	PC
UQCC2	1.69447e-36	0.358535	0.583	0.312	3.01259e-32	3	UQCC2	PC
SERBP1	1.80652e-36	0.399199	0.918	0.728	3.21181e-32	3	SERBP1	PC
RAD23A	4.63419e-36	0.376403	0.819	0.54	8.23913e-32	3	RAD23A	PC
TET1	6.28056e-36	0.418062	0.795	0.509	1.11662e-31	3	TET1	PC
CAVIN3	8.24469e-36	0.428965	0.53	0.272	1.46582e-31	3	CAVIN3	PC
PPP1R35	1.29143e-35	0.313178	0.429	0.18	2.29604e-31	3	PPP1R35	PC
BHLHE41	1.53391e-35	0.52344	0.708	0.44	2.72714e-31	3	BHLHE41	PC
KMT5A	1.85498e-35	0.297278	0.407	0.168	3.29796e-31	3	KMT5A	PC
PSMG2	2.12278e-35	0.314462	0.696	0.424	3.77409e-31	3	PSMG2	PC
EXOSC3	2.16481e-35	0.257464	0.487	0.216	3.84881e-31	3	EXOSC3	PC
CDK4	1.01091e-34	0.36925	0.66	0.385	1.7973e-30	3	CDK4	PC
SNAPC1	1.26638e-34	0.417805	0.624	0.359	2.2515e-30	3	SNAPC1	PC
ANKRD36	1.54801e-34	0.254129	0.407	0.159	2.7522e-30	3	ANKRD36	PC
ILF3	1.78568e-34	0.297407	0.658	0.351	3.17477e-30	3	ILF3	PC
LMF2	2.68885e-34	0.305046	0.607	0.323	4.78051e-30	3	LMF2	PC
SMS	3.94268e-34	0.380041	0.687	0.423	7.0097e-30	3	SMS	PC
SUGP2	1.02224e-33	0.261584	0.431	0.178	1.81745e-29	3	SUGP2	PC
EEF1AKMT2	1.30331e-33	0.329375	0.605	0.326	2.31716e-29	3	EEF1AKMT2	PC
POLE3	1.69322e-33	0.264739	0.629	0.321	3.01038e-29	3	POLE3	PC
MRPL17	2.2098e-33	0.387937	0.86	0.639	3.92881e-29	3	MRPL17	PC
TMEM18	6.27709e-33	0.258326	0.446	0.196	1.116e-28	3	TMEM18	PC
ANAPC11	7.13155e-33	0.36221	0.795	0.565	1.26792e-28	3	ANAPC11	PC
CNIH4	1.67508e-32	0.304233	0.566	0.303	2.97812e-28	3	CNIH4	PC
ARPC1A	1.71279e-32	0.304585	0.634	0.352	3.04517e-28	3	ARPC1A	PC
NONO	4.15868e-32	0.290538	0.665	0.377	7.39372e-28	3	NONO	PC
NAP1L1	5.95701e-32	0.328987	0.863	0.659	1.0591e-27	3	NAP1L1	PC
HLTF	1.14995e-31	0.252244	0.525	0.255	2.04449e-27	3	HLTF	PC
AGPAT5	1.19942e-31	0.319366	0.581	0.304	2.13244e-27	3	AGPAT5	PC
SLC20A1	1.26441e-31	0.297908	0.325	0.121	2.24799e-27	3	SLC20A1	PC
SAMD1	2.10842e-31	0.355647	0.477	0.227	3.74857e-27	3	SAMD1	PC
GPT2	2.7475e-31	0.361352	0.631	0.366	4.88478e-27	3	GPT2	PC
TRIR	2.75807e-31	0.319499	0.882	0.718	4.90358e-27	3	TRIR	PC
PDIA3	4.13939e-31	0.323668	0.93	0.746	7.35941e-27	3	PDIA3	PC
KCTD4	4.2368e-31	0.303983	0.424	0.182	7.5326e-27	3	KCTD4	PC
TGIF1	6.15177e-31	0.25965	0.477	0.219	1.09372e-26	3	TGIF1	PC
NDUFAF3	6.21584e-31	0.371445	0.704	0.461	1.10511e-26	3	NDUFAF3	PC
PHGDH	2.20524e-30	0.353604	0.655	0.378	3.9207e-26	3	PHGDH	PC
EIF4A3	2.36113e-30	0.265143	0.494	0.237	4.19785e-26	3	EIF4A3	PC
FIBP	2.37022e-30	0.271091	0.639	0.367	4.21402e-26	3	FIBP	PC
CCDC167	4.69423e-30	0.267362	0.446	0.214	8.34587e-26	3	CCDC167	PC
UBA2	6.77955e-30	0.319808	0.627	0.363	1.20534e-25	3	UBA2	PC
FBL	6.94151e-30	0.319234	0.737	0.48	1.23413e-25	3	FBL	PC
TECR	7.72161e-30	0.306045	0.757	0.555	1.37283e-25	3	TECR	PC
RNF5	1.15085e-29	0.260393	0.537	0.272	2.04609e-25	3	RNF5	PC
SPAG4	1.20316e-29	0.337853	0.352	0.149	2.1391e-25	3	SPAG4	PC
KIF5B	2.3619e-29	0.28949	0.598	0.338	4.19922e-25	3	KIF5B	PC
HIF1A	3.53237e-29	0.367453	0.829	0.583	6.28019e-25	3	HIF1A	PC
ERP29	1.15192e-28	0.30882	0.87	0.664	2.048e-24	3	ERP29	PC
LMO7	1.26268e-28	0.284094	0.446	0.21	2.24491e-24	3	LMO7	PC
FLOT1	1.83116e-28	0.270772	0.573	0.317	3.25562e-24	3	FLOT1	PC
CANX	3.03947e-28	0.292587	0.798	0.518	5.40387e-24	3	CANX	PC
BEND5	3.44798e-28	0.306966	0.513	0.269	6.13017e-24	3	BEND5	PC
EMP3	4.48753e-28	0.331265	0.872	0.68	7.97837e-24	3	EMP3	PC
RSBN1	4.9377e-28	0.287046	0.48	0.238	8.77874e-24	3	RSBN1	PC
RALBP1	1.62242e-27	0.257868	0.569	0.312	2.88449e-23	3	RALBP1	PC
RETREG2	1.79855e-27	0.3017	0.465	0.237	3.19765e-23	3	RETREG2	PC
GGCT	3.44623e-27	0.261219	0.417	0.2	6.12706e-23	3	GGCT	PC
MTHFS	7.19028e-27	0.295979	0.487	0.261	1.27836e-22	3	MTHFS	PC
SLC2A4RG	2.77725e-26	0.295516	0.651	0.389	4.93767e-22	3	SLC2A4RG	PC
SNRPD3	3.91993e-26	0.294636	0.819	0.638	6.96924e-22	3	SNRPD3	PC
HNRNPH3	4.01538e-26	0.265235	0.875	0.634	7.13894e-22	3	HNRNPH3	PC
XRCC6	1.03391e-25	0.259373	0.677	0.416	1.8382e-21	3	XRCC6	PC
EFEMP2	1.19702e-25	0.269015	0.901	0.768	2.12818e-21	3	EFEMP2	PC
ENO1	1.70027e-25	0.299581	0.993	0.959	3.02292e-21	3	ENO1	PC
MRPL51	2.67656e-25	0.266955	0.894	0.744	4.75866e-21	3	MRPL51	PC
SMCHD11	4.73471e-25	0.273001	0.675	0.395	8.41785e-21	3	SMCHD1	PC
SYPL1	5.98946e-25	0.294588	0.716	0.471	1.06487e-20	3	SYPL1	PC
BTG3	9.78219e-25	0.290393	0.733	0.483	1.73918e-20	3	BTG3	PC
PPP1R3C	1.42058e-24	0.346241	0.822	0.573	2.52566e-20	3	PPP1R3C	PC
AC097534.2	1.87079e-24	0.290932	0.571	0.325	3.32608e-20	3	AC097534.2	PC
ITM2C	2.21356e-24	0.303089	0.978	0.875	3.93548e-20	3	ITM2C	PC
TCEAL2	2.28302e-24	0.278556	0.619	0.362	4.05898e-20	3	TCEAL2	PC
ZNF395	3.58827e-24	0.275389	0.61	0.352	6.37959e-20	3	ZNF395	PC
ARPP19	4.80375e-24	0.266055	0.827	0.597	8.5406e-20	3	ARPP19	PC
SLC25A11	6.32175e-24	0.251801	0.6	0.349	1.12394e-19	3	SLC25A11	PC
AAMDC	6.43915e-24	0.251038	0.482	0.261	1.14482e-19	3	AAMDC	PC
SHMT2	7.86333e-24	0.261318	0.745	0.486	1.39802e-19	3	SHMT2	PC
PRELP	3.74895e-23	0.517159	0.954	0.86	6.66526e-19	3	PRELP	PC
CRELD2	4.5569e-23	0.250381	0.59	0.345	8.10172e-19	3	CRELD2	PC
2006-09-01	5.47077e-23	0.341745	0.535	0.316	9.72648e-19	3	2006-09-01	PC
SET	7.6086e-23	0.298617	0.863	0.645	1.35273e-18	3	SET	PC
ATP2B1	1.41021e-22	0.263074	0.496	0.261	2.50722e-18	3	ATP2B1	PC
CD59	2.12206e-22	0.308621	0.766	0.539	3.77281e-18	3	CD59	PC
UBE2I	2.22654e-22	0.27221	0.788	0.6	3.95856e-18	3	UBE2I	PC
UBB	2.53274e-22	0.35903	0.928	0.868	4.50296e-18	3	UBB	PC
HCFC1R1	3.44163e-22	0.253134	0.617	0.373	6.11887e-18	3	HCFC1R1	PC
CDKN2C	3.68114e-22	0.327168	0.68	0.451	6.54471e-18	3	CDKN2C	PC
HMGN3	1.25772e-21	0.252722	0.8	0.571	2.2361e-17	3	HMGN3	PC
SFPQ1	1.31941e-21	0.272035	0.708	0.461	2.34578e-17	3	SFPQ	PC
HSPD1	2.5455e-21	0.307512	0.807	0.602	4.52565e-17	3	HSPD1	PC
ILF2	6.48554e-21	0.250946	0.665	0.435	1.15306e-16	3	ILF2	PC
TUBB2B	1.351e-20	0.353358	0.846	0.639	2.40195e-16	3	TUBB2B	PC
HSPA8	1.99815e-20	0.268134	0.94	0.81	3.55251e-16	3	HSPA8	PC
SDCBP	2.34919e-20	0.257366	0.793	0.59	4.17662e-16	3	SDCBP	PC
MORF4L2	1.11529e-19	0.294868	0.894	0.741	1.98287e-15	3	MORF4L2	PC
TMBIM6	1.15922e-19	0.250837	0.87	0.694	2.06098e-15	3	TMBIM6	PC
CLEC11A	2.01563e-18	0.610522	0.766	0.647	3.58358e-14	3	CLEC11A	PC
PHPT1	4.29494e-18	0.27678	0.865	0.738	7.63597e-14	3	PHPT1	PC
NPW	2.56163e-17	0.269102	0.561	0.351	4.55433e-13	3	NPW	PC
TMEM45A	1.27386e-14	0.258552	0.942	0.788	2.26479e-10	3	TMEM45A	PC
MMP9	0	3.78314	0.49	0.003	0	4	MMP9	fibroblast
OLFML2B	0	1.81105	0.796	0.003	0	4	OLFML2B	fibroblast
NOTCH3	0	1.50358	0.653	0.001	0	4	NOTCH3	fibroblast
ZEB2	0	1.13768	0.49	0.002	0	4	ZEB2	fibroblast
RARRES3	0	0.604173	0.306	0	0	4	RARRES3	fibroblast
MME	1.23135e-292	1.14465	0.429	0.003	2.18921e-288	4	MME	fibroblast
GGT5	1.56318e-273	0.697611	0.347	0.002	2.77919e-269	4	GGT5	fibroblast
VGLL3	1.02703e-241	0.754959	0.286	0.001	1.82596e-237	4	VGLL3	fibroblast
RFTN1	1.06807e-227	0.739066	0.367	0.003	1.89891e-223	4	RFTN1	fibroblast
MMP11	1.21836e-188	1.17687	0.388	0.005	2.16612e-184	4	MMP11	fibroblast
CYP1B1	5.41961e-188	1.11077	0.408	0.006	9.63553e-184	4	CYP1B1	fibroblast
VCAN	1.95819e-154	2.36865	0.673	0.026	3.48147e-150	4	VCAN	fibroblast
COL1A1	1.69921e-153	4.84278	0.898	0.051	3.02103e-149	4	COL1A1	fibroblast
SERPINF1	6.49711e-148	1.08238	0.449	0.01	1.15512e-143	4	SERPINF1	fibroblast
CDH2	5.74532e-141	0.732018	0.347	0.006	1.02146e-136	4	CDH2	fibroblast
TNFSF11	1.86666e-138	0.556014	0.347	0.006	3.31874e-134	4	TNFSF11	fibroblast
POSTN	2.25086e-125	2.19082	0.429	0.012	4.0018e-121	4	POSTN	fibroblast
OLFML2A	1.27797e-121	0.966278	0.306	0.005	2.27211e-117	4	OLFML2A	fibroblast
MEOX2	9.2296e-117	0.736701	0.286	0.005	1.64093e-112	4	MEOX2	fibroblast
KCNMB4	1.11633e-116	0.49089	0.347	0.008	1.98471e-112	4	KCNMB4	fibroblast
ECM2	2.29384e-113	0.586633	0.347	0.008	4.07822e-109	4	ECM2	fibroblast
STEAP4	2.80954e-111	0.83468	0.265	0.004	4.99509e-107	4	STEAP4	fibroblast
COL24A1	1.76702e-108	0.794449	0.449	0.015	3.14158e-104	4	COL24A1	fibroblast
SERPING1	1.34488e-100	0.86139	0.51	0.022	2.39106e-96	4	SERPING1	fibroblast
MMP13	1.04989e-96	3.72093	0.714	0.051	1.86659e-92	4	MMP13	fibroblast
HDAC9	8.39791e-89	0.715385	0.306	0.008	1.49306e-84	4	HDAC9	fibroblast
SPARCL1	4.67315e-85	1.42736	0.286	0.008	8.3084e-81	4	SPARCL1	fibroblast
SLIT2	2.1119e-82	0.881222	0.388	0.016	3.75474e-78	4	SLIT2	fibroblast
RAB31	3.79169e-81	0.51118	0.327	0.011	6.74125e-77	4	RAB31	fibroblast
CSF1	1.64243e-80	0.778265	0.327	0.011	2.92008e-76	4	CSF1	fibroblast
FMNL3	5.68017e-80	0.47186	0.347	0.012	1.00988e-75	4	FMNL3	fibroblast
COL1A2	4.46154e-77	3.99371	0.918	0.12	7.93217e-73	4	COL1A2	fibroblast
TNC	7.70408e-76	1.92291	0.673	0.057	1.36971e-71	4	TNC	fibroblast
MXRA5	4.98993e-67	0.859422	0.469	0.029	8.8716e-63	4	MXRA5	fibroblast
PRSS23	1.46872e-64	1.62966	0.714	0.078	2.61123e-60	4	PRSS23	fibroblast
TGFBI	3.43872e-58	1.26705	0.612	0.06	6.1137e-54	4	TGFBI	fibroblast
HOPX	5.18936e-58	0.640384	0.286	0.012	9.22616e-54	4	HOPX	fibroblast
VCAM1	5.8518e-58	0.680878	0.265	0.01	1.04039e-53	4	VCAM1	fibroblast
S100A4	9.1069e-53	1.57802	0.367	0.023	1.61912e-48	4	S100A4	fibroblast
MAFB	1.78649e-51	1.65399	0.367	0.024	3.17619e-47	4	MAFB	fibroblast
C1R	8.04024e-50	0.627452	0.367	0.024	1.42947e-45	4	C1R	fibroblast
COL5A3	1.20043e-48	0.802314	0.327	0.02	2.13425e-44	4	COL5A3	fibroblast
RUNX1	1.66423e-47	0.622032	0.367	0.025	2.95884e-43	4	RUNX1	fibroblast
COL6A3	2.70751e-46	2.07248	0.918	0.215	4.81367e-42	4	COL6A3	fibroblast
FAP	4.82292e-44	0.77144	0.571	0.066	8.57467e-40	4	FAP	fibroblast
OLFML3	8.6809e-44	1.03624	0.531	0.061	1.54338e-39	4	OLFML3	fibroblast
MXRA8	6.46701e-39	1.45094	0.878	0.208	1.14977e-34	4	MXRA8	fibroblast
ARL4C	1.46457e-38	0.693366	0.265	0.016	2.60386e-34	4	ARL4C	fibroblast
C19orf66	2.27039e-38	0.400319	0.367	0.031	4.03653e-34	4	C19orf66	fibroblast
GPM6B	2.40152e-38	0.915745	0.469	0.052	4.26965e-34	4	GPM6B	fibroblast
COL12A1	4.26026e-38	3.04221	0.878	0.254	7.57432e-34	4	COL12A1	fibroblast
PCDH18	1.02862e-37	0.627893	0.306	0.022	1.82878e-33	4	PCDH18	fibroblast
CEMIP	1.34474e-34	1.49848	0.265	0.018	2.39082e-30	4	CEMIP	fibroblast
2011-09-01	8.07387e-34	1.24469	0.776	0.183	1.43545e-29	4	2011-09-01	fibroblast
THBS2	1.11407e-33	1.60162	0.449	0.057	1.9807e-29	4	THBS2	fibroblast
FGD6	1.27671e-32	0.45133	0.306	0.026	2.26987e-28	4	FGD6	fibroblast
ANGPT2	2.58699e-31	0.800326	0.388	0.044	4.59942e-27	4	ANGPT2	fibroblast
CD248	1.59477e-29	0.513592	0.286	0.025	2.83535e-25	4	CD248	fibroblast
LOXL1	5.81549e-29	0.45174	0.327	0.033	1.03394e-24	4	LOXL1	fibroblast
CYTOR	2.4599e-28	0.880795	0.633	0.133	4.37345e-24	4	CYTOR	fibroblast
STK17B	1.87645e-27	0.699991	0.408	0.055	3.33614e-23	4	STK17B	fibroblast
CTSK	5.24349e-27	0.720885	0.429	0.061	9.3224e-23	4	CTSK	fibroblast
C1QTNF6	8.97269e-27	0.609904	0.408	0.056	1.59525e-22	4	C1QTNF6	fibroblast
LAMA4	1.34589e-26	2.06299	0.918	0.504	2.39286e-22	4	LAMA4	fibroblast
ANO6	1.81494e-26	0.546516	0.367	0.045	3.22679e-22	4	ANO6	fibroblast
SULF1	2.45925e-26	1.07896	0.388	0.052	4.3723e-22	4	SULF1	fibroblast
RBMS3	4.28615e-26	0.681369	0.347	0.041	7.62035e-22	4	RBMS3	fibroblast
FNDC1	4.93796e-26	1.02171	0.408	0.059	8.7792e-22	4	FNDC1	fibroblast
ARHGAP42	1.02654e-25	0.525374	0.429	0.064	1.82508e-21	4	ARHGAP42	fibroblast
FBN1	7.93116e-25	1.06314	0.714	0.191	1.41008e-20	4	FBN1	fibroblast
FAT1	1.39181e-24	1.35832	0.673	0.179	2.4745e-20	4	FAT1	fibroblast
NNMT	2.00799e-24	1.22215	0.49	0.088	3.57e-20	4	NNMT	fibroblast
TWIST1	1.23142e-23	0.68389	0.469	0.083	2.18934e-19	4	TWIST1	fibroblast
PDLIM5	1.49802e-23	0.80831	0.531	0.107	2.66333e-19	4	PDLIM5	fibroblast
TSPAN11	5.19845e-23	0.407166	0.265	0.027	9.24233e-19	4	TSPAN11	fibroblast
RAB3IL1	9.19613e-23	0.459177	0.286	0.032	1.63498e-18	4	RAB3IL1	fibroblast
THY1	4.92686e-22	1.72075	0.837	0.353	8.75947e-18	4	THY1	fibroblast
HECA	1.63798e-21	0.430354	0.327	0.044	2.91217e-17	4	HECA	fibroblast
CNN2	2.61544e-21	0.534829	0.408	0.069	4.65e-17	4	CNN2	fibroblast
RCBTB2	3.95011e-21	0.391492	0.306	0.039	7.02291e-17	4	RCBTB2	fibroblast
COL6A21	7.07374e-21	1.34816	1	0.897	1.25764e-16	4	COL6A2	fibroblast
SCARA3	8.9437e-21	0.873803	0.469	0.092	1.5901e-16	4	SCARA3	fibroblast
PRRX1	1.6004e-20	0.567556	0.306	0.041	2.84535e-16	4	PRRX1	fibroblast
BICC1	6.34036e-20	0.784241	0.571	0.143	1.12725e-15	4	BICC1	fibroblast
IFITM1	7.20319e-20	0.457166	0.286	0.037	1.28065e-15	4	IFITM1	fibroblast
COL6A11	1.34822e-19	1.49778	0.98	0.737	2.397e-15	4	COL6A1	fibroblast
CHCHD10	1.76098e-19	0.883045	0.571	0.159	3.13086e-15	4	CHCHD10	fibroblast
SELENOP	1.81584e-18	1.36845	0.816	0.407	3.22837e-14	4	SELENOP	fibroblast
B4GALT1	2.22018e-18	0.707897	0.571	0.148	3.94726e-14	4	B4GALT1	fibroblast
GNG12	3.30088e-18	0.565231	0.531	0.131	5.86863e-14	4	GNG12	fibroblast
TAGLN	3.56577e-18	0.910733	0.327	0.053	6.33958e-14	4	TAGLN	fibroblast
AFAP1	3.61337e-18	0.519725	0.367	0.064	6.4242e-14	4	AFAP1	fibroblast
EDNRA	6.44149e-18	1.08525	0.388	0.078	1.14523e-13	4	EDNRA	fibroblast
FOXP1	1.22759e-17	0.800153	0.49	0.114	2.18253e-13	4	FOXP1	fibroblast
MMP141	4.9761e-17	1.48328	0.755	0.348	8.84702e-13	4	MMP14	fibroblast
OGN	1.36386e-16	1.92704	0.49	0.134	2.42481e-12	4	OGN	fibroblast
MYOF	1.98111e-16	0.53771	0.265	0.038	3.52222e-12	4	MYOF	fibroblast
VMP1	3.63894e-16	1.12139	0.653	0.264	6.46968e-12	4	VMP1	fibroblast
ANGPT1	6.81894e-16	0.540416	0.347	0.066	1.21234e-11	4	ANGPT1	fibroblast
TCIRG1	1.56992e-15	0.343042	0.265	0.04	2.79117e-11	4	TCIRG1	fibroblast
CALD1	2.90446e-15	0.950183	0.959	0.696	5.16385e-11	4	CALD1	fibroblast
TNFSF12	3.00138e-15	0.683332	0.347	0.067	5.33615e-11	4	TNFSF12	fibroblast
COL5A11	3.62574e-15	1.31225	0.837	0.517	6.44621e-11	4	COL5A1	fibroblast
FRMD6	1.29764e-14	0.741734	0.49	0.132	2.30708e-10	4	FRMD6	fibroblast
BMP4	2.78292e-14	0.348919	0.265	0.044	4.94776e-10	4	BMP4	fibroblast
BASP1	2.813e-14	0.493485	0.347	0.072	5.00123e-10	4	BASP1	fibroblast
RIPOR1	3.79189e-14	0.470537	0.306	0.056	6.74159e-10	4	RIPOR1	fibroblast
MAP4K4	8.83102e-14	0.715998	0.531	0.168	1.57007e-09	4	MAP4K4	fibroblast
ODF2L	9.337e-14	0.733374	0.551	0.181	1.66003e-09	4	ODF2L	fibroblast
FLRT2	1.11975e-13	0.555881	0.49	0.134	1.99081e-09	4	FLRT2	fibroblast
DYNC2H1	1.66114e-13	0.700949	0.531	0.169	2.95334e-09	4	DYNC2H1	fibroblast
CAP1	2.40399e-13	0.426491	0.388	0.092	4.27405e-09	4	CAP1	fibroblast
SLC3A2	2.719e-13	1.01518	0.776	0.438	4.83411e-09	4	SLC3A2	fibroblast
ARID5B	2.86973e-13	0.505674	0.367	0.085	5.10209e-09	4	ARID5B	fibroblast
EVA1B	3.40075e-13	0.685716	0.816	0.47	6.04619e-09	4	EVA1B	fibroblast
TP53I3	3.80671e-13	0.363469	0.306	0.062	6.76795e-09	4	TP53I3	fibroblast
PSME1	5.21426e-13	0.66423	0.449	0.129	9.27044e-09	4	PSME1	fibroblast
ITGB11	7.84681e-13	0.787078	0.878	0.714	1.39509e-08	4	ITGB1	fibroblast
FRMD4A	8.42148e-13	0.36087	0.265	0.047	1.49726e-08	4	FRMD4A	fibroblast
PARD6G	1.16299e-12	0.547482	0.388	0.102	2.06767e-08	4	PARD6G	fibroblast
PLXNB2	1.43097e-12	0.637084	0.633	0.24	2.54412e-08	4	PLXNB2	fibroblast
CDH11	1.67404e-12	0.826811	0.571	0.215	2.97627e-08	4	CDH11	fibroblast
MYO1E	1.77754e-12	0.635811	0.429	0.124	3.16029e-08	4	MYO1E	fibroblast
LSP1	1.8445e-12	0.466077	0.286	0.057	3.27934e-08	4	LSP1	fibroblast
NCALD	2.41649e-12	0.402431	0.306	0.062	4.29627e-08	4	NCALD	fibroblast
SMCO4	5.81581e-12	0.579375	0.531	0.186	1.03399e-07	4	SMCO4	fibroblast
PLS3	1.30548e-11	0.642222	0.469	0.158	2.32101e-07	4	PLS3	fibroblast
RGS2	2.34308e-11	0.819937	0.469	0.156	4.16577e-07	4	RGS2	fibroblast
TMEM50A	4.50301e-11	0.592396	0.673	0.336	8.0059e-07	4	TMEM50A	fibroblast
CNKSR3	5.4507e-11	0.33753	0.286	0.061	9.6908e-07	4	CNKSR3	fibroblast
WDFY2	6.41784e-11	0.438537	0.306	0.071	1.14103e-06	4	WDFY2	fibroblast
AEBP1	7.24709e-11	1.18078	0.694	0.412	1.28846e-06	4	AEBP1	fibroblast
PTPN13	1.63504e-10	0.397795	0.286	0.064	2.90693e-06	4	PTPN13	fibroblast
CAST	2.06536e-10	0.633421	0.429	0.136	3.672e-06	4	CAST	fibroblast
DKK3	2.12983e-10	0.496024	0.408	0.125	3.78663e-06	4	DKK3	fibroblast
ANTXR1	2.15427e-10	0.754076	0.51	0.191	3.83008e-06	4	ANTXR1	fibroblast
NTAN1	2.6346e-10	0.358289	0.367	0.103	4.68406e-06	4	NTAN1	fibroblast
HACD4	2.68972e-10	0.450061	0.347	0.097	4.78205e-06	4	HACD4	fibroblast
LEF1	2.88017e-10	0.769782	0.469	0.17	5.12066e-06	4	LEF1	fibroblast
PCOLCE	3.40223e-10	0.803537	0.939	0.784	6.04883e-06	4	PCOLCE	fibroblast
ENPP2	3.49347e-10	0.981965	0.449	0.157	6.21103e-06	4	ENPP2	fibroblast
ANGPTL1	4.13557e-10	0.584122	0.327	0.083	7.35263e-06	4	ANGPTL1	fibroblast
NET1	7.02789e-10	0.575004	0.51	0.191	1.24949e-05	4	NET1	fibroblast
CHD4	7.6456e-10	0.441193	0.449	0.152	1.35931e-05	4	CHD4	fibroblast
C1orf198	7.88443e-10	0.537885	0.408	0.131	1.40177e-05	4	C1orf198	fibroblast
RABGAP1	8.02563e-10	0.580334	0.367	0.104	1.42688e-05	4	RABGAP1	fibroblast
CLMP	9.06508e-10	0.636815	0.469	0.176	1.61168e-05	4	CLMP	fibroblast
NAT14	1.23267e-09	0.395345	0.286	0.069	2.19156e-05	4	NAT14	fibroblast
STX7	1.43951e-09	0.459265	0.469	0.172	2.5593e-05	4	STX7	fibroblast
DDIT3	1.68319e-09	0.585873	0.367	0.112	2.99255e-05	4	DDIT3	fibroblast
ABI1	2.0985e-09	0.62248	0.449	0.158	3.73093e-05	4	ABI1	fibroblast
HTRA1	2.50927e-09	0.51898	0.51	0.198	4.46124e-05	4	HTRA1	fibroblast
KLF12	2.98191e-09	0.292652	0.327	0.087	5.30155e-05	4	KLF12	fibroblast
LPP1	3.27336e-09	0.702491	0.673	0.339	5.81971e-05	4	LPP	fibroblast
SMOC1	3.38239e-09	0.615189	0.327	0.092	6.01355e-05	4	SMOC1	fibroblast
ETHE1	3.8827e-09	0.317035	0.306	0.082	6.90305e-05	4	ETHE1	fibroblast
PIK3R1	4.3433e-09	0.454876	0.408	0.135	7.72195e-05	4	PIK3R1	fibroblast
KANK2	4.36938e-09	0.324242	0.306	0.08	7.76833e-05	4	KANK2	fibroblast
C9orf16	4.76952e-09	0.734656	0.551	0.265	8.47973e-05	4	C9orf16	fibroblast
TGFB3	7.99756e-09	0.328594	0.265	0.064	0.000142189	4	TGFB3	fibroblast
SOX4	8.01705e-09	0.706084	0.673	0.369	0.000142535	4	SOX4	fibroblast
DCTN1	8.08898e-09	0.490523	0.429	0.154	0.000143814	4	DCTN1	fibroblast
EFNB1	1.20282e-08	0.339594	0.327	0.096	0.000213849	4	EFNB1	fibroblast
DYRK2	1.27347e-08	0.433126	0.449	0.168	0.000226411	4	DYRK2	fibroblast
PLEC	1.35044e-08	0.519418	0.449	0.164	0.000240095	4	PLEC	fibroblast
ITSN1	1.44362e-08	0.333314	0.347	0.105	0.000256662	4	ITSN1	fibroblast
MAP1LC3A	1.5283e-08	0.508053	0.49	0.202	0.000271716	4	MAP1LC3A	fibroblast
RIN2	1.53785e-08	0.475024	0.388	0.13	0.000273415	4	RIN2	fibroblast
ANKRD50	1.6995e-08	0.401573	0.306	0.083	0.000302154	4	ANKRD50	fibroblast
JMJD1C1	1.81528e-08	0.604902	0.694	0.409	0.000322738	4	JMJD1C	fibroblast
IL1R1	2.34453e-08	0.448906	0.347	0.109	0.000416834	4	IL1R1	fibroblast
PRR5	2.93599e-08	0.326643	0.286	0.079	0.00052199	4	PRR5	fibroblast
AC245297.3	3.05031e-08	0.310994	0.408	0.14	0.000542314	4	AC245297.3	fibroblast
EPB41L2	3.1719e-08	0.521046	0.469	0.194	0.000563932	4	EPB41L2	fibroblast
DNAJC13	3.99356e-08	0.606243	0.388	0.135	0.000710016	4	DNAJC13	fibroblast
TNFRSF1A	4.30432e-08	0.557096	0.673	0.398	0.000765265	4	TNFRSF1A	fibroblast
CD81	4.33408e-08	0.449619	0.878	0.848	0.000770555	4	CD81	fibroblast
MEGF10	4.63421e-08	0.420051	0.265	0.071	0.000823917	4	MEGF10	fibroblast
COX6B1	5.05266e-08	0.613673	0.857	0.67	0.000898312	4	COX6B1	fibroblast
SPATS2L	5.59359e-08	0.500611	0.673	0.377	0.000994485	4	SPATS2L	fibroblast
EMP2	6.60924e-08	0.577657	0.551	0.278	0.00117506	4	EMP2	fibroblast
KLF10	7.18202e-08	0.460525	0.327	0.103	0.00127689	4	KLF10	fibroblast
AXL	8.22129e-08	0.451544	0.429	0.167	0.00146166	4	AXL	fibroblast
RUNX1T1	8.44286e-08	0.25967	0.265	0.068	0.00150106	4	RUNX1T1	fibroblast
DLX5	8.89873e-08	0.592809	0.469	0.212	0.00158211	4	DLX5	fibroblast
FOXC1	1.14908e-07	0.861922	0.592	0.312	0.00204295	4	FOXC1	fibroblast
DLC1	1.30257e-07	0.722359	0.673	0.367	0.00231584	4	DLC1	fibroblast
SMOX	1.56882e-07	0.445163	0.286	0.084	0.0027892	4	SMOX	fibroblast
KLHL24	1.57292e-07	0.57097	0.469	0.198	0.00279649	4	KLHL24	fibroblast
AP2S1	1.57989e-07	0.948132	0.653	0.464	0.00280888	4	AP2S1	fibroblast
ANKRD10	1.91538e-07	0.713533	0.531	0.253	0.00340536	4	ANKRD10	fibroblast
ZNF532	1.97583e-07	0.470965	0.306	0.094	0.00351284	4	ZNF532	fibroblast
ZYX	2.0474e-07	0.433548	0.265	0.076	0.00364008	4	ZYX	fibroblast
KCTD15	2.25941e-07	0.285043	0.306	0.092	0.004017	4	KCTD15	fibroblast
TGFB1I1	2.5093e-07	0.708216	0.551	0.293	0.00446128	4	TGFB1I1	fibroblast
MGST3	2.58525e-07	0.68638	0.755	0.568	0.00459631	4	MGST3	fibroblast
VPS28	2.59709e-07	0.552611	0.735	0.51	0.00461736	4	VPS28	fibroblast
EMILIN11	2.69369e-07	0.627456	0.796	0.571	0.00478911	4	EMILIN1	fibroblast
HMGXB3	2.72425e-07	0.34008	0.327	0.107	0.00484344	4	HMGXB3	fibroblast
ZSWIM8	2.73608e-07	0.441465	0.388	0.142	0.00486448	4	ZSWIM8	fibroblast
THADA	2.74801e-07	0.300284	0.306	0.096	0.00488568	4	THADA	fibroblast
LTBP4	2.92294e-07	0.499974	0.347	0.118	0.00519669	4	LTBP4	fibroblast
MYL12B	3.01528e-07	0.577157	0.857	0.67	0.00536086	4	MYL12B	fibroblast
RAB11B	3.51951e-07	0.547284	0.673	0.437	0.00625734	4	RAB11B	fibroblast
SHISA5	3.77533e-07	0.463882	0.367	0.138	0.00671216	4	SHISA5	fibroblast
RARA	3.89441e-07	0.429368	0.408	0.159	0.00692387	4	RARA	fibroblast
IAH1	3.90534e-07	0.47393	0.49	0.235	0.0069433	4	IAH1	fibroblast
ITGAV	4.05974e-07	0.561045	0.551	0.268	0.00721782	4	ITGAV	fibroblast
YWHAZ	4.57582e-07	0.538743	0.633	0.376	0.00813535	4	YWHAZ	fibroblast
LAMTOR4	7.02992e-07	0.520321	0.796	0.611	0.0124985	4	LAMTOR4	fibroblast
FOXP2	7.15753e-07	0.492343	0.429	0.181	0.0127254	4	FOXP2	fibroblast
INF2	7.94084e-07	0.42122	0.429	0.179	0.014118	4	INF2	fibroblast
SPRED1	9.11151e-07	0.405698	0.265	0.08	0.0161994	4	SPRED1	fibroblast
TLN1	9.21361e-07	0.626242	0.51	0.26	0.0163809	4	TLN1	fibroblast
ADGRA2	9.43883e-07	0.488248	0.306	0.1	0.0167813	4	ADGRA2	fibroblast
LTBR	9.76376e-07	0.329784	0.367	0.139	0.017359	4	LTBR	fibroblast
KAT7	1.03451e-06	0.290979	0.265	0.079	0.0183926	4	KAT7	fibroblast
RPL13A	1.15157e-06	0.438875	0.98	0.926	0.0204738	4	RPL13A	fibroblast
RBMS1	1.21262e-06	0.337347	0.429	0.18	0.0215592	4	RBMS1	fibroblast
MED13	1.36177e-06	0.300381	0.449	0.185	0.0242109	4	MED13	fibroblast
ITGB5	1.55404e-06	0.532128	0.469	0.226	0.0276293	4	ITGB5	fibroblast
PARD3	1.58644e-06	0.269358	0.265	0.081	0.0282053	4	PARD3	fibroblast
DDX51	1.88131e-06	0.479637	0.694	0.405	0.0334477	4	DDX5	fibroblast
ESYT2	2.14821e-06	0.372553	0.327	0.119	0.038193	4	ESYT2	fibroblast
ARHGEF12	2.60265e-06	0.393095	0.367	0.145	0.0462725	4	ARHGEF12	fibroblast
GADD45A	2.75357e-06	0.795231	0.51	0.282	0.0489556	4	GADD45A	fibroblast
IGFBP3	0	3.62433	0.697	0.006	0	5	IGFBP3	endothelial cell
CLDN5	0	3.09163	0.939	0.003	0	5	CLDN5	endothelial cell
PLVAP	0	2.95911	0.848	0.001	0	5	PLVAP	endothelial cell
AQP1	0	2.68267	0.788	0.003	0	5	AQP1	endothelial cell
FLT1	0	2.54676	0.848	0.001	0	5	FLT1	endothelial cell
TCIM	0	2.43816	0.727	0.001	0	5	TCIM	endothelial cell
PECAM1	0	2.2879	0.939	0.001	0	5	PECAM1	endothelial cell
RAPGEF5	0	2.15976	0.848	0.004	0	5	RAPGEF5	endothelial cell
CALCRL	0	2.06384	0.697	0.001	0	5	CALCRL	endothelial cell
TP53I11	0	2.04561	0.758	0.006	0	5	TP53I11	endothelial cell
IL32	0	1.97298	0.697	0.001	0	5	IL32	endothelial cell
CLEC14A	0	1.88615	0.697	0.001	0	5	CLEC14A	endothelial cell
CD34	0	1.83026	0.697	0.005	0	5	CD34	endothelial cell
CD93	0	1.81843	0.667	0	0	5	CD93	endothelial cell
PLK2	0	1.81717	0.697	0.004	0	5	PLK2	endothelial cell
CDH5	0	1.71023	0.727	0	0	5	CDH5	endothelial cell
PODXL	0	1.68985	0.667	0.003	0	5	PODXL	endothelial cell
KDR	0	1.58226	0.667	0	0	5	KDR	endothelial cell
ADGRL4	0	1.56546	0.606	0.001	0	5	ADGRL4	endothelial cell
ESAM	0	1.55806	0.697	0.002	0	5	ESAM	endothelial cell
CLEC2B	0	1.54738	0.545	0.001	0	5	CLEC2B	endothelial cell
EMCN	0	1.537	0.636	0	0	5	EMCN	endothelial cell
RASGRP3	0	1.47925	0.606	0.004	0	5	RASGRP3	endothelial cell
NOTCH4	0	1.46861	0.606	0.003	0	5	NOTCH4	endothelial cell
DUSP6	0	1.4681	0.606	0.003	0	5	DUSP6	endothelial cell
RNASE1	0	1.4587	0.697	0.001	0	5	RNASE1	endothelial cell
PCDH17	0	1.44547	0.545	0.002	0	5	PCDH17	endothelial cell
FABP4	0	1.4224	0.394	0.001	0	5	FABP4	endothelial cell
KANK3	0	1.40356	0.485	0.001	0	5	KANK3	endothelial cell
SHANK3	0	1.39854	0.545	0.003	0	5	SHANK3	endothelial cell
MYCT1	0	1.38372	0.515	0	0	5	MYCT1	endothelial cell
HIC1	0	1.37835	0.515	0.003	0	5	HIC1	endothelial cell
DLL4	0	1.34511	0.545	0.001	0	5	DLL4	endothelial cell
TIE1	0	1.3419	0.636	0.001	0	5	TIE1	endothelial cell
APLNR	0	1.33145	0.394	0	0	5	APLNR	endothelial cell
TMEM255B	0	1.32808	0.576	0.001	0	5	TMEM255B	endothelial cell
MMRN2	0	1.32194	0.606	0.001	0	5	MMRN2	endothelial cell
ADGRF5	0	1.28678	0.515	0.001	0	5	ADGRF5	endothelial cell
PTPRB	0	1.25495	0.515	0	0	5	PTPRB	endothelial cell
PCDH12	0	1.22522	0.485	0.001	0	5	PCDH12	endothelial cell
CAVIN2	0	1.2195	0.545	0	0	5	CAVIN2	endothelial cell
SOX7	0	1.19587	0.515	0.001	0	5	SOX7	endothelial cell
BCL6B	0	1.17872	0.485	0.001	0	5	BCL6B	endothelial cell
FLT4	0	1.16067	0.485	0.001	0	5	FLT4	endothelial cell
VWF	0	1.1599	0.485	0.001	0	5	VWF	endothelial cell
LRRC32	0	1.10335	0.424	0.001	0	5	LRRC32	endothelial cell
F2R	0	1.06848	0.515	0.003	0	5	F2R	endothelial cell
TBX1	0	1.04874	0.394	0.001	0	5	TBX1	endothelial cell
ZNF467	0	1.02289	0.515	0.003	0	5	ZNF467	endothelial cell
GIMAP4	0	1.01116	0.424	0.001	0	5	GIMAP4	endothelial cell
JUP	0	1.00333	0.576	0.002	0	5	JUP	endothelial cell
ADCY4	0	0.998344	0.455	0.001	0	5	ADCY4	endothelial cell
NOVA2	0	0.993359	0.364	0	0	5	NOVA2	endothelial cell
PDE2A	0	0.97151	0.485	0	0	5	PDE2A	endothelial cell
AL590226.1	0	0.968377	0.303	0	0	5	AL590226.1	endothelial cell
LMO2	0	0.962356	0.455	0	0	5	LMO2	endothelial cell
PCAT19	0	0.934681	0.424	0	0	5	PCAT19	endothelial cell
PEAR1	0	0.932175	0.485	0.002	0	5	PEAR1	endothelial cell
ECSCR	0	0.872517	0.455	0	0	5	ECSCR	endothelial cell
ROBO4	0	0.847815	0.394	0	0	5	ROBO4	endothelial cell
ENTPD1	0	0.842852	0.424	0.001	0	5	ENTPD1	endothelial cell
CXorf36	0	0.830798	0.424	0	0	5	CXorf36	endothelial cell
ITGA2	0	0.796977	0.394	0.001	0	5	ITGA2	endothelial cell
GIMAP7	0	0.761492	0.424	0	0	5	GIMAP7	endothelial cell
GIMAP1	0	0.740527	0.394	0	0	5	GIMAP1	endothelial cell
GRAP	0	0.732074	0.303	0	0	5	GRAP	endothelial cell
MMRN1	0	0.718484	0.364	0	0	5	MMRN1	endothelial cell
ADGRG1	0	0.713001	0.333	0	0	5	ADGRG1	endothelial cell
S1PR1	0	0.70775	0.394	0	0	5	S1PR1	endothelial cell
HHEX	0	0.62464	0.333	0	0	5	HHEX	endothelial cell
NPR1	0	0.576679	0.333	0	0	5	NPR1	endothelial cell
MFNG	0	0.491185	0.273	0	0	5	MFNG	endothelial cell
SHE	2.66001e-306	0.879869	0.303	0	4.72923e-302	5	SHE	endothelial cell
CRMP1	6.42689e-298	0.39707	0.273	0	1.14264e-293	5	CRMP1	endothelial cell
MTSS1	1.25958e-294	1.21571	0.515	0.003	2.2394e-290	5	MTSS1	endothelial cell
CD200	8.00955e-278	0.764632	0.333	0.001	1.42402e-273	5	CD200	endothelial cell
PREX2	2.21017e-262	0.740374	0.303	0.001	3.92947e-258	5	PREX2	endothelial cell
PALMD	1.87203e-258	1.25612	0.394	0.002	3.32828e-254	5	PALMD	endothelial cell
TM4SF18	7.71687e-245	0.745403	0.303	0.001	1.37198e-240	5	TM4SF18	endothelial cell
SOX17	3.28731e-240	0.788856	0.364	0.002	5.84451e-236	5	SOX17	endothelial cell
MCTP1	3.04752e-238	0.9444	0.394	0.002	5.41818e-234	5	MCTP1	endothelial cell
INPP5D	4.95295e-233	0.519722	0.333	0.001	8.80584e-229	5	INPP5D	endothelial cell
TEK	6.02977e-229	0.711604	0.273	0.001	1.07203e-224	5	TEK	endothelial cell
ADAMTS7	1.47439e-217	0.812549	0.485	0.005	2.62133e-213	5	ADAMTS7	endothelial cell
KCNN3	7.81019e-216	0.610092	0.303	0.001	1.38857e-211	5	KCNN3	endothelial cell
PRKCH	2.37361e-213	0.615604	0.394	0.003	4.22004e-209	5	PRKCH	endothelial cell
ITPRIP	1.4831e-204	1.05071	0.424	0.004	2.63681e-200	5	ITPRIP	endothelial cell
ICAM2	5.67219e-200	1.24668	0.515	0.006	1.00846e-195	5	ICAM2	endothelial cell
DOCK9	1.0315e-185	1.07999	0.545	0.008	1.8339e-181	5	DOCK9	endothelial cell
TNFAIP8L1	5.56329e-183	1.19093	0.455	0.005	9.89097e-179	5	TNFAIP8L1	endothelial cell
STAB1	3.68742e-180	1.40611	0.485	0.006	6.55587e-176	5	STAB1	endothelial cell
EMP1	4.3006e-180	1.48086	0.667	0.014	7.64604e-176	5	EMP1	endothelial cell
ITPKB	6.82577e-177	0.780871	0.333	0.003	1.21355e-172	5	ITPKB	endothelial cell
FOLH1	4.58948e-175	0.487592	0.273	0.001	8.15964e-171	5	FOLH1	endothelial cell
HLX	1.18141e-169	0.879297	0.364	0.003	2.10043e-165	5	HLX	endothelial cell
KIAA1671	1.35918e-166	0.503354	0.303	0.002	2.41648e-162	5	KIAA1671	endothelial cell
SOX18	1.74901e-166	2.46986	0.788	0.023	3.10956e-162	5	SOX18	endothelial cell
SIPA1L2	4.62483e-165	0.592978	0.273	0.002	8.22248e-161	5	SIPA1L2	endothelial cell
ISG15	3.17805e-164	0.753894	0.333	0.003	5.65026e-160	5	ISG15	endothelial cell
ABCG1	1.97415e-159	1.01234	0.424	0.006	3.50984e-155	5	ABCG1	endothelial cell
PLA2G16	2.10005e-159	0.500775	0.303	0.002	3.73368e-155	5	PLA2G16	endothelial cell
MAP1B	1.84475e-154	0.825331	0.364	0.004	3.27978e-150	5	MAP1B	endothelial cell
HDAC7	2.04891e-153	1.16098	0.606	0.014	3.64277e-149	5	HDAC7	endothelial cell
GDPD5	7.10364e-143	0.753083	0.333	0.004	1.26296e-138	5	GDPD5	endothelial cell
HECW2	9.71773e-141	0.811369	0.303	0.003	1.72771e-136	5	HECW2	endothelial cell
TSPAN18	1.26263e-139	0.985012	0.485	0.009	2.24483e-135	5	TSPAN18	endothelial cell
DOCK4	1.40582e-138	0.760201	0.364	0.005	2.49941e-134	5	DOCK4	endothelial cell
EGFL7	6.8256e-136	3.12077	0.909	0.041	1.21352e-131	5	EGFL7	endothelial cell
RBP7	5.47573e-133	1.16735	0.424	0.007	9.73529e-129	5	RBP7	endothelial cell
IL3RA	1.47974e-125	0.997405	0.424	0.008	2.63084e-121	5	IL3RA	endothelial cell
DOCK6	2.67582e-125	1.4981	0.697	0.024	4.75734e-121	5	DOCK6	endothelial cell
GMFG	8.02115e-124	0.956008	0.394	0.007	1.42608e-119	5	GMFG	endothelial cell
RASSF2	8.13773e-119	0.39062	0.273	0.003	1.44681e-114	5	RASSF2	endothelial cell
MAGI1	2.27092e-118	0.675313	0.394	0.007	4.03747e-114	5	MAGI1	endothelial cell
MTUS1	6.81627e-118	1.96005	0.848	0.04	1.21186e-113	5	MTUS1	endothelial cell
VEGFC	3.16704e-114	1.02924	0.394	0.007	5.63067e-110	5	VEGFC	endothelial cell
HEG1	4.64353e-110	0.52356	0.333	0.005	8.25574e-106	5	HEG1	endothelial cell
ARHGAP26	8.00497e-110	0.560467	0.273	0.003	1.4232e-105	5	ARHGAP26	endothelial cell
SIGIRR	4.18222e-108	0.714728	0.394	0.008	7.43558e-104	5	SIGIRR	endothelial cell
TMEM204	2.31198e-107	0.618426	0.303	0.004	4.11048e-103	5	TMEM204	endothelial cell
GRB10	9.46821e-105	1.51154	0.576	0.019	1.68335e-100	5	GRB10	endothelial cell
PPARG	1.05682e-104	0.7307	0.303	0.005	1.87892e-100	5	PPARG	endothelial cell
MCF2L	1.27246e-102	0.772838	0.424	0.01	2.26231e-98	5	MCF2L	endothelial cell
AHR	8.89232e-102	0.406136	0.273	0.004	1.58097e-97	5	AHR	endothelial cell
AFAP1L1	2.72656e-100	1.37949	0.576	0.021	4.84755e-96	5	AFAP1L1	endothelial cell
BID	1.57085e-96	0.797581	0.424	0.011	2.79281e-92	5	BID	endothelial cell
QPCT	3.49406e-95	0.78451	0.394	0.009	6.2121e-91	5	QPCT	endothelial cell
C1orf54	3.56108e-88	0.867284	0.333	0.007	6.33125e-84	5	C1orf54	endothelial cell
CDH13	1.42146e-84	0.694888	0.303	0.006	2.52721e-80	5	CDH13	endothelial cell
ADAMTS9	1.97922e-71	1.28362	0.485	0.021	3.51885e-67	5	ADAMTS9	endothelial cell
ECE1	6.67113e-70	1.04227	0.455	0.018	1.18606e-65	5	ECE1	endothelial cell
BCAM	1.20095e-68	1.57616	0.667	0.043	2.13518e-64	5	BCAM	endothelial cell
LAMA5	4.22684e-67	0.964615	0.485	0.022	7.51489e-63	5	LAMA5	endothelial cell
TNXB	5.32625e-64	0.627291	0.273	0.007	9.46954e-60	5	TNXB	endothelial cell
JCAD	3.36744e-63	0.968963	0.424	0.017	5.98696e-59	5	JCAD	endothelial cell
RAPGEF3	4.7388e-63	0.848771	0.333	0.01	8.42511e-59	5	RAPGEF3	endothelial cell
GRASP	2.87193e-61	0.979548	0.394	0.016	5.106e-57	5	GRASP	endothelial cell
PLEKHG1	3.0954e-61	0.69516	0.364	0.013	5.50331e-57	5	PLEKHG1	endothelial cell
CREB5	5.36184e-61	0.803259	0.273	0.007	9.53282e-57	5	CREB5	endothelial cell
NFIB	1.84006e-60	1.64694	0.788	0.068	3.27145e-56	5	NFIB	endothelial cell
ARHGEF28	1.20607e-59	0.959682	0.394	0.016	2.14427e-55	5	ARHGEF28	endothelial cell
PEA15	8.6914e-59	0.859376	0.424	0.019	1.54524e-54	5	PEA15	endothelial cell
RASIP1	3.16663e-57	1.20194	0.545	0.034	5.62996e-53	5	RASIP1	endothelial cell
CNTNAP3B	2.99114e-56	0.597686	0.273	0.008	5.31794e-52	5	CNTNAP3B	endothelial cell
TCF15	1.29311e-54	1.1086	0.424	0.021	2.29902e-50	5	TCF15	endothelial cell
COL21A1	1.5918e-53	0.658504	0.333	0.013	2.83007e-49	5	COL21A1	endothelial cell
ZSWIM6	2.46161e-52	0.359674	0.273	0.008	4.37649e-48	5	ZSWIM6	endothelial cell
KLF13	9.00626e-52	0.474435	0.333	0.013	1.60122e-47	5	KLF13	endothelial cell
PSMB9	1.37341e-51	0.641086	0.273	0.009	2.44179e-47	5	PSMB9	endothelial cell
PTPRM	2.6891e-51	1.40189	0.606	0.048	4.78095e-47	5	PTPRM	endothelial cell
BMP2K	4.79738e-49	0.784366	0.455	0.027	8.52927e-45	5	BMP2K	endothelial cell
PPM1F	5.66605e-49	1.08737	0.485	0.03	1.00737e-44	5	PPM1F	endothelial cell
FAM198B	1.52368e-47	1.08247	0.485	0.032	2.70895e-43	5	FAM198B	endothelial cell
SHB	6.96868e-46	0.697074	0.303	0.012	1.23896e-41	5	SHB	endothelial cell
MFSD6	4.99076e-45	0.505255	0.273	0.01	8.87307e-41	5	MFSD6	endothelial cell
TJP1	1.01582e-44	0.770151	0.576	0.047	1.80602e-40	5	TJP1	endothelial cell
RAMP2	2.44179e-44	2.25995	0.818	0.116	4.34127e-40	5	RAMP2	endothelial cell
PXN	5.70428e-44	1.1771	0.545	0.044	1.01416e-39	5	PXN	endothelial cell
PROS1	1.09855e-43	0.43995	0.273	0.01	1.9531e-39	5	PROS1	endothelial cell
RAI14	1.37162e-43	0.836914	0.364	0.019	2.4386e-39	5	RAI14	endothelial cell
ACVRL1	4.36282e-43	0.66664	0.273	0.011	7.75665e-39	5	ACVRL1	endothelial cell
NEURL1B	5.49434e-43	1.31863	0.455	0.031	9.76839e-39	5	NEURL1B	endothelial cell
NOTCH1	1.85589e-42	0.746351	0.485	0.035	3.29958e-38	5	NOTCH1	endothelial cell
SIPA1	4.28897e-42	0.752442	0.364	0.02	7.62535e-38	5	SIPA1	endothelial cell
SKAP2	4.76593e-42	0.420566	0.333	0.017	8.47334e-38	5	SKAP2	endothelial cell
SMAD6	6.84825e-42	0.707645	0.394	0.023	1.21755e-37	5	SMAD6	endothelial cell
SNRK	8.3291e-42	0.710753	0.394	0.024	1.48083e-37	5	SNRK	endothelial cell
HEY1	3.17892e-41	1.30817	0.424	0.028	5.65181e-37	5	HEY1	endothelial cell
TNFRSF10B	8.52394e-41	0.983044	0.485	0.038	1.51547e-36	5	TNFRSF10B	endothelial cell
SEMA3F	9.21157e-41	0.81524	0.364	0.02	1.63773e-36	5	SEMA3F	endothelial cell
SPRY1	5.1313e-40	1.65224	0.576	0.057	9.12295e-36	5	SPRY1	endothelial cell
ARL15	7.68293e-40	0.968702	0.394	0.025	1.36595e-35	5	ARL15	endothelial cell
PRKD2	8.49278e-40	0.718279	0.394	0.025	1.50993e-35	5	PRKD2	endothelial cell
KCNE3	9.92126e-40	1.07508	0.333	0.018	1.7639e-35	5	KCNE3	endothelial cell
PARP14	1.11734e-39	0.412739	0.273	0.012	1.98652e-35	5	PARP14	endothelial cell
SH2B3	1.17075e-38	0.407835	0.273	0.012	2.08147e-34	5	SH2B3	endothelial cell
FZD4	1.65554e-38	0.687934	0.303	0.015	2.94338e-34	5	FZD4	endothelial cell
ATP8A1	5.54361e-38	0.897821	0.303	0.015	9.85598e-34	5	ATP8A1	endothelial cell
DENND3	5.68561e-38	0.957435	0.364	0.022	1.01084e-33	5	DENND3	endothelial cell
ADGRL2	5.06373e-37	0.873552	0.515	0.047	9.00281e-33	5	ADGRL2	endothelial cell
CYYR1	1.81755e-36	0.937547	0.515	0.049	3.23142e-32	5	CYYR1	endothelial cell
AP001528.2	5.73272e-36	0.619076	0.303	0.016	1.01922e-31	5	AP001528.2	endothelial cell
FAM213A	2.90104e-35	0.928801	0.424	0.033	5.15776e-31	5	FAM213A	endothelial cell
IPO11	4.58547e-35	1.08805	0.485	0.045	8.1525e-31	5	IPO11	endothelial cell
EDNRB	6.32902e-35	1.21442	0.394	0.029	1.12524e-30	5	EDNRB	endothelial cell
CXCR4	6.77605e-35	1.64375	0.364	0.025	1.20471e-30	5	CXCR4	endothelial cell
FAM69B	3.12265e-34	1.32771	0.667	0.091	5.55176e-30	5	FAM69B	endothelial cell
DYSF	1.24654e-33	0.645871	0.273	0.014	2.21622e-29	5	DYSF	endothelial cell
S100A161	2.50612e-33	1.88659	0.818	0.16	4.45563e-29	5	S100A16	endothelial cell
DOK4	4.63911e-33	0.705957	0.273	0.014	8.24787e-29	5	DOK4	endothelial cell
VAT1	7.37649e-33	1.18207	0.606	0.077	1.31147e-28	5	VAT1	endothelial cell
ADAM15	1.08671e-32	1.37218	0.697	0.103	1.93206e-28	5	ADAM15	endothelial cell
MAP4K2	1.2267e-32	0.525676	0.273	0.014	2.18095e-28	5	MAP4K2	endothelial cell
ASGR1	4.49936e-32	0.755857	0.364	0.027	7.99941e-28	5	ASGR1	endothelial cell
PEAK1	1.75171e-31	0.855848	0.394	0.032	3.11436e-27	5	PEAK1	endothelial cell
PGF	1.91981e-31	1.77326	0.394	0.031	3.41322e-27	5	PGF	endothelial cell
NECTIN2	4.70585e-31	1.0292	0.606	0.08	8.36652e-27	5	NECTIN2	endothelial cell
DEPP1	9.46696e-31	2.12999	0.788	0.152	1.68313e-26	5	DEPP1	endothelial cell
SH2D3C	1.16823e-30	0.459392	0.273	0.015	2.077e-26	5	SH2D3C	endothelial cell
LEPROTL1	3.36506e-30	1.43979	0.636	0.095	5.98274e-26	5	LEPROTL1	endothelial cell
NCOA7	5.00588e-30	0.533368	0.394	0.033	8.89995e-26	5	NCOA7	endothelial cell
MECOM	1.69338e-29	0.993987	0.333	0.024	3.01065e-25	5	MECOM	endothelial cell
AKAP12	6.48747e-29	1.32837	0.576	0.079	1.15341e-24	5	AKAP12	endothelial cell
AGRN	8.21108e-29	1.30698	0.515	0.06	1.45985e-24	5	AGRN	endothelial cell
PPP1R18	1.46527e-28	0.611402	0.333	0.025	2.60511e-24	5	PPP1R18	endothelial cell
TSPAN14	3.19744e-28	0.757623	0.424	0.041	5.68473e-24	5	TSPAN14	endothelial cell
EFNB2	6.29311e-28	1.1816	0.485	0.055	1.11885e-23	5	EFNB2	endothelial cell
PIP4K2A	8.72878e-28	0.477044	0.303	0.021	1.55189e-23	5	PIP4K2A	endothelial cell
TGM2	2.10486e-27	0.898304	0.333	0.027	3.74223e-23	5	TGM2	endothelial cell
CLEC3B	3.11897e-27	1.07272	0.515	0.065	5.54522e-23	5	CLEC3B	endothelial cell
KALRN	7.80958e-26	0.71608	0.273	0.018	1.38846e-21	5	KALRN	endothelial cell
SVIP	1.43545e-25	0.940267	0.303	0.023	2.55209e-21	5	SVIP	endothelial cell
SMAD1	7.17592e-25	0.882227	0.515	0.068	1.27581e-20	5	SMAD1	endothelial cell
HOMER3	1.86303e-24	1.3916	0.515	0.073	3.31228e-20	5	HOMER3	endothelial cell
TMEM44	4.65249e-24	0.50063	0.273	0.02	8.27167e-20	5	TMEM44	endothelial cell
LDB2	1.57243e-23	1.43023	0.727	0.161	2.79562e-19	5	LDB2	endothelial cell
MIR181A1HG	2.09991e-23	0.47433	0.273	0.021	3.73342e-19	5	MIR181A1HG	endothelial cell
JAG2	3.35184e-23	0.546145	0.273	0.021	5.95924e-19	5	JAG2	endothelial cell
CREM	8.63922e-23	1.2287	0.606	0.113	1.53597e-18	5	CREM	endothelial cell
SOCS3	8.68831e-23	0.808325	0.424	0.05	1.54469e-18	5	SOCS3	endothelial cell
KIFC3	1.61529e-22	0.406342	0.333	0.031	2.87183e-18	5	KIFC3	endothelial cell
JUNB	1.86397e-22	1.81549	0.727	0.159	3.31395e-18	5	JUNB	endothelial cell
KLHL5	2.89878e-22	0.664714	0.424	0.052	5.15375e-18	5	KLHL5	endothelial cell
KIAA1147	3.38802e-22	0.782932	0.273	0.022	6.02356e-18	5	KIAA1147	endothelial cell
SLC2A3	3.44298e-22	1.54258	0.697	0.153	6.12128e-18	5	SLC2A3	endothelial cell
LRCH1	1.60415e-21	0.415495	0.273	0.022	2.85201e-17	5	LRCH1	endothelial cell
MAFF	9.8717e-21	1.07	0.485	0.075	1.75509e-16	5	MAFF	endothelial cell
MPDZ	2.54194e-20	0.992765	0.394	0.048	4.51932e-16	5	MPDZ	endothelial cell
LIMK2	3.69945e-20	0.809437	0.333	0.035	6.57725e-16	5	LIMK2	endothelial cell
USP31	4.77825e-20	0.55585	0.333	0.035	8.49525e-16	5	USP31	endothelial cell
ARHGDIB	7.30339e-20	0.794147	0.424	0.06	1.29847e-15	5	ARHGDIB	endothelial cell
MCAM	8.1698e-20	1.15995	0.455	0.068	1.45251e-15	5	MCAM	endothelial cell
EPAS1	8.89788e-20	1.10848	0.515	0.09	1.58195e-15	5	EPAS1	endothelial cell
UTRN1	2.93741e-19	1.3271	0.636	0.144	5.22242e-15	5	UTRN	endothelial cell
ELK3	3.17837e-19	1.33466	0.636	0.144	5.65082e-15	5	ELK3	endothelial cell
LYSMD2	4.05809e-19	0.41092	0.303	0.031	7.21488e-15	5	LYSMD2	endothelial cell
PTPRE	5.69329e-19	0.431698	0.303	0.03	1.01221e-14	5	PTPRE	endothelial cell
C11orf96	6.92302e-19	1.16264	0.424	0.061	1.23084e-14	5	C11orf96	endothelial cell
AP1S2	2.80016e-18	0.429065	0.273	0.026	4.9784e-14	5	AP1S2	endothelial cell
CPNE5	3.70689e-18	1.02576	0.545	0.108	6.59048e-14	5	CPNE5	endothelial cell
CPLX1	3.96084e-18	0.649589	0.333	0.039	7.04198e-14	5	CPLX1	endothelial cell
VPS13A	4.06368e-18	0.484141	0.303	0.032	7.22482e-14	5	VPS13A	endothelial cell
PDE4D	1.02891e-17	0.486194	0.273	0.027	1.82929e-13	5	PDE4D	endothelial cell
FKBP1A1	1.09709e-17	2.05289	0.848	0.413	1.95052e-13	5	FKBP1A	endothelial cell
TNFAIP1	2.02779e-17	0.55941	0.303	0.034	3.60521e-13	5	TNFAIP1	endothelial cell
PLEKHO2	2.64574e-17	0.749111	0.303	0.034	4.70386e-13	5	PLEKHO2	endothelial cell
DGKZ	4.5564e-17	0.718903	0.273	0.028	8.10082e-13	5	DGKZ	endothelial cell
TACC1	8.10938e-17	0.718654	0.394	0.058	1.44177e-12	5	TACC1	endothelial cell
SPTAN1	8.55021e-17	0.71853	0.515	0.098	1.52014e-12	5	SPTAN1	endothelial cell
CHST7	9.08244e-17	0.740699	0.364	0.051	1.61477e-12	5	CHST7	endothelial cell
CFLAR	9.42488e-17	0.5671	0.303	0.036	1.67565e-12	5	CFLAR	endothelial cell
KIAA0355	1.37534e-16	0.789498	0.667	0.173	2.44522e-12	5	KIAA0355	endothelial cell
YES11	1.64943e-16	1.18364	0.576	0.132	2.93252e-12	5	YES1	endothelial cell
TUBA1A1	3.10416e-16	1.27098	0.515	0.109	5.51888e-12	5	TUBA1A	endothelial cell
RASAL2	4.91435e-16	0.480076	0.303	0.036	8.73723e-12	5	RASAL2	endothelial cell
PKN1	4.91872e-16	0.911929	0.455	0.083	8.74499e-12	5	PKN1	endothelial cell
TAX1BP3	5.51765e-16	0.83112	0.394	0.061	9.80983e-12	5	TAX1BP3	endothelial cell
HDGFL3	6.25717e-16	0.451929	0.333	0.043	1.11246e-11	5	HDGFL3	endothelial cell
CSNK1E1	9.34095e-16	0.906857	0.606	0.149	1.66073e-11	5	CSNK1E	endothelial cell
FAM43A	1.02454e-15	0.984594	0.303	0.038	1.82153e-11	5	FAM43A	endothelial cell
GRK5	1.94148e-15	0.438622	0.273	0.03	3.45176e-11	5	GRK5	endothelial cell
SSFA2	1.9589e-15	0.980938	0.515	0.109	3.48272e-11	5	SSFA2	endothelial cell
CAV1	2.49064e-15	1.41707	0.788	0.325	4.42812e-11	5	CAV1	endothelial cell
SKIL	4.22701e-15	1.15103	0.636	0.171	7.5152e-11	5	SKIL	endothelial cell
SH3BP5	5.86245e-15	1.05578	0.606	0.163	1.04228e-10	5	SH3BP5	endothelial cell
TCF42	6.91977e-15	1.36584	0.879	0.5	1.23027e-10	5	TCF4	endothelial cell
AFDN	9.69256e-15	0.750079	0.394	0.068	1.72324e-10	5	AFDN	endothelial cell
TNS1	1.19531e-14	0.906461	0.394	0.065	2.12515e-10	5	TNS1	endothelial cell
PLCB1	1.21027e-14	0.641143	0.394	0.066	2.15174e-10	5	PLCB1	endothelial cell
FYN	2.1309e-14	1.14594	0.424	0.08	3.78854e-10	5	FYN	endothelial cell
IVNS1ABP	2.21721e-14	1.55718	0.606	0.176	3.94197e-10	5	IVNS1ABP	endothelial cell
EXOC2	2.37603e-14	0.787991	0.273	0.033	4.22435e-10	5	EXOC2	endothelial cell
KLF61	3.03671e-14	1.31453	0.788	0.328	5.39897e-10	5	KLF6	endothelial cell
SELENON	3.15463e-14	0.790232	0.364	0.059	5.60862e-10	5	SELENON	endothelial cell
IRF2	3.50095e-14	0.437461	0.333	0.049	6.22435e-10	5	IRF2	endothelial cell
LIMS11	3.57035e-14	1.26659	0.727	0.287	6.34773e-10	5	LIMS1	endothelial cell
MYO15B	4.08422e-14	0.732202	0.273	0.033	7.26133e-10	5	MYO15B	endothelial cell
GTPBP2	5.11845e-14	0.401439	0.273	0.033	9.10009e-10	5	GTPBP2	endothelial cell
IER2	5.91413e-14	0.690294	0.394	0.067	1.05147e-09	5	IER2	endothelial cell
DUSP7	1.01489e-13	0.707082	0.273	0.035	1.80437e-09	5	DUSP7	endothelial cell
SMTN	1.6384e-13	1.51197	0.606	0.178	2.91291e-09	5	SMTN	endothelial cell
HYOU1	2.06217e-13	0.595384	0.303	0.043	3.66633e-09	5	HYOU1	endothelial cell
SMG6	2.28878e-13	0.434303	0.303	0.043	4.06922e-09	5	SMG6	endothelial cell
NEDD9	2.75641e-13	0.844877	0.515	0.126	4.90063e-09	5	NEDD9	endothelial cell
JAM2	3.53532e-13	0.850291	0.394	0.076	6.28544e-09	5	JAM2	endothelial cell
CMIP	3.84988e-13	0.597363	0.394	0.071	6.84471e-09	5	CMIP	endothelial cell
SVIL	4.68637e-13	0.518175	0.273	0.036	8.3319e-09	5	SVIL	endothelial cell
EFNA1	6.12367e-13	0.942957	0.576	0.166	1.08873e-08	5	EFNA1	endothelial cell
ZEB11	1.08746e-12	0.862316	0.545	0.149	1.9334e-08	5	ZEB1	endothelial cell
CALM1	1.1844e-12	1.71268	0.818	0.601	2.10574e-08	5	CALM1	endothelial cell
TGFBR2	1.2251e-12	1.19354	0.576	0.173	2.1781e-08	5	TGFBR2	endothelial cell
ELF1	1.22638e-12	0.853326	0.515	0.132	2.18039e-08	5	ELF1	endothelial cell
ARRDC2	1.58051e-12	0.667861	0.303	0.046	2.80999e-08	5	ARRDC2	endothelial cell
RFLNB	1.60989e-12	0.683595	0.333	0.058	2.86222e-08	5	RFLNB	endothelial cell
HIVEP2	2.28459e-12	0.435169	0.303	0.046	4.06177e-08	5	HIVEP2	endothelial cell
GNAI2	2.79543e-12	1.27703	0.879	0.726	4.96999e-08	5	GNAI2	endothelial cell
SOX11	3.05645e-12	0.948826	0.515	0.132	5.43407e-08	5	SOX11	endothelial cell
PIP5K1C	4.07966e-12	0.418848	0.273	0.039	7.25323e-08	5	PIP5K1C	endothelial cell
RNF213	4.35117e-12	0.604685	0.394	0.076	7.73595e-08	5	RNF213	endothelial cell
YWHAB1	4.72312e-12	0.949157	0.606	0.205	8.39723e-08	5	YWHAB	endothelial cell
ADAM17	8.37621e-12	0.458715	0.333	0.058	1.48921e-07	5	ADAM17	endothelial cell
ARPC5L	1.45516e-11	0.662855	0.394	0.084	2.58714e-07	5	ARPC5L	endothelial cell
DAPK3	1.87091e-11	1.25232	0.303	0.051	3.32629e-07	5	DAPK3	endothelial cell
STAU2	2.48497e-11	0.391566	0.273	0.041	4.41802e-07	5	STAU2	endothelial cell
SNX25	2.76457e-11	0.520707	0.273	0.042	4.91513e-07	5	SNX25	endothelial cell
DCHS1	2.91125e-11	0.523617	0.424	0.093	5.17591e-07	5	DCHS1	endothelial cell
PPP1R14B1	3.93351e-11	1.4302	0.667	0.296	6.99339e-07	5	PPP1R14B	endothelial cell
ABHD17A	4.38925e-11	0.975984	0.697	0.299	7.80365e-07	5	ABHD17A	endothelial cell
TMEM8A	4.9e-11	0.56297	0.273	0.042	8.71172e-07	5	TMEM8A	endothelial cell
RNF19A	5.23801e-11	0.695684	0.455	0.112	9.31267e-07	5	RNF19A	endothelial cell
ADAM9	5.46443e-11	0.266818	0.273	0.041	9.71521e-07	5	ADAM9	endothelial cell
GGA1	5.56385e-11	0.569806	0.455	0.11	9.89196e-07	5	GGA1	endothelial cell
LRRFIP1	6.04975e-11	0.6298	0.424	0.098	1.07559e-06	5	LRRFIP1	endothelial cell
TTYH3	6.29166e-11	0.687578	0.303	0.052	1.11859e-06	5	TTYH3	endothelial cell
HIGD2A1	8.22559e-11	0.838038	0.636	0.255	1.46243e-06	5	HIGD2A	endothelial cell
SPTBN11	8.25459e-11	1.21272	0.788	0.425	1.46758e-06	5	SPTBN1	endothelial cell
NID11	8.44641e-11	1.14628	0.545	0.181	1.50169e-06	5	NID1	endothelial cell
CARD8	8.98019e-11	0.52039	0.364	0.076	1.59659e-06	5	CARD8	endothelial cell
LUZP1	1.29881e-10	0.537614	0.333	0.064	2.30915e-06	5	LUZP1	endothelial cell
SHC2	1.56612e-10	0.805437	0.394	0.087	2.7844e-06	5	SHC2	endothelial cell
FAM241A	1.59632e-10	0.807016	0.273	0.046	2.83809e-06	5	FAM241A	endothelial cell
GNAQ	3.03962e-10	0.839835	0.364	0.077	5.40413e-06	5	GNAQ	endothelial cell
PTPRG	3.23925e-10	0.698078	0.273	0.046	5.75906e-06	5	PTPRG	endothelial cell
SOCS2	4.61867e-10	0.787925	0.303	0.057	8.21154e-06	5	SOCS2	endothelial cell
DPYSL21	5.58343e-10	0.982486	0.515	0.162	9.92678e-06	5	DPYSL2	endothelial cell
KIAA1551	5.93446e-10	0.628872	0.333	0.066	1.05509e-05	5	KIAA1551	endothelial cell
CHD31	6.38985e-10	0.705076	0.485	0.138	1.13605e-05	5	CHD3	endothelial cell
SLC12A2	7.43632e-10	1.18041	0.455	0.129	1.3221e-05	5	SLC12A2	endothelial cell
NFKBIA	7.93692e-10	1.17726	0.364	0.084	1.41111e-05	5	NFKBIA	endothelial cell
CORO1C	1.00485e-09	0.783961	0.273	0.048	1.78652e-05	5	CORO1C	endothelial cell
CMTM6	1.01683e-09	0.538623	0.364	0.084	1.80782e-05	5	CMTM6	endothelial cell
CTNNA11	1.02295e-09	0.933933	0.606	0.225	1.81871e-05	5	CTNNA1	endothelial cell
CCNY	1.02683e-09	0.82696	0.515	0.167	1.8256e-05	5	CCNY	endothelial cell
CAVIN1	1.08268e-09	1.24539	0.788	0.449	1.92489e-05	5	CAVIN1	endothelial cell
VPS8	1.23135e-09	0.701244	0.394	0.095	2.18921e-05	5	VPS8	endothelial cell
KAT6A	1.92307e-09	0.524648	0.424	0.107	3.41903e-05	5	KAT6A	endothelial cell
LYST	1.97843e-09	0.704526	0.273	0.049	3.51745e-05	5	LYST	endothelial cell
HCFC1	2.01942e-09	0.683821	0.303	0.059	3.59033e-05	5	HCFC1	endothelial cell
LRMDA	2.19883e-09	0.37232	0.273	0.051	3.9093e-05	5	LRMDA	endothelial cell
ELK4	2.56545e-09	0.608521	0.333	0.071	4.56112e-05	5	ELK4	endothelial cell
PML	2.77808e-09	0.517278	0.333	0.071	4.93915e-05	5	PML	endothelial cell
PALM	4.16627e-09	0.619437	0.394	0.099	7.4072e-05	5	PALM	endothelial cell
RHOB	4.23213e-09	1.21747	0.636	0.286	7.5243e-05	5	RHOB	endothelial cell
FAM91A1	4.93055e-09	0.361144	0.303	0.06	8.76602e-05	5	FAM91A1	endothelial cell
RBPMS	4.94494e-09	0.796419	0.424	0.12	8.79161e-05	5	RBPMS	endothelial cell
MEF2A1	5.29862e-09	1.11863	0.667	0.313	9.42041e-05	5	MEF2A	endothelial cell
PDE8A	5.53789e-09	0.585898	0.364	0.086	9.84581e-05	5	PDE8A	endothelial cell
RTN41	5.67325e-09	0.839413	0.667	0.303	0.000100865	5	RTN4	endothelial cell
JAM3	6.27977e-09	0.887755	0.424	0.123	0.000111648	5	JAM3	endothelial cell
WWTR1	7.21356e-09	0.994225	0.758	0.48	0.00012825	5	WWTR1	endothelial cell
SDF2L1	7.47511e-09	0.815419	0.424	0.125	0.0001329	5	SDF2L1	endothelial cell
SARAF	1.10926e-08	1.1497	0.727	0.539	0.000197216	5	SARAF	endothelial cell
FXYD51	1.21653e-08	1.04941	0.576	0.249	0.000216286	5	FXYD5	endothelial cell
HYAL2	1.26913e-08	0.96616	0.485	0.172	0.000225638	5	HYAL2	endothelial cell
NBL1	1.28323e-08	0.374585	0.394	0.099	0.000228145	5	NBL1	endothelial cell
FGD4	1.29383e-08	0.5763	0.273	0.054	0.000230031	5	FGD4	endothelial cell
TMEM184B	1.48397e-08	0.48786	0.303	0.065	0.000263835	5	TMEM184B	endothelial cell
HSD17B11	1.71599e-08	0.334472	0.273	0.054	0.000305086	5	HSD17B11	endothelial cell
TNFRSF25	1.86495e-08	0.378966	0.273	0.052	0.000331569	5	TNFRSF25	endothelial cell
TMC6	1.95544e-08	0.33945	0.273	0.053	0.000347657	5	TMC6	endothelial cell
FNBP1L	2.09409e-08	0.419151	0.303	0.064	0.000372308	5	FNBP1L	endothelial cell
CDC42BPB	2.39555e-08	0.676872	0.364	0.093	0.000425905	5	CDC42BPB	endothelial cell
SLC9A3R2	2.63453e-08	1.46904	0.606	0.296	0.000468393	5	SLC9A3R2	endothelial cell
NCOA3	3.12667e-08	0.500347	0.364	0.091	0.000555891	5	NCOA3	endothelial cell
TMOD3	3.30881e-08	0.667437	0.545	0.217	0.000588274	5	TMOD3	endothelial cell
ZBTB381	3.44179e-08	0.88709	0.394	0.111	0.000611916	5	ZBTB38	endothelial cell
NRIP1	4.7513e-08	0.443332	0.273	0.056	0.000844734	5	NRIP1	endothelial cell
DGKE	6.04552e-08	0.572598	0.273	0.056	0.00107483	5	DGKE	endothelial cell
EXOC5	6.45494e-08	0.519685	0.394	0.112	0.00114762	5	EXOC5	endothelial cell
C21orf91	7.23691e-08	0.363118	0.273	0.056	0.00128665	5	C21orf91	endothelial cell
SLC39A10	9.07473e-08	0.858137	0.545	0.226	0.0016134	5	SLC39A10	endothelial cell
UGCG1	9.2338e-08	1.19378	0.515	0.205	0.00164168	5	UGCG	endothelial cell
CTTNBP2NL	1.29926e-07	0.460712	0.273	0.06	0.00230995	5	CTTNBP2NL	endothelial cell
CD2AP	1.36305e-07	0.872077	0.364	0.102	0.00242337	5	CD2AP	endothelial cell
BCAR1	1.65911e-07	0.784962	0.364	0.105	0.00294973	5	BCAR1	endothelial cell
ARRDC31	1.72946e-07	1.03931	0.818	0.74	0.00307481	5	ARRDC3	endothelial cell
SOS11	1.95113e-07	0.737591	0.455	0.154	0.00346892	5	SOS1	endothelial cell
PDE10A	2.17834e-07	0.334488	0.273	0.059	0.00387288	5	PDE10A	endothelial cell
EHMT1	2.24133e-07	0.452418	0.394	0.115	0.00398486	5	EHMT1	endothelial cell
ARHGEF3	2.5822e-07	0.778731	0.273	0.061	0.00459089	5	ARHGEF3	endothelial cell
INSR	2.60769e-07	1.19941	0.667	0.411	0.0046362	5	INSR	endothelial cell
BRI31	2.69011e-07	0.73844	0.818	0.684	0.00478275	5	BRI3	endothelial cell
DYNLL11	3.69918e-07	1.00211	0.818	0.681	0.00657678	5	DYNLL1	endothelial cell
ELMSAN1	4.16723e-07	0.594154	0.394	0.125	0.00740892	5	ELMSAN1	endothelial cell
STARD3NL	4.43489e-07	0.50078	0.303	0.077	0.0078848	5	STARD3NL	endothelial cell
SLC25A37	4.4717e-07	1.12543	0.606	0.328	0.00795023	5	SLC25A37	endothelial cell
FAM160B1	4.62862e-07	0.743253	0.394	0.122	0.00822923	5	FAM160B1	endothelial cell
ID1	4.64579e-07	1.56302	0.727	0.525	0.00825976	5	ID1	endothelial cell
GNA11	4.66579e-07	0.475181	0.333	0.089	0.0082953	5	GNA11	endothelial cell
PHC2	4.70795e-07	0.846708	0.455	0.164	0.00837026	5	PHC2	endothelial cell
CNRIP1	5.86375e-07	0.488948	0.273	0.065	0.0104252	5	CNRIP1	endothelial cell
TSPAN9	7.19721e-07	0.700764	0.273	0.067	0.0127959	5	TSPAN9	endothelial cell
GRAMD1A	7.42709e-07	0.851183	0.545	0.246	0.0132046	5	GRAMD1A	endothelial cell
BCL10	7.55643e-07	0.811557	0.455	0.175	0.0134346	5	BCL10	endothelial cell
DAZAP2	7.77988e-07	0.724096	0.364	0.109	0.0138318	5	DAZAP2	endothelial cell
RAC11	1.07963e-06	0.854264	0.758	0.644	0.0191947	5	RAC1	endothelial cell
MAST4	1.15631e-06	0.715958	0.515	0.214	0.020558	5	MAST4	endothelial cell
RECQL	1.18869e-06	0.490326	0.364	0.108	0.0211337	5	RECQL	endothelial cell
BLCAP	1.30243e-06	0.431957	0.273	0.067	0.023156	5	BLCAP	endothelial cell
MAN1A1	1.41456e-06	0.517693	0.455	0.168	0.0251495	5	MAN1A1	endothelial cell
PHF6	1.53418e-06	0.428538	0.364	0.108	0.0272762	5	PHF6	endothelial cell
RANBP2	1.71155e-06	0.740402	0.515	0.21	0.0304297	5	RANBP2	endothelial cell
RBM17	1.74286e-06	0.768184	0.576	0.31	0.0309862	5	RBM17	endothelial cell
BAZ2B	1.83322e-06	0.408673	0.364	0.108	0.0325929	5	BAZ2B	endothelial cell
CSNK1A1	2.17184e-06	1.05571	0.758	0.6	0.0386131	5	CSNK1A1	endothelial cell
EZH1	2.38124e-06	0.485135	0.364	0.114	0.042336	5	EZH1	endothelial cell
MAP3K3	2.60993e-06	0.310049	0.303	0.079	0.046402	5	MAP3K3	endothelial cell
GABRE	2.65757e-06	0.77306	0.273	0.068	0.0472489	5	GABRE	endothelial cell

## Sheet: 3.Chon2.vs.Chon1
	gene	p_val	avg_logFC	pct.1	pct.2	p_val_adj	cluster
CYTL1	CYTL1	6.11286e-165	-2.83493	0.329	0.578	1.38615e-160	Chon1
COL2A1	COL2A1	0	-2.69978	0.796	0.98	0	Chon1
PENK	PENK	0	-2.64294	0.391	0.93	0	Chon1
SPARC	SPARC	0	-2.31593	0.597	0.948	0	Chon1
FRZB	FRZB	0	-2.27092	0.169	0.772	0	Chon1
COMP	COMP	0	-2.14651	0.792	0.993	0	Chon1
SCRG1	SCRG1	0	-2.10232	0.639	0.98	0	Chon1
CLEC3A	CLEC3A	0	-1.98505	0.221	0.764	0	Chon1
CLU	CLU	0	-1.95188	0.751	0.997	0	Chon1
RBP4	RBP4	0	-1.95059	0.325	0.786	0	Chon1
C2orf40	C2orf40	2.20736e-28	-1.92138	0.338	0.361	5.0054e-24	Chon1
DCN	DCN	0	-1.79999	0.823	0.994	0	Chon1
COL9A3	COL9A3	0	-1.77772	0.767	0.986	0	Chon1
COL9A1	COL9A1	0	-1.77583	0.274	0.835	0	Chon1
CTGF	CTGF	0	-1.75968	0.767	0.993	0	Chon1
FGFBP2	FGFBP2	0	-1.73188	0.811	0.984	0	Chon1
CXCL14	CXCL14	2.79729e-245	-1.61992	0.069	0.415	6.34314e-241	Chon1
CNMD	CNMD	0	-1.57935	0.275	0.907	0	Chon1
MGP	MGP	0	-1.56464	0.617	0.947	0	Chon1
COL11A1	COL11A1	0	-1.55307	0.509	0.908	0	Chon1
BGN	BGN	0	-1.53807	0.66	0.98	0	Chon1
RGS16	RGS16	0	-1.51145	0.172	0.568	0	Chon1
COL9A2	COL9A2	0	-1.47079	0.648	0.928	0	Chon1
LUM	LUM	0	-1.36787	0.687	0.867	0	Chon1
PDPN	PDPN	0	-1.35355	0.48	0.901	0	Chon1
PLA2G2A	PLA2G2A	1.98058e-92	-1.30593	0.385	0.506	4.49117e-88	Chon1
MATN3	MATN3	0	-1.29787	0.469	0.878	0	Chon1
CFH	CFH	0	-1.24657	0.17	0.562	0	Chon1
ACAN	ACAN	0	-1.23432	0.69	0.959	0	Chon1
MATN4	MATN4	5.38523e-110	-1.22387	0.147	0.356	1.22116e-105	Chon1
EPYC	EPYC	0	-1.21897	0.1	0.565	0	Chon1
CHI3L2	CHI3L2	4.54688e-215	-1.20499	0.213	0.543	1.03105e-210	Chon1
MT-CO2	MT-CO2	0	-1.1938	0.58	0.972	0	Chon1
MT-CO3	MT-CO3	0	-1.18894	0.6	0.968	0	Chon1
SOCS3	SOCS3	0	-1.13699	0.527	0.913	0	Chon1
PRELP	PRELP	0	-1.11949	0.59	0.97	0	Chon1
CHI3L1	CHI3L1	3.12335e-115	-1.11635	0.221	0.458	7.08251e-111	Chon1
MT-ND3	MT-ND3	0	-1.08825	0.498	0.96	0	Chon1
PCOLCE	PCOLCE	3.1834e-78	-1.05612	0.229	0.37	7.21868e-74	Chon1
FMOD	FMOD	0	-1.05372	0.751	0.968	0	Chon1
MT-CO1	MT-CO1	0	-1.01959	0.72	0.978	0	Chon1
MT-ND4	MT-ND4	0	-1.01337	0.702	0.986	0	Chon1
CYR61	CYR61	0	-0.997582	0.777	0.975	0	Chon1
CST3	CST3	0	-0.99569	0.91	0.979	0	Chon1
MT-ATP6	MT-ATP6	0	-0.98778	0.641	0.98	0	Chon1
GADD45B	GADD45B	0	-0.971605	0.934	0.991	0	Chon1
FN1	FN1	0	-0.96971	0.713	0.968	0	Chon1
MT-CYB	MT-CYB	0	-0.965769	0.593	0.967	0	Chon1
ZFP36	ZFP36	0	-0.954113	0.82	0.976	0	Chon1
HES1	HES1	4.5596e-247	-0.90624	0.232	0.6	1.03394e-242	Chon1
AEBP1	AEBP1	0	-0.900601	0.402	0.708	0	Chon1
CRISPLD1	CRISPLD1	1.00044e-296	-0.896397	0.181	0.569	2.2686e-292	Chon1
TUBB2B	TUBB2B	0	-0.889119	0.167	0.599	0	Chon1
MMP3	MMP3	1.84954e-62	-0.887903	0.463	0.587	4.19403e-58	Chon1
RGCC	RGCC	0	-0.878134	0.289	0.709	0	Chon1
COL11A2	COL11A2	0	-0.854778	0.525	0.839	0	Chon1
SLC14A1	SLC14A1	0	-0.837819	0.122	0.639	0	Chon1
GSN	GSN	0	-0.814035	0.723	0.937	0	Chon1
SERPINA1	SERPINA1	3.00889e-187	-0.804802	0.908	0.962	6.82295e-183	Chon1
ITM2C	ITM2C	0	-0.803545	0.611	0.868	0	Chon1
BTG2	BTG2	0	-0.789745	0.468	0.782	0	Chon1
CDKN1A	CDKN1A	0	-0.78143	0.467	0.889	0	Chon1
BAMBI	BAMBI	1.50382e-298	-0.779215	0.443	0.759	3.41005e-294	Chon1
MT-ND5	MT-ND5	0	-0.764286	0.582	0.954	0	Chon1
PAPSS2	PAPSS2	0	-0.762716	0.302	0.735	0	Chon1
CCDC80	CCDC80	0	-0.761861	0.169	0.686	0	Chon1
CHAD	CHAD	0	-0.761652	0.093	0.535	0	Chon1
S100A13	S100A13	0	-0.751714	0.871	0.967	0	Chon1
JUNB	JUNB	0	-0.738679	0.947	0.998	0	Chon1
SDC2	SDC2	0	-0.736909	0.82	0.961	0	Chon1
IER2	IER2	3.53236e-215	-0.727278	0.481	0.766	8.00997e-211	Chon1
DUSP1	DUSP1	3.07945e-258	-0.724795	0.859	0.963	6.98296e-254	Chon1
APOD	APOD	5.74942e-62	-0.718975	0.695	0.911	1.30374e-57	Chon1
NTRK2	NTRK2	0	-0.702171	0.359	0.764	0	Chon1
MIA	MIA	0	-0.700736	0.828	0.981	0	Chon1
PLD3	PLD3	9.67132e-232	-0.692719	0.792	0.911	2.19307e-227	Chon1
CLEC11A	CLEC11A	0	-0.686388	0.428	0.772	0	Chon1
LOX	LOX	2.32948e-246	-0.680281	0.308	0.659	5.28232e-242	Chon1
ID3	ID3	1.3429e-95	-0.677879	0.433	0.603	3.04516e-91	Chon1
SPON2	SPON2	9.17212e-115	-0.67615	0.068	0.27	2.07987e-110	Chon1
PODNL1	PODNL1	0	-0.672863	0.204	0.74	0	Chon1
STC2	STC2	3.29769e-212	-0.669742	0.238	0.565	7.47785e-208	Chon1
CD99	CD99	0	-0.655936	0.864	0.968	0	Chon1
NPDC1	NPDC1	2.11317e-283	-0.65473	0.388	0.737	4.79182e-279	Chon1
HAPLN1	HAPLN1	0	-0.65337	0.601	0.934	0	Chon1
FSTL1	FSTL1	2.801e-215	-0.652822	0.215	0.534	6.35154e-211	Chon1
WWP2	WWP2	0	-0.650893	0.541	0.874	0	Chon1
GPX3	GPX3	1.96647e-203	-0.647461	0.274	0.61	4.45917e-199	Chon1
ENPP1	ENPP1	0	-0.64721	0.076	0.565	0	Chon1
MXRA8	MXRA8	0	-0.645855	0.239	0.628	0	Chon1
NRN1	NRN1	1.36877e-278	-0.643155	0.745	0.901	3.10382e-274	Chon1
RASD1	RASD1	1.13041e-90	-0.633904	0.194	0.388	2.56331e-86	Chon1
IGFBP7	IGFBP7	4.66839e-123	-0.631422	0.277	0.502	1.0586e-118	Chon1
MFAP4	MFAP4	3.10983e-83	-0.627899	0.21	0.386	7.05185e-79	Chon1
LMO4	LMO4	0	-0.626397	0.673	0.895	0	Chon1
GAS6	GAS6	0	-0.622801	0.371	0.773	0	Chon1
SOD2	SOD2	4.1952e-236	-0.62241	0.303	0.629	9.51304e-232	Chon1
ANKH	ANKH	0	-0.61475	0.403	0.815	0	Chon1
TSC22D1	TSC22D1	4.92481e-138	-0.613949	0.875	0.937	1.11675e-133	Chon1
F13A1	F13A1	1.14794e-187	-0.612992	0.039	0.316	2.60308e-183	Chon1
CTHRC1	CTHRC1	1.40526e-168	-0.611424	0.157	0.442	3.18656e-164	Chon1
ITM2B	ITM2B	0	-0.609089	0.905	0.978	0	Chon1
C11orf96	C11orf96	1.24396e-106	-0.607748	0.32	0.532	2.82081e-102	Chon1
S100B	S100B	1.97966e-304	-0.600677	0.6	0.896	4.48907e-300	Chon1
FKBP10	FKBP10	0	-0.59277	0.62	0.879	0	Chon1
C1QL1	C1QL1	0	-0.583878	0.113	0.562	0	Chon1
PDE4DIP	PDE4DIP	2.30681e-269	-0.583773	0.32	0.637	5.23092e-265	Chon1
CD9	CD9	8.32819e-296	-0.579088	0.554	0.859	1.8885e-291	Chon1
MDFI	MDFI	2.76666e-241	-0.578889	0.517	0.817	6.27368e-237	Chon1
IL17B	IL17B	2.02643e-107	-0.57811	0.225	0.435	4.59514e-103	Chon1
CHADL	CHADL	2.08341e-276	-0.56869	0.188	0.566	4.72435e-272	Chon1
FHL1	FHL1	2.09305e-292	-0.565279	0.449	0.743	4.7462e-288	Chon1
PPIC	PPIC	4.36537e-296	-0.565097	0.538	0.8	9.8989e-292	Chon1
CILP2	CILP2	5.35817e-282	-0.56214	0.107	0.49	1.21502e-277	Chon1
FST	FST	2.95632e-140	-0.562057	0.258	0.541	6.70376e-136	Chon1
RCAN1	RCAN1	6.83264e-114	-0.561097	0.382	0.597	1.54937e-109	Chon1
FBXO2	FBXO2	0	-0.559237	0.683	0.912	0	Chon1
EEF1A1	EEF1A1	3.07842e-126	-0.557144	0.987	0.999	6.98063e-122	Chon1
BEX3	BEX3	0	-0.551091	0.622	0.888	0	Chon1
C9orf3	C9orf3	1.83023e-297	-0.544033	0.466	0.773	4.15023e-293	Chon1
RPS26	RPS26	1.30579e-262	-0.542801	0.98	0.998	2.961e-258	Chon1
GDF10	GDF10	2.25842e-239	-0.53745	0.04	0.377	5.1212e-235	Chon1
FXYD6	FXYD6	0	-0.532988	0.392	0.778	0	Chon1
NMB	NMB	2.20984e-76	-0.528349	0.231	0.405	5.01102e-72	Chon1
ENHO	ENHO	1.38709e-282	-0.522244	0.041	0.414	3.14537e-278	Chon1
MT-ND2	MT-ND2	0	-0.521789	0.743	0.986	0	Chon1
RHOBTB3	RHOBTB3	1.75461e-233	-0.520463	0.528	0.783	3.97875e-229	Chon1
CHRDL2	CHRDL2	7.18224e-243	-0.519541	0.021	0.351	1.62864e-238	Chon1
BHLHE41	BHLHE41	1.29945e-205	-0.509601	0.402	0.692	2.94662e-201	Chon1
FIBIN	FIBIN	9.30771e-174	-0.506272	0.327	0.62	2.11062e-169	Chon1
PLAC9	PLAC9	5.28931e-180	-0.501005	0.414	0.691	1.1994e-175	Chon1
PAM	PAM	3.2868e-300	-0.500646	0.381	0.732	7.45314e-296	Chon1
C1R	C1R	2.16454e-166	-0.499878	0.222	0.509	4.90831e-162	Chon1
CTSF	CTSF	0	-0.499714	0.103	0.521	0	Chon1
BOC	BOC	0	-0.494137	0.181	0.591	0	Chon1
SNAI1	SNAI1	1.78583e-230	-0.493191	0.311	0.646	4.04955e-226	Chon1
IRF1	IRF1	5.92729e-123	-0.492319	0.494	0.698	1.34407e-118	Chon1
IBSP	IBSP	2.33134e-139	-0.490789	0.344	0.12	5.28654e-135	Chon1
GPC6	GPC6	0	-0.490026	0.301	0.721	0	Chon1
STK26	STK26	0	-0.489446	0.146	0.558	0	Chon1
PTMA	PTMA	0	-0.487598	0.98	0.998	0	Chon1
ITM2A	ITM2A	1.86787e-58	-0.481345	0.327	0.448	4.23558e-54	Chon1
DOK1	DOK1	3.43534e-172	-0.480252	0.387	0.629	7.78998e-168	Chon1
C1orf21	C1orf21	7.16146e-300	-0.479158	0.429	0.753	1.62393e-295	Chon1
SNAI2	SNAI2	5.96295e-27	-0.47792	0.687	0.691	1.35216e-22	Chon1
CD24	CD24	1.01482e-55	-0.476109	0.32	0.447	2.30122e-51	Chon1
RAMP1	RAMP1	2.60255e-264	-0.475043	0.064	0.428	5.90154e-260	Chon1
HRCT1	HRCT1	6.01903e-190	-0.474387	0.07	0.361	1.36488e-185	Chon1
DDR2	DDR2	0	-0.472784	0.343	0.733	0	Chon1
ANGPTL2	ANGPTL2	6.89226e-241	-0.471476	0.338	0.686	1.56289e-236	Chon1
C5orf15	C5orf15	1.35509e-115	-0.470733	0.576	0.726	3.07281e-111	Chon1
DUSP2	DUSP2	2.12291e-65	-0.469179	0.162	0.329	4.81391e-61	Chon1
ADIRF	ADIRF	1.46581e-92	-0.468337	0.402	0.563	3.32387e-88	Chon1
PLOD2	PLOD2	2.74067e-210	-0.467681	0.552	0.836	6.21474e-206	Chon1
P4HA1	P4HA1	3.32988e-266	-0.467313	0.604	0.839	7.55083e-262	Chon1
XYLT1	XYLT1	0	-0.466095	0.142	0.569	0	Chon1
SCIN	SCIN	9.22436e-245	-0.46429	0.24	0.589	2.09172e-240	Chon1
THBS1	THBS1	7.82667e-196	-0.457863	0.449	0.736	1.77478e-191	Chon1
TMEM45A	TMEM45A	4.42527e-234	-0.454572	0.498	0.794	1.00347e-229	Chon1
PCOLCE2	PCOLCE2	1.05851e-193	-0.452517	0.329	0.655	2.40028e-189	Chon1
P3H2	P3H2	5.15882e-230	-0.450935	0.354	0.692	1.16981e-225	Chon1
RARG	RARG	9.97893e-281	-0.450761	0.272	0.647	2.26282e-276	Chon1
S100A1	S100A1	3.36986e-153	-0.45045	0.734	0.878	7.6415e-149	Chon1
NME4	NME4	1.64628e-288	-0.44812	0.424	0.753	3.73311e-284	Chon1
KDELR3	KDELR3	4.91405e-192	-0.447894	0.448	0.684	1.11431e-187	Chon1
STMP1	STMP1	7.73814e-252	-0.44742	0.579	0.799	1.7547e-247	Chon1
RPS4X	RPS4X	0	-0.445071	0.983	0.998	0	Chon1
A2M	A2M	2.3492e-94	-0.444176	0.189	0.389	5.32705e-90	Chon1
SPOCK3	SPOCK3	3.05379e-111	-0.443486	0.102	0.307	6.92478e-107	Chon1
H3F3A	H3F3A	7.45753e-303	-0.440922	0.88	0.97	1.69107e-298	Chon1
TSPO	TSPO	1.19903e-249	-0.440805	0.848	0.948	2.71893e-245	Chon1
CDO1	CDO1	1.61607e-243	-0.438883	0.15	0.523	3.66461e-239	Chon1
COPZ2	COPZ2	1.04508e-241	-0.437075	0.332	0.648	2.36981e-237	Chon1
DSTN	DSTN	0	-0.430507	0.947	0.989	0	Chon1
FAM43A	FAM43A	2.82667e-149	-0.42977	0.235	0.507	6.40976e-145	Chon1
COL12A1	COL12A1	4.66076e-206	-0.429342	0.174	0.497	1.05687e-201	Chon1
CTNNB1	CTNNB1	3.63028e-75	-0.429085	0.582	0.711	8.23202e-71	Chon1
PPDPF	PPDPF	1.31952e-218	-0.428747	0.932	0.982	2.99215e-214	Chon1
ID1	ID1	7.89962e-130	-0.428112	0.685	0.864	1.79132e-125	Chon1
GALNT18	GALNT18	9.36805e-259	-0.424429	0.175	0.539	2.1243e-254	Chon1
PGF	PGF	1.52362e-20	-0.419892	0.257	0.316	3.45497e-16	Chon1
GOLIM4	GOLIM4	3.28777e-182	-0.415614	0.38	0.66	7.45535e-178	Chon1
RPS12	RPS12	1.94466e-24	-0.410601	0.989	0.999	4.40971e-20	Chon1
SSPN	SSPN	1.33121e-210	-0.409427	0.148	0.467	3.01866e-206	Chon1
SRGN	SRGN	8.26345e-84	-0.406739	0.092	0.257	1.87382e-79	Chon1
WWTR1	WWTR1	8.74449e-237	-0.406356	0.292	0.627	1.9829e-232	Chon1
NDRG2	NDRG2	2.76352e-232	-0.405675	0.32	0.641	6.26655e-228	Chon1
MPP6	MPP6	2.35756e-181	-0.404751	0.462	0.695	5.34601e-177	Chon1
MMP13	MMP13	1.42464e-25	-0.404354	0.184	0.271	3.2305e-21	Chon1
LSP1	LSP1	4.44868e-121	-0.402301	0.345	0.557	1.00878e-116	Chon1
MT-ND4L	MT-ND4L	5.15402e-283	-0.401833	0.32	0.722	1.16873e-278	Chon1
CNN3	CNN3	1.75997e-175	-0.399825	0.514	0.749	3.9909e-171	Chon1
HSPB1	HSPB1	2.22104e-172	-0.399754	0.816	0.944	5.03643e-168	Chon1
SLC29A1	SLC29A1	4.27777e-168	-0.399116	0.183	0.472	9.70027e-164	Chon1
AC020916.1	AC020916.1	3.57688e-167	-0.396626	0.371	0.648	8.11094e-163	Chon1
DNAJB4	DNAJB4	3.29229e-151	-0.392364	0.456	0.694	7.46559e-147	Chon1
FGFR1	FGFR1	3.31683e-214	-0.390842	0.694	0.867	7.52125e-210	Chon1
HSPA1A	HSPA1A	1.43414e-214	-0.390727	0.643	0.973	3.25205e-210	Chon1
ZFP36L2	ZFP36L2	2.89318e-140	-0.390316	0.535	0.749	6.56056e-136	Chon1
ANGPTL4	ANGPTL4	1.46684e-38	-0.386265	0.333	0.446	3.32621e-34	Chon1
LDLRAD4	LDLRAD4	2.78322e-137	-0.386149	0.177	0.425	6.31123e-133	Chon1
CRIP2	CRIP2	1.53067e-152	-0.381376	0.561	0.741	3.47095e-148	Chon1
SMOC2	SMOC2	1.53895e-223	-0.379843	0.099	0.435	3.48972e-219	Chon1
TNFRSF11B	TNFRSF11B	1.60552e-169	-0.378295	0.115	0.42	3.64068e-165	Chon1
TMEM59	TMEM59	5.96815e-219	-0.377415	0.864	0.945	1.35334e-214	Chon1
EFEMP2	EFEMP2	3.57137e-207	-0.3748	0.431	0.719	8.09845e-203	Chon1
SPINT2	SPINT2	5.90331e-173	-0.374766	0.793	0.911	1.33864e-168	Chon1
OMD	OMD	1.55532e-187	-0.37402	0.027	0.304	3.52684e-183	Chon1
PDCD6	PDCD6	7.06056e-180	-0.372422	0.788	0.882	1.60105e-175	Chon1
ERGIC3	ERGIC3	7.63153e-242	-0.372173	0.688	0.881	1.73052e-237	Chon1
EMP2	EMP2	1.6787e-187	-0.370771	0.477	0.732	3.80661e-183	Chon1
COL6A1	COL6A1	5.6101e-57	-0.369108	0.64	0.724	1.27215e-52	Chon1
MYC	MYC	7.47984e-95	-0.368681	0.5	0.677	1.69613e-90	Chon1
FABP5	FABP5	1.99289e-26	-0.367966	0.531	0.601	4.51909e-22	Chon1
TPM2	TPM2	1.04002e-150	-0.367819	0.382	0.682	2.35835e-146	Chon1
SLC16A3	SLC16A3	3.18216e-207	-0.36052	0.415	0.743	7.21587e-203	Chon1
TCEAL2	TCEAL2	1.21052e-208	-0.360355	0.307	0.662	2.74497e-204	Chon1
GLT8D2	GLT8D2	7.90428e-244	-0.359026	0.119	0.48	1.79238e-239	Chon1
FOSB	FOSB	1.36918e-98	-0.358241	0.792	0.923	3.10475e-94	Chon1
MT1E	MT1E	2.35736e-242	-0.356727	0.47	0.909	5.34556e-238	Chon1
SOX9	SOX9	6.90942e-116	-0.356197	0.643	0.806	1.56678e-111	Chon1
CKB	CKB	8.07972e-92	-0.354301	0.442	0.609	1.83216e-87	Chon1
EFEMP1	EFEMP1	6.03545e-88	-0.353915	0.263	0.467	1.3686e-83	Chon1
PID1	PID1	4.10915e-113	-0.353413	0.365	0.551	9.31792e-109	Chon1
CREB3L2	CREB3L2	2.89482e-209	-0.35338	0.281	0.591	6.5643e-205	Chon1
LITAF	LITAF	5.26204e-172	-0.3516	0.663	0.814	1.19322e-167	Chon1
RCN3	RCN3	3.91729e-173	-0.351394	0.534	0.767	8.88284e-169	Chon1
GPRC5C	GPRC5C	4.76079e-145	-0.350235	0.399	0.633	1.07956e-140	Chon1
LRP1	LRP1	1.71167e-236	-0.34948	0.494	0.795	3.88137e-232	Chon1
SLC44A2	SLC44A2	1.36573e-176	-0.349475	0.523	0.747	3.09693e-172	Chon1
SERPINH1	SERPINH1	4.85646e-118	-0.34919	0.799	0.907	1.10125e-113	Chon1
PTN	PTN	9.3423e-163	-0.344671	0.056	0.321	2.11846e-158	Chon1
MT-ND1	MT-ND1	6.33402e-233	-0.344556	0.734	0.983	1.4363e-228	Chon1
EGR2	EGR2	4.32368e-112	-0.343648	0.282	0.532	9.80437e-108	Chon1
NNMT	NNMT	2.08008e-84	-0.343538	0.849	0.932	4.71679e-80	Chon1
TSPAN13	TSPAN13	2.66048e-158	-0.34121	0.227	0.513	6.03289e-154	Chon1
THY1	THY1	3.40043e-196	-0.341191	0.038	0.329	7.71082e-192	Chon1
CPE	CPE	4.80181e-30	-0.339273	0.683	0.713	1.08886e-25	Chon1
ADM	ADM	3.18499e-137	-0.339024	0.236	0.487	7.22229e-133	Chon1
ZBTB20	ZBTB20	5.86625e-164	-0.338209	0.594	0.808	1.33023e-159	Chon1
TRPS1	TRPS1	7.89111e-184	-0.338107	0.241	0.544	1.78939e-179	Chon1
VKORC1	VKORC1	1.60017e-180	-0.337856	0.771	0.906	3.62854e-176	Chon1
CYBA	CYBA	7.12945e-193	-0.336657	0.138	0.444	1.61667e-188	Chon1
DLX5	DLX5	3.86608e-218	-0.333029	0.038	0.356	8.76673e-214	Chon1
SOD3	SOD3	4.70514e-125	-0.331972	0.339	0.584	1.06694e-120	Chon1
NFATC1	NFATC1	1.73014e-90	-0.331533	0.229	0.437	3.92326e-86	Chon1
SELENOW	SELENOW	4.7516e-158	-0.330925	0.805	0.907	1.07747e-153	Chon1
ITIH5	ITIH5	5.68443e-225	-0.330841	0.132	0.491	1.289e-220	Chon1
CYB5R3	CYB5R3	1.32794e-183	-0.329912	0.658	0.83	3.01125e-179	Chon1
C12orf75	C12orf75	1.44371e-160	-0.327159	0.136	0.417	3.27377e-156	Chon1
PDGFRL	PDGFRL	6.79028e-234	-0.326654	0.098	0.446	1.53976e-229	Chon1
TUBB2A	TUBB2A	1.32377e-85	-0.325609	0.557	0.739	3.00179e-81	Chon1
MT1X	MT1X	1.20084e-149	-0.325566	0.931	0.992	2.72302e-145	Chon1
S100A6	S100A6	9.82688e-205	-0.324536	0.834	0.995	2.22834e-200	Chon1
CD164	CD164	3.03828e-149	-0.323814	0.627	0.778	6.8896e-145	Chon1
HMGN2	HMGN2	3.12426e-180	-0.323559	0.846	0.933	7.08457e-176	Chon1
TCF4	TCF4	9.47558e-198	-0.320849	0.08	0.383	2.14868e-193	Chon1
TENT5A	TENT5A	7.04973e-112	-0.319176	0.355	0.575	1.5986e-107	Chon1
VIM	VIM	9.80531e-164	-0.318327	0.986	0.998	2.22345e-159	Chon1
MIR99AHG	MIR99AHG	1.43238e-173	-0.318286	0.122	0.413	3.24806e-169	Chon1
COLGALT2	COLGALT2	3.10939e-176	-0.317422	0.129	0.417	7.05086e-172	Chon1
HIF1A	HIF1A	1.41945e-101	-0.316942	0.561	0.717	3.21875e-97	Chon1
KLF4	KLF4	2.95417e-53	-0.316	0.773	0.85	6.69887e-49	Chon1
RPL10A	RPL10A	6.1884e-118	-0.315986	0.976	0.996	1.40328e-113	Chon1
CCNL1	CCNL1	9.37052e-142	-0.31485	0.776	0.89	2.12486e-137	Chon1
C1S	C1S	1.55455e-112	-0.314773	0.314	0.541	3.52509e-108	Chon1
GPX8	GPX8	2.93516e-153	-0.314596	0.362	0.609	6.65576e-149	Chon1
HMGN3	HMGN3	8.37735e-171	-0.313882	0.185	0.468	1.89965e-166	Chon1
SOCS2	SOCS2	1.14443e-16	-0.313309	0.307	0.355	2.59511e-12	Chon1
HSPB6	HSPB6	4.37897e-75	-0.312309	0.139	0.31	9.92974e-71	Chon1
PTRHD1	PTRHD1	4.88398e-176	-0.31143	0.245	0.526	1.10749e-171	Chon1
B4GALT1	B4GALT1	9.34054e-85	-0.310745	0.154	0.345	2.11806e-80	Chon1
SERF2	SERF2	7.28211e-155	-0.309424	0.959	0.989	1.65129e-150	Chon1
SDF4	SDF4	4.63629e-160	-0.307924	0.68	0.835	1.05132e-155	Chon1
RRBP1	RRBP1	4.28992e-183	-0.306835	0.809	0.921	9.72783e-179	Chon1
C6orf48	C6orf48	6.3982e-16	-0.305044	0.921	0.915	1.45086e-11	Chon1
EDIL3	EDIL3	1.36444e-116	-0.30441	0.558	0.748	3.094e-112	Chon1
GABARAPL2	GABARAPL2	6.83126e-180	-0.303523	0.854	0.923	1.54906e-175	Chon1
EMILIN1	EMILIN1	7.36091e-180	-0.303153	0.11	0.411	1.66916e-175	Chon1
OSMR	OSMR	1.63219e-117	-0.302772	0.276	0.516	3.70115e-113	Chon1
EGR1	EGR1	8.95378e-105	-0.302393	0.841	0.957	2.03036e-100	Chon1
NFATC2	NFATC2	3.43433e-120	-0.301325	0.077	0.298	7.78769e-116	Chon1
RGS3	RGS3	1.21332e-49	-0.30067	0.525	0.61	2.75132e-45	Chon1
NAA38	NAA38	4.99115e-169	-0.299778	0.543	0.794	1.13179e-164	Chon1
HTRA1	HTRA1	3.32624e-123	-0.299475	0.215	0.451	7.54258e-119	Chon1
KIAA0040	KIAA0040	2.18662e-146	-0.298708	0.09	0.349	4.95837e-142	Chon1
SERPINI1	SERPINI1	8.71086e-138	-0.298057	0.247	0.523	1.97527e-133	Chon1
STAT3	STAT3	2.52014e-137	-0.297389	0.473	0.679	5.71468e-133	Chon1
CMPK1	CMPK1	7.65463e-158	-0.297325	0.627	0.793	1.73576e-153	Chon1
HSPG2	HSPG2	9.56408e-192	-0.297113	0.162	0.483	2.16875e-187	Chon1
RPL5	RPL5	1.41972e-152	-0.296311	0.976	0.997	3.21937e-148	Chon1
PRKCZ	PRKCZ	5.10224e-153	-0.295563	0.278	0.534	1.15698e-148	Chon1
MEF2C	MEF2C	1.42704e-94	-0.294375	0.309	0.504	3.23595e-90	Chon1
CHST3	CHST3	4.43752e-151	-0.29233	0.182	0.454	1.00625e-146	Chon1
FAM3C	FAM3C	9.52379e-107	-0.291497	0.582	0.721	2.15961e-102	Chon1
NLRP1	NLRP1	1.90019e-53	-0.290745	0.292	0.422	4.30887e-49	Chon1
TUBA1A	TUBA1A	1.21771e-92	-0.290683	0.38	0.597	2.76127e-88	Chon1
CRIM1	CRIM1	1.80048e-150	-0.290375	0.237	0.513	4.08278e-146	Chon1
LEPROT	LEPROT	6.85038e-144	-0.289766	0.538	0.747	1.55339e-139	Chon1
PLXDC2	PLXDC2	3.67124e-175	-0.289461	0.205	0.516	8.3249e-171	Chon1
SCUBE3	SCUBE3	2.11568e-119	-0.288797	0.132	0.363	4.79752e-115	Chon1
COL27A1	COL27A1	5.91659e-170	-0.287886	0.374	0.651	1.34165e-165	Chon1
GMDS	GMDS	3.63849e-137	-0.287672	0.228	0.476	8.25064e-133	Chon1
RIN2	RIN2	8.10711e-128	-0.28706	0.044	0.258	1.83837e-123	Chon1
CSPG4	CSPG4	1.75755e-126	-0.286735	0.419	0.664	3.98543e-122	Chon1
LOXL2	LOXL2	1.13213e-119	-0.286188	0.232	0.481	2.56722e-115	Chon1
PAPSS1	PAPSS1	1.50105e-133	-0.285699	0.425	0.654	3.40379e-129	Chon1
NFIA	NFIA	1.15725e-188	-0.285352	0.111	0.424	2.62418e-184	Chon1
PKIG	PKIG	1.19593e-144	-0.283387	0.381	0.632	2.7119e-140	Chon1
PPP1CB	PPP1CB	7.61006e-63	-0.283114	0.713	0.819	1.72566e-58	Chon1
WTAP	WTAP	2.65188e-80	-0.282468	0.489	0.636	6.01341e-76	Chon1
SPSB1	SPSB1	1.27712e-115	-0.281995	0.251	0.484	2.896e-111	Chon1
CALD1	CALD1	5.6506e-120	-0.28183	0.576	0.761	1.28133e-115	Chon1
UGP2	UGP2	2.23295e-88	-0.281486	0.745	0.843	5.06345e-84	Chon1
TMEM98	TMEM98	5.20217e-114	-0.281241	0.369	0.594	1.17965e-109	Chon1
STOM	STOM	4.06792e-106	-0.280925	0.202	0.438	9.22442e-102	Chon1
TIMP2	TIMP2	3.28922e-156	-0.28087	0.188	0.467	7.45864e-152	Chon1
CRISPLD2	CRISPLD2	1.44986e-135	-0.280662	0.109	0.357	3.28771e-131	Chon1
SLC40A1	SLC40A1	1.13339e-82	-0.280641	0.196	0.382	2.57007e-78	Chon1
EFHD1	EFHD1	2.66374e-146	-0.278814	0.145	0.416	6.0403e-142	Chon1
MRC2	MRC2	1.21902e-152	-0.278654	0.293	0.573	2.76426e-148	Chon1
HAPLN3	HAPLN3	9.13449e-154	-0.278586	0.152	0.43	2.07134e-149	Chon1
TM2D1	TM2D1	1.30529e-156	-0.277366	0.357	0.624	2.95987e-152	Chon1
NAP1L1	NAP1L1	4.53275e-152	-0.276659	0.943	0.981	1.02785e-147	Chon1
CCDC88A	CCDC88A	1.42395e-87	-0.276436	0.307	0.493	3.22894e-83	Chon1
MBNL1	MBNL1	8.01158e-139	-0.276117	0.354	0.599	1.81671e-134	Chon1
CISH	CISH	1.03677e-187	-0.275111	0.059	0.353	2.35098e-183	Chon1
ADK	ADK	2.88081e-110	-0.273709	0.274	0.483	6.53252e-106	Chon1
PTGS2	PTGS2	1.80834e-21	-0.27294	0.26	0.339	4.1006e-17	Chon1
SH3BGRL	SH3BGRL	5.91574e-139	-0.272361	0.39	0.625	1.34145e-134	Chon1
SLC35B2	SLC35B2	8.65485e-101	-0.271843	0.331	0.54	1.96257e-96	Chon1
SERTAD4	SERTAD4	3.2722e-156	-0.271481	0.1	0.373	7.42003e-152	Chon1
COMT	COMT	3.90878e-124	-0.270717	0.658	0.794	8.86355e-120	Chon1
PCSK1N	PCSK1N	1.72054e-51	-0.269407	0.229	0.378	3.90151e-47	Chon1
COL6A2	COL6A2	5.44679e-07	-0.268177	0.84	0.8	0.0123511	Chon1
TSPAN3	TSPAN3	7.05075e-96	-0.267015	0.673	0.786	1.59883e-91	Chon1
TSPAN6	TSPAN6	8.60367e-109	-0.266643	0.428	0.625	1.95097e-104	Chon1
UXS1	UXS1	1.9046e-116	-0.26659	0.38	0.606	4.31887e-112	Chon1
CTSK	CTSK	1.75699e-165	-0.264897	0.067	0.334	3.98415e-161	Chon1
CPAMD8	CPAMD8	2.09635e-182	-0.264612	0.024	0.293	4.75369e-178	Chon1
CD59	CD59	1.14362e-110	-0.26431	0.598	0.771	2.59327e-106	Chon1
CYBRD1	CYBRD1	1.15843e-106	-0.262739	0.399	0.594	2.62684e-102	Chon1
PYCARD	PYCARD	3.61205e-170	-0.262152	0.072	0.351	8.19068e-166	Chon1
AUTS2	AUTS2	1.1454e-147	-0.260731	0.172	0.439	2.59731e-143	Chon1
PPP1R3C	PPP1R3C	4.16559e-48	-0.259711	0.458	0.581	9.44588e-44	Chon1
TRIM47	TRIM47	7.84457e-111	-0.259308	0.311	0.557	1.77883e-106	Chon1
INSR	INSR	1.02206e-85	-0.258848	0.275	0.474	2.31762e-81	Chon1
DBI	DBI	1.72789e-61	-0.258485	0.666	0.743	3.91816e-57	Chon1
RGS2	RGS2	5.66734e-55	-0.258198	0.432	0.572	1.28513e-50	Chon1
RUNX1	RUNX1	1.42573e-48	-0.257761	0.387	0.528	3.23299e-44	Chon1
RBM3	RBM3	6.79381e-83	-0.257682	0.831	0.891	1.54056e-78	Chon1
NET1	NET1	3.30357e-107	-0.257407	0.181	0.421	7.49117e-103	Chon1
SSBP4	SSBP4	1.74088e-106	-0.256959	0.304	0.517	3.94762e-102	Chon1
BHLHE40	BHLHE40	4.65158e-53	-0.255129	0.658	0.773	1.05479e-48	Chon1
LIFR	LIFR	4.97833e-110	-0.255009	0.164	0.394	1.12889e-105	Chon1
ASS1	ASS1	1.07121e-122	-0.254932	0.148	0.391	2.42908e-118	Chon1
SKIL	SKIL	1.32381e-82	-0.254698	0.487	0.664	3.00186e-78	Chon1
KLF10	KLF10	1.03565e-118	-0.253529	0.711	0.859	2.34843e-114	Chon1
LOXL3	LOXL3	9.07995e-118	-0.253275	0.246	0.506	2.05897e-113	Chon1
GPSM2	GPSM2	1.44e-125	-0.25152	0.17	0.407	3.26534e-121	Chon1
KDELR2	KDELR2	1.766e-14	-0.251167	0.838	0.867	4.00458e-10	Chon1
UBE2E3	UBE2E3	2.71783e-122	-0.250348	0.42	0.647	6.16295e-118	Chon1
TMSB10	TMSB10	0	1.75609	0.927	0.831	0	Chon2
LCN2	LCN2	0	1.74098	0.677	0.185	0	Chon2
UPP1	UPP1	0	1.57397	0.752	0.334	0	Chon2
HSPA5	HSPA5	0	1.50592	0.971	0.844	0	Chon2
SNHG25	SNHG25	2.88692e-152	1.44552	0.618	0.427	6.54637e-148	Chon2
COL10A1	COL10A1	4.42549e-86	1.36211	0.263	0.109	1.00352e-81	Chon2
GDF15	GDF15	0	1.30847	0.656	0.158	0	Chon2
CCDC85B	CCDC85B	0	1.23341	0.915	0.84	0	Chon2
SLC3A2	SLC3A2	0	0.984217	0.905	0.654	0	Chon2
SLAMF9	SLAMF9	4.30011e-220	0.942464	0.39	0.122	9.75092e-216	Chon2
S100A2	S100A2	4.19598e-195	0.882011	0.495	0.207	9.5148e-191	Chon2
ATF5	ATF5	0	0.831178	0.817	0.368	0	Chon2
SYT8	SYT8	7.05704e-163	0.819409	0.27	0.077	1.60025e-158	Chon2
SHMT2	SHMT2	2.58701e-285	0.790846	0.862	0.724	5.8663e-281	Chon2
TRIB3	TRIB3	0	0.768652	0.857	0.427	0	Chon2
SDF2L1	SDF2L1	4.3037e-294	0.733735	0.673	0.354	9.75908e-290	Chon2
DDIT3	DDIT3	0	0.723012	0.94	0.721	0	Chon2
SQSTM1	SQSTM1	0	0.722194	0.949	0.863	0	Chon2
FTH1	FTH1	2.29562e-266	0.718146	0.989	0.999	5.20554e-262	Chon2
RBCK1	RBCK1	0	0.710203	0.868	0.564	0	Chon2
ENO2	ENO2	3.09146e-274	0.705564	0.727	0.453	7.0102e-270	Chon2
RND3	RND3	1.14823e-179	0.704303	0.775	0.582	2.60373e-175	Chon2
TRMT112	TRMT112	0	0.661521	0.942	0.898	0	Chon2
NDRG1	NDRG1	2.44378e-226	0.660219	0.785	0.534	5.54152e-222	Chon2
ISG15	ISG15	1.43918e-168	0.652486	0.428	0.167	3.26349e-164	Chon2
UBB	UBB	3.65528e-241	0.651706	0.961	0.944	8.28871e-237	Chon2
DDIT4	DDIT4	2.31305e-231	0.632205	0.841	0.568	5.24508e-227	Chon2
HMGA1	HMGA1	1.10031e-241	0.625165	0.522	0.211	2.49507e-237	Chon2
HSPA9	HSPA9	0	0.615797	0.903	0.72	0	Chon2
RPS16	RPS16	0	0.600561	0.995	0.998	0	Chon2
DNAJB9	DNAJB9	5.51518e-199	0.585758	0.857	0.716	1.25062e-194	Chon2
EIF1	EIF1	0	0.581816	0.994	0.998	0	Chon2
RNF187	RNF187	2.24776e-279	0.574986	0.848	0.654	5.09702e-275	Chon2
ATF3	ATF3	3.96913e-115	0.568026	0.888	0.781	9.0004e-111	Chon2
TMSB4X	TMSB4X	3.61148e-10	0.566123	0.616	0.651	8.18939e-06	Chon2
HSPA1B	HSPA1B	6.50031e-20	0.561828	0.864	0.886	1.47401e-15	Chon2
UBXN1	UBXN1	2.87655e-304	0.557981	0.846	0.661	6.52285e-300	Chon2
TNFRSF12A	TNFRSF12A	1.7589e-120	0.548324	0.783	0.588	3.98847e-116	Chon2
BLVRB	BLVRB	5.19442e-297	0.544915	0.782	0.519	1.17789e-292	Chon2
SURF1	SURF1	0	0.541283	0.77	0.455	0	Chon2
ALKBH7	ALKBH7	6.01359e-173	0.537084	0.833	0.717	1.36364e-168	Chon2
ANXA1	ANXA1	1.24666e-171	0.536605	0.961	0.941	2.82693e-167	Chon2
WARS	WARS	1.71368e-247	0.533927	0.617	0.266	3.88594e-243	Chon2
SMDT1	SMDT1	7.23332e-219	0.533797	0.818	0.664	1.64023e-214	Chon2
ID4	ID4	4.22765e-143	0.532663	0.701	0.494	9.58662e-139	Chon2
MYL12A	MYL12A	6.22306e-217	0.531982	0.914	0.847	1.41114e-212	Chon2
EIF1B	EIF1B	2.39385e-272	0.531597	0.907	0.836	5.42829e-268	Chon2
RPL35	RPL35	0	0.523302	0.994	0.998	0	Chon2
RPL14	RPL14	0	0.518546	0.99	0.997	0	Chon2
TMBIM6	TMBIM6	8.73264e-265	0.514964	0.935	0.842	1.98021e-260	Chon2
TKT	TKT	4.99121e-222	0.51464	0.794	0.602	1.13181e-217	Chon2
PRDX5	PRDX5	0	0.513703	0.923	0.838	0	Chon2
EIF3G	EIF3G	4.18506e-283	0.512756	0.892	0.801	9.49005e-279	Chon2
ANXA5	ANXA5	1.90937e-236	0.511874	0.942	0.932	4.3297e-232	Chon2
RPL28	RPL28	0	0.511805	0.993	0.998	0	Chon2
CLTA	CLTA	2.10123e-293	0.51178	0.895	0.836	4.76476e-289	Chon2
CKS2	CKS2	1.50581e-238	0.506609	0.659	0.341	3.41458e-234	Chon2
VEGFA	VEGFA	2.70569e-37	0.500811	0.558	0.469	6.13542e-33	Chon2
CHMP4A	CHMP4A	2.9786e-285	0.496102	0.735	0.443	6.75428e-281	Chon2
RPS10	RPS10	1.0814e-69	0.494765	0.961	0.983	2.45217e-65	Chon2
LARP6	LARP6	2.18768e-194	0.490441	0.816	0.649	4.96079e-190	Chon2
HLA-B	HLA-B	9.12085e-149	0.488942	0.79	0.59	2.06824e-144	Chon2
H2AFJ	H2AFJ	5.41529e-182	0.48843	0.797	0.657	1.22797e-177	Chon2
DTD1	DTD1	1.64548e-304	0.485769	0.789	0.509	3.7313e-300	Chon2
UBA52	UBA52	0	0.48108	0.989	0.994	0	Chon2
CYCS	CYCS	1.42205e-224	0.478826	0.903	0.762	3.22464e-220	Chon2
PTGES3	PTGES3	2.76436e-264	0.477603	0.964	0.944	6.26846e-260	Chon2
PGK1	PGK1	9.81562e-55	0.474535	0.902	0.902	2.22579e-50	Chon2
KLF5	KLF5	3.39109e-211	0.474513	0.553	0.234	7.68964e-207	Chon2
SELENOK	SELENOK	7.0027e-223	0.466974	0.922	0.884	1.58793e-218	Chon2
FAU	FAU	0	0.461804	0.989	0.997	0	Chon2
HSP90B1	HSP90B1	1.85652e-131	0.460673	0.944	0.932	4.20985e-127	Chon2
QSOX1	QSOX1	4.09734e-136	0.457957	0.749	0.571	9.29112e-132	Chon2
ANP32B	ANP32B	2.54387e-272	0.456538	0.934	0.898	5.76847e-268	Chon2
CRYAB	CRYAB	7.59112e-54	0.451373	0.789	0.641	1.72136e-49	Chon2
RPL38	RPL38	0	0.451163	0.99	0.997	0	Chon2
PLIN2	PLIN2	7.91886e-86	0.449848	0.332	0.172	1.79568e-81	Chon2
S100P	S100P	2.44439e-141	0.449494	0.261	0.075	5.54289e-137	Chon2
NOP53	NOP53	1.90459e-75	0.447103	0.94	0.954	4.31886e-71	Chon2
DHPS	DHPS	5.10004e-271	0.446846	0.723	0.437	1.15649e-266	Chon2
MANF	MANF	7.21329e-163	0.446472	0.736	0.523	1.63569e-158	Chon2
BNIP3L	BNIP3L	2.45137e-126	0.445158	0.868	0.811	5.55873e-122	Chon2
RPS11	RPS11	0	0.443052	0.987	0.991	0	Chon2
SNHG19	SNHG19	4.9715e-15	0.441763	0.452	0.423	1.12734e-10	Chon2
RHOB	RHOB	2.92678e-56	0.441617	0.919	0.934	6.63677e-52	Chon2
LONP1	LONP1	5.13266e-279	0.439237	0.644	0.284	1.16388e-274	Chon2
H2AFZ	H2AFZ	2.96628e-182	0.435852	0.927	0.899	6.72634e-178	Chon2
RPL18	RPL18	3.28567e-224	0.434798	0.994	0.998	7.4506e-220	Chon2
FKBP2	FKBP2	5.45855e-149	0.433261	0.826	0.696	1.23778e-144	Chon2
COX6B1	COX6B1	5.24591e-274	0.432721	0.945	0.919	1.18956e-269	Chon2
HILPDA	HILPDA	5.33338e-67	0.431631	0.374	0.225	1.2094e-62	Chon2
ARG2	ARG2	6.98577e-134	0.430464	0.377	0.165	1.58409e-129	Chon2
PLP2	PLP2	3.2492e-137	0.430014	0.85	0.789	7.36788e-133	Chon2
TPI1	TPI1	1.31499e-46	0.429833	0.936	0.954	2.98187e-42	Chon2
SMIM26	SMIM26	5.45342e-236	0.428857	0.898	0.839	1.23662e-231	Chon2
CCDC124	CCDC124	4.7506e-249	0.428699	0.77	0.503	1.07725e-244	Chon2
KLF6	KLF6	1.36509e-68	0.426702	0.745	0.604	3.09548e-64	Chon2
MAD1L1	MAD1L1	2.87439e-281	0.424977	0.501	0.175	6.51796e-277	Chon2
CHMP2A	CHMP2A	1.43929e-262	0.424734	0.893	0.779	3.26374e-258	Chon2
TUBA1C	TUBA1C	1.76328e-219	0.423467	0.866	0.666	3.99842e-215	Chon2
SELENOS	SELENOS	2.12902e-105	0.423297	0.874	0.803	4.82777e-101	Chon2
PFDN2	PFDN2	3.31478e-221	0.422306	0.839	0.684	7.51659e-217	Chon2
POLR2I	POLR2I	1.05807e-222	0.420273	0.894	0.834	2.39928e-218	Chon2
TAF1D	TAF1D	3.14097e-101	0.419509	0.816	0.729	7.12247e-97	Chon2
CLIC1	CLIC1	6.24842e-75	0.416552	0.775	0.747	1.41689e-70	Chon2
CDK2AP2	CDK2AP2	1.40069e-100	0.41526	0.548	0.369	3.17621e-96	Chon2
CDKN2A	CDKN2A	5.0105e-175	0.413096	0.487	0.23	1.13618e-170	Chon2
PHF1	PHF1	2.70613e-170	0.412955	0.661	0.439	6.13642e-166	Chon2
EIF3F	EIF3F	2.48077e-155	0.410252	0.846	0.812	5.62538e-151	Chon2
GADD45A	GADD45A	5.00949e-40	0.410151	0.798	0.797	1.13595e-35	Chon2
COX6A1	COX6A1	4.22922e-238	0.408689	0.93	0.897	9.59018e-234	Chon2
CCDC107	CCDC107	1.95153e-198	0.406501	0.665	0.419	4.4253e-194	Chon2
RPL36	RPL36	4.06827e-277	0.404162	0.994	0.999	9.2252e-273	Chon2
KRT8	KRT8	2.22549e-108	0.402598	0.455	0.238	5.04652e-104	Chon2
PSMD7	PSMD7	3.00964e-216	0.400753	0.801	0.579	6.82466e-212	Chon2
BEX2	BEX2	7.59166e-139	0.397931	0.656	0.428	1.72148e-134	Chon2
SARS	SARS	5.735e-209	0.397858	0.863	0.669	1.30047e-204	Chon2
RPL36A	RPL36A	7.73668e-241	0.393847	0.976	0.993	1.75437e-236	Chon2
PA2G4	PA2G4	1.96888e-225	0.392627	0.871	0.706	4.46464e-221	Chon2
C9orf16	C9orf16	9.62743e-96	0.383654	0.782	0.668	2.18312e-91	Chon2
NOL7	NOL7	5.39292e-116	0.383652	0.749	0.632	1.2229e-111	Chon2
RPS19BP1	RPS19BP1	2.21738e-173	0.383527	0.869	0.733	5.02812e-169	Chon2
CEBPG	CEBPG	2.26115e-202	0.383268	0.749	0.478	5.12739e-198	Chon2
SLC25A6	SLC25A6	2.2281e-125	0.382814	0.958	0.955	5.05245e-121	Chon2
COPE	COPE	1.16787e-115	0.382488	0.896	0.82	2.64825e-111	Chon2
RPL8	RPL8	1.80027e-287	0.382009	0.996	0.999	4.08228e-283	Chon2
EIF3K	EIF3K	3.52159e-218	0.380074	0.933	0.923	7.98557e-214	Chon2
DRAP1	DRAP1	4.88656e-152	0.378802	0.831	0.718	1.10808e-147	Chon2
CENPX	CENPX	9.62719e-170	0.378577	0.651	0.424	2.18306e-165	Chon2
PSMC5	PSMC5	9.28207e-201	0.378098	0.78	0.571	2.1048e-196	Chon2
XBP1	XBP1	1.11828e-131	0.378039	0.934	0.871	2.5358e-127	Chon2
NDUFB9	NDUFB9	6.48765e-228	0.377185	0.915	0.833	1.47114e-223	Chon2
TUBB4B	TUBB4B	3.68503e-123	0.376983	0.93	0.869	8.35617e-119	Chon2
RPL27	RPL27	1.25799e-172	0.376555	0.981	0.992	2.85262e-168	Chon2
RPS5	RPS5	2.87253e-92	0.374928	0.993	0.999	6.51375e-88	Chon2
NUDC	NUDC	1.99637e-196	0.374345	0.869	0.72	4.52697e-192	Chon2
MRPL52	MRPL52	5.21247e-172	0.372798	0.788	0.608	1.18198e-167	Chon2
RPS15	RPS15	1.02045e-193	0.371832	0.995	0.999	2.31397e-189	Chon2
EIF5	EIF5	7.17132e-150	0.370538	0.919	0.884	1.62617e-145	Chon2
DDX39A	DDX39A	5.26691e-249	0.369974	0.519	0.197	1.19433e-244	Chon2
RSL1D1	RSL1D1	1.54514e-167	0.369329	0.858	0.796	3.50376e-163	Chon2
GTF2F1	GTF2F1	3.9828e-175	0.366741	0.659	0.395	9.0314e-171	Chon2
POLR1D	POLR1D	1.81628e-130	0.366194	0.815	0.729	4.1186e-126	Chon2
MED10	MED10	1.09684e-159	0.364648	0.845	0.678	2.4872e-155	Chon2
AATF	AATF	2.4593e-292	0.364577	0.609	0.261	5.57672e-288	Chon2
HM13	HM13	8.3755e-168	0.364569	0.814	0.628	1.89923e-163	Chon2
SLC2A1	SLC2A1	8.78119e-93	0.363844	0.485	0.31	1.99122e-88	Chon2
MRPL51	MRPL51	2.24709e-187	0.36323	0.877	0.824	5.09551e-183	Chon2
CD55	CD55	1.52422e-106	0.361993	0.611	0.41	3.45631e-102	Chon2
AC034213.1	AC034213.1	0	0.359179	0.31	0.019	0	Chon2
MYLK	MYLK	2.4666e-161	0.358473	0.359	0.129	5.59327e-157	Chon2
ALKBH5	ALKBH5	1.03561e-98	0.357371	0.632	0.482	2.34835e-94	Chon2
ERO1A	ERO1A	8.69975e-54	0.356812	0.524	0.4	1.97275e-49	Chon2
POMP	POMP	1.26627e-169	0.35658	0.878	0.818	2.87139e-165	Chon2
EIF4EBP1	EIF4EBP1	9.34327e-116	0.356145	0.725	0.542	2.11868e-111	Chon2
IMP4	IMP4	8.86248e-212	0.355603	0.659	0.383	2.00966e-207	Chon2
PDIA3	PDIA3	3.13222e-75	0.35536	0.9	0.882	7.10262e-71	Chon2
GBE1	GBE1	1.98074e-111	0.354772	0.694	0.525	4.49153e-107	Chon2
EIF2S1	EIF2S1	8.42845e-180	0.352725	0.633	0.385	1.91124e-175	Chon2
TXN	TXN	1.74302e-128	0.352636	0.927	0.925	3.95248e-124	Chon2
BAG1	BAG1	1.96685e-151	0.352385	0.722	0.531	4.46003e-147	Chon2
TMEM11	TMEM11	6.51886e-148	0.349649	0.572	0.35	1.47822e-143	Chon2
ORMDL2	ORMDL2	7.16946e-270	0.348641	0.576	0.237	1.62575e-265	Chon2
SURF2	SURF2	1.75619e-241	0.348215	0.548	0.235	3.98233e-237	Chon2
LRRFIP1	LRRFIP1	1.85235e-88	0.34635	0.614	0.44	4.2004e-84	Chon2
PSME2	PSME2	3.11263e-148	0.34625	0.611	0.374	7.0582e-144	Chon2
PRPH	PRPH	7.99618e-219	0.34577	0.259	0.047	1.81321e-214	Chon2
HPCAL1	HPCAL1	7.87506e-164	0.345737	0.33	0.115	1.78575e-159	Chon2
C19orf24	C19orf24	4.03767e-132	0.345662	0.773	0.596	9.15582e-128	Chon2
HIST1H1C	HIST1H1C	1.14178e-43	0.345066	0.562	0.442	2.58909e-39	Chon2
CALR	CALR	1.70494e-93	0.344514	0.934	0.909	3.86611e-89	Chon2
TOMM40	TOMM40	8.27845e-189	0.342348	0.717	0.449	1.87722e-184	Chon2
COX5B	COX5B	8.0031e-198	0.340289	0.935	0.917	1.81478e-193	Chon2
INSIG2	INSIG2	7.31625e-60	0.338611	0.487	0.348	1.65903e-55	Chon2
AC015912.3	AC015912.3	9.2359e-200	0.33803	0.302	0.073	2.09433e-195	Chon2
PHB	PHB	1.28614e-191	0.336921	0.707	0.458	2.91645e-187	Chon2
UQCC2	UQCC2	2.89827e-181	0.336798	0.648	0.383	6.57211e-177	Chon2
TRAPPC2L	TRAPPC2L	4.74725e-156	0.335144	0.712	0.512	1.07649e-151	Chon2
CDKN2B	CDKN2B	1.50817e-169	0.334912	0.403	0.155	3.41993e-165	Chon2
COX7A2L	COX7A2L	2.14811e-161	0.334865	0.883	0.855	4.87105e-157	Chon2
SNRPD2	SNRPD2	8.72223e-168	0.333552	0.948	0.938	1.97785e-163	Chon2
APLP2	APLP2	4.7843e-124	0.333259	0.775	0.604	1.08489e-119	Chon2
RAD23A	RAD23A	1.60726e-185	0.332284	0.91	0.861	3.64463e-181	Chon2
ACTR3	ACTR3	7.87539e-166	0.332258	0.699	0.454	1.78582e-161	Chon2
MIEN1	MIEN1	6.42262e-184	0.332201	0.546	0.274	1.45639e-179	Chon2
SF3B2	SF3B2	5.44502e-164	0.331705	0.775	0.589	1.23471e-159	Chon2
PSME1	PSME1	6.29714e-163	0.331007	0.641	0.391	1.42794e-158	Chon2
ASNA1	ASNA1	1.1484e-140	0.330763	0.668	0.441	2.60411e-136	Chon2
NDUFAF2	NDUFAF2	4.83524e-146	0.329457	0.725	0.516	1.09644e-141	Chon2
FUNDC2	FUNDC2	2.09713e-145	0.327837	0.723	0.53	4.75546e-141	Chon2
CANX	CANX	4.47015e-105	0.327831	0.869	0.753	1.01365e-100	Chon2
SMIM29	SMIM29	4.61105e-136	0.327557	0.415	0.197	1.0456e-131	Chon2
RNH1	RNH1	4.49754e-116	0.324445	0.839	0.716	1.01986e-111	Chon2
PSMD4	PSMD4	8.01366e-161	0.322591	0.78	0.607	1.81718e-156	Chon2
CCT7	CCT7	4.71353e-159	0.321935	0.758	0.573	1.06884e-154	Chon2
C19orf70	C19orf70	9.29333e-141	0.321226	0.859	0.764	2.10736e-136	Chon2
RNF181	RNF181	4.66209e-143	0.319965	0.782	0.636	1.05718e-138	Chon2
SNRPB	SNRPB	5.54391e-140	0.319679	0.826	0.666	1.25714e-135	Chon2
ATP5PD	ATP5PD	1.53379e-130	0.319452	0.845	0.77	3.47803e-126	Chon2
MRPS18C	MRPS18C	5.69701e-177	0.319325	0.747	0.532	1.29186e-172	Chon2
DDX18	DDX18	4.54929e-119	0.319094	0.689	0.509	1.0316e-114	Chon2
AAK1	AAK1	7.84401e-123	0.318261	0.557	0.312	1.77871e-118	Chon2
COPS6	COPS6	6.58977e-147	0.317951	0.773	0.608	1.4943e-142	Chon2
SEC11C	SEC11C	1.76225e-29	0.316935	0.461	0.391	3.99608e-25	Chon2
SERPING1	SERPING1	1.81069e-41	0.316897	0.285	0.172	4.10592e-37	Chon2
TCEA1	TCEA1	1.11542e-124	0.316212	0.923	0.863	2.52933e-120	Chon2
PSMC3	PSMC3	3.41441e-152	0.315967	0.76	0.564	7.74251e-148	Chon2
SAE1	SAE1	1.36494e-212	0.314796	0.608	0.299	3.09514e-208	Chon2
CHMP5	CHMP5	7.79905e-159	0.314213	0.835	0.712	1.76851e-154	Chon2
EDF1	EDF1	1.98971e-190	0.312611	0.96	0.969	4.51187e-186	Chon2
NARS	NARS	9.73211e-99	0.310567	0.714	0.543	2.20685e-94	Chon2
ATP6V1E1	ATP6V1E1	1.13043e-127	0.310172	0.782	0.609	2.56337e-123	Chon2
ARL6IP4	ARL6IP4	1.36765e-124	0.309296	0.948	0.931	3.10129e-120	Chon2
NDUFA8	NDUFA8	1.37936e-96	0.308818	0.745	0.63	3.12784e-92	Chon2
UBC	UBC	2.11665e-153	0.308204	0.999	0.996	4.79972e-149	Chon2
CFAP36	CFAP36	5.66437e-142	0.307751	0.798	0.636	1.28445e-137	Chon2
RPL27A	RPL27A	1.23789e-216	0.307463	0.99	0.998	2.80703e-212	Chon2
KXD1	KXD1	9.52457e-151	0.307461	0.793	0.634	2.15979e-146	Chon2
HSPA13	HSPA13	1.39144e-166	0.306083	0.541	0.259	3.15523e-162	Chon2
PRELID1	PRELID1	3.37258e-148	0.305907	0.912	0.852	7.64766e-144	Chon2
SYF2	SYF2	7.47664e-112	0.305134	0.848	0.725	1.6954e-107	Chon2
CACYBP	CACYBP	9.6185e-111	0.305074	0.801	0.669	2.18109e-106	Chon2
MRPL34	MRPL34	6.19555e-136	0.30489	0.725	0.557	1.4049e-131	Chon2
PIP4P1	PIP4P1	3.49667e-209	0.304324	0.549	0.253	7.92904e-205	Chon2
MEA1	MEA1	1.68832e-127	0.303514	0.673	0.482	3.82842e-123	Chon2
TIMM50	TIMM50	2.95602e-235	0.303379	0.564	0.244	6.70307e-231	Chon2
GADD45GIP1	GADD45GIP1	4.87121e-123	0.302926	0.911	0.804	1.1046e-118	Chon2
TRMT6	TRMT6	1.76078e-266	0.302161	0.526	0.192	3.99274e-262	Chon2
GPX4	GPX4	6.20686e-93	0.301863	0.958	0.947	1.40747e-88	Chon2
PSMD8	PSMD8	2.77406e-117	0.301315	0.858	0.746	6.29046e-113	Chon2
MAP2K2	MAP2K2	1.84084e-79	0.300956	0.613	0.444	4.17429e-75	Chon2
WBP2	WBP2	5.55982e-106	0.299182	0.788	0.651	1.26075e-101	Chon2
TPM4	TPM4	7.28359e-32	0.298698	0.709	0.64	1.65163e-27	Chon2
SRA1	SRA1	4.95539e-136	0.298245	0.686	0.446	1.12368e-131	Chon2
RPL17	RPL17	1.47494e-85	0.298096	0.977	0.99	3.34458e-81	Chon2
RETREG2	RETREG2	2.23322e-157	0.297659	0.586	0.331	5.06406e-153	Chon2
UBE2V2	UBE2V2	5.87798e-119	0.297511	0.762	0.608	1.33289e-114	Chon2
NDUFA6	NDUFA6	5.90299e-114	0.295204	0.83	0.721	1.33856e-109	Chon2
NUPR1	NUPR1	4.0361e-49	0.294883	0.93	0.892	9.15226e-45	Chon2
FAM207A	FAM207A	2.23346e-150	0.294515	0.615	0.376	5.06461e-146	Chon2
CCT4	CCT4	7.29072e-120	0.294164	0.85	0.762	1.65324e-115	Chon2
LSM4	LSM4	1.27497e-128	0.293602	0.774	0.604	2.89111e-124	Chon2
PSMD11	PSMD11	1.93448e-144	0.292898	0.657	0.411	4.38664e-140	Chon2
TOMM20	TOMM20	3.10285e-103	0.292061	0.878	0.858	7.03602e-99	Chon2
ADRM1	ADRM1	6.03667e-125	0.291649	0.732	0.527	1.36887e-120	Chon2
HABP4	HABP4	1.63405e-205	0.291239	0.456	0.173	3.70537e-201	Chon2
BZW1	BZW1	1.6266e-81	0.29101	0.837	0.737	3.68848e-77	Chon2
CCT8	CCT8	1.93742e-128	0.290997	0.86	0.747	4.3933e-124	Chon2
NANS	NANS	1.9703e-122	0.28986	0.704	0.499	4.46785e-118	Chon2
NDUFS8	NDUFS8	5.86622e-140	0.289077	0.639	0.41	1.33022e-135	Chon2
AARS	AARS	4.40493e-159	0.288441	0.49	0.235	9.98863e-155	Chon2
COPS3	COPS3	4.44429e-121	0.28831	0.603	0.409	1.00779e-116	Chon2
RPS20	RPS20	3.03738e-199	0.288186	0.986	0.997	6.88756e-195	Chon2
ARPC4	ARPC4	8.4802e-135	0.288142	0.744	0.549	1.92297e-130	Chon2
ZPR1	ZPR1	7.23431e-214	0.287966	0.552	0.251	1.64045e-209	Chon2
ZNF593	ZNF593	2.31453e-134	0.287796	0.681	0.45	5.24843e-130	Chon2
FIBP	FIBP	2.6496e-102	0.287783	0.702	0.54	6.00824e-98	Chon2
GHITM	GHITM	1.01859e-104	0.287403	0.842	0.745	2.30975e-100	Chon2
TMX2	TMX2	1.71962e-121	0.287096	0.71	0.506	3.89941e-117	Chon2
NOSIP	NOSIP	4.7961e-123	0.286969	0.665	0.438	1.08756e-118	Chon2
MRPL54	MRPL54	2.00347e-115	0.286829	0.722	0.545	4.54308e-111	Chon2
IFITM3	IFITM3	9.74192e-52	0.284736	0.79	0.596	2.20908e-47	Chon2
SNHG12	SNHG12	2.33649e-13	0.284618	0.608	0.553	5.29822e-09	Chon2
EMC4	EMC4	4.61264e-128	0.283716	0.828	0.711	1.04596e-123	Chon2
BRMS1	BRMS1	1.12391e-211	0.283655	0.521	0.221	2.54858e-207	Chon2
TMEM147	TMEM147	4.20828e-106	0.283189	0.856	0.786	9.54271e-102	Chon2
PIN1	PIN1	2.46836e-145	0.283065	0.699	0.484	5.59726e-141	Chon2
COX17	COX17	8.49647e-75	0.28017	0.799	0.699	1.92666e-70	Chon2
ARF1	ARF1	8.78168e-114	0.280127	0.908	0.867	1.99133e-109	Chon2
GRPEL1	GRPEL1	1.66231e-124	0.279733	0.669	0.46	3.76946e-120	Chon2
ATF4	ATF4	6.98222e-80	0.279141	0.971	0.958	1.58329e-75	Chon2
S100A11	S100A11	1.08125e-15	0.279005	0.918	0.942	2.45185e-11	Chon2
AHNAK2	AHNAK2	2.09736e-19	0.278825	0.433	0.364	4.75597e-15	Chon2
HSP90AA1	HSP90AA1	6.5845e-53	0.278742	0.993	0.996	1.4931e-48	Chon2
NIFK	NIFK	3.08846e-134	0.278717	0.628	0.419	7.0034e-130	Chon2
NDUFS7	NDUFS7	4.76301e-94	0.278452	0.726	0.564	1.08006e-89	Chon2
RHEB	RHEB	7.69345e-82	0.278247	0.903	0.871	1.74457e-77	Chon2
TIMM10	TIMM10	1.88687e-139	0.277552	0.664	0.436	4.27866e-135	Chon2
RPLP2	RPLP2	5.32257e-119	0.276641	0.993	0.998	1.20694e-114	Chon2
TPMT	TPMT	1.13348e-194	0.276251	0.386	0.132	2.57029e-190	Chon2
ATP5F1B	ATP5F1B	2.42255e-110	0.276189	0.864	0.775	5.49338e-106	Chon2
TSSC4	TSSC4	2.16581e-125	0.276182	0.617	0.39	4.91119e-121	Chon2
PSMB7	PSMB7	2.81546e-117	0.275617	0.858	0.784	6.38433e-113	Chon2
PSMA3	PSMA3	1.15957e-110	0.275413	0.74	0.566	2.62944e-106	Chon2
NTMT1	NTMT1	6.64256e-115	0.274699	0.66	0.46	1.50627e-110	Chon2
ADSS	ADSS	3.17257e-93	0.274155	0.617	0.437	7.19411e-89	Chon2
RPL19	RPL19	5.21056e-157	0.273497	0.992	0.998	1.18155e-152	Chon2
CCNI	CCNI	2.47393e-161	0.273402	0.966	0.986	5.60989e-157	Chon2
GARS	GARS	8.49213e-66	0.273344	0.784	0.631	1.92568e-61	Chon2
PNO1	PNO1	1.23152e-172	0.273198	0.544	0.271	2.79259e-168	Chon2
WDR45B	WDR45B	2.06428e-84	0.273157	0.71	0.554	4.68095e-80	Chon2
NFE2L2	NFE2L2	5.60606e-95	0.272882	0.639	0.43	1.27123e-90	Chon2
REXO4	REXO4	4.23586e-195	0.272432	0.522	0.23	9.60524e-191	Chon2
KRT18	KRT18	4.70766e-87	0.271871	0.325	0.152	1.06751e-82	Chon2
RPS13	RPS13	1.82714e-97	0.271097	0.984	0.998	4.14322e-93	Chon2
COX7C	COX7C	3.71604e-131	0.270363	0.958	0.981	8.4265e-127	Chon2
MRPL49	MRPL49	3.91045e-140	0.270352	0.628	0.387	8.86733e-136	Chon2
NDUFS5	NDUFS5	8.75007e-139	0.270093	0.927	0.904	1.98417e-134	Chon2
SNF8	SNF8	3.08515e-112	0.269982	0.737	0.558	6.99588e-108	Chon2
HOXB2	HOXB2	3.4498e-278	0.269771	0.411	0.1	7.82276e-274	Chon2
GLRX2	GLRX2	1.17212e-128	0.269032	0.472	0.243	2.6579e-124	Chon2
EIF3H	EIF3H	1.36695e-97	0.268267	0.92	0.945	3.09969e-93	Chon2
TGIF1	TGIF1	4.17469e-58	0.268259	0.879	0.79	9.46652e-54	Chon2
SEMA3B	SEMA3B	3.53435e-85	0.267701	0.387	0.21	8.01448e-81	Chon2
LGALS3	LGALS3	7.57741e-46	0.267173	0.915	0.943	1.71825e-41	Chon2
NSFL1C	NSFL1C	3.75272e-134	0.266905	0.699	0.483	8.50966e-130	Chon2
SGTA	SGTA	1.34069e-93	0.266465	0.62	0.433	3.04016e-89	Chon2
TIMM9	TIMM9	2.17414e-109	0.266315	0.682	0.513	4.93007e-105	Chon2
RAN	RAN	4.25853e-90	0.266179	0.9	0.869	9.65664e-86	Chon2
PSMC4	PSMC4	3.10659e-148	0.265978	0.599	0.343	7.04451e-144	Chon2
TMEM205	TMEM205	8.88722e-133	0.265918	0.586	0.347	2.01527e-128	Chon2
XRCC5	XRCC5	9.74187e-124	0.265847	0.671	0.478	2.20907e-119	Chon2
PPP1R11	PPP1R11	1.78625e-123	0.264841	0.649	0.437	4.05049e-119	Chon2
EMG1	EMG1	1.34474e-122	0.26446	0.647	0.444	3.04933e-118	Chon2
PUF60	PUF60	1.68268e-123	0.264442	0.689	0.477	3.81566e-119	Chon2
NR1H2	NR1H2	3.66915e-103	0.262802	0.744	0.564	8.32016e-99	Chon2
CITED4	CITED4	7.34978e-30	0.262665	0.266	0.182	1.66664e-25	Chon2
NDUFA12	NDUFA12	1.83121e-110	0.262236	0.725	0.547	4.15246e-106	Chon2
EXOSC5	EXOSC5	1.98366e-148	0.260955	0.507	0.262	4.49815e-144	Chon2
RBM42	RBM42	2.4151e-129	0.260724	0.662	0.424	5.47649e-125	Chon2
SMIM7	SMIM7	3.2945e-96	0.260309	0.819	0.728	7.47062e-92	Chon2
SP100	SP100	1.22911e-76	0.260041	0.589	0.43	2.78713e-72	Chon2
NPM1	NPM1	1.05557e-82	0.260009	0.974	0.995	2.3936e-78	Chon2
MARS	MARS	5.88219e-102	0.259383	0.486	0.279	1.33385e-97	Chon2
PSMA7	PSMA7	4.53868e-59	0.258578	0.918	0.882	1.02919e-54	Chon2
ISOC2	ISOC2	8.53439e-68	0.258412	0.612	0.455	1.93526e-63	Chon2
CSNK2A1	CSNK2A1	6.84827e-139	0.258319	0.598	0.352	1.55291e-134	Chon2
CHCHD10	CHCHD10	3.07544e-12	0.257889	0.301	0.268	6.97387e-08	Chon2
WDR1	WDR1	1.49255e-100	0.257742	0.685	0.495	3.38451e-96	Chon2
UBE2S	UBE2S	8.52514e-81	0.257421	0.585	0.402	1.93316e-76	Chon2
DARS	DARS	3.02049e-55	0.257313	0.738	0.67	6.84927e-51	Chon2
RPL29	RPL29	5.98446e-155	0.257304	0.989	0.996	1.35704e-150	Chon2
PDRG1	PDRG1	5.96908e-225	0.255806	0.456	0.162	1.35355e-220	Chon2
SNHG7	SNHG7	1.85976e-40	0.255672	0.825	0.81	4.2172e-36	Chon2
EIF4A3	EIF4A3	3.15255e-68	0.25513	0.612	0.469	7.14873e-64	Chon2
RPL30	RPL30	6.8338e-136	0.254907	0.994	0.999	1.54963e-131	Chon2
NAPA	NAPA	3.55811e-90	0.254861	0.666	0.494	8.06837e-86	Chon2
RPS27	RPS27	1.70778e-148	0.254154	0.996	1	3.87256e-144	Chon2
DNAJB2	DNAJB2	9.90348e-75	0.25336	0.663	0.518	2.24571e-70	Chon2
C12orf57	C12orf57	1.34809e-37	0.253288	0.912	0.933	3.05692e-33	Chon2
UQCRFS1	UQCRFS1	1.98287e-98	0.253273	0.834	0.733	4.49636e-94	Chon2
BNIP3	BNIP3	4.38415e-10	0.253244	0.891	0.9	9.9415e-06	Chon2
RPL13A	RPL13A	1.00094e-90	0.253149	0.999	1	2.26972e-86	Chon2
LENG1	LENG1	1.57287e-167	0.252667	0.539	0.261	3.56663e-163	Chon2
MAP1LC3B	MAP1LC3B	1.25201e-37	0.252457	0.826	0.778	2.83905e-33	Chon2
SPCS2	SPCS2	1.06307e-73	0.252435	0.858	0.815	2.41061e-69	Chon2
C1orf35	C1orf35	5.67891e-135	0.252076	0.482	0.248	1.28775e-130	Chon2
PSMC1	PSMC1	8.88737e-96	0.251705	0.742	0.558	2.0153e-91	Chon2
ARPC5L	ARPC5L	4.35976e-95	0.251274	0.706	0.514	9.8862e-91	Chon2
KAT5	KAT5	3.81004e-127	0.250887	0.542	0.317	8.63965e-123	Chon2
STOML2	STOML2	8.54697e-89	0.250741	0.776	0.67	1.93811e-84	Chon2
GTF2E2	GTF2E2	1.78509e-145	0.250673	0.57	0.318	4.04788e-141	Chon2
UFD1	UFD1	6.1761e-97	0.250575	0.654	0.471	1.40049e-92	Chon2
PHB2	PHB2	3.32547e-79	0.250343	0.74	0.646	7.54084e-75	Chon2

## Sheet: 4.L81-2.vs.L81-1
gene	p_val	avg_logFC	pct.1	pct.2	p_val_adj	cluster
CYTL1	7.05669e-61	-2.78301	0.175	0.857	1.44937e-56	Cent1
DCN	4.42726e-74	-2.24201	0.876	0.995	9.09315e-70	Cent1
PENK	1.26214e-22	-2.23772	0.464	0.757	2.59231e-18	Cent1
COL3A1	6.09731e-48	-1.98961	0.376	0.871	1.25233e-43	Cent1
COL9A1	1.08845e-59	-1.81911	0.505	0.944	2.23556e-55	Cent1
COL12A1	3.45516e-61	-1.80192	0.552	0.939	7.09655e-57	Cent1
MATN3	2.65488e-56	-1.77368	0.753	0.986	5.45286e-52	Cent1
MGP	2.10677e-41	-1.75166	0.964	1	4.3271e-37	Cent1
HAPLN1	1.98135e-71	-1.72012	0.773	0.998	4.0695e-67	Cent1
COMP	1.1574e-58	-1.64709	0.928	0.998	2.37719e-54	Cent1
RBP4	1.80593e-40	-1.51538	0.887	0.96	3.70919e-36	Cent1
CILP2	9.30706e-56	-1.49343	0.418	0.916	1.91158e-51	Cent1
C2orf40	2.67423e-48	-1.48922	0.861	0.979	5.49261e-44	Cent1
SPARC	9.15565e-58	-1.48392	0.82	0.993	1.88048e-53	Cent1
THBS1	1.32335e-40	-1.44946	0.794	0.951	2.71803e-36	Cent1
COL11A1	5.4102e-46	-1.43134	0.835	0.977	1.1112e-41	Cent1
COL2A1	1.6661e-37	-1.39945	0.804	0.963	3.422e-33	Cent1
EPYC	1.8462e-40	-1.38479	0.165	0.713	3.79191e-36	Cent1
FRZB	2.347e-31	-1.3705	0.526	0.862	4.8205e-27	Cent1
MATN1	1.56902e-20	-1.36767	0.227	0.586	3.22262e-16	Cent1
COL9A3	3.70346e-44	-1.34076	0.902	0.972	7.60655e-40	Cent1
COL9A2	4.88269e-40	-1.24159	0.799	0.944	1.00286e-35	Cent1
SCRG1	1.72045e-52	-1.19189	0.948	0.998	3.53363e-48	Cent1
TNC	1.03887e-30	-1.18457	0.418	0.78	2.13374e-26	Cent1
PRELP	7.95641e-45	-1.17085	0.825	0.995	1.63417e-40	Cent1
IGFBP7	3.73014e-43	-1.16561	0.881	0.986	7.66134e-39	Cent1
CTGF	3.14388e-44	-1.15251	0.876	0.995	6.45722e-40	Cent1
ELN	1.92727e-34	-1.13498	0.294	0.752	3.95842e-30	Cent1
CLU	1.28151e-35	-1.09819	0.964	0.991	2.6321e-31	Cent1
MT-CO1	1.00821e-42	-1.0914	0.784	0.965	2.07076e-38	Cent1
PCOLCE	8.10725e-50	-1.05761	0.742	0.972	1.66515e-45	Cent1
CXCL14	2.62671e-11	-1.05387	0.289	0.579	5.395e-07	Cent1
MT-CO2	9.97751e-38	-1.00311	0.809	0.963	2.04928e-33	Cent1
COL11A2	5.06539e-27	-0.995267	0.763	0.925	1.04038e-22	Cent1
CHRDL2	7.52191e-14	-0.993475	0.345	0.617	1.54493e-09	Cent1
MATN4	6.41134e-36	-0.990992	0.325	0.799	1.31683e-31	Cent1
C1QL1	9.96909e-24	-0.974413	0.34	0.701	2.04755e-19	Cent1
MT-CO3	1.06656e-37	-0.959251	0.655	0.932	2.19061e-33	Cent1
MT-ND4	2.91254e-36	-0.941473	0.758	0.967	5.98207e-32	Cent1
FST	1.73588e-29	-0.935857	0.722	0.937	3.56533e-25	Cent1
PPIC	3.50649e-53	-0.931223	0.907	0.984	7.20197e-49	Cent1
ANGPTL2	1.7501e-37	-0.9226	0.804	0.967	3.59454e-33	Cent1
CTHRC1	5.72835e-29	-0.9225	0.655	0.921	1.17655e-24	Cent1
MT-ND3	1.35545e-27	-0.916529	0.711	0.949	2.78396e-23	Cent1
PCSK1N	7.20306e-25	-0.913499	0.412	0.757	1.47944e-20	Cent1
S100B	1.75211e-43	-0.908775	0.912	0.979	3.59866e-39	Cent1
PCSK2	4.82087e-32	-0.90183	0.103	0.605	9.90158e-28	Cent1
FMOD	7.90515e-40	-0.88872	0.948	0.998	1.62364e-35	Cent1
ITM2B	2.85341e-46	-0.863654	0.948	0.986	5.86062e-42	Cent1
ACAN	7.89574e-35	-0.860813	0.933	0.995	1.62171e-30	Cent1
ITM2A	1.0868e-47	-0.858041	0.32	0.864	2.23218e-43	Cent1
MT-ND5	1.78298e-34	-0.857189	0.66	0.942	3.66207e-30	Cent1
MT-ATP6	5.51416e-35	-0.851456	0.742	0.953	1.13255e-30	Cent1
COL8A1	6.79887e-29	-0.837287	0.309	0.745	1.39642e-24	Cent1
RAMP1	3.58667e-33	-0.836103	0.356	0.783	7.36666e-29	Cent1
CLEC11A	1.31498e-37	-0.81867	0.799	0.944	2.70085e-33	Cent1
CNMD	1.81083e-25	-0.815796	0.804	0.958	3.71926e-21	Cent1
ANKH	2.53458e-36	-0.803397	0.789	0.942	5.20578e-32	Cent1
CHADL	4.3036e-33	-0.791802	0.526	0.886	8.83916e-29	Cent1
THY1	1.2743e-42	-0.787594	0.284	0.829	2.61729e-38	Cent1
CST3	8.30349e-33	-0.785452	1	0.998	1.70545e-28	Cent1
ANOS1	1.66588e-43	-0.770244	0.16	0.748	3.42155e-39	Cent1
ITGBL1	7.50809e-42	-0.768378	0.191	0.766	1.54209e-37	Cent1
COLEC12	2.67197e-39	-0.763557	0.407	0.834	5.48796e-35	Cent1
GPC1	3.11493e-34	-0.761563	0.851	0.967	6.39776e-30	Cent1
COL14A1	3.70334e-38	-0.758434	0.263	0.783	7.60629e-34	Cent1
EFEMP1	3.14519e-23	-0.749095	0.784	0.932	6.45991e-19	Cent1
MT-CYB	3.60412e-32	-0.740802	0.722	0.963	7.4025e-28	Cent1
EDIL3	1.05968e-36	-0.734222	0.902	0.979	2.17648e-32	Cent1
FBN1	1.12206e-37	-0.731954	0.402	0.843	2.30459e-33	Cent1
FGFBP2	5.4321e-10	-0.725281	0.851	0.958	1.1157e-05	Cent1
CLEC3A	1.75963e-27	-0.718607	0.83	0.991	3.61411e-23	Cent1
ENPP1	2.27132e-36	-0.69615	0.423	0.862	4.66507e-32	Cent1
GREM1	1.99968e-20	-0.691346	0.242	0.607	4.10715e-16	Cent1
NPDC1	2.05298e-29	-0.679328	0.773	0.923	4.21661e-25	Cent1
IL17B	1.08763e-13	-0.669485	0.82	0.918	2.23388e-09	Cent1
COL16A1	6.42624e-32	-0.667792	0.644	0.916	1.31989e-27	Cent1
S100A1	9.35977e-27	-0.661623	0.943	0.965	1.9224e-22	Cent1
EMILIN1	3.67909e-25	-0.645614	0.619	0.879	7.55648e-21	Cent1
SPINT2	2.07681e-28	-0.645484	0.876	0.946	4.26557e-24	Cent1
TUBB2B	5.92397e-18	-0.634218	0.608	0.848	1.21672e-13	Cent1
MT-ND4L	7.44879e-27	-0.630838	0.603	0.914	1.52991e-22	Cent1
ITM2C	8.03513e-19	-0.625382	0.778	0.921	1.65033e-14	Cent1
CLIC3	4.59901e-25	-0.624751	0.113	0.558	9.4459e-21	Cent1
TIMP1	1.54887e-13	-0.62202	0.948	0.988	3.18123e-09	Cent1
DNER	4.09607e-26	-0.612064	0.51	0.827	8.41293e-22	Cent1
PLAC9	1.48395e-21	-0.60984	0.649	0.893	3.04788e-17	Cent1
COPZ2	2.89341e-32	-0.606576	0.737	0.939	5.94278e-28	Cent1
MMP2	9.55782e-28	-0.606173	0.289	0.752	1.96308e-23	Cent1
CSPG4	2.19894e-17	-0.602605	0.572	0.822	4.51639e-13	Cent1
C1QTNF3	2.64917e-17	-0.602017	0.464	0.822	5.44113e-13	Cent1
AEBP1	1.09588e-14	-0.579109	0.892	0.981	2.25083e-10	Cent1
CFH	5.33936e-24	-0.566557	0.155	0.589	1.09665e-19	Cent1
PIK3R1	2.12896e-18	-0.565362	0.505	0.79	4.37267e-14	Cent1
PLAGL1	1.80708e-23	-0.564071	0.634	0.876	3.71156e-19	Cent1
MT-ND2	5.97125e-20	-0.563105	0.773	0.949	1.22643e-15	Cent1
CD81	4.15888e-24	-0.560735	0.923	0.977	8.54193e-20	Cent1
TIMP2	6.86382e-27	-0.557492	0.655	0.923	1.40976e-22	Cent1
BGN	3.129e-21	-0.555665	0.933	0.991	6.42665e-17	Cent1
FNDC1	1.6868e-29	-0.53813	0.093	0.57	3.46452e-25	Cent1
EFEMP2	1.49333e-28	-0.53696	0.557	0.869	3.06716e-24	Cent1
SLC44A2	7.54119e-30	-0.533894	0.407	0.825	1.54889e-25	Cent1
BAMBI	1.42725e-15	-0.53131	0.737	0.869	2.93142e-11	Cent1
LRP1	3.10581e-25	-0.528266	0.784	0.937	6.37903e-21	Cent1
SLC40A1	2.11753e-18	-0.519366	0.402	0.724	4.34919e-14	Cent1
THBS4	2.78741e-08	-0.517291	0.294	0.521	0.000572507	Cent1
CCDC80	5.59207e-22	-0.516389	0.335	0.734	1.14855e-17	Cent1
MYC	4.16275e-17	-0.516305	0.345	0.668	8.54988e-13	Cent1
KCNQ1OT1	2.94087e-10	-0.514739	0.66	0.811	6.04026e-06	Cent1
RARRES2	4.39755e-10	-0.511075	0.428	0.689	9.03213e-06	Cent1
SMOC2	2.61124e-19	-0.510045	0.418	0.766	5.36322e-15	Cent1
MT-ND1	3.09422e-17	-0.497567	0.753	0.946	6.35521e-13	Cent1
SLC26A2	9.34054e-18	-0.494655	0.644	0.862	1.91845e-13	Cent1
HSPG2	3.23276e-20	-0.494507	0.459	0.778	6.63976e-16	Cent1
IGFBP6	2.95605e-22	-0.491694	0.17	0.572	6.07143e-18	Cent1
MFGE8	6.22958e-13	-0.484754	0.923	0.988	1.27949e-08	Cent1
CRIM1	7.41814e-24	-0.483231	0.696	0.893	1.52361e-19	Cent1
FKBP10	4.04128e-24	-0.482639	0.825	0.956	8.30039e-20	Cent1
GPC6	6.0355e-28	-0.482222	0.608	0.897	1.23963e-23	Cent1
COL27A1	2.9696e-14	-0.480919	0.67	0.862	6.09925e-10	Cent1
PAPSS2	1.72358e-18	-0.478666	0.727	0.907	3.54006e-14	Cent1
PDPN	2.88129e-14	-0.475657	0.737	0.869	5.91789e-10	Cent1
NEAT1	1.81257e-06	-0.474844	0.861	0.935	0.0372284	Cent1
SULF1	7.00754e-25	-0.471684	0.077	0.509	1.43928e-20	Cent1
NTRK2	1.90577e-18	-0.469951	0.732	0.897	3.91427e-14	Cent1
IL1R1	3.64322e-17	-0.469523	0.505	0.771	7.48282e-13	Cent1
NUCB1	5.55047e-25	-0.46806	0.948	0.979	1.14001e-20	Cent1
MIA	1.21443e-18	-0.467137	0.943	0.993	2.49432e-14	Cent1
PDGFRL	2.60513e-27	-0.463002	0.294	0.713	5.35068e-23	Cent1
TSPAN4	1.8317e-26	-0.461902	0.531	0.853	3.76214e-22	Cent1
SRPX2	3.46728e-18	-0.452595	0.428	0.745	7.12145e-14	Cent1
MMP23B	2.50931e-23	-0.44535	0.206	0.605	5.15387e-19	Cent1
SLC14A1	3.73096e-21	-0.444535	0.103	0.498	7.66302e-17	Cent1
CKB	1.98041e-08	-0.441514	0.711	0.86	0.000406756	Cent1
GOLM1	1.20045e-21	-0.438548	0.613	0.853	2.4656e-17	Cent1
PODNL1	2.36998e-22	-0.438489	0.763	0.944	4.8677e-18	Cent1
CAPN6	4.06694e-19	-0.436345	0.309	0.668	8.3531e-15	Cent1
OMD	3.9368e-19	-0.436148	0.052	0.409	8.08579e-15	Cent1
TMEM59	4.42518e-21	-0.435122	0.918	0.974	9.08887e-17	Cent1
CHID1	3.42977e-21	-0.432073	0.814	0.928	7.04441e-17	Cent1
NLRP1	1.30992e-16	-0.431529	0.381	0.661	2.69045e-12	Cent1
SDC1	4.25485e-19	-0.430122	0.49	0.827	8.73904e-15	Cent1
THBS3	1.09311e-24	-0.425817	0.222	0.661	2.24513e-20	Cent1
FIBIN	3.86031e-24	-0.424397	0.34	0.745	7.92869e-20	Cent1
PTN	1.71375e-07	-0.423299	0.165	0.362	0.00351988	Cent1
S100A13	3.04858e-22	-0.422602	0.985	0.974	6.26149e-18	Cent1
PAM	4.2553e-19	-0.42184	0.696	0.918	8.73996e-15	Cent1
SOX4	8.84339e-09	-0.420144	0.577	0.78	0.000181634	Cent1
VCAN	2.49336e-15	-0.419845	0.041	0.334	5.12112e-11	Cent1
DST	1.05765e-14	-0.418518	0.655	0.874	2.17231e-10	Cent1
S100A10	4.17159e-19	-0.417384	0.985	0.977	8.56804e-15	Cent1
LTBP1	1.21079e-21	-0.415963	0.211	0.626	2.48683e-17	Cent1
FSTL1	1.31296e-17	-0.41538	0.546	0.82	2.69669e-13	Cent1
STK26	2.32758e-19	-0.414685	0.351	0.713	4.78063e-15	Cent1
ITIH5	6.79476e-15	-0.410656	0.768	0.918	1.39558e-10	Cent1
PLA2G2A	7.26579e-07	-0.408798	0.634	0.792	0.0149232	Cent1
ENHO	3.81947e-19	-0.408268	0.211	0.582	7.84482e-15	Cent1
TSPO	5.42145e-22	-0.399883	0.969	0.97	1.11351e-17	Cent1
MXD4	6.00452e-24	-0.397751	0.526	0.839	1.23327e-19	Cent1
MARCKS	6.35269e-22	-0.395535	0.165	0.572	1.30478e-17	Cent1
FAP	7.15134e-13	-0.392887	0.237	0.542	1.46881e-08	Cent1
AC020916.1	5.38605e-07	-0.392142	0.521	0.706	0.0110624	Cent1
OSTC	2.37953e-19	-0.387534	0.876	0.942	4.88731e-15	Cent1
FABP4	3.65596e-10	-0.386132	0.036	0.245	7.50899e-06	Cent1
LOXL2	7.94535e-11	-0.382618	0.366	0.619	1.6319e-06	Cent1
EXTL1	3.82866e-23	-0.381958	0.247	0.671	7.86369e-19	Cent1
C5orf15	1.04767e-17	-0.378696	0.649	0.862	2.15181e-13	Cent1
XYLT1	3.26834e-17	-0.377856	0.552	0.85	6.71284e-13	Cent1
MYBL1	2.02953e-20	-0.376937	0.253	0.626	4.16845e-16	Cent1
LAMB2	2.65091e-21	-0.376225	0.381	0.745	5.44471e-17	Cent1
WISP3	1.39268e-21	-0.376049	0.392	0.769	2.86043e-17	Cent1
CD99	7.38325e-13	-0.374716	0.933	0.97	1.51644e-08	Cent1
UGP2	1.77623e-13	-0.373937	0.881	0.935	3.64821e-09	Cent1
PIGT	2.24982e-17	-0.373385	0.727	0.914	4.6209e-13	Cent1
TMED3	2.89129e-19	-0.371811	0.799	0.902	5.93842e-15	Cent1
CRISPLD1	9.68981e-20	-0.371274	0.201	0.582	1.99019e-15	Cent1
MAGED2	4.32333e-13	-0.371036	0.773	0.909	8.87969e-09	Cent1
GRP	2.39839e-07	-0.370476	0	0.126	0.00492605	Cent1
ISLR	1.84676e-07	-0.369956	0.732	0.853	0.00379307	Cent1
LBH	1.23389e-08	-0.368993	0.701	0.82	0.000253429	Cent1
H3F3A	3.33131e-20	-0.36892	0.933	0.965	6.84217e-16	Cent1
RCN3	9.09812e-11	-0.368328	0.897	0.958	1.86866e-06	Cent1
MXRA8	6.0276e-20	-0.36832	0.407	0.776	1.23801e-15	Cent1
CTSF	9.73414e-16	-0.367993	0.582	0.815	1.9993e-11	Cent1
RPN2	7.22046e-13	-0.362682	0.82	0.937	1.48301e-08	Cent1
FCGRT	6.42239e-15	-0.362201	0.918	0.939	1.3191e-10	Cent1
TUBB2A	1.15463e-07	-0.361766	0.84	0.897	0.0023715	Cent1
PRSS23	2.74119e-09	-0.360208	0.598	0.801	5.63013e-05	Cent1
ABI3BP	5.68518e-12	-0.359049	0.149	0.416	1.16768e-07	Cent1
PLD3	1.59579e-13	-0.358858	0.928	0.963	3.2776e-09	Cent1
SCIN	3.50405e-20	-0.358797	0.366	0.741	7.19696e-16	Cent1
ZFP36L2	1.78376e-10	-0.358331	0.789	0.914	3.66367e-06	Cent1
DPT	1.01039e-08	-0.355324	0.057	0.248	0.000207524	Cent1
GPX8	5.30744e-13	-0.355259	0.753	0.895	1.0901e-08	Cent1
LIX1	8.60898e-26	-0.353686	0.036	0.472	1.7682e-21	Cent1
CD9	8.66276e-11	-0.351775	0.851	0.965	1.77924e-06	Cent1
LTBP2	1.37199e-19	-0.351361	0.144	0.54	2.81793e-15	Cent1
C1R	6.98133e-18	-0.351259	0.191	0.547	1.43389e-13	Cent1
SEMA3C	7.59629e-27	-0.351194	0.057	0.512	1.5602e-22	Cent1
VWA1	5.72933e-14	-0.351169	0.51	0.757	1.17675e-09	Cent1
CTSK	4.77527e-19	-0.350623	0.201	0.575	9.80792e-15	Cent1
GAS6	1.16926e-13	-0.350523	0.763	0.888	2.40154e-09	Cent1
ZFP36	1.46685e-07	-0.349386	0.804	0.864	0.00301276	Cent1
MXRA5	3.4406e-25	-0.348793	0.16	0.619	7.06665e-21	Cent1
TSC22D1	1.37586e-08	-0.344429	0.918	0.958	0.000282587	Cent1
ABHD14A	6.65723e-20	-0.341785	0.49	0.776	1.36733e-15	Cent1
GLT8D2	1.49948e-26	-0.341631	0.33	0.769	3.07978e-22	Cent1
SDR16C5	2.97736e-12	-0.341188	0.32	0.589	6.11519e-08	Cent1
GRN	1.28461e-16	-0.341041	0.572	0.839	2.63846e-12	Cent1
P4HA1	2.42577e-09	-0.340958	0.835	0.916	4.98229e-05	Cent1
MEST	7.53758e-14	-0.340761	0.196	0.505	1.54814e-09	Cent1
ITGAV	3.23214e-15	-0.340751	0.495	0.769	6.6385e-11	Cent1
CKAP4	1.46469e-15	-0.34012	0.567	0.822	3.00833e-11	Cent1
WFDC1	3.37408e-16	-0.338206	0.557	0.827	6.93003e-12	Cent1
PTRHD1	4.50661e-17	-0.337116	0.443	0.722	9.25613e-13	Cent1
CASC4	8.03221e-15	-0.335385	0.753	0.89	1.64973e-10	Cent1
ZNF385B	1.15981e-13	-0.333335	0.412	0.703	2.38214e-09	Cent1
PLPP1	1.11783e-14	-0.332639	0.366	0.654	2.29592e-10	Cent1
SRPX	1.82438e-10	-0.330896	0.763	0.9	3.7471e-06	Cent1
PLOD2	1.28977e-09	-0.330137	0.768	0.897	2.64905e-05	Cent1
TUBA1A	3.71003e-10	-0.329212	0.603	0.806	7.62003e-06	Cent1
NPC2	1.18892e-12	-0.326596	0.742	0.879	2.44192e-08	Cent1
NME3	1.72482e-16	-0.326401	0.634	0.879	3.54261e-12	Cent1
ITGA10	3.17111e-12	-0.326168	0.412	0.682	6.51315e-08	Cent1
PTTG1IP	3.10334e-11	-0.325251	0.866	0.951	6.37395e-07	Cent1
SDC4	5.73413e-07	-0.324614	0.778	0.867	0.0117773	Cent1
EMP3	1.88608e-09	-0.324395	0.892	0.967	3.87382e-05	Cent1
ASPN	1.40046e-06	-0.324073	0.036	0.173	0.0287641	Cent1
SERF2	1.19192e-17	-0.323518	1	0.993	2.44809e-13	Cent1
VAMP5	2.83117e-17	-0.323341	0.351	0.682	5.81493e-13	Cent1
CPXM2	2.48675e-08	-0.322173	0.675	0.86	0.000510754	Cent1
TSPAN2	3.15332e-07	-0.322116	0.402	0.619	0.0064766	Cent1
ADAMTS6	2.23324e-15	-0.321817	0.309	0.657	4.58686e-11	Cent1
VKORC1	1.17508e-12	-0.321047	0.933	0.974	2.4135e-08	Cent1
SPATS2L	4.689e-10	-0.320403	0.809	0.923	9.63075e-06	Cent1
P3H3	4.18114e-16	-0.317743	0.387	0.694	8.58765e-12	Cent1
NRK	1.26651e-23	-0.317581	0.103	0.535	2.60129e-19	Cent1
RABAC1	5.36539e-17	-0.316525	1	0.988	1.102e-12	Cent1
PLXNB2	4.82273e-09	-0.315645	0.655	0.822	9.9054e-05	Cent1
FOXA3	1.40815e-12	-0.314402	0.237	0.542	2.89221e-08	Cent1
PDE4DIP	1.54034e-14	-0.312832	0.577	0.813	3.16371e-10	Cent1
NFATC2	8.76025e-09	-0.31272	0.552	0.745	0.000179927	Cent1
HMGCS1	9.97508e-09	-0.312015	0.356	0.563	0.000204878	Cent1
CDO1	4.84641e-14	-0.311756	0.191	0.5	9.95404e-10	Cent1
LIMCH1	5.96142e-13	-0.310263	0.577	0.806	1.22442e-08	Cent1
KDELR3	1.99584e-09	-0.309374	0.876	0.921	4.09926e-05	Cent1
CDK6	2.33217e-16	-0.309132	0.392	0.71	4.79005e-12	Cent1
SLC38A2	1.46627e-08	-0.307332	0.706	0.888	0.000301158	Cent1
GOLIM4	1.72891e-13	-0.306124	0.732	0.85	3.55101e-09	Cent1
POLR2L	1.07595e-11	-0.305475	0.83	0.911	2.20989e-07	Cent1
THBS2	7.90845e-08	-0.305321	0.273	0.481	0.00162432	Cent1
CD74	6.12424e-10	-0.304037	0.108	0.346	1.25786e-05	Cent1
EMP2	3.88981e-11	-0.30371	0.83	0.923	7.98928e-07	Cent1
CHST12	4.14981e-17	-0.302845	0.423	0.736	8.52329e-13	Cent1
GABARAPL2	1.58627e-11	-0.302797	0.933	0.946	3.25803e-07	Cent1
LRPAP1	2.18104e-09	-0.302541	0.866	0.909	4.47963e-05	Cent1
SDF4	1.16809e-12	-0.302446	0.737	0.911	2.39913e-08	Cent1
GALNT15	7.6839e-17	-0.301423	0.165	0.519	1.5782e-12	Cent1
DPP7	1.04571e-09	-0.300959	0.887	0.949	2.14778e-05	Cent1
S100A6	3.69204e-15	-0.300189	1	0.998	7.58307e-11	Cent1
CRISPLD2	6.29399e-11	-0.299762	0.541	0.799	1.29272e-06	Cent1
PRDX4	4.16044e-09	-0.299537	0.938	0.967	8.54512e-05	Cent1
CPAMD8	6.78947e-20	-0.299382	0.119	0.493	1.39449e-15	Cent1
SNORC	2.26073e-15	-0.299305	1	0.988	4.64331e-11	Cent1
APP	2.57875e-07	-0.299128	0.892	0.944	0.00529649	Cent1
GALNT1	7.52864e-13	-0.298414	0.665	0.834	1.54631e-08	Cent1
SULF2	5.15911e-17	-0.297327	0.356	0.692	1.05963e-12	Cent1
GALNT10	1.25589e-12	-0.294913	0.459	0.729	2.57947e-08	Cent1
PLXDC2	1.32565e-12	-0.293806	0.412	0.696	2.72276e-08	Cent1
LTC4S	3.86966e-07	-0.293303	0.387	0.589	0.00794789	Cent1
P3H2	6.02626e-09	-0.292189	0.526	0.729	0.000123773	Cent1
TCF4	8.41298e-15	-0.289884	0.309	0.626	1.72794e-10	Cent1
AC005165.1	7.45177e-18	-0.289033	0.201	0.561	1.53052e-13	Cent1
VASN	6.72187e-08	-0.2885	0.68	0.846	0.0013806	Cent1
OST4	4.98015e-15	-0.284907	0.99	0.981	1.02287e-10	Cent1
AUTS2	3.95399e-11	-0.28407	0.567	0.78	8.1211e-07	Cent1
TPD52L1	4.91051e-11	-0.283403	0.686	0.832	1.00857e-06	Cent1
NME4	5.16769e-14	-0.283316	0.918	0.944	1.06139e-09	Cent1
MRC2	1.70299e-07	-0.282459	0.68	0.815	0.00349777	Cent1
GLDN	9.71762e-09	-0.28017	0.304	0.542	0.00019959	Cent1
CTNNB1	1.31041e-07	-0.279845	0.675	0.806	0.00269146	Cent1
DNM3OS	1.23979e-08	-0.27876	0.51	0.745	0.00025464	Cent1
FAM129B	3.87508e-10	-0.278238	0.582	0.801	7.95903e-06	Cent1
RUNX1	3.37238e-07	-0.277748	0.753	0.832	0.00692653	Cent1
DKK1	4.86172e-09	-0.276792	0.015	0.187	9.98548e-05	Cent1
FBLN1	2.49004e-12	-0.274268	0.041	0.287	5.1143e-08	Cent1
ERLEC1	5.28856e-10	-0.274119	0.773	0.871	1.08622e-05	Cent1
SELENOW	4.43435e-10	-0.273351	0.954	0.965	9.10772e-06	Cent1
CRELD2	5.82469e-11	-0.273133	0.634	0.822	1.19633e-06	Cent1
C1orf122	6.77773e-12	-0.272911	0.804	0.902	1.39208e-07	Cent1
TRPS1	7.21752e-11	-0.272808	0.49	0.752	1.48241e-06	Cent1
CTSZ	1.29148e-12	-0.272367	0.778	0.89	2.65256e-08	Cent1
ANKRD36B	1.27322e-10	-0.271505	0.18	0.458	2.61507e-06	Cent1
UBE2E3	4.44138e-15	-0.270413	0.567	0.813	9.12214e-11	Cent1
PROS1	3.27647e-21	-0.269779	0.196	0.624	6.72954e-17	Cent1
INSIG1	4.34133e-12	-0.268852	0.314	0.596	8.91667e-08	Cent1
STEAP3	2.11288e-09	-0.268775	0.675	0.834	4.33965e-05	Cent1
TCEAL9	2.57099e-09	-0.268544	0.634	0.832	5.28057e-05	Cent1
CRLF1	3.22951e-07	-0.268088	0.474	0.703	0.00663309	Cent1
F13A1	3.26887e-12	-0.266919	0.062	0.325	6.71394e-08	Cent1
CHAD	1.08315e-17	-0.266077	0.077	0.425	2.22468e-13	Cent1
ANKRD36C	1.02894e-07	-0.265033	0.263	0.481	0.00211335	Cent1
FADS3	1.82585e-10	-0.264408	0.629	0.787	3.75012e-06	Cent1
FGFR1	3.06995e-07	-0.264383	0.737	0.897	0.00630536	Cent1
SPTAN1	1.24609e-10	-0.264376	0.361	0.65	2.55934e-06	Cent1
SETBP1	7.30151e-15	-0.264113	0.222	0.54	1.49966e-10	Cent1
MPP6	3.54703e-13	-0.263956	0.567	0.794	7.28524e-09	Cent1
CHD9	2.50267e-08	-0.263235	0.639	0.825	0.000514023	Cent1
PLEC	4.58564e-10	-0.262776	0.567	0.792	9.41844e-06	Cent1
TMEM208	5.57171e-11	-0.262162	0.825	0.918	1.14437e-06	Cent1
METRN	5.03988e-09	-0.260683	0.964	0.96	0.000103514	Cent1
ATP5F1E	8.43686e-17	-0.260052	1	0.979	1.73285e-12	Cent1
CCND1	1.13333e-07	-0.259625	0.711	0.857	0.00232775	Cent1
COL8A2	2.97549e-09	-0.258607	0.448	0.668	6.11137e-05	Cent1
CD63	2.20579e-11	-0.25705	0.979	0.981	4.53047e-07	Cent1
ERGIC3	1.47913e-10	-0.25699	0.706	0.857	3.03798e-06	Cent1
CREB3L2	1.87794e-08	-0.255905	0.665	0.843	0.000385711	Cent1
PHTF2	6.74528e-14	-0.255163	0.309	0.621	1.38541e-09	Cent1
MDFI	1.28559e-08	-0.254958	0.794	0.897	0.000264048	Cent1
GPAA1	3.9203e-14	-0.25452	0.51	0.783	8.05191e-10	Cent1
PPIB	9.4956e-09	-0.253596	0.979	0.981	0.00019503	Cent1
PIEZO1	3.54041e-11	-0.253397	0.356	0.638	7.27165e-07	Cent1
TENT5A	5.80225e-08	-0.253147	0.572	0.771	0.00119172	Cent1
RIN2	1.33406e-13	-0.252401	0.227	0.53	2.74003e-09	Cent1
RRBP1	5.88484e-07	-0.251307	0.928	0.984	0.0120869	Cent1
RPS4Y1	2.66451e-09	1.35616	0.289	0.117	5.47264e-05	Cent2
TRIB3	4.32348e-63	1.22917	0.778	0.157	8.87999e-59	Cent2
LCN2	2.39145e-27	1.04113	0.582	0.196	4.9118e-23	Cent2
DDIT4	5.25515e-33	1.02199	0.897	0.633	1.07935e-28	Cent2
TNNI2	7.72377e-07	0.872773	0.247	0.105	0.0158638	Cent2
NUPR1	9.14027e-46	0.867103	0.99	0.949	1.87732e-41	Cent2
DDIT3	5.11183e-35	0.844236	0.881	0.565	1.04992e-30	Cent2
CHI3L2	2.42332e-11	0.842083	0.778	0.689	4.97726e-07	Cent2
BEX2	5.3968e-38	0.83255	0.737	0.283	1.10845e-33	Cent2
SNCG	7.04546e-16	0.807286	0.66	0.446	1.44707e-11	Cent2
HSPA9	2.28669e-41	0.799565	0.938	0.804	4.69664e-37	Cent2
MYLK	3.3309e-30	0.797705	0.675	0.294	6.84134e-26	Cent2
ZFAS1	3.69202e-42	0.759191	1	0.972	7.58304e-38	Cent2
MT2A	2.05021e-10	0.758285	0.995	0.956	4.21093e-06	Cent2
ATF3	2.03179e-21	0.752023	0.814	0.617	4.17309e-17	Cent2
IGFBP5	8.73995e-16	0.727178	0.361	0.107	1.7951e-11	Cent2
MTHFD2	1.47732e-34	0.711584	0.892	0.638	3.03426e-30	Cent2
ATF5	5.22204e-16	0.708487	0.732	0.547	1.07256e-11	Cent2
TCEA1	3.00191e-29	0.703964	0.902	0.708	6.16563e-25	Cent2
EIF4EBP1	2.22973e-39	0.682491	0.871	0.537	4.57963e-35	Cent2
RND3	1.33874e-13	0.666681	0.814	0.708	2.74963e-09	Cent2
HSPD1	4.08819e-39	0.666322	0.995	0.984	8.39674e-35	Cent2
ISG15	7.61885e-11	0.650487	0.66	0.474	1.56484e-06	Cent2
HSPA5	5.16298e-16	0.645604	0.969	0.949	1.06042e-11	Cent2
LARP6	1.50549e-28	0.644857	0.948	0.787	3.09213e-24	Cent2
SLC3A2	1.57481e-31	0.636527	0.948	0.846	3.23449e-27	Cent2
VEGFA	2.17983e-26	0.633016	0.881	0.678	4.47715e-22	Cent2
PGK1	3.32655e-24	0.615649	0.964	0.916	6.8324e-20	Cent2
EPB41L4A-AS1	1.81206e-26	0.613989	0.969	0.869	3.72178e-22	Cent2
RRAD	1.58993e-07	0.608492	0.619	0.467	0.00326555	Cent2
RPS16	8.37457e-42	0.606247	1	0.986	1.72005e-37	Cent2
TMEM176B	9.52777e-19	0.597679	0.361	0.079	1.95691e-14	Cent2
CHAC1	5.60382e-36	0.595914	0.737	0.299	1.15097e-31	Cent2
TFF3	3.74667e-26	0.593038	0.546	0.159	7.69528e-22	Cent2
TMSB10	1.98326e-16	0.578238	0.985	0.949	4.07341e-12	Cent2
TMEM176A	1.64527e-15	0.573218	0.351	0.096	3.37921e-11	Cent2
DNAJB9	1.87158e-21	0.567056	0.866	0.743	3.84404e-17	Cent2
NDUFA4L2	7.53714e-25	0.560847	0.985	0.928	1.54805e-20	Cent2
RBCK1	6.54404e-30	0.557598	0.912	0.778	1.34408e-25	Cent2
PTGES3	6.23136e-29	0.556156	0.969	0.89	1.27986e-24	Cent2
UBXN1	2.71224e-27	0.551278	0.959	0.843	5.57067e-23	Cent2
XBP1	9.51206e-27	0.547624	0.938	0.923	1.95368e-22	Cent2
CYCS	1.33581e-22	0.540285	0.938	0.871	2.74362e-18	Cent2
NOP53	3.67044e-26	0.537663	1	0.974	7.53871e-22	Cent2
CCNI	4.27491e-37	0.533484	0.995	0.96	8.78023e-33	Cent2
S100P	1.49792e-29	0.510189	0.598	0.18	3.07658e-25	Cent2
GARS	8.93786e-25	0.506566	0.876	0.706	1.83575e-20	Cent2
GYPC	3.27661e-17	0.50593	0.799	0.519	6.72984e-13	Cent2
BNIP3	9.1722e-18	0.503167	0.959	0.864	1.88388e-13	Cent2
ODC1	2.56536e-19	0.500555	0.907	0.801	5.269e-15	Cent2
PSAT1	6.49896e-40	0.489673	0.665	0.164	1.33482e-35	Cent2
RNF187	4.37813e-16	0.489629	0.866	0.799	8.99225e-12	Cent2
SPAG4	6.86855e-26	0.489208	0.856	0.558	1.41073e-21	Cent2
NUDC	1.27724e-24	0.487733	0.923	0.764	2.62332e-20	Cent2
CEBPB	1.1512e-20	0.485719	0.979	0.935	2.36446e-16	Cent2
SQSTM1	7.81685e-22	0.48442	0.99	0.946	1.6055e-17	Cent2
BTG1	4.05989e-18	0.482341	0.99	0.965	8.33861e-14	Cent2
CCT6A	5.7052e-24	0.478399	0.933	0.85	1.17179e-19	Cent2
MED10	1.28969e-31	0.477011	0.964	0.881	2.64889e-27	Cent2
FTL	1.44378e-30	0.47497	1	0.998	2.96538e-26	Cent2
RCAN1	1.81223e-06	0.471251	0.727	0.671	0.0372215	Cent2
SNHG8	5.81146e-17	0.470478	0.985	0.937	1.19362e-12	Cent2
BMP2	1.40401e-11	0.470123	0.763	0.579	2.88369e-07	Cent2
SLC25A6	9.64599e-12	0.467402	0.969	0.935	1.98119e-07	Cent2
EIF1B	6.92899e-19	0.464096	0.928	0.836	1.42314e-14	Cent2
ST13	2.38557e-29	0.463792	0.995	0.965	4.89971e-25	Cent2
NDRG1	4.79371e-17	0.460998	0.814	0.629	9.8458e-13	Cent2
RPS5	1.89981e-31	0.458697	1	0.995	3.90201e-27	Cent2
RPS29	1.0518e-31	0.449228	1	0.96	2.1603e-27	Cent2
SARS	2.94874e-29	0.446985	0.897	0.678	6.05641e-25	Cent2
TPM4	1.16746e-16	0.446379	0.969	0.925	2.39785e-12	Cent2
TNNT1	3.22861e-20	0.442574	0.387	0.098	6.63125e-16	Cent2
PPP1R15A	1.84618e-12	0.442348	0.902	0.864	3.79188e-08	Cent2
MRPS6	1.08134e-17	0.440451	0.974	0.946	2.22096e-13	Cent2
LPO	2.93167e-24	0.439891	0.5	0.138	6.02135e-20	Cent2
NPM1	2.21393e-19	0.439724	1	0.986	4.5472e-15	Cent2
CES2	6.79985e-12	0.439208	0.634	0.453	1.39662e-07	Cent2
SMDT1	4.90638e-22	0.438936	0.974	0.874	1.00772e-17	Cent2
DYNLT3	7.04288e-22	0.43777	0.907	0.757	1.44654e-17	Cent2
HSPB7	2.81188e-22	0.429225	0.454	0.117	5.77532e-18	Cent2
TP53RK	1.89103e-17	0.42642	0.784	0.565	3.88398e-13	Cent2
SNHG12	3.09224e-07	0.425779	0.629	0.53	0.00635115	Cent2
H2AFZ	4.97474e-19	0.425068	0.969	0.925	1.02176e-14	Cent2
GCHFR	9.48269e-20	0.424418	0.716	0.414	1.94765e-15	Cent2
ANP32B	2.4127e-09	0.424181	0.979	0.932	4.95545e-05	Cent2
INHA	9.88723e-18	0.423765	0.552	0.224	2.03074e-13	Cent2
EIF1	1.84098e-32	0.423558	1	0.993	3.78118e-28	Cent2
KCNMA1	1.11437e-10	0.423252	0.954	0.864	2.2888e-06	Cent2
COX7A2L	7.83813e-26	0.422231	0.995	0.914	1.60987e-21	Cent2
MAD1L1	1.50769e-20	0.421463	0.804	0.593	3.09664e-16	Cent2
BZW1	3.08925e-21	0.420726	0.959	0.916	6.34502e-17	Cent2
GADD45A	3.52916e-10	0.418488	0.938	0.888	7.24854e-06	Cent2
RPS27	4.33355e-35	0.417171	1	0.988	8.90068e-31	Cent2
SNHG25	1.31693e-13	0.41513	0.392	0.157	2.70485e-09	Cent2
TKT	2.2502e-11	0.414595	0.881	0.811	4.62168e-07	Cent2
CIRBP	9.12815e-17	0.413809	0.985	0.97	1.87483e-12	Cent2
EIF5	1.26457e-20	0.412135	0.938	0.886	2.5973e-16	Cent2
CCT4	3.17082e-17	0.40613	0.938	0.881	6.51255e-13	Cent2
RPL18	3.36093e-30	0.401872	1	0.995	6.90301e-26	Cent2
ENO2	1.72286e-21	0.399818	0.675	0.346	3.53858e-17	Cent2
SESN2	1.81374e-22	0.399437	0.608	0.283	3.72525e-18	Cent2
RPS19BP1	1.90387e-19	0.398835	0.954	0.904	3.91036e-15	Cent2
RSL24D1	5.82198e-24	0.398777	0.969	0.953	1.19578e-19	Cent2
TNNT3	4.02006e-08	0.398655	0.881	0.839	0.00082568	Cent2
SEPHS2	8.99481e-19	0.395581	0.701	0.409	1.84744e-14	Cent2
GDF15	3.39457e-21	0.393875	0.448	0.119	6.97211e-17	Cent2
CFAP36	1.19834e-14	0.393509	0.933	0.897	2.46127e-10	Cent2
RPL27A	5.61631e-21	0.392435	1	0.956	1.15353e-16	Cent2
COX7C	1.21454e-25	0.391639	1	0.974	2.49454e-21	Cent2
TSC22D3	3.23862e-08	0.390854	0.923	0.888	0.000665179	Cent2
ATP5MC2	2.22679e-27	0.390492	1	0.963	4.57361e-23	Cent2
MIF	5.44325e-20	0.389521	1	0.967	1.11799e-15	Cent2
MKNK2	7.85321e-15	0.389501	0.784	0.626	1.61297e-10	Cent2
TAGLN	6.325e-07	0.385214	0.479	0.311	0.0129909	Cent2
GHITM	7.51699e-16	0.382974	0.876	0.738	1.54391e-11	Cent2
SH3BGR	5.74069e-22	0.378617	0.531	0.208	1.17908e-17	Cent2
RAD23A	8.6492e-15	0.378066	0.964	0.89	1.77646e-10	Cent2
LRIF1	1.4626e-18	0.377489	0.742	0.47	3.00403e-14	Cent2
CHMP4A	1.77958e-16	0.376844	0.804	0.633	3.65508e-12	Cent2
SAP30	1.42792e-15	0.376782	0.871	0.776	2.93281e-11	Cent2
TYMP	4.57467e-08	0.376698	0.742	0.603	0.000939592	Cent2
C19orf24	1.80886e-14	0.376199	0.907	0.839	3.71523e-10	Cent2
KCMF1	1.54914e-18	0.375312	0.856	0.755	3.18177e-14	Cent2
RPL28	6.30218e-38	0.372374	1	1	1.29441e-33	Cent2
FAU	4.19322e-35	0.372111	1	0.995	8.61245e-31	Cent2
RPL36A	3.70234e-20	0.371764	0.99	0.958	7.60424e-16	Cent2
NT5C3A	9.15995e-22	0.371622	0.66	0.311	1.88136e-17	Cent2
C6orf48	1.39899e-16	0.370479	0.892	0.748	2.87339e-12	Cent2
ATF4	1.44645e-19	0.369459	0.959	0.956	2.97087e-15	Cent2
VDAC2	3.02521e-21	0.368136	0.969	0.916	6.21348e-17	Cent2
LRRFIP1	2.68465e-13	0.368002	0.897	0.792	5.51401e-09	Cent2
CCDC85B	1.75051e-20	0.366257	0.974	0.949	3.59537e-16	Cent2
KRT8	5.05663e-15	0.365053	0.479	0.206	1.03858e-10	Cent2
PNRC1	4.60644e-12	0.363425	0.964	0.9	9.46117e-08	Cent2
RSL1D1	3.07361e-17	0.36309	0.979	0.918	6.31288e-13	Cent2
NCL	7.46736e-14	0.361189	0.964	0.911	1.53372e-09	Cent2
BUD31	5.62333e-19	0.360029	0.964	0.888	1.15498e-14	Cent2
HSPE1	3.1293e-12	0.358499	0.99	0.974	6.42727e-08	Cent2
HSP90AA1	1.04284e-09	0.358305	0.979	0.967	2.14189e-05	Cent2
EGR1	7.24242e-09	0.355072	0.938	0.862	0.000148752	Cent2
ORMDL1	9.04575e-11	0.352387	0.881	0.825	1.85791e-06	Cent2
NXT1	7.73075e-15	0.351987	0.938	0.848	1.58782e-10	Cent2
RHEB	1.64657e-14	0.35178	0.969	0.911	3.38188e-10	Cent2
UBE2M	1.71739e-21	0.351122	0.964	0.918	3.52736e-17	Cent2
CEBPG	6.02609e-18	0.34751	0.747	0.514	1.2377e-13	Cent2
C4orf3	3.10645e-16	0.347409	0.964	0.914	6.38033e-12	Cent2
HILPDA	1.30936e-09	0.3468	0.495	0.285	2.68929e-05	Cent2
KRT18	1.66773e-15	0.34356	0.448	0.173	3.42534e-11	Cent2
PHB2	1.05308e-17	0.342181	0.943	0.864	2.16291e-13	Cent2
PHGDH	6.92831e-21	0.342081	0.577	0.236	1.42301e-16	Cent2
HLA-DQB1	1.23991e-19	0.342072	0.541	0.206	2.54665e-15	Cent2
FAM96B	7.87403e-14	0.339648	0.928	0.893	1.61725e-09	Cent2
UBC	4.1942e-11	0.338394	0.995	0.984	8.61447e-07	Cent2
IGFBP3	1.60078e-06	0.338201	0.851	0.785	0.0328783	Cent2
CACYBP	9.90293e-13	0.337792	0.83	0.699	2.03396e-08	Cent2
RPS25	1.31586e-23	0.33671	1	0.993	2.70264e-19	Cent2
RPS19	3.20361e-27	0.336145	1	1	6.57989e-23	Cent2
C7orf50	1.97707e-14	0.336004	0.928	0.794	4.06071e-10	Cent2
RPL21	1.69804e-20	0.335672	1	0.981	3.48761e-16	Cent2
TSLP	6.41055e-16	0.335172	0.376	0.126	1.31666e-11	Cent2
HERPUD1	1.42329e-09	0.333222	0.969	0.949	2.9233e-05	Cent2
TOMM40	7.57825e-13	0.332942	0.804	0.701	1.5565e-08	Cent2
VDAC1	5.73233e-17	0.331522	0.974	0.925	1.17736e-12	Cent2
EIF4A2	6.81205e-19	0.329363	0.969	0.918	1.39913e-14	Cent2
RPL10	1.78717e-18	0.329326	1	1	3.67066e-14	Cent2
IFRD1	3.61189e-10	0.327431	0.825	0.771	7.41846e-06	Cent2
CA12	1.3364e-17	0.325525	0.655	0.339	2.74483e-13	Cent2
RPL9	1.67107e-19	0.321797	1	0.986	3.43222e-15	Cent2
SLC1A5	6.25195e-16	0.321443	0.83	0.675	1.28409e-11	Cent2
POLR2I	2.22502e-14	0.321379	0.964	0.911	4.56996e-10	Cent2
TPT1	1.80485e-16	0.320059	1	0.995	3.70698e-12	Cent2
SERPINE1	8.54301e-09	0.319954	0.649	0.439	0.000175465	Cent2
RPL36	2.88785e-23	0.319305	1	0.998	5.93136e-19	Cent2
CA9	2.90815e-13	0.318762	0.691	0.4	5.97306e-09	Cent2
TXNIP	2.10836e-09	0.318287	0.515	0.315	4.33036e-05	Cent2
RPP25	8.21138e-15	0.317982	0.582	0.311	1.68654e-10	Cent2
TUBA1C	3.24574e-09	0.317699	0.861	0.787	6.66642e-05	Cent2
RPL37A	7.65444e-21	0.316183	1	0.988	1.57214e-16	Cent2
KISS1R	2.87808e-12	0.31567	0.495	0.234	5.91129e-08	Cent2
TCP1	5.80754e-12	0.315106	0.845	0.752	1.19281e-07	Cent2
TNFRSF12A	1.17124e-07	0.313983	0.887	0.839	0.00240561	Cent2
SOD1	1.18817e-15	0.31343	1	0.963	2.44038e-11	Cent2
HPCAL1	5.35819e-16	0.312501	0.691	0.498	1.10052e-11	Cent2
RPL38	1.7137e-16	0.311186	0.995	0.951	3.51977e-12	Cent2
ISG20	1.89187e-12	0.309596	0.66	0.46	3.8857e-08	Cent2
STK17A	1.25667e-09	0.30889	0.763	0.612	2.58108e-05	Cent2
MXD1	2.83171e-08	0.306627	0.526	0.348	0.000581604	Cent2
NOL3	2.86484e-14	0.306468	0.871	0.731	5.88409e-10	Cent2
NOL7	1.01816e-13	0.304903	0.876	0.79	2.0912e-09	Cent2
BNIP3L	1.25028e-11	0.304391	0.856	0.778	2.56795e-07	Cent2
MRPL18	8.68333e-09	0.303714	0.84	0.822	0.000178347	Cent2
LINC00662	2.42305e-09	0.303554	0.593	0.449	4.9767e-05	Cent2
RPL17	1.14124e-15	0.301398	0.974	0.942	2.344e-11	Cent2
NARS	1.08713e-12	0.300214	0.799	0.654	2.23286e-08	Cent2
BAG1	8.50089e-14	0.298686	0.835	0.724	1.746e-09	Cent2
RPS10	5.94228e-17	0.298417	0.995	0.981	1.22049e-12	Cent2
RPSA	7.43767e-17	0.297792	1	0.993	1.52762e-12	Cent2
ENO1	2.44117e-12	0.297765	0.964	0.932	5.01393e-08	Cent2
ADRM1	8.18883e-08	0.297762	0.804	0.731	0.0016819	Cent2
SNU13	9.7612e-17	0.297167	0.979	0.949	2.00485e-12	Cent2
PSMA7	3.54362e-16	0.296333	0.99	0.949	7.27824e-12	Cent2
EGLN3	1.70681e-13	0.295683	0.531	0.278	3.50563e-09	Cent2
PLP2	1.17417e-11	0.295392	0.964	0.916	2.41164e-07	Cent2
TAF1D	1.89088e-07	0.294997	0.866	0.832	0.00388367	Cent2
BTF3L4	9.81101e-13	0.294879	0.804	0.671	2.01508e-08	Cent2
SMIM26	1.83817e-10	0.292791	0.969	0.909	3.77542e-06	Cent2
RPL23A	3.97162e-15	0.29199	1	0.981	8.15731e-11	Cent2
C1orf43	8.54185e-15	0.291626	0.907	0.804	1.75441e-10	Cent2
EIF2S3	2.87785e-09	0.291374	0.876	0.794	5.91082e-05	Cent2
ATG101	9.64342e-10	0.290157	0.856	0.762	1.98066e-05	Cent2
DTD1	1.2412e-11	0.288721	0.84	0.787	2.5493e-07	Cent2
FAM210B	8.39008e-15	0.287205	0.845	0.647	1.72324e-10	Cent2
HSP90AB1	5.02535e-17	0.286499	1	0.995	1.03216e-12	Cent2
ILF3-DT	7.5317e-11	0.285774	0.727	0.607	1.54694e-06	Cent2
CAMLG	6.47171e-12	0.28483	0.964	0.916	1.32923e-07	Cent2
PCBP1	2.08429e-12	0.28466	0.918	0.911	4.28091e-08	Cent2
FKBP9	3.59977e-09	0.284573	0.902	0.879	7.39356e-05	Cent2
PRDX5	3.57283e-08	0.28387	0.974	0.9	0.000733823	Cent2
PHLDA3	4.53839e-10	0.282704	0.897	0.818	9.3214e-06	Cent2
VILL	2.08689e-20	0.282498	0.567	0.22	4.28627e-16	Cent2
TOMM20	6.39446e-14	0.281604	0.974	0.946	1.31336e-09	Cent2
BRI3	1.15722e-13	0.281187	0.964	0.944	2.37682e-09	Cent2
TMEM70	1.88924e-09	0.280164	0.619	0.451	3.88032e-05	Cent2
SERTAD1	4.33131e-08	0.279135	0.918	0.864	0.000889608	Cent2
UBE2B	1.35901e-13	0.278156	0.974	0.946	2.79128e-09	Cent2
LITAF	1.23198e-09	0.277388	0.928	0.888	2.53036e-05	Cent2
PIM3	1.68505e-06	0.276674	0.907	0.869	0.0346093	Cent2
RPS13	4.11895e-19	0.275832	1	0.998	8.45992e-15	Cent2
RPS21	2.28719e-15	0.275335	1	0.991	4.69765e-11	Cent2
CCT7	3.63955e-10	0.275261	0.866	0.825	7.47527e-06	Cent2
ARMC10	2.83338e-13	0.274361	0.845	0.731	5.81948e-09	Cent2
RPL14	1.26053e-16	0.273912	1	0.998	2.58901e-12	Cent2
LONP1	4.48766e-11	0.273751	0.665	0.488	9.2172e-07	Cent2
FLOT1	1.17336e-09	0.273188	0.861	0.794	2.40996e-05	Cent2
CSNK2A2	1.04522e-11	0.270402	0.84	0.71	2.14678e-07	Cent2
RPL19	4.01176e-18	0.270109	1	0.995	8.23975e-14	Cent2
ZFAND2A	9.12999e-10	0.268488	0.814	0.72	1.87521e-05	Cent2
ANKRD11	1.98583e-08	0.268136	0.804	0.741	0.00040787	Cent2
PNO1	1.40636e-06	0.267639	0.557	0.435	0.0288853	Cent2
SYF2	5.33201e-09	0.266778	0.876	0.785	0.000109514	Cent2
UPP1	1.4589e-08	0.266516	0.716	0.558	0.000299644	Cent2
PMAIP1	3.60831e-08	0.26626	0.454	0.257	0.000741111	Cent2
YBX3	1.05672e-08	0.266168	0.948	0.897	0.00021704	Cent2
EIF4H	9.98314e-12	0.265797	0.923	0.86	2.05044e-07	Cent2
RPL30	1.15024e-20	0.265271	1	0.995	2.36248e-16	Cent2
RP9	2.50551e-13	0.264617	0.691	0.47	5.14606e-09	Cent2
BARX1	2.16824e-09	0.263889	0.686	0.54	4.45335e-05	Cent2
TSN	7.69295e-09	0.26184	0.716	0.605	0.000158005	Cent2
PDAP1	3.1538e-11	0.261789	0.881	0.818	6.47759e-07	Cent2
AC108134.2	1.56217e-09	0.260495	0.438	0.229	3.20853e-05	Cent2
ARPC1A	2.2217e-10	0.260377	0.861	0.771	4.56314e-06	Cent2
DARS	2.21889e-10	0.260207	0.753	0.633	4.55739e-06	Cent2
UBE2D2	3.12452e-08	0.258828	0.974	0.93	0.000641746	Cent2
JMJD6	8.71433e-11	0.258705	0.794	0.6	1.78984e-06	Cent2
CHMP2A	3.42825e-09	0.258677	0.948	0.918	7.04128e-05	Cent2
ELOC	7.37851e-09	0.258455	0.902	0.841	0.000151547	Cent2
PSMD7	1.15917e-08	0.257703	0.851	0.808	0.000238082	Cent2
SSBP1	3.21381e-12	0.257555	0.974	0.921	6.60084e-08	Cent2
SURF2	2.70129e-07	0.257538	0.562	0.418	0.00554819	Cent2
GLRX	2.04805e-09	0.257484	0.737	0.572	4.20649e-05	Cent2
LSM4	1.93029e-08	0.257278	0.938	0.881	0.000396462	Cent2
UBE2D3	5.4082e-12	0.257187	0.918	0.82	1.11079e-07	Cent2
CSNK1A1	2.61409e-10	0.255817	0.918	0.932	5.36908e-06	Cent2
CLNS1A	9.34481e-13	0.255447	0.845	0.745	1.91933e-08	Cent2
GOT1	2.77775e-15	0.255262	0.541	0.28	5.70523e-11	Cent2
NSFL1C	1.16819e-11	0.254636	0.665	0.493	2.39934e-07	Cent2
ACTR3	1.83732e-10	0.253929	0.768	0.61	3.77368e-06	Cent2
ARPC5L	9.45128e-07	0.253638	0.851	0.799	0.019412	Cent2
TSR3	2.35487e-08	0.253059	0.851	0.778	0.000483666	Cent2
SMOX	2.60838e-09	0.252974	0.686	0.533	5.35736e-05	Cent2
C19orf53	1.91802e-16	0.252181	0.995	0.951	3.93941e-12	Cent2
MCRIP2	2.56078e-07	0.25149	0.763	0.668	0.0052596	Cent2
EEF1B2	5.89099e-08	0.251174	1	0.993	0.00120995	Cent2
AK6	1.9691e-12	0.250088	0.84	0.727	4.04433e-08	Cent2

## Sheet: 5.Monocle.gene.module
	id	module	supermodule	dim_1	dim_2
1	SAMD11	4	1	3.66282	-0.500001
2	ISG15	1	1	2.01441	-0.178219
3	SDF4	2	1	-0.21164	1.69242
4	C1QTNF12	4	1	4.27237	-0.352799
5	MXRA8	1	1	2.93631	1.2875
6	MMP23B	4	1	4.0876	-0.868225
7	PRKCZ	1	1	1.7694	2.31238
8	RER1	3	1	-2.03284	0.762404
9	RPL22	10	2	-5.6727	-3.88002
10	KLHL21	8	1	-0.481795	-1.00197
11	ERRFI1	6	1	2.01517	-1.49871
12	ENO1	7	1	-1.79192	2.35437
13	SPSB1	6	1	1.67808	-2.15296
14	SRM	2	1	0.220682	2.71045
15	FBXO2	2	1	0.984879	1.62044
16	PLOD1	2	1	-0.302334	2.01436
17	DHRS3	1	1	1.38456	0.594512
18	PDPN	1	1	2.22169	2.31658
19	MFAP2	4	1	4.02962	-0.425179
20	PLA2G2A	1	1	1.35687	-0.251429
21	ALPL	7	1	-3.64982	2.65454
22	HSPG2	2	1	1.24946	1.71905
23	ID3	6	1	2.2692	-1.38756
24	RPL11	10	2	-5.29654	-3.51732
25	GALE	2	1	0.530732	1.22096
26	CLIC4	1	1	1.33154	-0.0977967
27	STMN1	4	1	3.5127	-0.991109
28	ZNF593	3	1	-2.79656	-0.0473473
29	SH3BGRL3	1	1	0.882125	-0.38207
30	HMGN2	5	1	-0.0401604	0.838162
31	NUDC	3	1	-2.90748	-0.117095
32	IFI6	1	1	2.02395	-0.198328
33	SESN2	8	1	-0.591838	-1.26679
34	SNHG12	3	1	-3.55335	-0.973934
35	MATN1	4	1	3.48987	-0.925594
36	COL16A1	1	1	1.83223	1.12107
37	MARCKSL1	4	1	2.79181	-0.480572
38	YARS	8	1	-2.06596	-1.51191
39	AK2	7	1	-2.13234	2.28709
40	SFPQ	9	1	0.104213	-2.21027
41	PSMB2	3	1	-2.12196	0.0776233
42	ADPRHL2	3	1	-1.76498	-0.176349
43	COL8A2	1	1	2.17672	1.22852
44	PPT1	2	1	-0.519768	1.21484
45	COL9A2	2	1	1.05567	2.16345
46	P3H1	2	1	-0.155163	2.00396
47	SLC2A1	7	1	-2.33675	2.31372
48	RPS8	10	2	-5.48767	-3.69746
49	PLK3	6	1	0.802489	-1.69642
50	PRDX1	5	1	-0.747051	0.718835
51	TSPAN1	8	1	-1.17014	-0.983085
52	CMPK1	2	1	0.406306	2.05033
53	RNF11	5	1	-1.0045	0.900422
54	TXNDC12	5	1	-0.813274	0.287185
55	TMEM59	2	1	-0.271474	1.50653
56	JUN	9	1	0.614748	-2.67759
57	NFIA	1	1	1.99886	1.72399
58	TM2D1	2	1	0.529716	1.24657
59	AK4	7	1	-1.66881	2.22038
60	LEPROT	2	1	0.445696	1.41134
61	GADD45A	6	1	1.41796	-1.57157
62	DNAJB4	9	1	0.668788	-2.88706
63	AC103591.3	5	1	-0.338117	-0.268417
64	TTLL7	1	1	1.95107	2.33506
65	CYR61	1	1	1.62304	1.23171
66	LMO4	1	1	1.75966	1.87122
67	TGFBR3	1	1	2.93076	1.52218
68	RPL5	10	2	-5.82797	-3.67756
69	F3	6	1	2.19515	-1.48467
70	CNN3	1	1	2.13197	0.776306
71	TMEM56	1	1	1.66215	1.50606
72	COL11A1	2	1	0.965093	2.12491
73	GPSM2	1	1	1.74608	2.17627
74	SARS	8	1	-2.13685	-1.48674
75	CHI3L2	1	1	1.84957	0.0731718
76	SLC16A1	7	1	-1.23983	2.22347
77	OLFML3	1	1	3.33988	0.397208
78	NGF	5	1	0.0418394	-0.18727
79	ITGA10	1	1	2.89968	1.13016
80	PDE4DIP	2	1	1.53762	2.24986
81	HIST2H2BE	5	1	-0.850773	-0.185329
82	MCL1	9	1	0.66002	-2.7851
83	CTSK	1	1	3.22256	0.351925
84	PSMD4	3	1	-3.05738	0.190274
85	SELENBP1	4	1	4.31599	-0.684338
86	S100A10	1	1	0.838597	-0.204226
87	S100A11	9	1	0.519084	-0.766318
88	S100A6	2	1	1.06054	1.03196
89	S100A2	9	1	0.112314	-0.999602
90	S100A13	2	1	1.51654	2.23966
91	S100A1	2	1	1.18856	2.31147
92	JTB	2	1	0.265724	2.65284
93	RPS27	10	2	-5.16628	-3.92071
94	C1orf43	3	1	-2.30803	0.566463
95	EFNA1	5	1	-0.879263	-0.444749
96	KRTCAP2	3	1	-2.10939	0.905844
97	MUC1	8	1	-0.818751	-0.829244
98	THBS3	2	1	0.834915	1.52779
99	ARHGEF2	9	1	-0.195856	-1.43131
100	LMNA	9	1	0.410933	-1.97233
101	NES	4	1	3.92699	-1.19925
102	CRABP2	4	1	3.52302	-0.706242
103	TAGLN2	6	1	1.46134	-0.775797
104	SLAMF9	7	1	-2.52887	2.22415
105	PEA15	3	1	-2.42343	-0.121941
106	PFDN2	3	1	-2.49646	0.350655
107	HSPA6	9	1	0.75822	-3.00641
108	UAP1	9	1	0.09938	-1.38043
109	DDR2	1	1	2.25892	1.30818
110	CCDC190	7	1	-3.5879	2.60513
111	CREG1	2	1	1.47863	2.53952
112	PRRX1	6	1	2.08031	-0.968491
113	CACYBP	9	1	0.767525	-2.99677
114	KIAA0040	6	1	1.4915	-2.29049
115	QSOX1	2	1	-0.753342	1.80691
116	GLUL	4	1	3.34485	-1.34445
117	RGS16	1	1	2.87127	2.14714
118	COLGALT2	1	1	2.53852	2.37636
119	C1orf21	2	1	1.0139	1.8883
120	FAM129A	8	1	-1.98199	-1.45586
121	PTGS2	9	1	0.386918	-1.18588
122	PLA2G4A	3	1	-1.28217	1.68872
123	RGS2	6	1	0.918274	-2.11954
124	GLRX2	7	1	-3.57184	2.09452
125	CFH	1	1	2.62331	0.0659623
126	PHLDA3	8	1	-0.71868	-0.824871
127	ADIPOR1	2	1	-0.915843	1.42272
128	CHI3L1	1	1	2.42803	-0.217788
129	BTG2	6	1	1.3892	-2.41609
130	FMOD	2	1	0.558805	2.17587
131	PRELP	1	1	2.54046	0.470768
132	CD55	8	1	-1.36803	-1.14115
133	CD34	4	1	4.23213	-0.699238
134	TRAF3IP3	7	1	-3.15263	1.49288
135	SERTAD4	2	1	1.34332	1.2938
136	ATF3	9	1	0.421409	-2.50756
137	FAM177B	7	1	-3.5075	2.54276
138	ENAH	1	1	2.06185	1.0018
139	H3F3A	2	1	-0.00544394	1.02287
140	ARF1	2	1	-0.464629	2.54882
141	RNF187	3	1	-2.6873	0.528802
142	GALNT2	5	1	0.0179238	0.499338
143	AGT	4	1	3.30837	-0.576059
144	LINC01139	2	1	0.68698	1.06499
145	CHRM3	5	1	-0.105359	0.0141103
146	ACP1	3	1	-2.29464	1.56033
147	RNASEH1	3	1	-2.62239	0.470761
148	RPS7	10	2	-5.84085	-3.89599
149	ID2	2	1	1.10041	1.06275
150	YWHAQ	2	1	0.920555	0.842427
151	HPCAL1	7	1	-3.02918	2.30139
152	ODC1	9	1	0.377336	-2.54959
153	PDIA6	2	1	-0.678928	2.0519
154	MATN3	2	1	0.818841	2.06757
155	LAPTM4A	5	1	-0.584299	1.01366
156	RHOB	9	1	0.648204	-2.66625
157	PTRHD1	2	1	1.38542	2.01264
158	MAPRE3	2	1	0.36447	1.0674
159	OST4	2	1	0.349265	2.59957
160	EMILIN1	4	1	3.23768	-0.0530899
161	ATRAID	2	1	-0.346083	1.42993
162	CLIP4	8	1	-1.94346	-0.987379
163	CRIM1	1	1	1.89841	0.741312
164	VIT	1	1	3.19398	0.834388
165	CDC42EP3	6	1	1.71598	-1.60312
166	SRSF7	9	1	0.288298	-2.42944
167	ZFP36L2	6	1	1.77393	-1.71978
168	PLEKHH2	9	1	0.159252	-0.611939
169	CALM2	9	1	0.389776	-0.673736
170	RTN4	9	1	0.400242	-0.880506
171	RPS27A	10	2	-5.59148	-3.97793
172	CCDC88A	1	1	2.50454	2.42148
173	CFAP36	8	1	-2.3502	-1.19562
174	EFEMP1	1	1	2.43767	0.0614569
175	UGP2	2	1	1.12739	1.30214
176	PNO1	3	1	-2.82514	0.135027
177	AAK1	8	1	-1.62218	-1.18148
178	PCBP1	3	1	-1.57721	1.63367
179	PCYOX1	2	1	-0.24451	1.21014
180	FAM136A	3	1	-2.73623	0.954326
181	TGFA	5	1	0.072516	-0.416829
182	CCT7	3	1	-2.99366	-0.129414
183	MTHFD2	8	1	-2.11895	-1.74687
184	RTKN	5	1	0.222152	-0.261255
185	LOXL3	2	1	0.661306	2.07514
186	DOK1	2	1	1.22971	2.01206
187	EVA1A	5	1	-0.802215	0.164791
188	TMSB10	3	1	-2.80315	1.09888
189	CAPG	6	1	1.31564	-0.681283
190	VAMP8	7	1	-3.13592	1.60852
191	VAMP5	4	1	3.07912	-0.354585
192	ATOH8	4	1	2.72939	-0.637536
193	THNSL2	5	1	-0.71366	0.258289
194	TEKT4	7	1	-3.17295	2.22316
195	DUSP2	4	1	2.68102	-0.97147
196	ARID5A	6	1	1.84547	-1.86531
197	RPL31	10	2	-5.33347	-3.96841
198	IL1RL1	6	1	1.17635	-1.15843
199	FHL2	6	1	1.8933	-0.733629
200	C2orf40	4	1	3.04062	-0.273732
201	UXS1	1	1	2.79909	1.68451
202	FBLN7	4	1	3.29934	0.00321744
203	SLC20A1	9	1	0.259783	-0.968529
204	ACTR3	3	1	-2.60641	0.199002
205	DDX18	3	1	-2.39699	0.405482
206	INSIG2	7	1	-2.50421	2.34229
207	STEAP3	1	1	1.28987	0.0985458
208	AC017033.1	1	1	1.87034	2.20124
209	GYPC	6	1	1.23765	-0.833491
210	IMP4	3	1	-3.26215	0.382316
211	DARS	7	1	-1.87308	2.21308
212	RND3	6	1	1.14223	-1.42427
213	NR4A2	6	1	1.02003	-2.6434
214	PSMD14	3	1	-2.19412	0.104464
215	METTL5	3	1	-1.57819	1.27026
216	GORASP2	2	1	-0.4383	2.65757
217	LNPK	7	1	-2.53282	2.34367
218	NFE2L2	8	1	-1.47806	-1.10193
219	ZNF385B	2	1	1.38322	1.83366
220	UBE2E3	2	1	0.601695	1.96775
221	ITGA4	5	1	-0.174293	-0.163723
222	FRZB	1	1	3.17944	1.01873
223	COL3A1	1	1	2.3039	0.329934
224	ORMDL1	8	1	-1.71759	-0.758865
225	HSPE1	9	1	0.760029	-2.96753
226	BZW1	7	1	-1.89146	2.08099
227	CLK1	9	1	0.774556	-2.8409
228	CASP8	3	1	-2.95269	0.897292
229	TMEM237	2	1	0.917286	2.28602
230	EEF1B2	10	2	-5.84803	-3.93742
231	FN1	1	1	2.78973	1.59308
232	RPL37A	10	2	-5.12994	-4.02649
233	ARPC2	5	1	-1.33365	0.50104
234	RETREG2	3	1	-3.05891	0.803312
235	PTPRN	7	1	-2.62586	2.35742
236	AC114803.1	7	1	-2.31973	2.47332
237	CHPF	2	1	-0.453733	1.97082
238	SERPINE2	6	1	1.76178	-0.7916
239	PID1	1	1	2.11364	2.1762
240	ITM2C	1	1	3.00957	1.01412
241	B3GNT7	1	1	1.65578	0.580192
242	PTMA	6	1	1.22144	-2.2599
243	EFHD1	1	1	1.98349	2.09055
244	SNORC	2	1	1.18259	2.18201
245	INPP5D	8	1	-0.821965	-0.686103
246	COPS8	5	1	-1.50436	0.696442
247	COL6A3	1	1	1.34985	-0.0618184
248	LRRFIP1	9	1	0.237931	-1.01352
249	RAMP1	1	1	2.79971	1.29582
250	GPC1	7	1	-3.55252	2.63369
251	BHLHE40	6	1	1.23804	-2.42624
252	CRELD1	2	1	-0.21073	1.00765
253	TIMP4	1	1	2.27323	2.10794
254	RPL32	10	2	-5.38619	-3.96263
255	GALNT15	1	1	2.43724	-0.223102
256	RPL15	10	2	-5.86546	-3.82112
257	NGLY1	7	1	-2.67462	2.30137
258	TGFBR2	1	1	3.08694	1.87338
259	CNOT10	8	1	-1.23871	-1.10436
260	CSRNP1	6	1	0.980929	-2.55223
261	EIF1B	3	1	-2.51264	-0.739732
262	RPL14	10	2	-4.92995	-3.57039
263	CDCP1	6	1	1.25468	-1.09265
264	TMEM158	6	1	1.71702	-0.888499
265	PTH1R	7	1	-3.57624	2.6538
266	PFKFB4	7	1	-2.60185	2.31619
267	NDUFAF3	3	1	-2.47447	0.620195
268	SLC38A3	7	1	-3.194	2.35172
269	SEMA3B	8	1	-0.525849	-0.818002
270	CISH	6	1	1.34046	-2.4858
271	MANF	2	1	-0.678492	2.09369
272	RRP9	3	1	-3.22558	0.00564883
273	RPL29	10	2	-4.96316	-3.63448
274	TKT	3	1	-3.49652	-0.526595
275	ARF4	2	1	-0.341728	2.63223
276	THOC7	5	1	-1.16586	0.455133
277	ARL6IP5	2	1	-0.442553	1.27791
278	FRMD4B	2	1	1.343	1.29579
279	RYBP	6	1	2.7288	-1.42893
280	GBE1	7	1	-2.22112	2.25418
281	EPHA3	5	1	0.156351	0.203294
282	TMEM45A	2	1	1.13927	2.65031
283	PCNP	5	1	-1.2338	0.684261
284	RPL24	10	2	-5.77795	-3.66902
285	CD47	1	1	1.48881	0.596798
286	CCDC80	1	1	2.41963	2.00088
287	BOC	4	1	3.94111	0.0757782
288	ZBTB20	1	1	2.53007	1.12649
289	LSAMP	5	1	0.0984701	-0.0370803
290	FSTL1	4	1	3.01399	-0.555558
291	HCLS1	7	1	-3.01718	2.16221
292	FAM162A	7	1	-1.96545	2.3644
293	HACD2	8	1	-1.17351	-1.18331
294	MYLK	7	1	-3.56413	2.33369
295	RAB7A	5	1	0.60041	0.369275
296	TF	4	1	2.93873	-0.666876
297	SLC35G2	4	1	3.48601	-0.525079
298	IL20RB	8	1	-1.15878	-1.04961
299	CEP70	8	1	-1.2355	-1.12428
300	PXYLP1	5	1	0.415633	0.720757
301	PCOLCE2	1	1	2.08959	2.37348
302	PLOD2	7	1	-1.18909	2.27064
303	PLSCR1	1	1	2.00434	-0.161573
304	CP	1	1	2.65351	1.61077
305	TM4SF1	6	1	1.76932	-0.786771
306	WWTR1	1	1	2.2644	1.05423
307	MBNL1	4	1	3.85395	0.0532095
308	SSR3	2	1	-0.455798	2.105
309	TIPARP	6	1	2.07179	-1.64158
310	CCNL1	6	1	1.11483	-2.65991
311	SERPINI1	1	1	2.52394	2.41304
312	GOLIM4	1	1	1.69187	0.660893
313	SKIL	6	1	1.69214	-2.04098
314	FNDC3B	2	1	0.84634	1.89048
315	ZMAT3	8	1	-0.702075	-0.73436
316	GNB4	4	1	3.7522	-1.25966
317	EIF4A2	3	1	-3.29287	-1.11595
318	MASP1	4	1	3.36103	-0.846593
319	P3H2	2	1	1.3029	1.77337
320	IL1RAP	5	1	-0.89891	-0.214076
321	HES1	6	1	1.5051	-2.3144
322	FAM43A	6	1	1.52783	-2.18405
323	APOD	1	1	3.01182	1.90164
324	RPL35A	10	2	-5.52179	-3.63711
325	SPON2	4	1	3.37402	-0.390342
326	FGFR3	7	1	-3.61856	2.67131
327	LRPAP1	2	1	-0.360248	1.71396
328	CYTL1	4	1	3.95362	-0.178998
329	STK32B	4	1	4.22099	-0.745416
330	S100P	7	1	-3.3966	2.38397
331	HS3ST1	4	1	3.8003	-0.983321
332	FGFBP2	1	1	2.02427	2.36206
333	SOD3	1	1	2.87986	1.45033
334	RPL9	10	2	-5.69182	-3.90004
335	LIMCH1	1	1	3.05327	0.345398
336	TMEM165	6	1	2.42567	-1.53527
337	IGFBP7	5	1	0.602546	0.079653
338	CCNI	10	2	-5.71862	-3.97308
339	BMP3	1	1	2.89355	2.22614
340	HNRNPDL	9	1	-0.190606	-1.93154
341	SPARCL1	4	1	3.78879	-1.13375
342	IBSP	1	1	2.8354	2.32015
343	SPP1	1	1	3.20944	0.556813
344	H2AFZ	5	1	-1.36066	0.111072
345	PPP3CA	1	1	1.6707	0.605904
346	SLC39A8	5	1	-0.836813	0.508984
347	PAPSS1	2	1	0.981493	2.0268
348	RPL34	10	2	-5.71062	-3.89549
349	OSTC	2	1	-0.123197	2.35771
350	SNHG8	10	2	-5.57271	-3.35484
351	C4orf3	7	1	-1.94556	2.14796
352	ANXA5	9	1	0.346645	-0.982926
353	SLC7A11	8	1	-2.114	-1.83023
354	CLGN	7	1	-2.9295	1.85612
355	RPS3A	10	2	-5.65301	-3.91305
356	TRIM2	5	1	0.0843891	-0.0245002
357	SMIM31	2	1	0.598898	1.09166
358	CPE	1	1	1.0576	-0.206089
359	SPOCK3	4	1	3.27824	-0.443495
360	SCRG1	2	1	0.862304	2.22129
361	PDCD6	2	1	1.4606	1.87556
362	C5orf38	3	1	-2.15534	1.38643
363	MED10	8	1	-1.83723	-0.739586
364	MIR4458HG	5	1	-0.614302	0.202659
365	CMBL	5	1	-0.944228	-0.0403397
366	DAP	2	1	0.0947084	2.65041
367	ANKH	1	1	2.37913	1.31417
368	RETREG1	1	1	1.32155	0.140523
369	BASP1	6	1	2.12938	-1.05917
370	SUB1	5	1	-1.19904	0.743575
371	NPR3	5	1	-0.238457	0.0690405
372	TARS	8	1	-1.9198	-1.59858
373	C1QTNF3	4	1	3.65354	-0.938305
374	BRIX1	3	1	-2.33492	0.160079
375	LIFR	4	1	3.24868	-1.27646
376	OSMR	1	1	1.86543	-0.0123461
377	RPL37	10	2	-5.13223	-3.9594
378	SELENOP	1	1	3.08346	1.43401
379	HMGCS1	5	1	0.299559	-0.292615
380	FST	6	1	2.51295	-1.22988
381	GPX8	2	1	-0.0137333	2.47558
382	PLK2	9	1	-0.181653	-0.965814
383	ADAMTS6	6	1	1.79416	-0.892919
384	PIK3R1	6	1	2.5447	-1.25913
385	TAF9	5	1	-1.17945	0.745015
386	MAP1B	8	1	-2.06704	-1.81936
387	ANKRA2	5	1	-0.9157	0.0303046
388	HEXB	2	1	-0.182175	1.35689
389	THBS4	4	1	4.1216	-0.576287
390	SERINC5	1	1	1.71434	0.802155
391	RPS23	10	2	-5.49735	-3.93527
392	HAPLN1	2	1	1.04691	2.01423
393	EDIL3	1	1	2.80344	0.820121
394	COX7C	10	2	-5.69395	-3.74956
395	MEF2C	1	1	2.40816	2.35594
396	RHOBTB3	4	1	2.88178	-1.10788
397	ELL2	6	1	2.45876	-1.47668
398	PAM	1	1	2.70489	0.955273
399	TSLP	7	1	-2.84279	2.00262
400	EPB41L4A-AS1	10	2	-5.51372	-3.16824
401	SRP19	3	1	-0.945915	1.28948
402	REEP5	5	1	-0.637215	1.05246
403	CDO1	1	1	2.78643	1.02225
404	AP3S1	6	1	2.29698	-1.68464
405	LOX	1	1	2.5551	2.29235
406	PPIC	2	1	0.754556	1.89897
407	HINT1	8	1	-1.72395	-0.455391
408	P4HA2	2	1	-0.902379	1.95434
409	PDLIM4	6	1	2.08692	-1.04864
410	IRF1	6	1	1.53038	-2.62898
411	C5orf15	2	1	0.298934	1.49579
412	VDAC1	7	1	-1.62792	2.31865
413	SKP1	5	1	-0.80465	0.690221
414	PPP2CA	9	1	0.0280843	-1.23053
415	TXNDC15	2	1	0.0163026	2.22377
416	PITX1	6	1	2.23921	-1.75373
417	CXCL14	1	1	3.03839	1.71498
418	TGFBI	6	1	2.13179	-0.816016
419	SPOCK1	6	1	1.73786	-0.674456
420	HNRNPA0	5	1	-0.89906	0.751774
421	EGR1	6	1	0.851771	-2.65226
422	HSPA9	8	1	-2.12262	-1.46755
423	TMEM173	6	1	2.15551	-1.11787
424	CXXC5	5	1	0.776862	0.563806
425	CYSTM1	3	1	-2.04236	-0.364361
426	SRA1	3	1	-1.12538	1.08034
427	ADRB2	4	1	3.40194	-0.910706
428	IL17B	1	1	1.91488	2.28192
429	SLC26A2	4	1	2.86836	-0.919341
430	PDGFRB	4	1	4.01093	-1.30544
431	CD74	4	1	3.72783	-0.12678
432	RPS14	10	2	-5.688	-3.77659
433	SMIM3	6	1	2.31141	-0.798851
434	GPX3	1	1	2.99639	1.58141
435	SPARC	2	1	1.09332	2.12727
436	DUSP1	6	1	0.943152	-2.22134
437	ATP6V0E1	5	1	-0.879536	0.720343
438	STC2	4	1	3.06153	-0.384524
439	FAF2	3	1	-2.1841	0.109245
440	PRELID1	5	1	-1.42862	0.655651
441	LMAN2	2	1	-0.612503	1.98474
442	DDX41	7	1	-3.07708	2.26474
443	TMED9	2	1	-0.426083	2.25794
444	CANX	2	1	-0.648101	2.0465
445	LTC4S	4	1	4.2239	-0.263827
446	SQSTM1	8	1	-2.15491	-0.583759
447	GFPT2	5	1	0.507545	0.0172996
448	AC034213.1	8	1	-1.65276	-0.723683
449	SCGB3A1	4	1	3.77995	-0.181233
450	RACK1	10	2	-5.05219	-3.17869
451	GMDS	1	1	3.34489	0.522833
452	SERPINB1	9	1	-0.440593	-1.69211
453	NQO2	3	1	-1.83007	1.13933
454	TUBB2A	2	1	0.525223	1.10534
455	TUBB2B	2	1	1.28345	2.37344
456	PSMG4	3	1	-1.57656	1.19795
457	NRN1	7	1	-1.59566	2.40953
458	F13A1	1	1	3.02434	2.02069
459	EEF1E1	8	1	-1.995	-1.38597
460	TMEM14C	3	1	-1.50625	0.944112
461	TMEM14B	5	1	-1.4267	0.481256
462	NEDD9	9	1	0.356739	-1.40972
463	NOL7	3	1	-2.77594	0.863578
464	TPMT	3	1	-2.77391	0.857365
465	DEK	2	1	0.211607	1.3773
466	ID4	9	1	0.193655	-2.29511
467	HIST1H1C	5	1	-0.983004	-0.0580392
468	HIST1H4C	3	1	-1.84896	1.36341
469	HIST1H2AC	5	1	-0.890959	-0.220438
470	HIST1H4H	5	1	-0.898229	-0.506929
471	HLA-A	2	1	-0.950323	1.57726
472	PPP1R11	3	1	-2.75282	1.11792
473	HLA-E	6	1	2.04725	-2.19246
474	PPP1R10	9	1	0.396263	-2.53261
475	MRPS18B	3	1	-1.86381	0.652127
476	FLOT1	1	1	1.18273	-0.0516241
477	IER3	6	1	2.75817	-1.167
478	HLA-C	2	1	-0.840255	1.63395
479	HLA-B	2	1	-1.02889	1.76693
480	CSNK2B	3	1	-2.0665	0.977443
481	CLIC1	9	1	0.532386	-0.615697
482	HSPA1A	6	1	0.953201	-2.70433
483	HSPA1B	9	1	0.43003	-2.60556
484	C6orf48	2	1	1.28807	2.44364
485	NELFE	3	1	-2.59504	0.674324
486	HLA-DQB1	7	1	-3.21615	2.30912
487	BRD2	9	1	0.337429	-2.45365
488	COL11A2	2	1	1.30461	2.05107
489	SLC39A7	2	1	-0.395696	2.51633
490	RPS18	10	2	-5.27439	-4.06606
491	PHF1	3	1	-2.75065	0.377097
492	CUTA	3	1	-1.26119	1.18064
493	UQCC2	3	1	-2.56457	0.728694
494	HMGA1	6	1	1.20703	-1.07169
495	SMIM29	3	1	-2.77088	0.963315
496	RPS10	10	2	-5.34163	-4.15594
497	SNRPC	3	1	-1.57922	0.892588
498	SCUBE3	2	1	1.40581	1.96898
499	RPL10A	10	2	-5.66132	-3.98036
500	SRSF3	9	1	0.168507	-2.31876
501	CDKN1A	6	1	1.17212	-2.45875
502	MTCH1	3	1	-1.03907	1.23101
503	GLO1	3	1	-1.60175	0.696949
504	SAYSD1	8	1	-2.03184	-1.76102
505	KCNK5	5	1	0.32407	-0.0341501
506	TREM1	7	1	-2.72858	2.17001
507	MDFI	2	1	0.269013	0.979974
508	RPL7L1	3	1	-1.7152	0.618325
509	MEA1	3	1	-2.69958	1.02042
510	KLHDC3	2	1	0.156837	1.71659
511	YIPF3	3	1	-2.29586	0.937931
512	GTPBP2	8	1	-1.41664	-1.02167
513	VEGFA	7	1	-2.52973	2.32619
514	MRPL14	3	1	-2.31146	1.20295
515	SLC29A1	1	1	2.97342	2.10163
516	HSP90AB1	9	1	0.44056	-2.70534
517	SLC35B2	2	1	0.355237	1.87259
518	RUNX2	1	1	3.09087	1.94099
519	GSTA4	1	1	2.03943	1.73199
520	PTP4A1	9	1	-0.0233034	-2.12399
521	COL9A1	2	1	0.970842	2.19771
522	EEF1A1	10	2	-5.92191	-3.87456
523	COL12A1	1	1	2.06924	0.86353
524	TMEM30A	2	1	0.265777	1.9217
525	HMGN3	1	1	1.98383	1.96066
526	PRSS35	5	1	0.216984	0.378848
527	NT5E	1	1	3.06909	1.92136
528	PNRC1	6	1	1.69246	-2.34869
529	CCNC	2	1	0.847674	2.26929
530	CD24	2	1	1.38619	1.74258
531	SNX3	3	1	-1.13536	1.50267
532	CD164	2	1	0.5574	1.68765
533	WISP3	1	1	2.0412	2.30691
534	COL10A1	7	1	-3.57407	2.55037
535	RWDD1	2	1	1.19747	2.54898
536	TPD52L1	1	1	3.01027	1.68402
537	HDDC2	3	1	-1.37608	1.29902
538	ARHGAP18	1	1	2.09861	2.20697
539	ENPP1	1	1	1.85417	0.801399
540	CTGF	1	1	1.85229	1.22326
541	RPS12	10	2	-5.34485	-4.13208
542	SGK1	6	1	0.809449	-1.71805
543	PERP	5	1	-0.312399	0.71174
544	PLAGL1	1	1	2.37931	1.57345
545	CCDC170	1	1	1.79631	1.90966
546	GTF2H5	1	1	1.72571	1.63857
547	DYNLT1	2	1	1.39084	2.3584
548	SOD2	6	1	2.02699	-2.34946
549	SMOC2	1	1	2.84189	1.36276
550	PSMB1	3	1	-2.08354	0.518425
551	FAM20C	1	1	1.2105	0.151237
552	COX19	5	1	-0.964295	-0.104214
553	C7orf50	5	1	-1.47186	0.0784149
554	ZFAND2A	9	1	0.633887	-2.93586
555	MICALL2	5	1	0.196723	-0.187405
556	PSMG3	5	1	-0.358979	0.473106
557	MAD1L1	7	1	-2.74809	2.0433
558	MRM2	5	1	-1.24696	0.138849
559	EIF3B	5	1	-0.566552	-0.180891
560	CHST12	2	1	0.793975	1.18315
561	ACTB	9	1	0.370068	-0.99044
562	FSCN1	9	1	0.60658	-2.43676
563	AIMP2	3	1	-2.15599	-0.152758
564	EIF2AK1	2	1	-0.204304	2.42447
565	RAC1	5	1	-1.12953	0.365786
566	KDELR2	2	1	-0.193205	2.53337
567	ZDHHC4	5	1	-0.937824	0.16413
568	C1GALT1	5	1	-0.816097	0.336249
569	RPA3	5	1	-1.21065	0.578786
570	NDUFA4	5	1	-1.05647	0.627617
571	TMEM106B	5	1	-0.591593	0.46405
572	SCIN	1	1	1.90668	2.30723
573	ANKMY2	8	1	-0.866377	-0.756884
574	TSPAN13	1	1	2.75936	2.31223
575	AHR	8	1	-0.932887	-0.922053
576	TWISTNB	5	1	-1.72757	0.155665
577	TOMM7	10	2	-5.43364	-4.12796
578	MALSU1	5	1	-1.08052	0.218555
579	MPP6	1	1	1.77815	1.67581
580	GSDME	8	1	-1.39774	-0.913074
581	CYCS	5	1	-1.31847	0.535026
582	AC005165.1	4	1	4.0439	-0.745324
583	HNRNPA2B1	9	1	-0.00158358	-2.14844
584	CBX3	5	1	-0.500884	0.394798
585	SKAP2	5	1	-1.14536	-0.505106
586	HIBADH	5	1	-0.902907	0.292688
587	TAX1BP1	8	1	-1.39749	-0.774941
588	FKBP14	2	1	-0.186455	2.46714
589	GARS	8	1	-2.01826	-1.60284
590	LSM5	5	1	-1.09992	0.544427
591	FKBP9	1	1	1.5577	0.613885
592	NT5C3A	7	1	-2.33119	1.92301
593	RP9	7	1	-2.61701	2.01436
594	DPY19L1	5	1	-0.395191	-0.296942
595	HERPUD2	5	1	-0.217841	-0.198497
596	2007-09-01	2	1	-0.730548	1.22766
597	STARD3NL	5	1	-0.193189	0.299465
598	RALA	8	1	-1.20765	-0.895215
599	MPLKIP	5	1	-1.01701	0.325391
600	INHBA	6	1	1.70994	-0.982644
601	PSMA2	5	1	-1.49274	0.33426
602	STK17A	9	1	0.00137614	-1.14294
603	COA1	5	1	-0.683495	0.287019
604	BLVRA	5	1	-1.03885	0.430858
605	DBNL	3	1	-1.14892	1.04656
606	PGAM2	1	1	3.02789	2.04688
607	AEBP1	1	1	2.91029	1.51933
608	POLD2	5	1	-0.356205	0.583801
609	YKT6	3	1	-1.01579	1.21136
610	NUDCD3	5	1	-1.25378	0.24639
611	DDX56	5	1	-1.50673	-0.116502
612	TMED4	1	1	1.60856	0.638821
613	PPIA	5	1	-0.802238	0.664709
614	PURB	5	1	-0.103778	-0.410019
615	CCM2	5	1	-0.374374	-0.435236
616	TBRG4	5	1	-1.08702	-0.535908
617	IGFBP3	6	1	1.73603	-0.797774
618	TNS3	5	1	0.296225	-0.0964418
619	UPP1	3	1	-2.69075	0.86406
620	FIGNL1	5	1	-0.349252	-0.507723
621	GRB10	7	1	-2.97896	2.12871
622	SEC61G	2	1	-0.384716	2.43773
623	NIPSNAP2	5	1	-0.873314	0.121519
624	MRPS17	3	1	-2.44336	1.24123
625	PSPH	5	1	-1.01962	-0.520974
626	CCT6A	3	1	-1.94134	-0.156854
627	SUMF2	1	1	1.5854	0.69183
628	CHCHD2	5	1	-0.972276	0.76699
629	AC027644.3	7	1	-2.83153	1.79349
630	SBDS	9	1	0.0295122	-2.06446
631	FZD9	5	1	0.601526	0.47099
632	BUD23	3	1	-1.86018	0.556808
633	ELN	4	1	3.20858	-0.360892
634	EIF4H	3	1	-1.93333	0.495462
635	HSPB1	9	1	0.824585	-2.96292
636	YWHAG	9	1	-0.0721625	-1.46144
637	SEMA3A	5	1	-0.0675525	-0.131242
638	AKAP9	1	1	2.0571	2.31526
639	FAM133B	8	1	-0.450971	-0.969842
640	COL1A2	1	1	3.18519	0.570967
641	PEG10	5	1	-0.733218	-0.40143
642	PDK4	6	1	2.26681	-1.44175
643	DLX5	1	1	2.92899	1.21408
644	ASNS	8	1	-2.07639	-1.67957
645	PDAP1	3	1	-1.81985	0.740166
646	TSC22D4	7	1	-3.60267	2.69338
647	PCOLCE	4	1	3.143	-0.267154
648	SERPINE1	6	1	1.91233	-0.934138
649	PLOD3	5	1	-0.561512	-0.41776
650	PSMC2	3	1	-2.13808	0.0910234
651	NAMPT	6	1	2.11935	-2.1064
652	PRKAR2B	5	1	-0.836063	-0.243146
653	DNAJB9	8	1	-2.41004	-0.947708
654	IFRD1	5	1	-1.56295	-0.126228
655	TES	8	1	-0.925817	-1.2467
656	CAV2	5	1	-0.386279	0.0648114
657	CAV1	2	1	0.609219	1.02353
658	FAM3C	2	1	0.188854	1.62396
659	HILPDA	7	1	-2.62583	2.26698
660	CALU	2	1	-0.218943	2.47587
661	MEST	4	1	4.02798	-0.942749
662	CALD1	1	1	2.08978	0.991382
663	STMP1	2	1	0.454707	2.28757
664	PTN	4	1	4.23345	-0.717635
665	CREB3L2	2	1	1.15693	2.00095
666	RARRES2	4	1	2.806	-0.429368
667	TMEM176B	4	1	2.78009	-0.378381
668	TMEM176A	4	1	2.71161	-0.440895
669	SMARCD3	5	1	-0.0631132	0.0363233
670	RHEB	8	1	-1.89145	-0.645185
671	SHOX	5	1	0.00390541	-0.219238
672	CD99	2	1	0.681861	1.87252
673	ANOS1	4	1	4.04773	-0.182516
674	TMSB4X	8	1	-1.12229	-1.08066
675	SH3KBP1	8	1	-0.43878	-0.800038
676	EIF1AX	5	1	-1.51559	0.698737
677	PRDX4	2	1	-0.083921	2.28258
678	TMEM47	5	1	-0.258383	0.253692
679	DYNLT3	5	1	-1.32609	0.662261
680	SRPX	1	1	1.57886	-0.300957
681	ATP6AP2	2	1	-0.705765	1.82798
682	MAOB	1	1	1.1765	0.131418
683	TIMP1	1	1	2.65691	1.31214
684	RBM3	2	1	1.1134	2.49596
685	PCSK1N	5	1	0.168641	0.626625
686	MAGED1	2	1	-0.135283	2.54252
687	TSPYL2	9	1	0.849559	-2.89785
688	MAGED2	2	1	0.590565	1.15945
689	YIPF6	3	1	-1.7538	0.735916
690	GDPD2	7	1	-3.60735	2.62231
691	RPS4X	10	2	-5.88475	-3.91983
692	XIST	5	1	-0.424264	0.233873
693	PGK1	7	1	-1.66639	2.27407
694	LPAR4	2	1	1.14115	1.89234
695	ITM2A	5	1	0.386976	0.636039
696	SH3BGRL	1	1	1.93439	1.75578
697	TSPAN6	2	1	0.737997	1.40003
698	SRPX2	5	1	0.621139	0.775656
699	RPL36A	10	2	-5.2196	-3.94931
700	ARMCX2	5	1	-0.470376	-0.33452
701	TCEAL2	1	1	2.12698	1.64672
702	BEX1	4	1	2.60431	-0.419267
703	BEX4	1	1	1.85313	1.25099
704	BEX2	8	1	-1.99573	-1.10548
705	BEX3	1	1	1.89349	1.6394
706	MORF4L2	2	1	-0.372013	2.56588
707	RNF128	5	1	-0.523661	-0.47164
708	CAPN6	4	1	3.92646	-0.807171
709	ALG13	5	1	-0.0550443	-0.560636
710	PGRMC1	2	1	0.0762788	1.27608
711	RPL39	10	2	-5.60948	-3.85852
712	APLN	1	1	2.2536	2.17605
713	STK26	2	1	1.38332	1.90048
714	FHL1	1	1	2.17369	0.811892
715	SLITRK4	1	1	2.07013	1.91
716	BGN	2	1	0.851872	1.93702
717	RPL10	10	2	-5.6574	-3.98364
718	PINX1.1	3	1	-3.29767	0.00983164
719	CTSB	2	1	-0.0539534	1.26175
720	TUSC3	1	1	2.24321	0.831266
721	PDGFRL	2	1	-0.0738163	2.43305
722	CSGALNACT1	4	1	3.63372	-0.979975
723	BMP1	4	1	3.64484	-0.0128653
724	BIN3	9	1	-0.200527	-0.808993
725	TNFRSF10B	8	1	-0.943793	-1.04256
726	LOXL2	2	1	0.269601	2.1968
727	SLC25A37	6	1	2.09726	-1.33442
728	STC1	7	1	-2.8073	2.21513
729	KCTD9	9	1	-0.0774987	-1.22872
730	BNIP3L	7	1	-1.99633	2.2006
731	CLU	1	1	2.94262	1.09009
732	SCARA3	1	1	3.23869	0.956031
733	SARAF	2	1	-0.545545	1.58837
734	RBPMS	7	1	-3.4916	1.7961
735	EIF4EBP1	8	1	-2.0728	-1.69945
736	FGFR1	1	1	2.93921	2.07601
737	SFRP1	6	1	1.73778	-0.841219
738	CEBPD	6	1	1.09004	-2.60043
739	UBE2V2	3	1	-2.38764	1.43404
740	SNAI2	6	1	1.84077	-1.62736
741	TCEA1	8	1	-2.04014	-1.36651
742	TGS1	9	1	-0.522742	-1.34599
743	RPS20	10	2	-5.22953	-4.05749
744	CHCHD7	5	1	0.115311	0.45823
745	SDR16C5	5	1	0.420908	0.16492
746	PENK	1	1	2.26758	0.243162
747	LINC00968	4	1	2.63015	-0.180995
748	SDCBP	9	1	0.441889	-0.923729
749	ASPH	2	1	-0.410677	2.12507
750	RRS1	3	1	-3.29506	-0.330499
751	MYBL1	4	1	3.9733	-0.240657
752	SULF1	4	1	3.87222	0.0606758
753	MSC-AS1	8	1	-1.46201	-0.86101
754	MSC	8	1	-0.890996	-0.938443
755	RPL7	10	2	-5.90506	-3.79763
756	LY96	6	1	1.68936	-0.890888
757	CRISPLD1	4	1	3.76023	-0.797546
758	HEY1	3	1	-2.74267	1.01743
759	TPD52	7	1	-1.84734	2.25111
760	FABP5	6	1	2.09818	-0.900972
761	PMP2	5	1	-0.0804612	-0.159323
762	CA2	4	1	2.85674	-0.501835
763	MMP16	4	1	3.89758	-0.984518
764	PIP4P2	8	1	-1.10392	-1.05002
765	GEM	6	1	0.91045	-1.75543
766	UQCRB	10	2	-5.88226	-3.92617
767	SDC2	2	1	0.680495	1.71415
768	MATN2	5	1	0.735965	0.100366
769	RPL30	10	2	-5.42878	-4.09271
770	KLF10	6	1	1.23834	-2.60637
771	GASAL1	5	1	-0.177115	-0.320795
772	BAALC	5	1	0.553944	0.51512
773	CTHRC1	6	1	1.66676	-0.416841
774	EIF3E	10	2	-5.5968	-3.23486
775	TRPS1	1	1	2.03969	1.17652
776	EIF3H	10	2	-5.91227	-3.68888
777	TNFRSF11B	1	1	3.18246	0.0825701
778	ENPP2	4	1	3.42847	-0.847388
779	COL14A1	4	1	4.27119	-0.500089
780	NDUFB9	3	1	-2.24332	0.655318
781	TRIB1	6	1	0.800023	-1.4408
782	NDRG1	7	1	-2.32433	2.2801
783	ST3GAL1	9	1	-0.161842	-1.09271
784	LY6E	1	1	2.11712	-0.235083
785	EEF1D	10	2	-4.91544	-3.32234
786	PUF60	3	1	-2.73043	0.166028
787	PLEC	9	1	0.0493326	-0.816514
788	RPL8	10	2	-4.92669	-3.53442
789	PLIN2	3	1	-2.99242	-1.04218
790	RPS6	10	2	-5.77828	-3.7968
791	CDKN2A	7	1	-3.15269	1.49796
792	CDKN2B	6	1	1.20422	-1.10511
793	TEK	4	1	4.05591	-0.468918
794	DNAJA1	9	1	0.676601	-2.84482
795	BAG1	3	1	-2.88288	0.148949
796	CHMP5	6	1	1.55349	-0.572269
797	ENHO	1	1	1.94506	2.00517
798	CNTFR	4	1	3.79185	-1.02278
799	IL11RA	4	1	4.10878	-0.33748
800	CCDC107	3	1	-3.05129	0.20681
801	CA9	7	1	-1.63354	2.4694
802	TPM2	1	1	2.74133	1.34946
803	MSMP	6	1	1.99409	-0.734934
804	HRCT1	1	1	2.40091	1.87919
805	CLTA	3	1	-3.38194	-0.352489
806	ZFAND5	6	1	2.01693	-1.65894
807	ANXA1	6	1	0.564254	-1.69941
808	PRUNE2	4	1	3.8077	-1.40578
809	PSAT1	8	1	-2.1228	-1.73955
810	HNRNPK	9	1	-0.278679	-1.89428
811	NTRK2	1	1	2.64226	0.540253
812	GOLM1	5	1	-0.0318836	0.0641193
813	CTSL	6	1	1.66119	-0.745639
814	CKS2	3	1	-2.91621	-0.463562
815	GADD45G	4	1	3.40685	-0.737602
816	IARS	8	1	-1.97568	-1.50451
817	OMD	1	1	2.9201	1.57171
818	ECM2	1	1	2.82864	1.53799
819	NINJ1	2	1	0.964087	1.18424
820	C9orf3	4	1	3.71527	0.0765495
821	HABP4	3	1	-2.78709	-0.895105
822	ANP32B	3	1	-2.51315	-0.521773
823	NANS	3	1	-2.64443	-0.590643
824	TMEM38B	5	1	-1.17669	-0.202636
825	KLF4	9	1	0.554848	-2.21234
826	RGS3	6	1	1.53864	-1.76521
827	COL27A1	1	1	1.77822	1.6458
828	ATP6V1G1	5	1	-0.866989	0.66593
829	TNC	4	1	3.95542	-0.0312298
830	GSN	2	1	1.41062	1.69491
831	STOM	4	1	2.92067	-1.0862
832	NDUFA8	7	1	-2.69697	1.71655
833	PTGS1	6	1	1.93152	-0.822489
834	NEK6	5	1	0.0248213	0.178546
835	RPL35	10	2	-4.85852	-3.76241
836	HSPA5	8	1	-2.0985	-0.915184
837	PBX3	4	1	4.23703	-0.628393
838	ANGPTL2	2	1	0.503252	1.3042
839	RPL12	10	2	-5.42154	-3.88279
840	ENG	4	1	3.62248	0.0124154
841	AK1	2	1	0.945156	1.41053
842	LCN2	8	1	-1.19897	-0.994403
843	C9orf16	3	1	-2.78942	0.622542
844	PHYHD1	4	1	3.63605	-0.733178
845	PRRX2	4	1	2.6321	-0.775306
846	PTGES	7	1	-2.65311	2.33487
847	ASS1	1	1	3.34012	1.25421
848	RPL7A	10	2	-4.95634	-3.57214
849	SURF1	3	1	-2.92265	0.588671
850	SURF2	3	1	-2.95178	0.619301
851	REXO4	3	1	-3.13466	0.385972
852	EGFL7	5	1	-0.563783	0.131384
853	PTGDS	7	1	-3.00448	1.70334
854	CLIC3	7	1	-3.47565	2.39204
855	NPDC1	4	1	4.01897	-0.0261555
856	MAN1B1	2	1	-0.388023	1.66877
857	TUBB4B	9	1	0.352655	-2.29266
858	PSMD13	3	1	-2.24951	0.126912
859	IFITM2	1	1	2.02703	0.0343754
860	IFITM1	1	1	2.05481	-0.0923019
861	IFITM3	1	1	2.0029	-0.0229845
862	RNH1	3	1	-2.13369	-0.380437
863	TALDO1	3	1	-1.90285	0.795527
864	RPLP2	10	2	-5.24199	-4.10611
865	CD151	2	1	0.714105	0.984119
866	IFITM10	5	1	0.0997173	-0.0158088
867	CTSD	2	1	-0.583406	1.46721
868	SYT8	7	1	-3.23346	2.36403
869	TNNI2	7	1	-3.35933	2.42619
870	LSP1	1	1	3.11771	0.52806
871	TNNT3	1	1	3.14558	0.454466
872	IGF2.1	1	1	1.66408	-0.105305
873	CARS	8	1	-2.15794	-1.59154
874	CAVIN3	6	1	1.33958	-0.750178
875	SMPD1	2	1	-0.354006	1.65037
876	TIMM10B	3	1	-2.37188	0.40375
877	TPP1	3	1	-1.6769	1.48733
878	MRPL17	7	1	-2.67798	1.69212
879	RPL27A	10	2	-5.13404	-3.91617
880	TMEM41B	8	1	-0.55362	-1.26804
881	ADM	1	1	2.13996	1.95446
882	EIF4G2	5	1	-0.797153	0.783736
883	GALNT18	1	1	3.37659	0.226053
884	DKK3	6	1	2.22029	-0.693517
885	PSMA1	3	1	-1.86169	0.211944
886	RPS13	10	2	-5.78689	-3.93453
887	NUCB2	2	1	-0.511653	2.12786
888	SAA1	6	1	2.29745	-2.0878
889	LDHA	7	1	-1.78315	2.26802
890	NELL1	4	1	4.09219	-0.125801
891	SVIP	5	1	-0.744953	0.354839
892	FIBIN	5	1	0.385271	0.482758
893	RCN1	2	1	1.22107	1.86605
894	CD59	2	1	0.35958	1.44121
895	C11orf96	6	1	1.66236	-1.68136
896	EXT2	2	1	-0.303588	1.61237
897	MDK	4	1	3.18423	-0.251297
898	PACSIN3	5	1	-0.101654	0.323381
899	PSMC3	3	1	-2.77885	0.506679
900	C1QTNF4	4	1	4.02004	-0.338936
901	SERPING1	6	1	1.94255	-0.528332
902	TMX2	3	1	-1.86318	0.493256
903	FTH1	8	1	-1.78619	-0.7082
904	AHNAK	2	1	1.2462	1.07411
905	ROM1	4	1	3.91958	0.0708594
906	UBXN1	3	1	-3.29546	-0.195079
907	SLC3A2	8	1	-2.13164	-1.1595
908	RTN3	8	1	-1.30457	-1.06415
909	RCOR2	7	1	-3.70054	2.65216
910	DNAJC4	1	1	1.72525	2.08976
911	TRMT112	3	1	-1.93778	0.681241
912	PRDX5	3	1	-2.44657	0.734303
913	FAU	10	2	-5.40866	-4.06592
914	MRPL49	3	1	-2.7168	0.422576
915	NEAT1	5	1	-0.275956	0.0250268
916	KAT5	3	1	-2.93766	0.520899
917	EFEMP2	2	1	0.652849	2.02976
918	CCDC85B	3	1	-2.9277	1.29797
919	FOSL1	9	1	0.271923	-1.36467
920	SF3B2	3	1	-2.28943	0.0718353
921	BRMS1	3	1	-3.03374	0.617428
922	CTSF	1	1	3.08304	1.1043
923	RHOD	3	1	-1.89558	1.04012
924	CDK2AP2	3	1	-2.67127	-0.863519
925	C11orf24	2	1	-0.0612794	2.43942
926	CCND1	9	1	0.503423	-1.05943
927	CHRDL2	4	1	3.5269	-0.88546
928	RPS3	10	2	-5.69368	-3.92075
929	SERPINH1	9	1	0.728662	-2.9517
930	WNT11	7	1	-3.61155	2.62901
931	CCDC90B	5	1	-1.36496	0.0658493
932	PRSS23	5	1	0.0967114	0.184749
933	CTSC	1	1	2.98178	2.10952
934	TAF1D	3	1	-3.42058	-0.608609
935	SRSF8	2	1	0.988896	2.23229
936	ANGPTL5	2	1	1.00405	1.35281
937	TMEM123	5	1	-0.836605	0.00176118
938	MMP3	6	1	1.95298	-0.784584
939	MMP13	1	1	2.98546	1.66406
940	PDGFD	1	1	3.02107	1.99467
941	RDX	2	1	0.873275	1.69083
942	CRYAB	6	1	2.05319	-1.2495
943	HSPB2	7	1	-3.84575	2.79987
944	SDHD	3	1	-1.96035	0.52234
945	ZBTB16	6	1	2.26157	-1.67166
946	NNMT	6	1	1.788	-1.35073
947	CADM1	1	1	2.63255	2.3736
948	ZPR1	3	1	-2.69049	0.200107
949	FXYD6	2	1	0.862969	1.6163
950	MPZL2	5	1	0.499731	-0.118891
951	PHLDB1	5	1	0.321789	0.0143344
952	RPS25	10	2	-5.68122	-3.91124
953	THY1	4	1	3.02316	-0.0238364
954	OAF	4	1	4.1315	-0.916629
955	HSPA8	9	1	0.563324	-2.85259
956	CLMP	6	1	1.5178	-1.01084
957	APLP2	2	1	-0.563749	1.77197
958	KLF6	6	1	1.1911	-1.84044
959	NET1	4	1	2.85233	-0.70039
960	ITIH5	1	1	2.4838	1.7499
961	VIM	10	2	-5.35427	-3.03866
962	PLXDC2	1	1	2.94126	1.1734
963	BAMBI	6	1	1.23104	-2.33138
964	MAP3K8	6	1	2.05258	-2.38831
965	NRP1	1	1	2.92803	2.10102
966	GDF10	4	1	3.67918	-0.788874
967	DKK1	1	1	2.87853	2.21092
968	ARID5B	4	1	2.82704	-1.12751
969	EGR2	6	1	1.1463	-2.59039
970	SRGN	4	1	3.63851	-0.42927
971	PSAP	2	1	-0.403205	1.84088
972	CHST3	1	1	1.66373	0.0740073
973	ANAPC16	3	1	-1.40111	1.26197
974	DDIT4	6	1	1.66124	-1.6429
975	P4HA1	7	1	-1.50244	2.34023
976	ADK	1	1	2.23883	1.96898
977	KCNMA1	6	1	2.13214	-1.577
978	RPS24	10	2	-5.30998	-3.6405
979	PLAC9	1	1	3.07873	0.876092
980	ADIRF	1	1	2.36385	1.86093
981	PAPSS2	2	1	1.42159	2.09058
982	PPP1R3C	2	1	1.50932	1.57612
983	RBP4	1	1	2.31878	1.85685
984	CRTAC1	4	1	3.73754	-0.0146678
985	GOT1	8	1	-2.02892	-1.54738
986	NPM3	2	1	1.29942	2.50547
987	PITX3	4	1	3.63625	-1.17506
988	DUSP5	6	1	0.889147	-1.58282
989	BAG3	9	1	0.740503	-2.96556
990	HTRA1	1	1	3.29222	0.330807
991	BNIP3	7	1	-1.83191	2.37274
992	WNK1	4	1	3.36599	-1.42442
993	FKBP4	9	1	0.927903	-2.93753
994	CD9	2	1	1.19912	1.05164
995	GAPDH	7	1	-1.87894	2.39695
996	TPI1	7	1	-1.82645	2.37017
997	ENO2	7	1	-2.08317	2.28774
998	C12orf57	10	2	-4.75957	-3.43821
999	C1S	1	1	2.22177	0.158652
1000	C1R	1	1	2.59624	0.0490148
1001	CD163L1	7	1	-2.82829	2.2075
1002	A2M	1	1	3.24897	1.03259
1003	GABARAPL1	6	1	1.67389	-1.97167
1004	PRR4	6	1	1.19407	-1.12361
1005	EMP1	6	1	0.618401	-1.77568
1006	H2AFJ	3	1	-3.12127	0.745906
1007	MGP	1	1	3.03964	1.19448
1008	PLEKHA5	4	1	4.0203	-0.772426
1009	ETNK1	4	1	3.88822	-1.29338
1010	BCAT1	1	1	2.83965	1.44672
1011	BHLHE41	2	1	1.60815	1.97333
1012	SSPN	1	1	2.29067	1.65639
1013	STK38L	6	1	2.24095	-1.16645
1014	ZCRB1	5	1	-1.06654	0.694943
1015	TWF1	8	1	-1.38442	-0.428841
1016	NELL2	4	1	3.77174	-1.12982
1017	SLC38A2	4	1	2.90784	-0.660484
1018	COL2A1	2	1	1.04189	2.11909
1019	TUBA1B	9	1	-0.118627	-1.83211
1020	TUBA1A	9	1	0.351251	-1.79698
1021	TUBA1C	9	1	0.000848643	-1.69061
1022	PRPH	3	1	-2.86067	-1.03458
1023	TMBIM6	8	1	-1.38134	-0.669666
1024	FAIM2	4	1	3.41752	-0.245502
1025	DAZAP2	5	1	-0.938695	0.0220382
1026	NR4A1	9	1	0.858224	-2.92805
1027	ATG101	5	1	-0.150848	-0.50915
1028	KRT7	3	1	-2.603	1.03604
1029	KRT8	6	1	1.47022	-0.82436
1030	KRT18	6	1	1.42267	-0.859844
1031	AC068888.1	5	1	0.171753	0.515807
1032	IGFBP6	6	1	1.8711	-0.786569
1033	RARG	2	1	1.00185	1.37773
1034	PRR13	5	1	-1.33453	-0.0543304
1035	HNRNPA1	10	2	-5.84925	-3.73884
1036	COPZ1	2	1	-0.429275	2.62964
1037	ZNF385A	8	1	-0.484057	-0.771574
1038	CD63	9	1	0.415585	-0.505898
1039	ORMDL2	3	1	-2.83302	0.657643
1040	RPS26	10	2	-5.49159	-3.55823
1041	PA2G4	3	1	-3.11887	-0.0993563
1042	RPL41	10	2	-5.68001	-3.66505
1043	CNPY2	2	1	-0.134725	2.48078
1044	ATP5F1B	9	1	-0.0116484	-1.53892
1045	PTGES3	5	1	-1.41411	-0.24064
1046	NACA	10	2	-5.89706	-3.75389
1047	LRP1	1	1	2.3995	1.11676
1048	NXPH4	5	1	-0.333139	0.267833
1049	SHMT2	3	1	-2.48498	-1.10365
1050	NDUFA4L2	7	1	-1.78187	2.37663
1051	MARS	8	1	-1.98542	-1.50175
1052	DDIT3	8	1	-1.67706	-0.853604
1053	OS9	2	1	-0.454879	1.72348
1054	AC084033.3	8	1	-2.13655	-0.813937
1055	XPOT	8	1	-1.94331	-1.34479
1056	WIF1	4	1	3.72473	-0.028703
1057	CAND1	5	1	-0.18222	0.0438921
1058	MDM2	8	1	-0.599081	-0.750825
1059	TSPAN8	8	1	-0.923013	-0.673678
1060	THAP2	5	1	-0.164913	-0.319563
1061	PHLDA1	6	1	1.04135	-1.36881
1062	NAP1L1	10	2	-5.54102	-3.27886
1063	CSRP2	4	1	2.72197	-0.52208
1064	SYT1	8	1	-1.13241	-0.936285
1065	PAWR	8	1	-0.310293	-0.83829
1066	CCDC59	3	1	-2.23998	-0.391038
1067	ATP2B1	8	1	-1.12301	-0.715956
1068	ATP2B1-AS1	8	1	-1.04194	-0.672482
1069	EPYC	5	1	0.400625	0.733261
1070	LUM	1	1	2.74184	0.92826
1071	DCN	1	1	2.54615	0.59505
1072	BTG1	6	1	1.51786	-1.8142
1073	NUDT4	6	1	2.72482	-1.38267
1074	SOCS2	4	1	3.32121	-1.23837
1075	NDUFA12	3	1	-2.37791	0.825661
1076	ELK3	6	1	1.93343	-0.763822
1077	IKBIP	2	1	-0.0989528	2.51245
1078	CHPT1	5	1	-0.979732	0.923544
1079	HSP90B1	2	1	-0.650559	1.98976
1080	GLT8D2	2	1	1.06096	1.353
1081	C12orf75	1	1	2.89062	2.22885
1082	CKAP4	2	1	0.106637	2.43641
1083	TMEM263	2	1	-0.0689589	2.48501
1084	CMKLR1	4	1	4.20859	-0.649159
1085	ISCU	5	1	-0.861408	0.343993
1086	TRPV4	5	1	0.780938	0.491356
1087	RPL6	10	2	-5.82913	-3.72525
1088	SDSL	5	1	-1.23647	-0.302823
1089	PEBP1	5	1	-0.557551	0.872243
1090	HSPB8	4	1	3.89691	-1.1789
1091	RPLP0	10	2	-5.22018	-3.54362
1092	COX6A1	3	1	-1.55609	0.815751
1093	SRSF9	5	1	-1.04	0.942494
1094	HNF1A	7	1	-2.83118	2.31517
1095	CDK2AP1	2	1	0.440871	2.39835
1096	TMED2	2	1	-0.304338	2.40074
1097	RFLNA	5	1	0.253783	0.064892
1098	SCARB1	5	1	0.496867	0.105889
1099	UBC	9	1	0.526123	-2.74461
1100	RAN	5	1	-1.38435	0.479165
1101	SAP18	5	1	-1.37781	0.0923261
1102	MRPL57	3	1	-1.97156	0.948935
1103	SGCG	8	1	-1.19267	-1.06076
1104	RPL21	10	2	-5.5722	-4.01561
1105	GTF3A	3	1	-1.80052	1.26176
1106	POMP	3	1	-2.0591	0.531816
1107	HSPH1	9	1	0.679338	-2.9136
1108	FOXO1	6	1	2.75019	-1.54385
1109	RGCC	1	1	2.42159	1.88498
1110	TSC22D1	6	1	1.76891	-1.74646
1111	TPT1	10	2	-5.64726	-4.13386
1112	ITM2B	2	1	-0.363114	1.22756
1113	CNMD	2	1	0.779172	1.95984
1114	KLF5	8	1	-1.05481	-1.13731
1115	COMMD6	10	2	-5.78046	-3.95265
1116	SPRY2	6	1	0.870852	-1.17317
1117	GPC6	1	1	2.14629	1.10042
1118	DOCK9	3	1	-2.8709	-0.793903
1119	RAB20	7	1	-2.8321	2.19292
1120	GAS6	1	1	2.3	1.16717
1121	PIP4P1	3	1	-3.19582	0.242743
1122	NDRG2	2	1	1.06166	1.49185
1123	MRPL52	3	1	-2.64686	0.650768
1124	CMTM5	5	1	0.366416	0.3605
1125	PSME1	8	1	-1.59363	-0.720295
1126	CHMP4A	3	1	-2.98863	0.696247
1127	NOVA1	1	1	2.29516	1.88047
1128	EGLN3	7	1	-3.01993	2.26026
1129	NFKBIA	6	1	1.88868	-2.45607
1130	RPS29	10	2	-5.23581	-4.03529
1131	RPL36AL	10	2	-5.86214	-3.71239
1132	TMX1	2	1	-1.05	1.7184
1133	FRMD6-AS1	5	1	-0.0808736	-0.342713
1134	RTRAF	3	1	-3.00582	-0.397942
1135	ERO1A	7	1	-1.62678	2.00568
1136	PSMC6	3	1	-2.05019	0.0196917
1137	SAMD4A	6	1	2.42842	-1.52708
1138	MAPK1IP1L	3	1	-1.95306	0.573684
1139	LGALS3	5	1	0.659688	0.281149
1140	PSMA3	3	1	-2.21408	0.096008
1141	TIMM9	3	1	-3.29409	-0.2239
1142	DAAM1	1	1	1.95347	2.14896
1143	HIF1A	1	1	0.882935	-0.188907
1144	EIF2S1	3	1	-2.89331	0.492995
1145	ARG2	7	1	-2.91517	2.22176
1146	ZFP36L1	6	1	1.65987	-1.56807
1147	SRSF5	9	1	0.316842	-2.20641
1148	SMOC1	4	1	4.05504	-0.231722
1149	LTBP2	1	1	2.7518	0.161987
1150	PGF	4	1	3.41277	-1.28325
1151	TMED10	2	1	-0.60526	1.96237
1152	FOS	6	1	0.805341	-2.57151
1153	PSMC1	3	1	-2.19976	0.24328
1154	LGMN	2	1	-0.23338	1.23499
1155	IFI27L2	1	1	1.87997	1.8482
1156	SERPINA1	1	1	2.77822	2.09943
1157	AL049839.2	1	1	1.32477	0.162511
1158	GSC	4	1	2.58485	-0.492808
1159	CLMN	5	1	-0.454297	-0.534873
1160	WARS	8	1	-1.10727	-1.02176
1161	DLK1	4	1	4.21855	-0.485782
1162	MEG3	5	1	-0.309004	0.0505059
1163	MEG8	5	1	0.0557767	-0.0589805
1164	HSP90AA1	9	1	0.589882	-2.83122
1165	EIF5	9	1	0.187862	-2.3292
1166	CKB	2	1	1.13365	1.46896
1167	ZFYVE21	7	1	-3.13904	2.31626
1168	ADSSL1	7	1	-3.21049	2.32885
1169	CRIP2	2	1	1.1006	1.31814
1170	CRIP1	4	1	3.44457	-0.690108
1171	NDN	2	1	-0.434099	1.46229
1172	SCG5	6	1	1.44968	-0.447154
1173	GREM1	4	1	3.40251	-0.575582
1174	EMC7	2	1	-0.662485	1.69208
1175	THBS1	1	1	2.02248	1.01177
1176	SRP14	5	1	-1.14982	0.759914
1177	EHD4	9	1	-0.00799657	-1.09124
1178	PDIA3	2	1	-0.563176	1.89559
1179	SERF2	2	1	0.370916	2.58523
1180	B2M	8	1	-1.48698	-0.651929
1181	DUOX1	8	1	-0.726544	-1.00975
1182	SHF	8	1	-0.651858	-0.894698
1183	FBN1	4	1	3.60676	-1.04924
1184	FGF7	4	1	2.6791	-0.329126
1185	SLC27A2	1	1	1.69613	1.39343
1186	HDC	7	1	-3.53315	2.54862
1187	GLDN	1	1	2.74231	1.85325
1188	CCPG1	8	1	-1.5257	-1.07842
1189	ANXA2	9	1	0.450695	-0.834026
1190	TPM1	1	1	1.91771	1.14921
1191	RPS27L	8	1	-0.665151	-0.797754
1192	CA12	7	1	-3.32404	2.43511
1193	FAM96A	5	1	0.283614	0.665144
1194	PPIB	2	1	-0.458336	2.21192
1195	RPL4	10	2	-5.82911	-3.82685
1196	RPLP1	10	2	-5.34759	-3.98193
1197	LARP6	3	1	-2.36412	-0.292353
1198	PKM	7	1	-1.72708	2.32321
1199	HEXA	2	1	-0.475445	1.55481
1200	ISLR	4	1	3.27907	-0.253315
1201	CLK3	3	1	-3.18678	0.764403
1202	RPP25	3	1	-2.89126	-1.01211
1203	CSPG4	2	1	1.15988	1.3521
1204	RCN2	2	1	0.106482	1.77312
1205	TSPAN3	1	1	2.96659	0.215845
1206	DNAJA4	9	1	0.869021	-2.92778
1207	PSMA4	3	1	-2.18786	0.0439656
1208	MORF4L1	5	1	-0.793931	0.765841
1209	MESD	2	1	-0.64987	1.83194
1210	RPS17	10	2	-5.19729	-3.95972
1211	NMB	4	1	3.8521	-1.28571
1212	AEN	9	1	-0.0176283	-1.19787
1213	ACAN	2	1	1.21919	2.03025
1214	HAPLN3	6	1	2.07933	-2.26254
1215	MFGE8	9	1	0.604739	-0.553411
1216	CIB1	6	1	1.61871	-0.637855
1217	NME4	2	1	0.713828	2.44978
1218	SOX8	5	1	0.617332	0.335582
1219	TMEM204	1	1	3.27634	0.938291
1220	RPS2	10	2	-5.53407	-3.81821
1221	NPW	4	1	3.39477	-0.518471
1222	SNHG19	3	1	-3.03048	-1.14039
1223	KCTD5	5	1	-0.102366	-0.278723
1224	PKMYT1	4	1	3.97107	-1.02731
1225	TNFRSF12A	9	1	0.280243	-1.1387
1226	HCFC1R1	5	1	0.460668	0.632162
1227	VASN	2	1	0.979566	0.823478
1228	DNAJA3	8	1	-1.58798	-1.0669
1229	C16orf89	7	1	-3.44959	2.46009
1230	EMP2	1	1	2.98706	1.56939
1231	LITAF	2	1	0.909866	1.17706
1232	XYLT1	2	1	1.25502	2.00948
1233	RPS15A	10	2	-5.48882	-4.0138
1234	ARL6IP1	5	1	-1.29434	0.0300085
1235	NDUFAB1	3	1	-2.24987	0.690883
1236	NUPR1	8	1	-2.13501	-1.54826
1237	QPRT	4	1	3.9576	-0.468802
1238	PRRT2	4	1	3.96744	-1.08913
1239	SEZ6L2	4	1	3.36636	-0.450244
1240	ALDOA	7	1	-2.24244	2.23656
1241	SEPHS2	8	1	-1.44443	-1.16942
1242	STX4	3	1	-3.24425	0.394048
1243	VKORC1	2	1	0.418486	2.47992
1244	PYCARD	1	1	1.87288	1.80408
1245	AC007906.2	8	1	-0.914802	-1.11251
1246	CRNDE	3	1	-1.45173	1.26089
1247	MMP2	4	1	4.02232	-0.214541
1248	MT3	6	1	1.94266	-0.877208
1249	MT2A	6	1	1.69125	-1.3934
1250	MT1E	6	1	1.79619	-1.38941
1251	MT1M	4	1	3.90055	-0.860053
1252	MT1F	1	1	2.32498	2.14569
1253	MT1G	3	1	-2.91743	-1.12818
1254	MT1X	6	1	1.79302	-1.42279
1255	ARL2BP	2	1	0.569565	1.96193
1256	POLR2C	3	1	-2.26748	0.508181
1257	CES2	5	1	-0.931487	-0.276374
1258	TRADD	3	1	-2.94164	1.18135
1259	NOL3	7	1	-1.70689	2.32627
1260	KIAA0895L	7	1	-2.73391	2.34355
1261	UTP4	3	1	-2.92256	0.57008
1262	NFAT5	1	1	1.7012	1.92379
1263	WWP2	2	1	1.17165	2.13698
1264	AARS	8	1	-2.11042	-1.26258
1265	PSMD7	3	1	-2.8534	0.356898
1266	GABARAPL2	5	1	-0.608576	0.905203
1267	CLEC3A	4	1	3.68804	-0.450767
1268	WFDC1	4	1	3.799	-0.883688
1269	CRISPLD2	1	1	1.83029	0.595541
1270	FOXC2	6	1	1.79478	-1.64197
1271	MAP1LC3B	9	1	-0.443853	-1.47165
1272	CYBA	1	1	2.924	1.54652
1273	RPL13	10	2	-5.16998	-3.90063
1274	SERPINF1	1	1	3.4261	0.247174
1275	SGSM2	4	1	4.22881	-0.92493
1276	CAMTA2	8	1	-2.076	-1.68591
1277	NLRP1	4	1	3.73955	-0.598418
1278	EIF4A1	9	1	-0.0733825	-1.88872
1279	KDM6B	6	1	1.30671	-1.9458
1280	NAA38	1	1	1.8592	1.47256
1281	TMEM107	5	1	-0.257109	-0.281126
1282	RPL26	10	2	-5.77533	-3.84607
1283	HS3ST3A1	2	1	1.36124	1.96713
1284	HS3ST3B1	2	1	1.40628	1.80901
1285	PMP22	9	1	0.277542	-0.910878
1286	UBB	9	1	0.419784	-2.62084
1287	COPS3	3	1	-3.15278	0.450075
1288	RASD1	4	1	2.73474	-0.664261
1289	SMCR5	5	1	0.37864	0.229815
1290	ALKBH5	7	1	-2.74177	2.06167
1291	PRPSAP2	7	1	-3.24708	1.54481
1292	AC007952.4	5	1	-0.194856	-0.214234
1293	MFAP4	5	1	0.264693	0.618632
1294	TMEM11	3	1	-3.18583	0.796587
1295	WSB1	9	1	-0.304698	-1.53006
1296	IFT20	2	1	0.012935	2.66954
1297	RPL23A	10	2	-5.67112	-3.94671
1298	TRAF4	5	1	0.199768	-0.132646
1299	RAB11FIP4	5	1	0.0837324	-0.447211
1300	PSMD11	3	1	-2.29231	0.189693
1301	TMEM98	4	1	3.58836	0.133196
1302	CCL2	4	1	3.17525	-0.612756
1303	SLFN5	8	1	-1.44056	-1.04523
1304	AATF	3	1	-3.16592	0.164469
1305	RPL23	10	2	-5.07589	-3.94517
1306	RPL19	10	2	-5.53081	-3.99871
1307	PPP1R1B	4	1	3.80121	-0.833945
1308	MIEN1	3	1	-2.75908	0.455578
1309	PSMD3	3	1	-2.23658	-0.00745871
1310	IGFBP4	6	1	1.89521	-0.797472
1311	KRT10	2	1	0.111361	2.68511
1312	EIF1	3	1	-2.46468	-0.338674
1313	P3H4	2	1	-0.0188621	2.3818
1314	FKBP10	2	1	0.00687622	2.29659
1315	ACLY	2	1	1.11167	1.77452
1316	RAMP2	4	1	3.58812	-0.604589
1317	AOC2	1	1	2.4449	2.37
1318	RPL27	10	2	-5.27392	-4.03553
1319	GRN	2	1	-0.280947	1.56022
1320	C1QL1	1	1	1.80099	1.22363
1321	NMT1	5	1	-1.17706	0.253108
1322	KANSL1-AS1	1	1	1.94379	1.85932
1323	COPZ2	2	1	0.599807	2.47131
1324	NFE2L1	8	1	-1.27045	-0.892891
1325	HOXB2	7	1	-3.22609	1.50877
1326	HOXB6	5	1	-0.416583	-0.030505
1327	PHOSPHO1	1	1	1.86394	2.29092
1328	PHB	3	1	-2.71661	1.20155
1329	COL1A1	1	1	3.22363	0.469671
1330	LRRC59	2	1	-0.513811	2.43087
1331	CHAD	1	1	3.01881	2.02008
1332	TMEM100	4	1	2.37268	-0.72972
1333	AC015912.3	8	1	-2.36857	-0.910371
1334	LPO	5	1	-0.751777	-0.0820716
1335	YPEL2	4	1	3.96228	-1.0004
1336	PTRH2	3	1	-3.01485	0.574823
1337	VMP1	6	1	1.40415	-0.960525
1338	MRC2	1	1	2.04307	1.33637
1339	PSMC5	3	1	-2.89629	0.607818
1340	CD79B	4	1	4.22466	-0.468435
1341	ICAM2	5	1	-0.72208	-0.398888
1342	SNHG25	3	1	-2.92422	-0.9711
1343	DDX5	9	1	0.122779	-2.17649
1344	PSMD12	3	1	-2.48212	0.315935
1345	AMZ2	5	1	-1.42344	0.201299
1346	SOX9	6	1	1.26422	-1.62201
1347	LINC00511	5	1	0.000758401	-0.520013
1348	RPL38	10	2	-5.03653	-3.9585
1349	GPRC5C	2	1	1.0672	0.885907
1350	SUMO2	2	1	-0.419419	1.06379
1351	SMIM5	7	1	-3.62857	2.68805
1352	SAP30BP	3	1	-3.01303	0.649672
1353	H3F3B	9	1	-0.162872	-1.76509
1354	WBP2	3	1	-2.32123	0.361364
1355	TRIM47	5	1	0.721677	0.532712
1356	JMJD6	9	1	0.58016	-2.64097
1357	SRSF2	9	1	0.118973	-2.23631
1358	SOCS3	6	1	1.08502	-2.66663
1359	TIMP2	1	1	2.09824	0.749078
1360	LGALS3BP	7	1	-3.07119	1.39244
1361	GAA	2	1	-0.682293	1.45931
1362	EIF4A3	9	1	0.370456	-2.5624
1363	P4HB	2	1	-0.585269	2.08515
1364	PYCR1	2	1	-0.045046	2.63794
1365	CENPX	3	1	-3.13771	0.958487
1366	SLC16A3	7	1	-1.63152	2.36652
1367	WDR45B	7	1	-2.30619	1.99677
1368	COLEC12	1	1	3.2683	0.980309
1369	MYL12A	9	1	0.480342	-0.934563
1370	MYL12B	9	1	0.418811	-0.814111
1371	TGIF1	6	1	1.09849	-1.90003
1372	TUBB6	9	1	0.482635	-1.10303
1373	LDLRAD4	4	1	2.73893	-0.818108
1374	RIOK3	8	1	-1.06084	-1.17135
1375	TTC39C	3	1	-3.10734	-1.17396
1376	OSBPL1A	4	1	3.90092	-1.16126
1377	DSG2	5	1	-0.44033	-0.451321
1378	SETBP1	4	1	4.02439	-0.0938332
1379	SLC14A1	1	1	3.14282	1.02651
1380	SMAD7	6	1	2.60263	-1.48996
1381	RPL17	10	2	-5.11137	-3.48469
1382	CCDC68	1	1	2.68639	2.01706
1383	TCF4	1	1	2.97605	1.57352
1384	GRP	4	1	3.95651	-0.11601
1385	PMAIP1	4	1	4.15862	-0.369973
1386	SERPINB8	8	1	-1.19227	-1.05483
1387	NFATC1	5	1	0.684302	0.331923
1388	TRIB3	8	1	-1.88218	-1.30744
1389	RBCK1	8	1	-1.94763	-0.999089
1390	NSFL1C	3	1	-2.38691	0.298489
1391	SNRPB	9	1	-0.171368	-1.8981
1392	CPXM1	4	1	3.85145	-0.303365
1393	RNF24	1	1	1.5579	0.490095
1394	SMOX	6	1	1.74866	-1.56222
1395	TRMT6	3	1	-2.87996	0.411012
1396	ISM1	4	1	3.8304	-0.00585582
1397	PCSK2	4	1	3.55237	-0.953614
1398	DSTN	2	1	0.174269	1.1993
1399	RRBP1	2	1	1.44103	1.97105
1400	DTD1	8	1	-2.21975	-0.961472
1401	RIN2	1	1	1.77791	0.731925
1402	PAX1	1	1	3.03128	1.927
1403	LINC01384	1	1	2.62976	2.23469
1404	CST3	1	1	2.66597	0.554692
1405	APMAP	2	1	-0.295328	1.46406
1406	PYGB	6	1	1.60119	-0.964403
1407	ID1	6	1	1.39989	-2.11325
1408	DUSP15	7	1	-3.39448	2.36669
1409	PDRG1	3	1	-3.08453	0.456834
1410	EIF2S2	8	1	-2.11186	-1.67712
1411	GDF5	4	1	2.78284	-0.799612
1412	ERGIC3	10	2	-5.7606	-3.57227
1413	SPAG4	4	1	2.62709	-0.0778969
1414	RPN2	2	1	-0.472285	1.84747
1415	TOP1	6	1	1.9293	-1.56438
1416	SLPI	4	1	2.8565	-0.29036
1417	MATN4	4	1	3.61744	-0.79528
1418	SDC4	1	1	1.63988	0.58515
1419	PIGT	2	1	-0.319507	1.64357
1420	WFDC2	4	1	2.74846	-0.332587
1421	CTSA	2	1	-0.299643	1.48578
1422	PLTP	4	1	3.09193	-0.279121
1423	CD40	4	1	3.40254	-0.0804904
1424	ZFAS1	10	2	-5.48258	-3.3703
1425	SNAI1	6	1	1.29345	-2.41632
1426	CEBPB	6	1	1.65262	-1.79335
1427	KCNG1	8	1	-0.886755	-1.08582
1428	NFATC2	6	1	0.973369	-1.65858
1429	NPEPL1	4	1	4.29185	-0.653967
1430	ADRM1	3	1	-2.60786	-0.082572
1431	RPS21	10	2	-5.20638	-3.82162
1432	COL9A3	2	1	1.04523	2.07974
1433	PPDPF	5	1	0.0652003	0.810736
1434	BSG	2	1	-0.324463	1.78828
1435	MIDN	6	1	1.05485	-2.43077
1436	RPS15	10	2	-4.8508	-3.55005
1437	OAZ1	5	1	-0.652536	0.761948
1438	GADD45B	6	1	1.1461	-2.57547
1439	EEF2	10	2	-5.40616	-3.34234
1440	MYDGF	2	1	-0.453811	2.2162
1441	RPL36	10	2	-4.89852	-3.67456
1442	LONP1	3	1	-2.56162	-1.13791
1443	CLPP	4	1	3.59584	-0.392505
1444	ALKBH7	3	1	-3.08319	-1.18997
1445	TGFBR3L	1	1	1.75373	1.37448
1446	RPS28	10	2	-5.3769	-3.92852
1447	ANGPTL4	6	1	1.98493	-0.923565
1448	HNRNPM	9	1	-0.0726998	-1.934
1449	ANGPTL6	4	1	3.97399	-0.341256
1450	PPAN	7	1	-3.10611	2.09833
1451	EIF3G	10	2	-4.82177	-3.08282
1452	S1PR2	1	1	1.56886	0.504061
1453	ICAM1	6	1	2.12125	-2.37399
1454	SLC44A2	2	1	1.09778	1.75172
1455	YIPF2	2	1	-0.127672	2.5782
1456	LDLR	4	1	3.80558	-1.27284
1457	CCDC151	4	1	3.29837	-0.220329
1458	DHPS	3	1	-3.33683	-0.157287
1459	ASNA1	3	1	-3.08348	-0.263084
1460	JUNB	6	1	1.05031	-2.55597
1461	CALR	2	1	-0.652424	2.03462
1462	RAD23A	8	1	-2.11788	-1.42825
1463	GADD45GIP1	3	1	-2.91573	-0.552922
1464	IER2	6	1	1.1127	-2.62602
1465	C19orf53	5	1	-0.527542	0.749789
1466	AC020916.1	6	1	3.00893	-1.61624
1467	PODNL1	1	1	2.5364	0.567166
1468	DDX39A	3	1	-3.18283	0.181223
1469	DNAJB1	9	1	0.80336	-2.83495
1470	TECR	1	1	0.976147	-0.435991
1471	TPM4	6	1	1.22242	-1.14957
1472	KLF2	9	1	0.736279	-2.53808
1473	SMIM7	3	1	-1.9854	1.60162
1474	CPAMD8	1	1	3.37005	1.05572
1475	BST2	1	1	2.06017	-0.182226
1476	RPL18A	10	2	-5.01088	-3.53203
1477	CCDC124	3	1	-2.93278	-0.616877
1478	GDF15	8	1	-1.99358	-1.09611
1479	SSBP4	4	1	4.076	-0.0255387
1480	ISYNA1	4	1	2.96506	-0.745504
1481	UBA52	10	2	-4.85659	-3.61092
1482	REX1BD	3	1	-3.02856	-0.849114
1483	TMEM59L	5	1	0.210279	0.605118
1484	COMP	1	1	2.4988	0.541642
1485	CILP2	4	1	3.62469	0.182831
1486	LINC00662	8	1	-1.77268	-1.22605
1487	CEBPG	8	1	-2.16192	-0.77496
1488	FXYD1	7	1	-3.21985	2.26712
1489	FXYD5	6	1	1.50568	-0.68858
1490	LSR	5	1	-0.37426	-0.317868
1491	DMKN	5	1	-0.320166	0.574096
1492	COX6B1	10	2	-4.65145	-3.37445
1493	HSPB6	4	1	3.5229	-0.508634
1494	APLP1	5	1	-0.499973	0.00358222
1495	COX7A1	5	1	-0.221171	0.351198
1496	SPINT2	2	1	0.498898	1.76864
1497	ACTN4	9	1	0.248379	-1.04277
1498	ZFP36	6	1	1.03732	-2.5516
1499	RPS16	10	2	-4.94911	-3.66127
1500	TIMM50	3	1	-3.08456	0.195379
1501	PSMC4	3	1	-2.6086	-0.0512192
1502	PLD3	4	1	2.97542	-0.254118
1503	SERTAD1	9	1	0.454774	-2.47306
1504	BLVRB	3	1	-2.54186	0.362334
1505	LTBP4	4	1	2.49161	-0.548203
1506	MIA	1	1	2.50859	1.30964
1507	EXOSC5	3	1	-3.19394	1.08633
1508	RPS19	10	2	-5.06443	-3.56752
1509	DEDD2	9	1	0.769673	-2.98014
1510	ERF	6	1	1.39541	-2.02203
1511	CNFN	4	1	4.25647	-0.737515
1512	PLAUR	6	1	1.74458	-0.786697
1513	KCNN4	9	1	-0.253264	-0.867344
1514	TOMM40	3	1	-2.91127	-0.330163
1515	APOE	4	1	3.92388	-0.297558
1516	APOC1	4	1	4.18529	-0.568289
1517	RELB	6	1	1.99115	-2.38388
1518	FOSB	9	1	0.508214	-2.42135
1519	FOXA3	5	1	0.81894	0.411821
1520	SLC1A5	8	1	-2.03572	-1.62791
1521	SAE1	3	1	-3.40415	-0.137667
1522	BBC3	6	1	1.23593	-2.36717
1523	NOP53	10	2	-4.9014	-3.39256
1524	SELENOW	2	1	1.39652	1.45681
1525	EMP3	1	1	1.11704	-0.357817
1526	RPL18	10	2	-4.92165	-3.54609
1527	PPP1R15A	9	1	0.837075	-2.73529
1528	NUCB1	2	1	-0.226261	1.62651
1529	FTL	5	1	-0.168114	0.848202
1530	LIN7B	3	1	-2.95105	-0.751112
1531	TRPM4	4	1	3.09206	-0.356969
1532	TEAD2	4	1	3.79827	-0.875112
1533	RPL13A	10	2	-4.94506	-3.59454
1534	RPS11	10	2	-4.97804	-3.78956
1535	RCN3	2	1	-0.0804143	2.36702
1536	ATF5	8	1	-2.09023	-1.11593
1537	NR1H2	3	1	-2.37679	0.385932
1538	EMC10	1	1	2.79041	0.343714
1539	CLEC11A	1	1	3.02487	0.195824
1540	CTU1	3	1	-2.97947	-0.743707
1541	CD33	7	1	-3.21355	2.39039
1542	LENG1	3	1	-3.40743	-0.174216
1543	RPS9	10	2	-5.09323	-3.3445
1544	CDC42EP5	4	1	4.10691	-0.119258
1545	RPL28	10	2	-4.87298	-3.61394
1546	UBE2S	3	1	-2.85142	-0.908201
1547	ZSCAN18	3	1	-1.89081	0.535516
1548	RPS5	10	2	-5.10335	-3.58005
1549	CHMP2A	3	1	-2.59538	0.592573
1550	RPS4Y1	10	2	-5.74757	-3.45418
1551	DDX3Y	1	1	1.71569	1.32042
1552	EIF1AY	1	1	1.51442	1.12363
1553	AP000547.3	5	1	-0.323697	0.103257
1554	ATP6V1E1	3	1	-1.96705	-0.223882
1555	SDF2L1	3	1	-2.66084	-0.862053
1556	CHCHD10	3	1	-2.93825	-1.06558
1557	XBP1	8	1	-1.90648	-1.46966
1558	LIF	9	1	0.631039	-1.21238
1559	MTFP1	7	1	-2.88138	2.02695
1560	SELENOM	5	1	-0.407641	0.921588
1561	TIMP3	9	1	0.210573	-0.814122
1562	LGALS1	6	1	1.34844	-0.666476
1563	MAFF	6	1	1.13748	-2.40557
1564	KDELR3	2	1	-0.0999752	2.55163
1565	RPL3	10	2	-5.85395	-3.78631
1566	CHADL	4	1	3.39032	-0.309095
1567	SMDT1	3	1	-2.9287	-0.779186
1568	RRP7A	3	1	-2.3684	0.328825
1569	Z93241.1	5	1	-0.141587	-0.236833
1570	CYB5R3	2	1	0.939067	1.17193
1571	TSPO	2	1	0.844918	1.25258
1572	PRR5	4	1	3.67512	-0.0765765
1573	FBLN1	4	1	3.65495	-0.199649
1574	PIM3	6	1	1.68352	-2.06226
1575	HSPA13	8	1	-1.27943	-0.831435
1576	MIR99AHG	4	1	3.85648	0.0787241
1577	BTG3	6	1	1.03998	-0.870454
1578	APP	2	1	-0.175222	1.31576
1579	CCT8	3	1	-3.38539	-0.998716
1580	SOD1	5	1	-0.592333	0.703659
1581	IFNGR2	4	1	3.29217	-1.11172
1582	SON	9	1	-0.254681	-1.79119
1583	MRPS6	2	1	1.52386	1.96038
1584	RCAN1	9	1	0.597881	-1.19285
1585	RUNX1	6	1	1.53148	-1.1481
1586	CBR1	3	1	-1.32584	1.1848
1587	SIM2	4	1	4.05115	-0.837855
1588	ERG	4	1	4.21992	-0.303788
1589	ETS2	6	1	2.4805	-1.17015
1590	SH3BGR	8	1	-1.2861	-0.901021
1591	TFF3	7	1	-2.99858	2.23477
1592	PDXK	7	1	-3.07325	1.66012
1593	GATD3A	4	1	2.99335	-0.624368
1594	PTTG1IP	1	1	2.02919	0.42946
1595	FAM207A	7	1	-3.0864	1.88951
1596	POFUT2	2	1	-0.0293628	1.03777
1597	COL6A1	4	1	2.71697	-0.671496
1598	COL6A2	4	1	2.9208	-0.609153
1599	S100B	2	1	1.09741	2.19671
1600	MT-ND1	4	1	9.16459	1.2581
1601	MT-ND2	4	1	9.16647	1.24931
1602	MT-CO1	4	1	9.16718	1.26097
1603	MT-CO2	4	1	9.18263	1.2736
1604	MT-ATP6	4	1	9.16723	1.26138
1605	MT-CO3	4	1	9.17704	1.27041
1606	MT-ND3	4	1	9.16699	1.26234
1607	MT-ND4L	4	1	9.1659	1.26097
1608	MT-ND4	4	1	9.16731	1.26219
1609	MT-ND5	4	1	9.18784	1.28128
1610	MT-ND6	5	1	-0.66568	0.0594792
1611	MT-CYB	4	1	9.15208	1.26552
1612	AC004556.1	2	1	1.43375	2.37521
1613	GSTM5	4	1	2.9351	-0.159577
1614	PRG4	6	1	1.90634	-0.816554
1615	HIST3H2A	3	1	-3.13688	-1.15111
1616	FSTL4	5	1	0.0891348	0.362977
1617	TAC1	4	1	4.21029	-0.311106
1618	PDE3B	4	1	4.06742	-0.960277
1619	INSC	4	1	3.54852	-0.888944
1620	FAM180B	4	1	4.29515	-0.699675
1621	PANX3	7	1	-3.79576	2.72223
1622	CPXM2	4	1	3.18607	-0.389709
1623	AQP5	4	1	3.89472	-0.34108
1624	HOXC10	3	1	-3.25311	-1.05804
1625	HOXC9	4	1	3.55018	-1.20793
1626	PRSS33	4	1	3.63822	-0.989256
1627	HOXB7	5	1	-0.530157	0.114286
1628	LINC01896	3	1	-3.15123	-1.15494
1629	ZNF536	8	1	-0.816639	-0.982809
1630	LINC01480	8	1	-0.900353	-0.959564
1631	C19orf81	3	1	-2.93793	-1.03921
1632	TNNT1	7	1	-2.71009	2.30309
1633	VTCN1	7	1	-3.50675	2.52505
1634	PART1	4	1	3.89348	-0.775254
1635	CACNA1B	7	1	-3.80483	2.69619
1636	UCMA	4	1	4.05938	-0.943533
1637	JPH4	4	1	3.92691	-1.12135
1638	KRT14	7	1	-3.3992	2.40526
1639	LAMP5	4	1	3.67049	-1.02836
1640	UPK1A-AS1	7	1	-3.47706	1.81462
1641	HIF3A	4	1	3.99077	-0.79705
1642	LINC01980	7	1	-3.77173	2.70563
1643	LINC01194	7	1	-3.14138	2.24884
1644	AOC1	7	1	-3.79238	2.70529
1645	ASB10	7	1	-3.5248	2.53613
1646	CSAG1	7	1	-3.50827	1.85952
1647	IFITM5	7	1	-3.11593	1.5666
1648	AP000593.3	7	1	-3.79419	2.68644
1649	ST8SIA6-AS1	7	1	-3.26954	2.32947
1650	LINC01518	7	1	-2.8557	2.2983
1651	GTSF1	7	1	-3.50178	1.83173
1652	CCDC144NL-AS1	7	1	-3.45905	1.81946

## Sheet: 6.Bulk.group
	PROBEID	SYMBOL	GENENAME	logFC	AveExpr	t	P.Value	adj.P.Val	B	group	group.name
1	16968645	DMP1	dentin matrix acidic phosphoprotein 1	3.46998	5.56234	11.4446	5.25389e-19	9.65507e-15	32.1155	group1	Stro_bulk
2	16733844	IFITM5	interferon induced transmembrane protein 5	2.77162	7.56078	10.6479	2.08199e-17	1.27536e-13	28.6666	group1	Stro_bulk
3	16869023	ACP5	acid phosphatase 5, tartrate resistant	2.09344	7.74398	10.4471	5.30141e-17	2.4356e-13	27.7882	group1	Stro_bulk
4	16722890	ANO5	anoctamin 5	2.74779	6.92222	9.57404	3.15754e-15	1.16052e-11	23.9372	group1	Stro_bulk
5	17060049	DLX5	distal-less homeobox 5	1.51	8.01458	9.13973	2.43256e-14	7.45054e-11	22.0082	group1	Stro_bulk
6	17102058	PHEX	phosphate regulating endopeptidase homolog X-linked	2.15603	6.15007	9.08314	3.17427e-14	8.33336e-11	21.7565	group1	Stro_bulk
7	16821930	CDH15	cadherin 15	1.01151	6.34101	8.91963	6.84882e-14	1.57326e-10	21.029	group1	Stro_bulk
8	16737543	TP53I11	tumor protein p53 inducible protein 11	0.858347	7.63172	8.75345	1.49599e-13	3.05465e-10	20.2895	group1	Stro_bulk
9	16907044	SATB2	SATB homeobox 2	1.33752	8.69057	8.6508	2.42328e-13	4.45326e-10	19.8328	group1	Stro_bulk
10	16939479	ENTPD3	ectonucleoside triphosphate diphosphohydrolase 3	1.27088	6.12866	8.49294	5.08507e-13	8.4953e-10	19.1308	group1	Stro_bulk
11	16765315	SP7	Sp7 transcription factor	1.48239	6.78916	8.37876	8.68769e-13	1.33045e-09	18.6233	group1	Stro_bulk
12	16835158	ITGB3	integrin subunit beta 3	1.54252	9.15931	8.30393	1.2337e-12	1.74398e-09	18.2909	group1	Stro_bulk
13	16978525	SLC9B2	solute carrier family 9 member B2	1.48897	8.14929	8.26377	1.48903e-12	1.88913e-09	18.1126	group1	Stro_bulk
14	16688615	SLC44A5	solute carrier family 44 member 5	1.32366	5.84549	8.2563	1.54198e-12	1.88913e-09	18.0795	group1	Stro_bulk
15	16852760	TNFRSF11A	TNF receptor superfamily member 11a	1.39603	6.40975	8.16424	2.3724e-12	2.72486e-09	17.6711	group1	Stro_bulk
16	16660436	ALPL	alkaline phosphatase, biomineralization associated	2.38597	9.13878	7.97125	5.84382e-12	6.31717e-09	16.8163	group1	Stro_bulk
17	16728017	TCIRG1	T cell immune regulator 1, ATPase H+ transporting V0 subunit a3	0.894434	8.17746	7.78881	1.3669e-11	1.35097e-08	16.0103	group1	Stro_bulk
18	17001879	SLC36A2	solute carrier family 36 member 2	1.37516	5.8779	7.75659	1.58773e-11	1.45888e-08	15.8682	group1	Stro_bulk
19	16968356	BMP3	bone morphogenetic protein 3	1.421	6.79996	7.74312	1.69033e-11	1.4792e-08	15.8088	group1	Stro_bulk
20	16968662	MEPE	matrix extracellular phosphoglycoprotein	2.5788	6.07787	7.71236	1.94993e-11	1.62881e-08	15.6733	group1	Stro_bulk
21	16968680	SPP1	secreted phosphoprotein 1	1.6409	11.572	7.68111	2.25432e-11	1.8012e-08	15.5357	group1	Stro_bulk
22	16846389	PHOSPHO1	phosphoethanolamine/phosphocholine phosphatase 1	1.8139	8.05304	7.61455	3.06941e-11	2.35027e-08	15.2429	group1	Stro_bulk
23	16732985	SLC37A2	solute carrier family 37 member 2	1.08761	7.4385	7.57751	3.64373e-11	2.67844e-08	15.0801	group1	Stro_bulk
24	16852196	SIGLEC15	sialic acid binding Ig like lectin 15	1.08162	6.88437	7.54106	4.31338e-11	3.04873e-08	14.92	group1	Stro_bulk
25	16666357	AK5	adenylate kinase 5	1.16285	6.49301	7.2516	1.63774e-10	1.07488e-07	13.654	group1	Stro_bulk
26	16685729	BMP8B	bone morphogenetic protein 8b	0.997358	6.47024	7.23788	1.74426e-10	1.10532e-07	13.5942	group1	Stro_bulk
27	16846532	DLX3	distal-less homeobox 3	1.45995	6.05039	7.17983	2.27624e-10	1.39435e-07	13.3416	group1	Stro_bulk
28	17070492	ATP6V0D2	ATPase H+ transporting V0 subunit d2	1.9019	5.54244	7.07373	3.69809e-10	2.10708e-07	12.8812	group1	Stro_bulk
29	16838418	C1QTNF1	C1q and TNF related 1	0.81527	8.46873	7.06871	3.78373e-10	2.10708e-07	12.8594	group1	Stro_bulk
30	16692846	CTSK	cathepsin K	1.45093	11.0954	7.03402	4.43275e-10	2.3959e-07	12.7092	group1	Stro_bulk
31	16969558	SGMS2	sphingomyelin synthase 2	1.00707	7.90881	6.86947	9.36725e-10	4.91834e-07	11.9993	group1	Stro_bulk
32	16846687	CHAD	chondroadherin	2.00937	10.6655	6.60012	3.15615e-09	1.56758e-06	10.8471	group1	Stro_bulk
33	16968653	IBSP	integrin binding sialoprotein	3.1644	10.8731	6.53268	4.26866e-09	1.9832e-06	10.5607	group1	Stro_bulk
34	16794278	SLC8A3	solute carrier family 8 member A3	1.05045	6.46345	6.42192	6.99529e-09	3.06077e-06	10.0924	group1	Stro_bulk
35	16907691	FZD5	frizzled class receptor 5	0.806557	7.21511	6.41522	7.20681e-09	3.07999e-06	10.0642	group1	Stro_bulk
36	16695406	CD84	CD84 molecule	1.03909	7.03307	6.40659	7.48891e-09	3.12781e-06	10.0278	group1	Stro_bulk
37	17102607	TSPAN7	tetraspanin 7	0.766687	6.14671	6.39729	7.80468e-09	3.18726e-06	9.98862	group1	Stro_bulk
38	16940239	PTH1R	parathyroid hormone 1 receptor	1.46225	8.54475	6.27236	1.35714e-08	4.77384e-06	9.46426	group1	Stro_bulk
39	16689113	COL24A1	collagen type XXIV alpha 1 chain	0.822668	6.33401	6.2691	1.37679e-08	4.77384e-06	9.45064	group1	Stro_bulk
40	16962907	CPN2	carboxypeptidase N subunit 2	0.997141	7.2407	6.23902	1.57213e-08	5.25292e-06	9.32492	group1	Stro_bulk
41	16914395	MMP9	matrix metallopeptidase 9	1.77384	10.998	6.20651	1.81405e-08	5.77476e-06	9.18931	group1	Stro_bulk
42	17010703	PRSS35	serine protease 35	1.31297	7.64687	6.20544	1.82258e-08	5.77476e-06	9.18487	group1	Stro_bulk
43	16796998	CKB	creatine kinase B	1.28351	7.74784	6.1738	2.09451e-08	6.52386e-06	9.05312	group1	Stro_bulk
44	16737843	LRP4	LDL receptor related protein 4	1.21884	8.33251	6.11888	2.66461e-08	7.89799e-06	8.82509	group1	Stro_bulk
45	16747896	CLEC4A	C-type lectin domain family 4 member A	0.968182	5.3807	6.09563	2.94988e-08	8.60477e-06	8.72876	group1	Stro_bulk
46	16722339	INSC	INSC spindle orientation adaptor protein	0.786129	6.47223	6.02981	3.93115e-08	1.09459e-05	8.45683	group1	Stro_bulk
47	16768014	PPFIA2	PTPRF interacting protein alpha 2	0.76586	5.65906	6.01596	4.17552e-08	1.14528e-05	8.39973	group1	Stro_bulk
48	17070331	CHMP4C	charged multivesicular body protein 4C	0.858395	6.45204	6.00325	4.41267e-08	1.17524e-05	8.34744	group1	Stro_bulk
49	17071722	DCSTAMP	dendrocyte expressed seven transmembrane protein	1.12949	5.30779	5.97828	4.91844e-08	1.28602e-05	8.24471	group1	Stro_bulk
50	16874672	KLK4	kallikrein related peptidase 4	0.838688	5.14636	5.96701	5.16477e-08	1.31824e-05	8.19845	group1	Stro_bulk
51	16968122	FRAS1	Fraser extracellular matrix complex subunit 1	1.05545	6.12939	5.95169	5.51949e-08	1.38948e-05	8.13558	group1	Stro_bulk
52	17009289	RUNX2	RUNX family transcription factor 2	1.10258	10.0075	5.92836	6.1065e-08	1.49626e-05	8.03992	group1	Stro_bulk
53	16729986	FAT3	FAT atypical cadherin 3	1.48643	7.65838	5.90354	6.79831e-08	1.64385e-05	7.93836	group1	Stro_bulk
54	16685626	RHBDL2	rhomboid like 2	1.04355	6.51134	5.81266	1.0056e-07	2.30999e-05	7.56797	group1	Stro_bulk
55	16973180	LINC01060	long intergenic non-protein coding RNA 1060	0.997478	5.18078	5.75812	1.27047e-07	2.77946e-05	7.34685	group1	Stro_bulk
56	16995500	LIFR	LIF receptor subunit alpha	0.992438	8.63255	5.74412	1.34889e-07	2.88239e-05	7.29021	group1	Stro_bulk
57	17010461	MYO6	myosin VI	0.750708	8.37233	5.7197	1.4972e-07	3.16254e-05	7.19158	group1	Stro_bulk
58	16827606	SMPD3	sphingomyelin phosphodiesterase 3	1.68654	7.8109	5.70076	1.62319e-07	3.27951e-05	7.1152	group1	Stro_bulk
59	16840417	SLC13A5	solute carrier family 13 member 5	1.31019	6.13314	5.70065	1.62396e-07	3.27951e-05	7.11475	group1	Stro_bulk
60	16759218	ADGRD1	adhesion G protein-coupled receptor D1	0.927219	6.77928	5.66281	1.90772e-07	3.81068e-05	6.96253	group1	Stro_bulk
61	16732850	PANX3	pannexin 3	2.62446	8.48964	5.62855	2.20645e-07	4.13754e-05	6.82505	group1	Stro_bulk
62	17023319	LOC102723341	uncharacterized LOC102723341	1.37213	5.62244	5.60987	2.38816e-07	4.43306e-05	6.75027	group1	Stro_bulk
63	16879094	VIT	vitrin	1.33121	7.14179	5.60176	2.47162e-07	4.49713e-05	6.71782	group1	Stro_bulk
64	16703563	BAMBI	BMP and activin membrane bound inhibitor	1.04265	8.55268	5.58757	2.62449e-07	4.63752e-05	6.66112	group1	Stro_bulk
65	16743816	PDGFD	platelet derived growth factor D	1.31247	8.2343	5.57791	2.73391e-07	4.73972e-05	6.62254	group1	Stro_bulk
66	17096091	PTCH1	patched 1	1.45982	8.29584	5.56542	2.88195e-07	4.94967e-05	6.57272	group1	Stro_bulk
67	16681288	TNFRSF9	TNF receptor superfamily member 9	0.753062	5.4927	5.53141	3.32613e-07	5.65966e-05	6.43734	group1	Stro_bulk
68	16904551	GALNT3	polypeptide N-acetylgalactosaminyltransferase 3	1.02655	6.18048	5.3858	6.11862e-07	9.36453e-05	5.862	group1	Stro_bulk
69	16979432	NDNF	neuron derived neurotrophic factor	1.68855	8.28791	5.35876	6.84661e-07	0.000101468	5.75595	group1	Stro_bulk
70	17080516	ENPP2	ectonucleotide pyrophosphatase/phosphodiesterase 2	0.917696	10.142	5.31665	8.15223e-07	0.000117042	5.59135	group1	Stro_bulk
71	17070456	CA2	carbonic anhydrase 2	1.24534	8.33843	5.29659	8.8572e-07	0.000124178	5.51315	group1	Stro_bulk
72	17095882	OMD	osteomodulin	1.28786	9.98358	5.25652	1.04487e-06	0.000139142	5.35738	group1	Stro_bulk
73	17012304	HEY2	hes related family bHLH transcription factor with YRPW motif 2	0.897429	7.65071	5.16053	1.54864e-06	0.000187232	4.98668	group1	Stro_bulk
74	16697654	MIR181A1HG	MIR181A1 host gene	0.851292	7.75656	5.12358	1.80031e-06	0.000210379	4.84489	group1	Stro_bulk
75	16812685	HOMER2	homer scaffold protein 2	0.77631	6.34139	5.10025	1.97939e-06	0.000223161	4.75563	group1	Stro_bulk
76	17101231	GYG2	glycogenin 2	0.778628	7.34512	5.05895	2.33993e-06	0.000248994	4.59817	group1	Stro_bulk
77	16810473	DAPK2	death associated protein kinase 2	0.953195	6.81312	5.05851	2.34402e-06	0.000248994	4.59653	group1	Stro_bulk
78	16850958	APCDD1	APC down-regulated 1	0.823776	7.83785	4.86682	5.05225e-06	0.000432153	3.87469	group1	Stro_bulk
79	16743764	MMP13	matrix metallopeptidase 13	1.65421	10.6587	4.86575	5.07365e-06	0.000432153	3.87072	group1	Stro_bulk
80	16904278	DPP4	dipeptidyl peptidase 4	1.06338	7.75255	4.85953	5.20043e-06	0.000440407	3.84755	group1	Stro_bulk
81	17022929	COL10A1	collagen type X alpha 1 chain	1.72761	9.75374	4.80094	6.55566e-06	0.000508327	3.63018	group1	Stro_bulk
82	16696187	F5	coagulation factor V	1.09231	5.10801	4.77516	7.25548e-06	0.000544221	3.53503	group1	Stro_bulk
83	16974529	FGFBP2	fibroblast growth factor binding protein 2	1.29947	9.68298	4.75784	7.76629e-06	0.000569209	3.47122	group1	Stro_bulk
84	16943944	CD200	CD200 molecule	0.79938	8.38982	4.75655	7.80544e-06	0.000569209	3.46651	group1	Stro_bulk
85	16855358	CCDC68	coiled-coil domain containing 68	1.02713	5.84174	4.7431	8.22797e-06	0.000590646	3.41707	group1	Stro_bulk
86	17009286	LOC101929770	uncharacterized LOC101929770	0.807928	5.98591	4.74196	8.26478e-06	0.00059098	3.41289	group1	Stro_bulk
87	16769761	TMEM119	transmembrane protein 119	0.780553	7.39876	4.73512	8.48914e-06	0.00060467	3.38777	group1	Stro_bulk
88	16690343	VAV3	vav guanine nucleotide exchange factor 3	0.773582	6.09041	4.67797	1.06088e-05	0.000718922	3.17887	group1	Stro_bulk
89	16936306	MLC1	modulator of VRAC current 1	0.801705	6.13657	4.66353	1.12212e-05	0.000747143	3.12631	group1	Stro_bulk
90	17117110	CD24	CD24 molecule	1.14035	8.12545	4.60483	1.40826e-05	0.000892399	2.91363	group1	Stro_bulk
91	16697660	MIR181B1	microRNA 181b-1	0.915188	5.72466	4.51932	1.9551e-05	0.0011334	2.60674	group1	Stro_bulk
92	16834508	AOC2	amine oxidase copper containing 2	0.865075	7.36957	4.48689	2.21231e-05	0.00122619	2.49122	group1	Stro_bulk
93	16984689	ITGA2	integrin subunit alpha 2	0.786239	7.55896	4.45599	2.48758e-05	0.00135249	2.38167	group1	Stro_bulk
94	16863593	C5AR2	complement component 5a receptor 2	0.833488	7.63441	4.39548	3.12581e-05	0.00158682	2.16847	group1	Stro_bulk
95	16970465	FAT4	FAT atypical cadherin 4	0.99567	8.76024	4.35085	3.69533e-05	0.00180772	2.01235	group1	Stro_bulk
96	17050847	PTPRZ1	protein tyrosine phosphatase receptor type Z1	1.26987	5.09176	4.29712	4.51436e-05	0.00212719	1.82577	group1	Stro_bulk
97	16804506	ACAN	aggrecan	0.915781	11.5676	4.27077	4.97758e-05	0.0022698	1.7348	group1	Stro_bulk
98	17085760	MAMDC2	MAM domain containing 2	1.0531	7.55855	4.26073	5.16581e-05	0.00233823	1.70024	group1	Stro_bulk
99	16767081	WIF1	WNT inhibitory factor 1	1.50191	6.55249	4.15272	7.67749e-05	0.00304072	1.33171	group1	Stro_bulk
100	17122082	LOC105376917	uncharacterized LOC105376917	1.38383	4.32487	4.14448	7.91145e-05	0.00309338	1.30382	group1	Stro_bulk
101	17070177	ZFHX4	zinc finger homeobox 4	0.791919	7.32133	4.1221	8.58109e-05	0.00327167	1.22836	group1	Stro_bulk
102	17097072	SVEP1	sushi, von Willebrand factor type A, EGF and pentraxin domain containing 1	0.774325	8.43446	4.04591	0.000112948	0.00396115	0.973396	group1	Stro_bulk
103	16854437	CDH2	cadherin 2	0.871275	7.36599	3.93537	0.000167368	0.0053491	0.609194	group1	Stro_bulk
104	17070206	LOC102724874	uncharacterized LOC102724874	1.00741	5.60677	3.80907	0.000260208	0.00708422	0.201621	group1	Stro_bulk
105	16719025	FGFR2	fibroblast growth factor receptor 2	0.8943	7.8294	3.77444	0.000293231	0.0077236	0.091486	group1	Stro_bulk
106	16717272	LOXL4	lysyl oxidase like 4	0.798609	7.3571	3.7027	0.000374783	0.0091198	-0.134404	group1	Stro_bulk
107	16938407	RARB	retinoic acid receptor beta	0.86591	7.56059	3.70207	0.000375582	0.0091198	-0.136362	group1	Stro_bulk
108	16995301	RANBP3L	RAN binding protein 3 like	0.939597	7.60325	3.64089	0.000461931	0.0106652	-0.326515	group1	Stro_bulk
109	16935798	SCUBE1	signal peptide, CUB domain and EGF like domain containing 1	1.16737	7.68441	3.63884	0.00046512	0.0107112	-0.332831	group1	Stro_bulk
110	16919547	SLPI	secretory leukocyte peptidase inhibitor	1.40215	7.94851	3.49287	0.000755248	0.0150208	-0.776904	group1	Stro_bulk
111	16977286	PRKG2	protein kinase cGMP-dependent 2	1.37873	6.1617	3.4695	0.00081526	0.0158708	-0.846767	group1	Stro_bulk
112	16908552	IHH	Indian hedgehog signaling molecule	0.80932	6.08243	3.37401	0.00111036	0.0193413	-1.12848	group1	Stro_bulk
113	16768391	EPYC	epiphycan	1.22458	10.0127	3.29817	0.00141357	0.0228672	-1.34799	group1	Stro_bulk
114	17119668	MIR196B	microRNA 196b	0.810815	7.04955	3.27854	0.00150383	0.0237015	-1.40417	group1	Stro_bulk
115	16763783	COL2A1	collagen type II alpha 1 chain	1.09491	10.8675	3.27338	0.00152844	0.0240196	-1.4189	group1	Stro_bulk
116	16811359	GRAMD2A	GRAM domain containing 2A	0.818213	7.37888	3.18971	0.00198405	0.0285629	-1.65517	group1	Stro_bulk
117	17012158	LOC105377979	uncharacterized LOC105377979	0.831249	5.1255	3.18529	0.00201135	0.02872	-1.66752	group1	Stro_bulk
118	17000168	CXCL14	C-X-C motif chemokine ligand 14	1.17294	10.1845	3.05259	0.00301345	0.0377235	-2.03195	group1	Stro_bulk
119	16894883	MATN3	matrilin 3	1.00132	11.6203	2.96847	0.00387081	0.0441004	-2.25655	group1	Stro_bulk
120	16940965	SLC38A3	solute carrier family 38 member 3	0.764135	9.50578	2.95777	0.00399479	0.0449005	-2.28477	group1	Stro_bulk
121	16852179	SLC14A1	solute carrier family 14 member 1 (Kidd blood group)	1.05608	8.69866	2.94553	0.00414107	0.04601	-2.31693	group1	Stro_bulk
122	16673154	NUF2	NUF2 component of NDC80 kinetochore complex	1.37454	5.62538	10.415	6.15703e-17	2.82869e-13	27.9766	group2	Ded_bulk
123	16957951	POLQ	DNA polymerase theta	1.28723	4.98808	9.87377	7.73462e-16	2.5315e-12	25.5385	group2	Ded_bulk
124	16707551	CEP55	centrosomal protein 55	1.44609	6.06045	9.82217	9.85202e-16	2.54124e-12	25.3052	group2	Ded_bulk
125	16719515	MKI67	marker of proliferation Ki-67	1.68147	7.51243	9.79746	1.10627e-15	2.54124e-12	25.1934	group2	Ded_bulk
126	16767851	E2F7	E2F transcription factor 7	1.52684	6.26479	9.69729	1.77011e-15	3.31612e-12	24.7402	group2	Ded_bulk
127	16793225	DLGAP5	DLG associated protein 5	1.69055	5.30434	9.69319	1.80449e-15	3.31612e-12	24.7216	group2	Ded_bulk
128	16857258	UHRF1	ubiquitin like with PHD and ring finger domains 1	1.02936	7.14995	9.42434	6.38044e-15	9.77111e-12	23.5034	group2	Ded_bulk
129	16882975	NCAPH	non-SMC condensin I complex subunit H	1.47158	6.10525	9.37842	7.91759e-15	1.11924e-11	23.2951	group2	Ded_bulk
130	16957170	CIP2A	cell proliferation regulating inhibitor of protein phosphatase 2A	1.24126	5.74423	9.32775	1.00474e-14	1.31887e-11	23.0652	group2	Ded_bulk
131	16698984	NEK2	NIMA related kinase 2	1.09002	4.92733	9.29079	1.19545e-14	1.46458e-11	22.8975	group2	Ded_bulk
132	16707221	KIF20B	kinesin family member 20B	1.42125	5.65071	9.15705	2.24225e-14	2.57537e-11	22.2905	group2	Ded_bulk
133	16960844	VEPH1	ventricular zone expressed PH domain containing 1	1.67138	5.68345	9.13879	2.44328e-14	2.64119e-11	22.2076	group2	Ded_bulk
134	16988703	LMNB1	lamin B1	1.21024	5.93633	8.89856	7.56212e-14	7.12225e-11	21.1169	group2	Ded_bulk
135	16736891	KIF18A	kinesin family member 18A	1.47076	5.49219	8.89331	7.75126e-14	7.12225e-11	21.0931	group2	Ded_bulk
136	16978568	CENPE	centromere protein E	1.66438	5.88896	8.76139	1.44118e-13	1.05939e-10	20.4942	group2	Ded_bulk
137	16840902	AURKB	aurora kinase B	0.907027	7.29424	8.63183	2.64909e-13	1.6787e-10	19.9064	group2	Ded_bulk
138	16948021	ECT2	epithelial cell transforming 2	1.48166	7.01596	8.55896	3.73002e-13	2.21645e-10	19.5759	group2	Ded_bulk
139	16663514	CDC20	cell division cycle 20	1.54299	7.28783	8.53616	4.15149e-13	2.3127e-10	19.4725	group2	Ded_bulk
140	16663958	KIF2C	kinesin family member 2C	1.12912	6.15309	8.53608	4.15297e-13	2.3127e-10	19.4722	group2	Ded_bulk
141	16760048	FOXM1	forkhead box M1	1.38185	6.11094	8.4722	5.60501e-13	3.02951e-10	19.1826	group2	Ded_bulk
142	16784299	CDKN3	cyclin dependent kinase inhibitor 3	1.31071	5.80898	8.29824	1.26703e-12	6.65265e-10	18.3948	group2	Ded_bulk
143	17045198	ANLN	anillin actin binding protein	1.8359	7.31963	8.26425	1.48566e-12	7.58388e-10	18.2411	group2	Ded_bulk
144	16877019	RRM2	ribonucleotide reductase regulatory subunit M2	1.36337	6.59871	8.23501	1.70359e-12	8.46132e-10	18.1089	group2	Ded_bulk
145	16710271	BUB3	BUB3 mitotic checkpoint protein	0.879385	8.24192	8.17656	2.23958e-12	1.08307e-09	17.8446	group2	Ded_bulk
146	16777384	SACS	sacsin molecular chaperone	1.29058	7.20594	8.16842	2.32646e-12	1.09624e-09	17.8079	group2	Ded_bulk
147	16866951	LMNB2	lamin B2	1.00699	7.65323	8.14961	2.54041e-12	1.16684e-09	17.7229	group2	Ded_bulk
148	16848739	JPT1	Jupiter microtubule associated homolog 1	1.23762	6.26264	8.13923	2.66678e-12	1.16684e-09	17.676	group2	Ded_bulk
149	16705159	CDK1	cyclin dependent kinase 1	1.51723	4.99633	8.11531	2.98227e-12	1.27454e-09	17.568	group2	Ded_bulk
150	16965346	NCAPG	non-SMC condensin I complex subunit G	1.65586	6.31028	8.10285	3.16111e-12	1.29423e-09	17.5118	group2	Ded_bulk
151	17083370	PDCD1LG2	programmed cell death 1 ligand 2	1.72754	6.99216	8.10231	3.16921e-12	1.29423e-09	17.5093	group2	Ded_bulk
152	16982635	TRIP13	thyroid hormone receptor interactor 13	1.24723	5.80692	8.09162	3.33142e-12	1.3309e-09	17.4611	group2	Ded_bulk
153	16817017	PLK1	polo like kinase 1	1.47966	7.49841	8.0864	3.41366e-12	1.33474e-09	17.4375	group2	Ded_bulk
154	16989636	KIF20A	kinesin family member 20A	1.47783	6.2344	8.06173	3.8307e-12	1.44713e-09	17.3262	group2	Ded_bulk
155	16730180	PANX1	pannexin 1	1.08496	6.88628	8.00338	5.03029e-12	1.84883e-09	17.0631	group2	Ded_bulk
156	16836492	PRR11	proline rich 11	1.75618	6.88988	7.9946	5.24087e-12	1.88846e-09	17.0234	group2	Ded_bulk
157	16916546	SNRPB	small nuclear ribonucleoprotein polypeptides B and B1	0.76475	9.15001	7.91787	7.4953e-12	2.55076e-09	16.6779	group2	Ded_bulk
158	17010552	TTK	TTK protein kinase	1.23733	5.35474	7.8511	1.02298e-11	3.38274e-09	16.3775	group2	Ded_bulk
159	16834056	CDC6	cell division cycle 6	1.48708	5.39732	7.8484	1.03592e-11	3.38274e-09	16.3653	group2	Ded_bulk
160	16887014	GCA	grancalcin	1.09103	5.65589	7.84566	1.04922e-11	3.38274e-09	16.353	group2	Ded_bulk
161	16826160	SHCBP1	SHC binding and spindle associated 1	1.1605	5.65905	7.83606	1.09717e-11	3.47632e-09	16.3098	group2	Ded_bulk
162	16778849	LCP1	lymphocyte cytosolic protein 1	1.36534	8.14649	7.81802	1.19327e-11	3.65477e-09	16.2288	group2	Ded_bulk
163	16983172	CCT5	chaperonin containing TCP1 subunit 5	0.873731	7.50505	7.81002	1.2385e-11	3.67094e-09	16.1928	group2	Ded_bulk
164	16991859	HMMR	hyaluronan mediated motility receptor	1.12119	5.11362	7.80582	1.26296e-11	3.67557e-09	16.1739	group2	Ded_bulk
165	16985599	CCNB1	cyclin B1	1.17325	5.4051	7.75654	1.58811e-11	4.36701e-09	15.9527	group2	Ded_bulk
166	17024980	FBXO5	F-box protein 5	0.902247	5.55901	7.756	1.59215e-11	4.36701e-09	15.9502	group2	Ded_bulk
167	16677425	CENPF	centromere protein F	1.39116	6.33566	7.71748	1.90407e-11	5.07118e-09	15.7775	group2	Ded_bulk
168	16964050	NSD2	nuclear receptor binding SET domain protein 2	0.76903	6.61873	7.69853	2.0792e-11	5.38161e-09	15.6925	group2	Ded_bulk
169	16889251	SGO2	shugoshin 2	0.800461	6.31036	7.68999	2.16329e-11	5.49139e-09	15.6542	group2	Ded_bulk
170	16935396	RANGAP1	Ran GTPase activating protein 1	0.868864	7.3278	7.68819	2.18137e-11	5.49139e-09	15.6462	group2	Ded_bulk
171	16707468	KIF11	kinesin family member 11	1.49976	6.52484	7.67061	2.36681e-11	5.8777e-09	15.5674	group2	Ded_bulk
172	17074673	CTSB	cathepsin B	0.907119	7.56717	7.6487	2.61994e-11	6.25282e-09	15.4692	group2	Ded_bulk
173	16799637	RAD51	RAD51 recombinase	0.77773	4.87117	7.64315	2.68832e-11	6.33374e-09	15.4444	group2	Ded_bulk
174	16880942	PLEK	pleckstrin	1.52569	7.45695	7.61638	3.04338e-11	6.99103e-09	15.3246	group2	Ded_bulk
175	16662648	CDCA8	cell division cycle associated 8	1.15785	6.29156	7.60647	3.1865e-11	7.22941e-09	15.2802	group2	Ded_bulk
176	16916492	SIRPB1	signal regulatory protein beta 1	1.21437	5.64975	7.60115	3.26601e-11	7.31944e-09	15.2564	group2	Ded_bulk
177	16951917	CMTM6	CKLF like MARVEL transmembrane domain containing 6	0.939083	6.74802	7.58777	3.47468e-11	7.69327e-09	15.1966	group2	Ded_bulk
178	16697695	KIF14	kinesin family member 14	1.36368	5.2503	7.5657	3.84854e-11	8.2238e-09	15.0979	group2	Ded_bulk
179	16929573	MCM5	minichromosome maintenance complex component 5	0.831078	7.44659	7.55673	4.01169e-11	8.47389e-09	15.0578	group2	Ded_bulk
180	16855600	CCBE1	collagen and calcium binding EGF domains 1	2.20385	6.20403	7.52262	4.69737e-11	9.48611e-09	14.9055	group2	Ded_bulk
181	16838359	BIRC5	baculoviral IAP repeat containing 5	0.815444	5.82203	7.47978	5.72574e-11	1.14372e-08	14.7143	group2	Ded_bulk
182	16707695	HELLS	helicase, lymphoid specific	1.15706	5.50806	7.45338	6.46826e-11	1.27814e-08	14.5966	group2	Ded_bulk
183	16837270	KPNA2	karyopherin subunit alpha 2	1.3203	9.35502	7.44241	6.80406e-11	1.33019e-08	14.5477	group2	Ded_bulk
184	17084904	MELK	maternal embryonic leucine zipper kinase	1.60551	5.53912	7.42467	7.38452e-11	1.4136e-08	14.4687	group2	Ded_bulk
185	16948871	PSMD2	proteasome 26S subunit, non-ATPase 2	0.776251	8.28363	7.41604	7.68446e-11	1.45499e-08	14.4303	group2	Ded_bulk
186	16724061	CD82	CD82 molecule	0.942884	6.13975	7.41394	7.75911e-11	1.45499e-08	14.4209	group2	Ded_bulk
187	16658864	PGD	phosphogluconate dehydrogenase	0.945411	7.90233	7.41146	7.8484e-11	1.45687e-08	14.4099	group2	Ded_bulk
188	16799598	KNL1	kinetochore scaffold 1	1.53882	6.22237	7.3819	8.99405e-11	1.63647e-08	14.2783	group2	Ded_bulk
189	16817811	PPP4C	protein phosphatase 4 catalytic subunit	0.811285	7.62285	7.37378	9.33706e-11	1.68223e-08	14.2422	group2	Ded_bulk
190	16745236	H2AX	H2A.X variant histone	1.10062	7.80552	7.3699	9.5054e-11	1.69593e-08	14.225	group2	Ded_bulk
191	17110372	LINC02595	long intergenic non-protein coding RNA 2595	1.32009	5.1161	7.36055	9.92354e-11	1.75351e-08	14.1834	group2	Ded_bulk
192	16956714	DCBLD2	discoidin, CUB and LCCL domain containing 2	1.28774	8.36575	7.35626	1.01219e-10	1.77152e-08	14.1643	group2	Ded_bulk
193	16749423	ARNTL2	aryl hydrocarbon receptor nuclear translocator like 2	1.64955	5.83953	7.35375	1.02393e-10	1.77517e-08	14.1532	group2	Ded_bulk
194	16722880	LOC102723370	uncharacterized LOC102723370	1.21533	4.8964	7.344	1.07097e-10	1.83936e-08	14.1098	group2	Ded_bulk
195	17079293	CCNE2	cyclin E2	1.04105	5.1626	7.32962	1.14421e-10	1.94696e-08	14.0459	group2	Ded_bulk
196	16697119	ARPC5	actin related protein 2/3 complex subunit 5	0.779903	9.73967	7.31507	1.22345e-10	2.04394e-08	13.9813	group2	Ded_bulk
197	16913681	FAM83D	family with sequence similarity 83 member D	1.19322	6.70405	7.28385	1.41227e-10	2.33813e-08	13.8428	group2	Ded_bulk
198	16979515	CCNA2	cyclin A2	1.52765	7.48356	7.2819	1.425e-10	2.33815e-08	13.8341	group2	Ded_bulk
199	17062049	TFEC	transcription factor EC	0.969573	5.34283	7.27262	1.48707e-10	2.41839e-08	13.793	group2	Ded_bulk
200	16791059	PSME2	proteasome activator subunit 2	0.821018	7.8549	7.26933	1.50968e-10	2.43364e-08	13.7784	group2	Ded_bulk
201	16702571	MCM10	minichromosome maintenance 10 replication initiation factor	0.820837	5.12571	7.26215	1.5603e-10	2.47187e-08	13.7466	group2	Ded_bulk
202	16743890	CASP1	caspase 1	0.919252	5.90197	7.21097	1.97338e-10	2.99709e-08	13.5199	group2	Ded_bulk
203	16961637	NCEH1	neutral cholesterol ester hydrolase 1	0.849548	7.53671	7.20607	2.01822e-10	3.03708e-08	13.4982	group2	Ded_bulk
204	16800355	WDR76	WD repeat domain 76	1.09004	6.83624	7.14539	2.66506e-10	3.91185e-08	13.2299	group2	Ded_bulk
205	16663155	CTPS1	CTP synthase 1	1.06439	6.31922	7.08365	3.53418e-10	4.99597e-08	12.9575	group2	Ded_bulk
206	16982024	CENPU	centromere protein U	1.0123	6.00394	7.07266	3.7162e-10	5.21317e-08	12.9091	group2	Ded_bulk
207	16869588	ASF1B	anti-silencing function 1B histone chaperone	0.878085	6.29518	7.04915	4.13707e-10	5.75962e-08	12.8056	group2	Ded_bulk
208	17009862	PRIM2	DNA primase subunit 2	0.859918	6.16299	7.03189	4.47599e-10	6.18461e-08	12.7296	group2	Ded_bulk
209	16805899	CXADRP2	CXADR pseudogene 2	1.35875	4.83291	7.02629	4.59178e-10	6.29724e-08	12.705	group2	Ded_bulk
210	16688386	DEPDC1	DEP domain containing 1	1.27168	5.06157	7.01517	4.83045e-10	6.47747e-08	12.6561	group2	Ded_bulk
211	16914315	UBE2C	ubiquitin conjugating enzyme E2 C	1.04467	6.07692	7.01206	4.89943e-10	6.47747e-08	12.6424	group2	Ded_bulk
212	16777278	SKA3	spindle and kinetochore associated complex subunit 3	1.4365	6.10912	6.98104	5.64284e-10	7.30271e-08	12.5061	group2	Ded_bulk
213	16699877	LBR	lamin B receptor	0.836769	6.73263	6.97768	5.72979e-10	7.36338e-08	12.4914	group2	Ded_bulk
214	16972616	NEIL3	nei like DNA glycosylase 3	1.16435	5.6287	6.93444	6.9751e-10	8.77278e-08	12.3017	group2	Ded_bulk
215	16845794	KIF18B	kinesin family member 18B	0.864912	6.93906	6.93311	7.01746e-10	8.77278e-08	12.2958	group2	Ded_bulk
216	16979389	MAD2L1	mitotic arrest deficient 2 like 1	0.922163	5.84936	6.90559	7.95165e-10	9.74184e-08	12.1753	group2	Ded_bulk
217	16813342	PRC1	protein regulator of cytokinesis 1	1.08191	6.97861	6.85807	9.86444e-10	1.19262e-07	11.9674	group2	Ded_bulk
218	17105401	CENPI	centromere protein I	1.34516	6.14444	6.84921	1.02683e-09	1.22834e-07	11.9287	group2	Ded_bulk
219	16977058	CXCL11	C-X-C motif chemokine ligand 11	1.58784	5.30631	6.84724	1.03604e-09	1.22834e-07	11.9201	group2	Ded_bulk
220	16912379	TPX2	TPX2 microtubule nucleation factor	1.77322	7.23026	6.84142	1.06371e-09	1.24508e-07	11.8947	group2	Ded_bulk
221	16663033	SMAP2	small ArfGAP2	0.869075	7.80447	6.81385	1.20508e-09	1.40163e-07	11.7744	group2	Ded_bulk
222	16769770	SELPLG	selectin P ligand	1.02537	7.5481	6.80827	1.23592e-09	1.42458e-07	11.75	group2	Ded_bulk
223	16760792	CD163	CD163 molecule	1.80162	7.42725	6.79551	1.3093e-09	1.49447e-07	11.6944	group2	Ded_bulk
224	16697544	ASPM	abnormal spindle microtubule assembly	1.51104	6.06075	6.77866	1.41289e-09	1.56414e-07	11.621	group2	Ded_bulk
225	16937505	FANCD2	FA complementation group D2	0.940797	6.34722	6.7687	1.47791e-09	1.62632e-07	11.5776	group2	Ded_bulk
226	17005865	H2BC14	H2B clustered histone 14	1.73346	10.104	6.74614	1.63636e-09	1.7689e-07	11.4794	group2	Ded_bulk
227	16965313	LAP3	leucine aminopeptidase 3	0.853109	7.05428	6.72823	1.77406e-09	1.89545e-07	11.4015	group2	Ded_bulk
228	16787208	GPR65	G protein-coupled receptor 65	1.15502	6.25372	6.70165	1.99978e-09	2.11206e-07	11.2861	group2	Ded_bulk
229	16852312	SKA1	spindle and kinetochore associated complex subunit 1	1.49099	6.02344	6.69712	2.04104e-09	2.14332e-07	11.2664	group2	Ded_bulk
230	16697095	NCF2	neutrophil cytosolic factor 2	1.28224	7.01038	6.67285	2.27659e-09	2.35038e-07	11.1611	group2	Ded_bulk
231	17063047	CHCHD3	coiled-coil-helix-coiled-coil-helix domain containing 3	0.763772	6.09646	6.67129	2.29262e-09	2.35143e-07	11.1543	group2	Ded_bulk
232	16857192	CHAF1A	chromatin assembly factor 1 subunit A	0.800348	6.05101	6.66952	2.31096e-09	2.35143e-07	11.1467	group2	Ded_bulk
233	16672362	MNDA	myeloid cell nuclear differentiation antigen	1.28167	5.86227	6.66903	2.31599e-09	2.35143e-07	11.1446	group2	Ded_bulk
234	16981730	VEGFC	vascular endothelial growth factor C	1.28373	6.68703	6.66374	2.37178e-09	2.38176e-07	11.1216	group2	Ded_bulk
235	16673126	RGS4	regulator of G protein signaling 4	1.35688	5.28846	6.66047	2.40695e-09	2.40394e-07	11.1074	group2	Ded_bulk
236	16698023	UBE2T	ubiquitin conjugating enzyme E2 T	1.15306	6.81734	6.65914	2.42132e-09	2.40522e-07	11.1017	group2	Ded_bulk
237	16672478	SLAMF8	SLAM family member 8	1.30695	7.3372	6.65633	2.45217e-09	2.42277e-07	11.0895	group2	Ded_bulk
238	16952782	TMEM158	transmembrane protein 158 (gene/pseudogene)	2.32721	6.96433	6.65339	2.48475e-09	2.44183e-07	11.0768	group2	Ded_bulk
239	16939960	KIF15	kinesin family member 15	1.14705	5.72088	6.64967	2.52668e-09	2.46983e-07	11.0606	group2	Ded_bulk
240	17118830	SNORD30	small nucleolar RNA, C/D box 30	0.776531	6.73206	6.64761	2.55019e-09	2.47962e-07	11.0517	group2	Ded_bulk
241	16951485	SGO1	shugoshin 1	1.46898	5.42446	6.61145	2.99975e-09	2.827e-07	10.8953	group2	Ded_bulk
242	16659537	TMEM51	transmembrane protein 51	0.774938	5.74343	6.60724	3.05695e-09	2.84455e-07	10.8771	group2	Ded_bulk
243	16689400	GBP5	guanylate binding protein 5	1.46923	5.45566	6.60667	3.06482e-09	2.84455e-07	10.8746	group2	Ded_bulk
244	16992122	DOCK2	dedicator of cytokinesis 2	1.16205	7.05145	6.6	3.15789e-09	2.90163e-07	10.8458	group2	Ded_bulk
245	17060412	MCM7	minichromosome maintenance complex component 7	0.839059	7.83992	6.59427	3.24005e-09	2.96231e-07	10.821	group2	Ded_bulk
246	16913957	MYBL2	MYB proto-oncogene like 2	0.891964	7.25894	6.5795	3.46176e-09	3.13383e-07	10.7572	group2	Ded_bulk
247	17068170	ADAM9	ADAM metallopeptidase domain 9	0.794208	8.94624	6.57498	3.53256e-09	3.18224e-07	10.7377	group2	Ded_bulk
248	16912472	HCK	HCK proto-oncogene, Src family tyrosine kinase	0.978957	7.36651	6.53705	4.1862e-09	3.69855e-07	10.5742	group2	Ded_bulk
249	16911040	CDC25B	cell division cycle 25B	0.807545	7.99235	6.53012	4.31788e-09	3.79664e-07	10.5443	group2	Ded_bulk
250	16778559	EPSTI1	epithelial stromal interaction 1	1.09581	6.20985	6.5173	4.57249e-09	3.96362e-07	10.4891	group2	Ded_bulk
251	16689332	GBP1	guanylate binding protein 1	1.73399	5.92964	6.51307	4.65983e-09	4.00157e-07	10.4709	group2	Ded_bulk
252	16705474	DDX21	DExD-box helicase 21	0.894112	7.69291	6.49454	5.06159e-09	4.28649e-07	10.3912	group2	Ded_bulk
253	16755498	TMPO	thymopoietin	0.891706	6.70683	6.472	5.597e-09	4.65412e-07	10.2944	group2	Ded_bulk
254	16764732	BIN2	bridging integrator 2	1.10578	6.86668	6.46598	5.74937e-09	4.73794e-07	10.2685	group2	Ded_bulk
255	16736638	E2F8	E2F transcription factor 8	0.75759	6.63895	6.45296	6.09278e-09	4.99662e-07	10.2126	group2	Ded_bulk
256	16791909	BAZ1A	bromodomain adjacent to zinc finger domain 1A	0.927224	8.34763	6.43932	6.47417e-09	5.19563e-07	10.1542	group2	Ded_bulk
257	16726255	FERMT3	fermitin family member 3	0.876848	7.23044	6.43399	6.62975e-09	5.27424e-07	10.1313	group2	Ded_bulk
258	16738007	SPI1	Spi-1 proto-oncogene	0.810806	7.964	6.43081	6.72422e-09	5.32633e-07	10.1177	group2	Ded_bulk
259	16754373	GLIPR1	GLI pathogenesis related 1	1.12294	9.26428	6.41829	7.10933e-09	5.60722e-07	10.0641	group2	Ded_bulk
260	16679349	KMO	kynurenine 3-monooxygenase	1.12222	5.2859	6.41285	7.28328e-09	5.71986e-07	10.0408	group2	Ded_bulk
261	16912192	GINS1	GINS complex subunit 1	0.917871	6.42143	6.40318	7.60328e-09	5.94577e-07	9.99937	group2	Ded_bulk
262	16766137	TIMELESS	timeless circadian regulator	0.937155	6.14401	6.39317	7.94874e-09	6.16346e-07	9.95659	group2	Ded_bulk
263	17002141	HAVCR2	hepatitis A virus cellular receptor 2	1.01207	7.10184	6.38681	8.17646e-09	6.26078e-07	9.9294	group2	Ded_bulk
264	16871546	TYROBP	TYRO protein tyrosine kinase binding protein	1.11265	9.29145	6.38305	8.31428e-09	6.29718e-07	9.9133	group2	Ded_bulk
265	17080171	NUDCD1	NudC domain containing 1	0.784979	7.15022	6.38269	8.32766e-09	6.29718e-07	9.91175	group2	Ded_bulk
266	16799517	KNSTRN	kinetochore localized astrin (SPAG5) binding protein	0.917034	6.53075	6.37248	8.71343e-09	6.53579e-07	9.86816	group2	Ded_bulk
267	16798919	ARHGAP11A	Rho GTPase activating protein 11A	1.28016	6.21014	6.37142	8.7546e-09	6.53997e-07	9.86362	group2	Ded_bulk
268	16773840	BRCA2	BRCA2 DNA repair associated	0.893669	6.38337	6.36022	9.20031e-09	6.81751e-07	9.81581	group2	Ded_bulk
269	17078434	IL7	interleukin 7	0.997975	5.09675	6.32877	1.05763e-08	7.59222e-07	9.68164	group2	Ded_bulk
270	16850517	NDC80	NDC80 kinetochore complex component	1.27639	5.36015	6.30012	1.20052e-08	8.42476e-07	9.55966	group2	Ded_bulk
271	17112735	BTK	Bruton tyrosine kinase	0.915681	5.98187	6.30001	1.20111e-08	8.42476e-07	9.55919	group2	Ded_bulk
272	16668582	CD53	CD53 molecule	1.21357	8.93311	6.27645	1.33283e-08	9.17264e-07	9.45904	group2	Ded_bulk
273	16834931	FMNL1	formin like 1	0.921874	7.40892	6.25514	1.46427e-08	9.82074e-07	9.36854	group2	Ded_bulk
274	16968331	FGF5	fibroblast growth factor 5	1.3128	5.78111	6.25323	1.47665e-08	9.86557e-07	9.36044	group2	Ded_bulk
275	16773946	RFC3	replication factor C subunit 3	0.833221	6.99715	6.25238	1.48219e-08	9.86557e-07	9.35683	group2	Ded_bulk
276	16738544	UBE2L6	ubiquitin conjugating enzyme E2 L6	0.825262	5.83059	6.25164	1.48706e-08	9.86557e-07	9.35368	group2	Ded_bulk
277	16733104	CHEK1	checkpoint kinase 1	0.988851	6.33837	6.24166	1.55395e-08	1.02658e-06	9.31134	group2	Ded_bulk
278	16804559	FANCI	FA complementation group I	1.23756	6.65405	6.24099	1.55855e-08	1.02658e-06	9.30849	group2	Ded_bulk
279	16957986	HCLS1	hematopoietic cell-specific Lyn substrate 1	1.0071	6.56109	6.23528	1.59827e-08	1.04898e-06	9.28428	group2	Ded_bulk
280	16726224	STIP1	stress induced phosphoprotein 1	0.769285	6.69947	6.21171	1.77297e-08	1.1513e-06	9.18447	group2	Ded_bulk
281	17070061	LY96	lymphocyte antigen 96	1.3316	7.50019	6.1921	1.93265e-08	1.22894e-06	9.10151	group2	Ded_bulk
282	17064282	LOC105375566	uncharacterized LOC105375566	1.03538	5.41984	6.18139	2.02582e-08	1.27933e-06	9.05622	group2	Ded_bulk
283	17109893	CXorf21	chromosome X open reading frame 21	0.999615	4.78835	6.17431	2.08982e-08	1.30185e-06	9.0263	group2	Ded_bulk
284	16901957	CKAP2L	cytoskeleton associated protein 2 like	1.35679	6.19856	6.168	2.14846e-08	1.33386e-06	8.99968	group2	Ded_bulk
285	16691262	NRAS	NRAS proto-oncogene, GTPase	0.858006	9.02023	6.16003	2.22497e-08	1.37671e-06	8.96603	group2	Ded_bulk
286	16868187	MYO1F	myosin IF	0.956503	7.02868	6.15006	2.32441e-08	1.41649e-06	8.92397	group2	Ded_bulk
287	16707180	IFIT2	interferon induced protein with tetratricopeptide repeats 2	0.963546	5.16889	6.14782	2.34732e-08	1.41649e-06	8.91454	group2	Ded_bulk
288	16675218	LINC01036	long intergenic non-protein coding RNA 1036	1.03943	4.9912	6.14747	2.35093e-08	1.41649e-06	8.91306	group2	Ded_bulk
289	16659605	EFHD2	EF-hand domain family member D2	0.807525	7.14713	6.14201	2.40791e-08	1.44212e-06	8.89003	group2	Ded_bulk
290	16916958	PCNA	proliferating cell nuclear antigen	0.907103	7.76773	6.1344	2.48952e-08	1.48058e-06	8.85798	group2	Ded_bulk
291	17042487	TAP1	transporter 1, ATP binding cassette subfamily B member	1.01369	7.21958	6.10792	2.79555e-08	1.63092e-06	8.74648	group2	Ded_bulk
292	16724633	PTPRJ	protein tyrosine phosphatase receptor type J	1.02252	8.22366	6.10097	2.88185e-08	1.66461e-06	8.71725	group2	Ded_bulk
293	16886174	KYNU	kynureninase	1.23195	6.12468	6.09797	2.9198e-08	1.67156e-06	8.70467	group2	Ded_bulk
294	16793190	WDHD1	WD repeat and HMG-box DNA binding protein 1	0.939252	6.34548	6.06484	3.37443e-08	1.87884e-06	8.56553	group2	Ded_bulk
295	17016486	H2BC13	H2B clustered histone 13	1.04067	6.54081	6.06454	3.37893e-08	1.87884e-06	8.56426	group2	Ded_bulk
296	16743111	CTSC	cathepsin C	1.21014	8.88558	6.05092	3.58575e-08	1.96703e-06	8.50714	group2	Ded_bulk
297	16672838	FCER1G	Fc fragment of IgE receptor Ig	1.21389	9.34251	6.04466	3.68494e-08	2.00349e-06	8.48091	group2	Ded_bulk
298	16971631	TLR2	toll like receptor 2	0.992724	6.79665	6.04312	3.70978e-08	2.00723e-06	8.47446	group2	Ded_bulk
299	16703407	APBB1IP	amyloid beta precursor protein binding family B member 1 interacting protein	1.23467	6.60757	6.0355	3.83493e-08	2.05465e-06	8.44256	group2	Ded_bulk
300	16705754	ADAMTS14	ADAM metallopeptidase with thrombospondin type 1 motif 14	1.05627	6.90064	6.02864	3.95127e-08	2.09863e-06	8.41384	group2	Ded_bulk
301	16704320	RASSF4	Ras association domain family member 4	0.839662	7.74056	6.01869	4.12608e-08	2.17324e-06	8.37223	group2	Ded_bulk
302	16798801	ARHGAP11B	Rho GTPase activating protein 11B	1.32352	6.74584	6.01005	4.28423e-08	2.23657e-06	8.33608	group2	Ded_bulk
303	17048879	ARPC1B	actin related protein 2/3 complex subunit 1B	0.884636	8.26421	6.00745	4.3329e-08	2.23657e-06	8.32522	group2	Ded_bulk
304	16817692	MVP	major vault protein	0.795314	7.00315	6.00618	4.35685e-08	2.23657e-06	8.31992	group2	Ded_bulk
305	16779546	DIAPH3	diaphanous related formin 3	1.0212	5.97787	6.00499	4.3794e-08	2.24179e-06	8.31496	group2	Ded_bulk
306	16686796	STIL	STIL centriolar assembly protein	1.07542	6.27323	5.99857	4.50344e-08	2.29251e-06	8.28812	group2	Ded_bulk
307	16664243	RAD54L	RAD54 like	0.826751	5.89407	5.99196	4.63457e-08	2.34543e-06	8.26054	group2	Ded_bulk
308	16901755	BUB1	BUB1 mitotic checkpoint serine/threonine kinase	1.29782	6.02511	5.98694	4.73686e-08	2.38491e-06	8.23956	group2	Ded_bulk
309	17080666	SMILR	smooth muscle induced lncRNA, enhancer of proliferation	1.20172	4.89876	5.98462	4.78488e-08	2.40251e-06	8.22987	group2	Ded_bulk
310	16846864	MMD	monocyte to macrophage differentiation associated	1.26291	7.49359	5.98039	4.87358e-08	2.44037e-06	8.21222	group2	Ded_bulk
311	16706180	PLAU	plasminogen activator, urokinase	1.29631	7.46018	5.9712	5.07174e-08	2.5082e-06	8.17392	group2	Ded_bulk
312	17075776	PBK	PDZ binding kinase	1.43743	5.7708	5.97095	5.07728e-08	2.5082e-06	8.17287	group2	Ded_bulk
313	16828886	GINS2	GINS complex subunit 2	1.32331	6.0081	5.9675	5.15377e-08	2.53916e-06	8.1585	group2	Ded_bulk
314	16843162	EVI2B	ecotropic viral integration site 2B	1.08453	6.95499	5.96524	5.20466e-08	2.55738e-06	8.14906	group2	Ded_bulk
315	17113293	ACSL4	acyl-CoA synthetase long chain family member 4	0.935311	7.20591	5.95369	5.47189e-08	2.64624e-06	8.10095	group2	Ded_bulk
316	16844312	TOP2A	DNA topoisomerase II alpha	1.51017	7.69779	5.90548	6.74144e-08	3.16039e-06	7.90052	group2	Ded_bulk
317	17005396	GMNN	geminin DNA replication inhibitor	0.949259	6.23474	5.90356	6.79748e-08	3.16246e-06	7.89256	group2	Ded_bulk
318	16725041	FAM111B	family with sequence similarity 111 member B	1.17818	5.17878	5.89865	6.94327e-08	3.22213e-06	7.87218	group2	Ded_bulk
319	16669288	WDR3	WD repeat domain 3	0.780648	6.553	5.8891	7.23564e-08	3.34094e-06	7.83257	group2	Ded_bulk
320	17020787	CGAS	cyclic GMP-AMP synthase	0.847657	5.17666	5.88459	7.37789e-08	3.38959e-06	7.81387	group2	Ded_bulk
321	16929741	CYTH4	cytohesin 4	0.848211	6.56658	5.86831	7.91453e-08	3.61804e-06	7.74644	group2	Ded_bulk
322	16840284	C1QBP	complement C1q binding protein	0.769434	7.93696	5.86677	7.96708e-08	3.63303e-06	7.74009	group2	Ded_bulk
323	16975659	COMMD8	COMM domain containing 8	0.816381	6.39719	5.85663	8.32301e-08	3.73966e-06	7.69812	group2	Ded_bulk
324	16947556	SMC4	structural maintenance of chromosomes 4	0.890394	7.48938	5.85442	8.40271e-08	3.76626e-06	7.68897	group2	Ded_bulk
325	16901226	RFX8	RFX family member 8, lacking RFX DNA binding domain	1.28034	5.99338	5.85322	8.44615e-08	3.77652e-06	7.68402	group2	Ded_bulk
326	16984010	IL7R	interleukin 7 receptor	1.51654	6.1074	5.84177	8.87309e-08	3.9482e-06	7.63667	group2	Ded_bulk
327	17081124	FAM49B	family with sequence similarity 49 member B	0.819459	7.34358	5.83962	8.95535e-08	3.95321e-06	7.62781	group2	Ded_bulk
328	17068782	MCM4	minichromosome maintenance complex component 4	0.899125	7.40479	5.83859	8.99538e-08	3.95474e-06	7.62353	group2	Ded_bulk
329	16904780	SPC25	SPC25 component of NDC80 kinetochore complex	0.797468	5.15214	5.83066	9.3074e-08	4.06276e-06	7.59079	group2	Ded_bulk
330	17092688	HAUS6	HAUS augmin like complex subunit 6	0.841144	6.19981	5.82613	9.49054e-08	4.12311e-06	7.57208	group2	Ded_bulk
331	16852331	ME2	malic enzyme 2	0.896484	8.11577	5.82058	9.71938e-08	4.18739e-06	7.54921	group2	Ded_bulk
332	17067102	CDCA2	cell division cycle associated 2	0.949416	5.10488	5.82024	9.73362e-08	4.18739e-06	7.5478	group2	Ded_bulk
333	16939815	ABHD5	abhydrolase domain containing 5	0.802892	7.54242	5.81418	9.99052e-08	4.26175e-06	7.52279	group2	Ded_bulk
334	16791898	CFL2	cofilin 2	0.803304	7.15602	5.81109	1.0124e-07	4.29758e-06	7.51005	group2	Ded_bulk
335	17093042	C9orf72	C9orf72-SMCR8 complex subunit	0.863559	6.90812	5.80609	1.03439e-07	4.35984e-06	7.48943	group2	Ded_bulk
336	16876764	RSAD2	radical S-adenosyl methionine domain containing 2	1.15025	5.59569	5.804	1.04367e-07	4.36919e-06	7.48085	group2	Ded_bulk
337	16804631	TICRR	TOPBP1 interacting checkpoint and replication regulator	0.987434	6.07999	5.80399	1.04374e-07	4.36919e-06	7.48079	group2	Ded_bulk
338	17066961	ADAMDEC1	ADAM like decysin 1	1.3062	4.98502	5.79187	1.09946e-07	4.57112e-06	7.43087	group2	Ded_bulk
339	17015975	TPMT	thiopurine S-methyltransferase	0.928908	7.3414	5.78895	1.1133e-07	4.59756e-06	7.41886	group2	Ded_bulk
340	16987766	C5orf30	chromosome 5 open reading frame 30	0.792419	6.60081	5.78558	1.1295e-07	4.64982e-06	7.40499	group2	Ded_bulk
341	16929855	LGALS1	galectin 1	0.767393	8.8507	5.74796	1.32695e-07	5.30118e-06	7.25038	group2	Ded_bulk
342	16752061	NCKAP1L	NCK associated protein 1 like	1.15183	7.54706	5.74613	1.33733e-07	5.31177e-06	7.24291	group2	Ded_bulk
343	17118662	SNORD45C	small nucleolar RNA, C/D box 45C	1.15007	7.21388	5.72805	1.44477e-07	5.68534e-06	7.16876	group2	Ded_bulk
344	16865398	LILRB1	leukocyte immunoglobulin like receptor B1	1.23077	4.61022	5.69499	1.66361e-07	6.36407e-06	7.03346	group2	Ded_bulk
345	16851081	TUBB6	tubulin beta 6 class V	0.803895	8.37544	5.69469	1.66573e-07	6.36407e-06	7.03224	group2	Ded_bulk
346	17118834	SNORD28	small nucleolar RNA, C/D box 28	1.14774	6.32709	5.689	1.70658e-07	6.49314e-06	7.009	group2	Ded_bulk
347	16671139	S100A9	S100 calcium binding protein A9	1.30915	6.83958	5.68737	1.71843e-07	6.50494e-06	7.00236	group2	Ded_bulk
348	16802519	KIF23	kinesin family member 23	0.851217	6.72312	5.68045	1.76982e-07	6.67843e-06	6.9741	group2	Ded_bulk
349	17050134	PIK3CG	phosphatidylinositol-4,5-bisphosphate 3-kinase catalytic subunit gamma	0.865691	7.48431	5.67084	1.84372e-07	6.90061e-06	6.93487	group2	Ded_bulk
350	16668702	C1orf162	chromosome 1 open reading frame 162	1.19307	7.78703	5.66497	1.89028e-07	7.02141e-06	6.91095	group2	Ded_bulk
351	16799793	NUSAP1	nucleolar and spindle associated protein 1	1.28256	7.3983	5.66281	1.90777e-07	7.05414e-06	6.90212	group2	Ded_bulk
352	16667206	CCDC18	coiled-coil domain containing 18	0.910767	5.15521	5.66167	1.91705e-07	7.07423e-06	6.89746	group2	Ded_bulk
353	16821239	CENPN	centromere protein N	0.95535	5.53324	5.64896	2.02342e-07	7.42203e-06	6.84568	group2	Ded_bulk
354	16775324	BORA	BORA aurora kinase A activator	0.788631	6.00754	5.64604	2.04866e-07	7.48472e-06	6.8338	group2	Ded_bulk
355	16722081	MICAL2	microtubule associated monooxygenase, calponin and LIM domain containing 2	0.921817	7.25959	5.64514	2.0565e-07	7.49847e-06	6.83013	group2	Ded_bulk
356	17055354	ETV1	ETS variant transcription factor 1	0.971589	6.02921	5.63727	2.12631e-07	7.72237e-06	6.79812	group2	Ded_bulk
357	16661497	THEMIS2	thymocyte selection associated family member 2	0.993121	7.85898	5.6194	2.29365e-07	8.31369e-06	6.72549	group2	Ded_bulk
358	16702685	SUV39H2	suppressor of variegation 3-9 homolog 2	0.817663	5.46733	5.61482	2.33862e-07	8.44339e-06	6.70688	group2	Ded_bulk
359	17082982	DOCK8	dedicator of cytokinesis 8	1.01548	7.09922	5.61284	2.35834e-07	8.49788e-06	6.69883	group2	Ded_bulk
360	16689969	DPYD	dihydropyrimidine dehydrogenase	1.28311	7.98197	5.60931	2.39385e-07	8.59215e-06	6.6845	group2	Ded_bulk
361	17023484	ARHGAP18	Rho GTPase activating protein 18	0.990215	7.86529	5.60506	2.43733e-07	8.71418e-06	6.66724	group2	Ded_bulk
362	17002681	LCP2	lymphocyte cytosolic protein 2	0.880624	8.42737	5.60404	2.44792e-07	8.73502e-06	6.66309	group2	Ded_bulk
363	17121622	LGALS9	galectin 9	1.10479	9.01169	5.59238	2.57161e-07	9.11969e-06	6.61584	group2	Ded_bulk
364	16957795	CD80	CD80 molecule	1.023	4.90732	5.59184	2.57749e-07	9.11969e-06	6.61365	group2	Ded_bulk
365	16801557	CCNB2	cyclin B2	1.35814	6.84731	5.57971	2.7132e-07	9.49723e-06	6.56447	group2	Ded_bulk
366	16761269	CLEC7A	C-type lectin domain containing 7A	1.106	6.73818	5.5531	3.03563e-07	1.04468e-05	6.45686	group2	Ded_bulk
367	16847432	BRIP1	BRCA1 interacting protein C-terminal helicase 1	1.18155	6.6564	5.52925	3.35656e-07	1.12973e-05	6.36057	group2	Ded_bulk
368	16693414	S100A8	S100 calcium binding protein A8	1.59597	6.256	5.52752	3.381e-07	1.13174e-05	6.35362	group2	Ded_bulk
369	16677201	DTL	denticleless E3 ubiquitin protein ligase homolog	1.06255	7.71367	5.52678	3.39165e-07	1.13324e-05	6.35061	group2	Ded_bulk
370	17101537	TLR8	toll like receptor 8	0.930723	5.07748	5.5145	3.57133e-07	1.18543e-05	6.30116	group2	Ded_bulk
371	16829835	ARRB2	arrestin beta 2	0.772546	8.22186	5.51435	3.57363e-07	1.18543e-05	6.30054	group2	Ded_bulk
372	17002194	ADAM19	ADAM metallopeptidase domain 19	1.18143	7.27924	5.51392	3.58016e-07	1.18545e-05	6.29879	group2	Ded_bulk
373	17005858	H2AC13	H2A clustered histone 13	1.37195	5.8015	5.50636	3.69567e-07	1.21712e-05	6.26837	group2	Ded_bulk
374	16675578	PTPRC	protein tyrosine phosphatase receptor type C	1.36757	6.99918	5.50305	3.74738e-07	1.23194e-05	6.25506	group2	Ded_bulk
375	16760889	C3AR1	complement C3a receptor 1	0.883982	6.03991	5.50246	3.75667e-07	1.23279e-05	6.25269	group2	Ded_bulk
376	16802204	ZWILCH	zwilch kinetochore protein	0.970097	6.01076	5.4861	4.02382e-07	1.30877e-05	6.1869	group2	Ded_bulk
377	16817883	ITGAL	integrin subunit alpha L	1.16209	6.24614	5.48424	4.05531e-07	1.31205e-05	6.17943	group2	Ded_bulk
378	16747014	RAD51AP1	RAD51 associated protein 1	0.843671	5.17122	5.47851	4.15393e-07	1.3369e-05	6.15642	group2	Ded_bulk
379	16919044	RBL1	RB transcriptional corepressor like 1	0.800737	6.58354	5.4765	4.18906e-07	1.3435e-05	6.14835	group2	Ded_bulk
380	16755928	PARPBP	PARP1 binding protein	0.79108	5.59254	5.46468	4.40174e-07	1.39467e-05	6.10093	group2	Ded_bulk
381	16818239	ITGAM	integrin subunit alpha M	1.01602	6.79127	5.45686	4.54825e-07	1.42877e-05	6.06958	group2	Ded_bulk
382	16781591	RNASE6	ribonuclease A family member k6	1.1125	7.43159	5.45334	4.61574e-07	1.44013e-05	6.05548	group2	Ded_bulk
383	16870394	LRRC25	leucine rich repeat containing 25	0.855408	5.83095	5.44045	4.8714e-07	1.51475e-05	6.00386	group2	Ded_bulk
384	16929615	APOL6	apolipoprotein L6	1.05398	7.54718	5.4398	4.88479e-07	1.51635e-05	6.00124	group2	Ded_bulk
385	16982011	CASP3	caspase 3	0.787647	6.43833	5.41394	5.44174e-07	1.66368e-05	5.89788	group2	Ded_bulk
386	16953753	SLC25A20	solute carrier family 25 member 20	0.769526	6.55878	5.41327	5.457e-07	1.66368e-05	5.8952	group2	Ded_bulk
387	16800680	SQOR	sulfide quinone oxidoreductase	1.15597	7.43192	5.40312	5.69289e-07	1.72353e-05	5.8547	group2	Ded_bulk
388	16676819	CR1	complement C3b/C4b receptor 1 (Knops blood group)	1.51137	5.68643	5.39453	5.90009e-07	1.77047e-05	5.82048	group2	Ded_bulk
389	16817624	SPN	sialophorin	0.957618	5.9554	5.3943	5.90576e-07	1.77047e-05	5.81956	group2	Ded_bulk
[truncated: 727 more rows]

## Sheet: 7.High1a.vs.High1b
	p_val	avg_logFC	pct.1	pct.2	p_val_adj	cluster	gene	cluster.name
[truncated: 412 more rows]

[truncated: 3 more sheets: 8.High2a.vs.High2b, 9.subclusters.Stro, 10.suclusters.Leuk]
