# Supplementary material for: A single-cell atlas of conventional central chondrosarcoma reveals the role of endoplasmic reticulum stress in malignant transformation
Source: Commun Biol. 2024 Jan 24;7:124. doi: 10.1038/s42003-024-05790-w (PMC10808239; doi:10.1038/s42003-024-05790-w)
Supplement: Supplementary file 7 — Supplementary Data 4 [file 42003_2024_5790_MOESM7_ESM.xlsx]

## Sheet: 1.Low_L81.specific.markers
	p_val	avg_log2FC	pct.1	pct.2	p_val_adj	cluster	gene
LUM	0	3.59062	0.955	0.359	0	Stro	LUM
COL1A2	1.61166e-270	3.14602	0.952	0.671	3.3102e-266	Stro	COL1A2
SPARC	5.28421e-256	2.28496	0.972	0.857	1.08532e-251	Stro	SPARC
SSPN	6.46318e-256	1.88698	0.85	0.297	1.32747e-251	Stro	SSPN
COL5A2	2.74892e-244	2.0959	0.89	0.365	5.64602e-240	Stro	COL5A2
COL3A1	1.63931e-228	2.99514	0.927	0.632	3.36699e-224	Stro	COL3A1
CD99	6.10089e-214	1.36316	0.956	0.916	1.25306e-209	Stro	CD99
COL1A1	3.3418e-212	3.57546	0.853	0.507	6.86373e-208	Stro	COL1A1
SERPINF1	2.04094e-203	3.11456	0.766	0.217	4.19188e-199	Stro	SERPINF1
RPS4Y1	6.91243e-203	1.30572	0.907	0.346	1.41974e-198	Stro	RPS4Y1
COPZ2	1.62859e-194	1.47334	0.903	0.732	3.34495e-190	Stro	COPZ2
COL5A1	1.80322e-185	1.61082	0.875	0.614	3.70364e-181	Stro	COL5A1
KRT10	4.77009e-180	1.08416	0.892	0.808	9.79729e-176	Stro	KRT10
S100A16	2.27081e-175	1.10077	0.676	0.119	4.66402e-171	Stro	S100A16
MXRA8	3.53413e-174	1.69035	0.825	0.528	7.25875e-170	Stro	MXRA8
CALD1	1.427e-172	1.41904	0.93	0.718	2.93091e-168	Stro	CALD1
GJA1	3.59709e-169	1.49104	0.721	0.262	7.38806e-165	Stro	GJA1
SOD3	2.36016e-164	1.37758	0.824	0.396	4.84754e-160	Stro	SOD3
HTRA1	1.70749e-163	1.35186	0.896	0.744	3.50701e-159	Stro	HTRA1
COL11A1	5.79968e-162	1.75587	0.943	0.763	1.1912e-157	Stro	COL11A1
EFEMP2	1.98005e-159	1.17162	0.86	0.618	4.06683e-155	Stro	EFEMP2
OGN	1.83468e-158	1.90764	0.617	0.088	3.76824e-154	Stro	OGN
DAD1	1.12478e-153	0.889224	0.904	0.86	2.31018e-149	Stro	DAD1
NBL1	8.07994e-149	1.64223	0.63	0.139	1.65954e-144	Stro	NBL1
THBS2	8.09915e-147	1.95837	0.73	0.36	1.66348e-142	Stro	THBS2
DLX5	7.09013e-143	1.24219	0.644	0.206	1.45624e-138	Stro	DLX5
PCOLCE	4.0742e-142	1.39719	0.918	0.724	8.36801e-138	Stro	PCOLCE
CNN3	3.62987e-141	1.19888	0.825	0.609	7.45538e-137	Stro	CNN3
LMNA	2.76529e-137	1.19425	0.911	0.856	5.67962e-133	Stro	LMNA
COL12A1	6.39297e-136	1.63921	0.914	0.673	1.31305e-131	Stro	COL12A1
ITGA11	1.48538e-135	1.10038	0.735	0.363	3.05082e-131	Stro	ITGA11
LRRC15	2.9964e-133	1.15146	0.571	0.094	6.1543e-129	Stro	LRRC15
FGFR1	5.25763e-133	1.42368	0.862	0.709	1.07986e-128	Stro	FGFR1
ENO1	3.32758e-130	1.46924	0.936	0.902	6.83451e-126	Stro	ENO1
AEBP1	8.28508e-129	1.22795	0.938	0.778	1.70167e-124	Stro	AEBP1
CD63	8.96982e-126	0.720496	0.972	0.958	1.84231e-121	Stro	CD63
MMP2	4.73784e-125	2.06312	0.756	0.508	9.73105e-121	Stro	MMP2
S100A4	9.74227e-125	1.69426	0.847	0.574	2.00096e-120	Stro	S100A4
TMEM119	2.36725e-123	1.00756	0.525	0.066	4.86209e-119	Stro	TMEM119
FOS	2.77687e-123	1.78938	0.937	0.872	5.70341e-119	Stro	FOS
OLFML3	2.77086e-122	1.07673	0.568	0.133	5.69106e-118	Stro	OLFML3
TMEM45A	3.22944e-121	1.01673	0.786	0.566	6.63296e-117	Stro	TMEM45A
SERPINH1	1.49592e-120	1.0693	0.857	0.682	3.07246e-116	Stro	SERPINH1
OSTC	3.94336e-120	0.918528	0.89	0.829	8.09926e-116	Stro	OSTC
PPFIBP1	1.30233e-116	0.932482	0.777	0.529	2.67486e-112	Stro	PPFIBP1
GUK1	3.2011e-116	0.663067	0.931	0.92	6.57473e-112	Stro	GUK1
TWIST1	3.47435e-116	0.911383	0.58	0.162	7.13597e-112	Stro	TWIST1
2023-09-11	5.24078e-116	1.02004	0.72	0.41	1.0764e-111	Stro	2023-09-11
SUMO2	2.99948e-115	0.662737	0.916	0.893	6.16064e-111	Stro	SUMO2
MALAT1	7.99506e-115	0.698984	0.985	0.98	1.64211e-110	Stro	MALAT1
IFITM3	1.88098e-114	1.18439	0.906	0.871	3.86335e-110	Stro	IFITM3
CDH11	4.55424e-114	1.0831	0.599	0.182	9.35395e-110	Stro	CDH11
EPB41L2	1.47372e-113	0.961863	0.696	0.403	3.02688e-109	Stro	EPB41L2
PLOD2	2.18438e-112	1.08789	0.857	0.68	4.48649e-108	Stro	PLOD2
RAB2A	3.69088e-112	0.717325	0.871	0.837	7.58071e-108	Stro	RAB2A
TUBA1A	1.92169e-111	1.38916	0.85	0.734	3.94696e-107	Stro	TUBA1A
PPIB	2.30326e-111	0.80413	0.957	0.934	4.73066e-107	Stro	PPIB
IFITM2	4.56713e-111	1.08491	0.715	0.39	9.38042e-107	Stro	IFITM2
CERCAM	4.67042e-111	1.09285	0.63	0.281	9.59257e-107	Stro	CERCAM
JUN	2.18053e-110	1.24128	0.936	0.873	4.47859e-106	Stro	JUN
CD81	1.12843e-109	0.669871	0.956	0.934	2.31769e-105	Stro	CD81
ARF4	1.67273e-108	0.780799	0.888	0.85	3.43562e-104	Stro	ARF4
CCDC80	1.05541e-106	0.944585	0.789	0.503	2.1677e-102	Stro	CCDC80
TPI1	2.43451e-106	0.987388	0.937	0.896	5.00024e-102	Stro	TPI1
ID3	8.78173e-106	1.64801	0.848	0.701	1.80368e-101	Stro	ID3
GNG11	6.74464e-104	0.818243	0.485	0.073	1.38528e-99	Stro	GNG11
RUNX2	9.07678e-103	0.967287	0.57	0.2	1.86428e-98	Stro	RUNX2
DPT	1.32519e-102	1.6112	0.572	0.181	2.7218e-98	Stro	DPT
EPHA3	8.72492e-102	0.667247	0.444	0.043	1.79201e-97	Stro	EPHA3
LRP1	1.64671e-101	0.845069	0.906	0.846	3.38217e-97	Stro	LRP1
LINC01116	1.03297e-99	0.588795	0.52	0.132	2.12161e-95	Stro	LINC01116
FGF7	3.54182e-98	1.26895	0.426	0.039	7.27455e-94	Stro	FGF7
TCF4	4.35227e-98	0.902071	0.733	0.494	8.93913e-94	Stro	TCF4
MLF1	3.92005e-97	0.69634	0.515	0.124	8.05139e-93	Stro	MLF1
ANXA5	7.70984e-97	0.654038	0.926	0.925	1.58352e-92	Stro	ANXA5
PRRX1	1.5671e-96	0.863856	0.711	0.462	3.21866e-92	Stro	PRRX1
CPE	3.06578e-96	1.50654	0.691	0.389	6.29682e-92	Stro	CPE
CAVIN3	6.4793e-96	0.883182	0.808	0.671	1.33078e-91	Stro	CAVIN3
FKBP10	3.64385e-95	0.794772	0.88	0.719	7.48411e-91	Stro	FKBP10
CPQ	1.89345e-94	0.802315	0.742	0.572	3.88897e-90	Stro	CPQ
CALM1	1.32666e-93	0.772793	0.944	0.935	2.72483e-89	Stro	CALM1
NNMT	3.48964e-93	1.20374	0.913	0.784	7.16737e-89	Stro	NNMT
GXYLT2	6.18379e-93	0.649638	0.469	0.103	1.27009e-88	Stro	GXYLT2
ENAH	4.41515e-92	0.843857	0.673	0.413	9.06828e-88	Stro	ENAH
HSPA1B	8.04608e-92	1.00808	0.881	0.838	1.65258e-87	Stro	HSPA1B
MMP13	1.82307e-91	2.14714	0.456	0.076	3.7444e-87	Stro	MMP13
JTB	4.53831e-91	0.683916	0.864	0.844	9.32123e-87	Stro	JTB
TIMP1	1.36399e-89	0.966116	0.961	0.88	2.80149e-85	Stro	TIMP1
SAP18	2.65276e-89	0.649103	0.911	0.9	5.44851e-85	Stro	SAP18
C1S	5.70125e-89	0.977392	0.716	0.486	1.17098e-84	Stro	C1S
P4HB	6.94593e-88	0.776361	0.959	0.913	1.42662e-83	Stro	P4HB
PLEKHA5	2.7602e-87	0.951304	0.532	0.188	5.66918e-83	Stro	PLEKHA5
OMD	2.82765e-87	1.21995	0.589	0.246	5.80771e-83	Stro	OMD
C4orf3	7.3044e-87	0.704963	0.909	0.848	1.50025e-82	Stro	C4orf3
TMEM59	1.29259e-85	0.610586	0.927	0.895	2.65484e-81	Stro	TMEM59
ABI3BP	5.81902e-85	1.04151	0.604	0.281	1.19517e-80	Stro	ABI3BP
SSR2	9.43954e-85	0.579858	0.903	0.868	1.93879e-80	Stro	SSR2
PDGFRL	1.48276e-84	1.03607	0.68	0.461	3.04543e-80	Stro	PDGFRL
VIM	1.51734e-84	0.621259	0.997	0.991	3.11647e-80	Stro	VIM
ARID5B	2.11687e-83	0.802632	0.566	0.206	4.34784e-79	Stro	ARID5B
BASP1	3.28026e-83	0.91188	0.651	0.342	6.73733e-79	Stro	BASP1
FERMT2	1.20762e-81	0.676722	0.728	0.54	2.48033e-77	Stro	FERMT2
FAM114A1	3.25356e-81	0.703844	0.782	0.64	6.68248e-77	Stro	FAM114A1
SH3PXD2A	7.74652e-81	0.764499	0.572	0.27	1.59106e-76	Stro	SH3PXD2A
ARL6IP5	1.10469e-80	0.744164	0.863	0.801	2.26892e-76	Stro	ARL6IP5
SERBP1	1.57011e-80	0.573396	0.872	0.836	3.22484e-76	Stro	SERBP1
RHOC	3.74497e-80	0.69599	0.854	0.796	7.6918e-76	Stro	RHOC
MXRA7	5.78787e-80	0.731252	0.879	0.742	1.18877e-75	Stro	MXRA7
FAT1	9.36618e-80	0.870689	0.62	0.366	1.92372e-75	Stro	FAT1
COL6A2	1.10282e-78	1.29643	0.945	0.805	2.26508e-74	Stro	COL6A2
RCN3	3.32305e-78	0.690863	0.893	0.774	6.82522e-74	Stro	RCN3
DCTN3	8.91902e-78	0.527276	0.814	0.74	1.83188e-73	Stro	DCTN3
ZFHX4	1.40678e-77	0.53737	0.348	0.024	2.88938e-73	Stro	ZFHX4
ASPH	2.42534e-77	0.627432	0.756	0.566	4.98141e-73	Stro	ASPH
ITGB5	1.9085e-76	0.724563	0.613	0.333	3.91987e-72	Stro	ITGB5
LY6E	4.17042e-76	0.959307	0.845	0.759	8.56563e-72	Stro	LY6E
DST	4.23158e-76	0.779707	0.838	0.678	8.69124e-72	Stro	DST
FN1	4.7327e-76	1.1404	0.983	0.833	9.7205e-72	Stro	FN1
CSRP2	8.20233e-76	0.832985	0.531	0.227	1.68468e-71	Stro	CSRP2
MYO1B	8.32813e-76	0.700664	0.507	0.195	1.71051e-71	Stro	MYO1B
TMA7	3.42925e-75	0.436085	0.924	0.923	7.04334e-71	Stro	TMA7
MRC2	4.46047e-75	0.724341	0.776	0.619	9.16136e-71	Stro	MRC2
COL15A1	6.05912e-75	0.786594	0.498	0.173	1.24448e-70	Stro	COL15A1
CD59	1.44064e-74	0.699075	0.845	0.773	2.95894e-70	Stro	CD59
RPL22L1	6.40209e-74	0.722855	0.88	0.844	1.31493e-69	Stro	RPL22L1
ARF1	9.72935e-74	0.512832	0.869	0.853	1.99831e-69	Stro	ARF1
LDHA	1.05517e-73	0.68736	0.957	0.93	2.16721e-69	Stro	LDHA
MGST3	2.46759e-73	0.622378	0.892	0.865	5.06818e-69	Stro	MGST3
COL6A1	7.01047e-73	1.33795	0.912	0.783	1.43988e-68	Stro	COL6A1
ANAPC16	7.41513e-73	0.571469	0.828	0.759	1.52299e-68	Stro	ANAPC16
ECM2	2.93834e-72	0.680434	0.491	0.194	6.03505e-68	Stro	ECM2
BST2	3.30413e-72	1.33168	0.616	0.294	6.78636e-68	Stro	BST2
COL8A2	5.63307e-72	0.766668	0.684	0.477	1.15698e-67	Stro	COL8A2
FXYD1	1.49661e-71	0.653276	0.688	0.361	3.07389e-67	Stro	FXYD1
FKBP7	2.16596e-71	0.70276	0.73	0.558	4.44867e-67	Stro	FKBP7
PFN2	2.21204e-71	0.549745	0.516	0.229	4.54331e-67	Stro	PFN2
BNIP3L	1.97638e-70	0.645143	0.835	0.781	4.05929e-66	Stro	BNIP3L
PGAM2	3.63785e-70	1.48734	0.443	0.134	7.47179e-66	Stro	PGAM2
STMP1	1.00707e-69	0.59596	0.786	0.708	2.06842e-65	Stro	STMP1
MARCKS	2.7152e-69	0.749432	0.759	0.523	5.57676e-65	Stro	MARCKS
COL8A1	6.68294e-69	1.27673	0.707	0.487	1.37261e-64	Stro	COL8A1
EVA1B	1.73857e-68	0.624136	0.785	0.666	3.57084e-64	Stro	EVA1B
TMEM50A	2.29758e-68	0.728904	0.767	0.673	4.719e-64	Stro	TMEM50A
ITM2B	2.99289e-68	0.476701	0.964	0.952	6.14709e-64	Stro	ITM2B
MMP14	4.59076e-68	0.816994	0.675	0.446	9.42897e-64	Stro	MMP14
ATP5IF1	9.12432e-68	0.551792	0.873	0.835	1.87404e-63	Stro	ATP5IF1
PSMB1	1.22593e-67	0.523645	0.885	0.875	2.51794e-63	Stro	PSMB1
RAB34	2.64486e-67	0.562793	0.807	0.716	5.43229e-63	Stro	RAB34
CDC42	4.91141e-67	0.472733	0.879	0.86	1.00875e-62	Stro	CDC42
PTH1R	6.11324e-67	1.43369	0.795	0.667	1.2556e-62	Stro	PTH1R
BGN	1.11867e-66	0.705384	0.967	0.797	2.29764e-62	Stro	BGN
RGS3	1.59868e-66	1.13086	0.848	0.719	3.28354e-62	Stro	RGS3
UNC5B	1.86044e-66	0.765909	0.58	0.338	3.82117e-62	Stro	UNC5B
TRPS1	2.36689e-66	0.7195	0.74	0.59	4.86135e-62	Stro	TRPS1
RCN1	3.78692e-66	0.637704	0.683	0.522	7.77795e-62	Stro	RCN1
SDC2	6.61889e-66	0.643518	0.863	0.736	1.35945e-61	Stro	SDC2
LSP1	2.25877e-65	0.674487	0.836	0.742	4.63929e-61	Stro	LSP1
SERPING1	2.36269e-65	0.753836	0.628	0.385	4.85272e-61	Stro	SERPING1
FSTL1	3.03513e-65	0.780892	0.746	0.582	6.23384e-61	Stro	FSTL1
LAMB2	5.93223e-65	0.644276	0.703	0.536	1.21842e-60	Stro	LAMB2
PDLIM2	6.95872e-65	0.648543	0.812	0.736	1.42925e-60	Stro	PDLIM2
CTNNB1	1.67226e-64	0.831258	0.807	0.714	3.43464e-60	Stro	CTNNB1
FNDC1	1.88254e-64	0.877914	0.614	0.353	3.86654e-60	Stro	FNDC1
CAPZB	2.955e-64	0.611986	0.78	0.672	6.06928e-60	Stro	CAPZB
TMEM263	1.44032e-63	0.589168	0.689	0.561	2.95827e-59	Stro	TMEM263
LOXL2	3.5886e-63	0.928465	0.659	0.443	7.37063e-59	Stro	LOXL2
TP53I13	3.88884e-63	0.572977	0.728	0.605	7.98729e-59	Stro	TP53I13
PTPRD	4.38031e-63	0.544107	0.321	0.043	8.99672e-59	Stro	PTPRD
MFAP2	1.60279e-62	0.47409	0.377	0.084	3.29197e-58	Stro	MFAP2
SFRP4	1.89333e-62	2.17209	0.333	0.053	3.88871e-58	Stro	SFRP4
DUSP1	1.16564e-61	0.930147	0.896	0.851	2.39411e-57	Stro	DUSP1
SEC31A	5.82561e-61	0.600847	0.707	0.583	1.19652e-56	Stro	SEC31A
IBSP	6.1937e-61	3.79733	0.394	0.118	1.27213e-56	Stro	IBSP
ASPN	6.25535e-61	2.65668	0.393	0.118	1.28479e-56	Stro	ASPN
CD151	6.28782e-61	0.63331	0.793	0.714	1.29146e-56	Stro	CD151
HSPG2	6.4133e-61	0.784326	0.74	0.543	1.31723e-56	Stro	HSPG2
TAX1BP3	7.08645e-61	0.493369	0.402	0.119	1.45549e-56	Stro	TAX1BP3
VGLL4	7.81864e-61	0.646682	0.708	0.582	1.60587e-56	Stro	VGLL4
SRSF5	9.63767e-61	0.627281	0.884	0.861	1.97948e-56	Stro	SRSF5
MYL9	4.84075e-60	0.922509	0.737	0.598	9.94242e-56	Stro	MYL9
PDGFC	5.55069e-60	0.550171	0.49	0.224	1.14006e-55	Stro	PDGFC
WNT5B	1.59818e-59	0.468437	0.33	0.06	3.28251e-55	Stro	WNT5B
KDELR2	2.34665e-59	0.528549	0.905	0.876	4.81978e-55	Stro	KDELR2
EMP1	3.57411e-59	0.750898	0.739	0.594	7.34086e-55	Stro	EMP1
MEG3	4.59615e-59	0.878696	0.309	0.04	9.44002e-55	Stro	MEG3
FILIP1L	5.45271e-59	0.627464	0.419	0.12	1.11993e-54	Stro	FILIP1L
BICC1	5.60893e-58	0.531872	0.448	0.188	1.15202e-53	Stro	BICC1
FZD1	6.39824e-58	0.506708	0.421	0.15	1.31413e-53	Stro	FZD1
SOCS3	6.42186e-58	0.938942	0.811	0.695	1.31899e-53	Stro	SOCS3
VCAN	7.03006e-58	1.35836	0.499	0.236	1.4439e-53	Stro	VCAN
SNX3	7.75037e-58	0.458276	0.887	0.87	1.59185e-53	Stro	SNX3
NDUFA12	9.56674e-58	0.494382	0.756	0.669	1.96491e-53	Stro	NDUFA12
CDC42EP1	1.43723e-57	0.525309	0.524	0.293	2.95192e-53	Stro	CDC42EP1
LAYN	1.57908e-57	0.484533	0.391	0.124	3.24328e-53	Stro	LAYN
P3H1	5.00043e-57	0.583764	0.62	0.409	1.02704e-52	Stro	P3H1
PLS3	6.88128e-57	0.648777	0.545	0.315	1.41335e-52	Stro	PLS3
SNX7	8.64982e-57	0.523432	0.542	0.323	1.77659e-52	Stro	SNX7
CADM1	1.17464e-56	0.652976	0.48	0.23	2.41259e-52	Stro	CADM1
VPS28	1.80696e-56	0.490031	0.803	0.771	3.71131e-52	Stro	VPS28
TCEA3	2.20893e-56	0.579176	0.613	0.445	4.53693e-52	Stro	TCEA3
IFT57	5.52849e-56	0.513828	0.639	0.485	1.1355e-51	Stro	IFT57
IGFBP5	1.21374e-55	1.27709	0.441	0.157	2.49289e-51	Stro	IGFBP5
CCND2	1.60122e-55	0.65524	0.508	0.248	3.28875e-51	Stro	CCND2
FBLN1	4.15692e-55	1.92359	0.434	0.187	8.5379e-51	Stro	FBLN1
TNFAIP6	6.32313e-55	0.521136	0.322	0.061	1.29871e-50	Stro	TNFAIP6
NENF	7.86641e-55	0.464381	0.876	0.845	1.61568e-50	Stro	NENF
FAM162A	1.25081e-54	1.02665	0.858	0.803	2.56904e-50	Stro	FAM162A
SMCO4	1.83308e-54	0.551278	0.588	0.401	3.76497e-50	Stro	SMCO4
AP2M1	2.11826e-54	0.494891	0.798	0.756	4.35068e-50	Stro	AP2M1
SEMA5A	3.94529e-54	0.561784	0.311	0.054	8.10323e-50	Stro	SEMA5A
SELENOF	5.58764e-54	0.555488	0.664	0.528	1.14765e-49	Stro	SELENOF
LIMA1	9.15892e-54	0.685685	0.611	0.425	1.88115e-49	Stro	LIMA1
PSD	2.38987e-53	0.39168	0.334	0.081	4.90856e-49	Stro	PSD
RGS16	4.3791e-53	1.28998	0.676	0.485	8.99422e-49	Stro	RGS16
GSTM3	4.48948e-53	0.513034	0.614	0.446	9.22095e-49	Stro	GSTM3
AHNAK	7.75398e-53	0.597234	0.869	0.837	1.59259e-48	Stro	AHNAK
LEPROT	1.80124e-52	0.518435	0.726	0.621	3.69957e-48	Stro	LEPROT
FBN1	4.20387e-52	0.831046	0.73	0.568	8.63434e-48	Stro	FBN1
NDUFB4	5.52863e-52	0.451053	0.863	0.83	1.13552e-47	Stro	NDUFB4
TAGLN2	1.20889e-51	0.617952	0.752	0.684	2.48294e-47	Stro	TAGLN2
TFG	1.99692e-51	0.523988	0.718	0.634	4.10148e-47	Stro	TFG
GTF2H5	2.39348e-51	0.486383	0.713	0.632	4.91598e-47	Stro	GTF2H5
SRPX	2.89381e-51	0.791743	0.786	0.666	5.9436e-47	Stro	SRPX
UBE2E3	2.91237e-51	0.537029	0.727	0.627	5.98172e-47	Stro	UBE2E3
ADAMTS2	3.39792e-51	0.422687	0.328	0.08	6.97898e-47	Stro	ADAMTS2
BHLHE41	7.32335e-51	0.76685	0.706	0.594	1.50414e-46	Stro	BHLHE41
DKK3	9.35872e-51	0.845826	0.69	0.595	1.92219e-46	Stro	DKK3
FXYD6	1.33473e-50	0.765733	0.756	0.676	2.7414e-46	Stro	FXYD6
TMEM258	1.44693e-50	0.428115	0.897	0.846	2.97185e-46	Stro	TMEM258
AKR7A2	1.5025e-50	0.51401	0.684	0.572	3.08599e-46	Stro	AKR7A2
CAMTA1	2.08214e-50	0.46362	0.789	0.745	4.27651e-46	Stro	CAMTA1
VCAM1	2.17756e-50	0.537714	0.274	0.037	4.47249e-46	Stro	VCAM1
TAGLN	2.33122e-50	1.97654	0.546	0.328	4.78809e-46	Stro	TAGLN
MSRB3	4.19648e-50	0.500848	0.516	0.305	8.61915e-46	Stro	MSRB3
MCRIP1	6.11845e-50	0.497243	0.693	0.58	1.25667e-45	Stro	MCRIP1
VEGFB	6.55253e-50	0.5586	0.735	0.607	1.34582e-45	Stro	VEGFB
LMO7	8.89595e-50	0.522006	0.465	0.236	1.82714e-45	Stro	LMO7
VKORC1	1.0028e-49	0.624299	0.928	0.85	2.05964e-45	Stro	VKORC1
GLT8D1	2.91699e-49	0.510839	0.616	0.486	5.99122e-45	Stro	GLT8D1
HNRNPDL	2.97767e-49	0.430847	0.905	0.9	6.11585e-45	Stro	HNRNPDL
TMEM14B	6.2718e-49	0.428069	0.782	0.734	1.28816e-44	Stro	TMEM14B
FAM229B	2.19868e-48	0.463948	0.582	0.427	4.51587e-44	Stro	FAM229B
TMED2	3.84923e-48	0.47559	0.728	0.654	7.90594e-44	Stro	TMED2
PNISR	4.88818e-48	0.479006	0.799	0.731	1.00398e-43	Stro	PNISR
ROBO1	6.9184e-48	0.297899	0.268	0.036	1.42097e-43	Stro	ROBO1
NME3	1.04462e-47	0.493733	0.786	0.712	2.14554e-43	Stro	NME3
BEX3	2.59911e-47	0.536931	0.806	0.745	5.33832e-43	Stro	BEX3
PALLD	3.23798e-47	0.664122	0.549	0.378	6.65049e-43	Stro	PALLD
PYCR1	4.35328e-47	0.564972	0.694	0.626	8.9412e-43	Stro	PYCR1
P4HA1	4.55064e-47	0.697478	0.848	0.794	9.34656e-43	Stro	P4HA1
ESD	9.81457e-47	0.484578	0.716	0.625	2.01581e-42	Stro	ESD
ECM1	1.81425e-46	0.562621	0.46	0.217	3.72629e-42	Stro	ECM1
FAT3	2.55701e-46	0.397286	0.269	0.044	5.25184e-42	Stro	FAT3
HLA-C	4.69667e-46	0.451713	0.909	0.895	9.64649e-42	Stro	HLA-C
PDGFRA	1.3495e-45	0.479713	0.361	0.132	2.77174e-41	Stro	PDGFRA
TMEM98	1.82544e-45	0.482348	0.679	0.555	3.74928e-41	Stro	TMEM98
GOPC	6.53186e-45	0.474078	0.616	0.493	1.34158e-40	Stro	GOPC
FRMD6	1.42133e-44	0.732017	0.586	0.438	2.91928e-40	Stro	FRMD6
C1QTNF7	1.77793e-44	0.477835	0.276	0.058	3.6517e-40	Stro	C1QTNF7
RSRP1	2.31564e-44	0.590928	0.804	0.785	4.7561e-40	Stro	RSRP1
GAS6	2.59e-44	0.614798	0.83	0.767	5.31961e-40	Stro	GAS6
MINOS1	4.28414e-44	0.394457	0.83	0.821	8.7992e-40	Stro	MINOS1
CREB3L1	6.04084e-44	0.51033	0.463	0.258	1.24073e-39	Stro	CREB3L1
FYN	1.12687e-43	0.389228	0.392	0.172	2.31448e-39	Stro	FYN
COL6A3	1.21667e-43	0.969426	0.812	0.687	2.49892e-39	Stro	COL6A3
GALNT1	2.04358e-43	0.603209	0.757	0.687	4.19731e-39	Stro	GALNT1
ZNF667-AS1	2.23324e-43	0.391999	0.495	0.271	4.58684e-39	Stro	ZNF667-AS1
CRISPLD1	2.29315e-43	0.937712	0.556	0.375	4.70991e-39	Stro	CRISPLD1
FAP	3.08677e-43	0.591087	0.572	0.371	6.33992e-39	Stro	FAP
MXRA5	3.58448e-43	0.716123	0.544	0.38	7.36216e-39	Stro	MXRA5
SLC44A1	4.60803e-43	0.527401	0.483	0.291	9.46442e-39	Stro	SLC44A1
WWTR1	5.03757e-43	0.553613	0.72	0.581	1.03467e-38	Stro	WWTR1
ADK	6.90358e-43	0.470884	0.552	0.405	1.41793e-38	Stro	ADK
FOXP1	7.92066e-43	0.38417	0.43	0.194	1.62682e-38	Stro	FOXP1
RASSF8	8.0559e-43	0.454534	0.431	0.223	1.6546e-38	Stro	RASSF8
ANXA2	1.10002e-42	0.486962	0.939	0.933	2.25932e-38	Stro	ANXA2
LUZP1	1.94538e-42	0.520982	0.648	0.542	3.99562e-38	Stro	LUZP1
PEBP1	4.21515e-42	0.388922	0.9	0.889	8.6575e-38	Stro	PEBP1
ILK	5.70128e-42	0.46827	0.616	0.486	1.17099e-37	Stro	ILK
PPIC	9.07525e-42	0.54973	0.869	0.8	1.86397e-37	Stro	PPIC
PGK1	1.17827e-41	0.710254	0.894	0.878	2.42004e-37	Stro	PGK1
THOC7	1.22871e-41	0.409952	0.709	0.636	2.52365e-37	Stro	THOC7
ZSCAN18	1.47627e-41	0.362389	0.353	0.133	3.0321e-37	Stro	ZSCAN18
ATP5F1C	2.6748e-41	0.324758	0.8	0.781	5.49377e-37	Stro	ATP5F1C
VAMP2	4.37304e-41	0.5085	0.707	0.636	8.98178e-37	Stro	VAMP2
PKM	4.89611e-41	0.526942	0.958	0.936	1.00561e-36	Stro	PKM
IFI27L2	6.3544e-41	0.430041	0.819	0.791	1.30513e-36	Stro	IFI27L2
EGR1	1.06277e-40	0.712991	0.866	0.803	2.18282e-36	Stro	EGR1
RBM25	2.31939e-40	0.444374	0.758	0.702	4.7638e-36	Stro	RBM25
ANKRD65	2.32484e-40	0.431189	0.432	0.246	4.77498e-36	Stro	ANKRD65
TMEM30A	3.90388e-40	0.487032	0.657	0.558	8.01819e-36	Stro	TMEM30A
SF3B5	7.65007e-40	0.408691	0.786	0.76	1.57125e-35	Stro	SF3B5
OAT	8.38136e-40	0.430383	0.612	0.495	1.72145e-35	Stro	OAT
LMAN1	8.48519e-40	0.533791	0.773	0.733	1.74277e-35	Stro	LMAN1
CAMK2D	9.46292e-40	0.50869	0.509	0.352	1.94359e-35	Stro	CAMK2D
TNFRSF18	1.03728e-39	0.452997	0.33	0.121	2.13046e-35	Stro	TNFRSF18
STAT3	1.48641e-39	0.520595	0.669	0.58	3.05293e-35	Stro	STAT3
FAT4	1.89097e-39	0.342334	0.252	0.052	3.88387e-35	Stro	FAT4
CFH	1.96684e-39	0.614453	0.569	0.37	4.03968e-35	Stro	CFH
CRELD1	2.05752e-39	0.451693	0.57	0.44	4.22594e-35	Stro	CRELD1
SYTL2	3.13694e-39	0.362152	0.292	0.088	6.44297e-35	Stro	SYTL2
CNBP	5.47915e-39	0.444541	0.832	0.797	1.12536e-34	Stro	CNBP
SAR1A	8.333e-39	0.44343	0.745	0.707	1.71152e-34	Stro	SAR1A
RGS2	8.73201e-39	0.501552	0.606	0.428	1.79347e-34	Stro	RGS2
ACTA2	9.72432e-39	0.958056	0.258	0.057	1.99728e-34	Stro	ACTA2
PDLIM3	1.44151e-38	0.562916	0.279	0.081	2.96072e-34	Stro	PDLIM3
SMOC1	1.78893e-38	0.785541	0.476	0.312	3.67428e-34	Stro	SMOC1
PLIN3	1.93366e-38	0.481334	0.687	0.625	3.97155e-34	Stro	PLIN3
IFI27	2.90617e-38	1.01597	0.318	0.095	5.96898e-34	Stro	IFI27
DNAJB4	3.33103e-38	0.646393	0.66	0.587	6.8416e-34	Stro	DNAJB4
ADM	5.73299e-38	0.612041	0.497	0.263	1.1775e-33	Stro	ADM
DLC1	7.43765e-38	0.462043	0.579	0.427	1.52762e-33	Stro	DLC1
PRDX4	9.4383e-38	0.521695	0.915	0.835	1.93853e-33	Stro	PRDX4
C1R	9.77813e-38	0.72814	0.525	0.351	2.00833e-33	Stro	C1R
HOXD-AS2	1.10202e-37	0.307111	0.327	0.125	2.26343e-33	Stro	HOXD-AS2
SRP9	1.10406e-37	0.370385	0.833	0.792	2.26764e-33	Stro	SRP9
P4HA3	1.18609e-37	0.323287	0.292	0.092	2.43611e-33	Stro	P4HA3
SIX2	1.25113e-37	0.378751	0.316	0.119	2.56969e-33	Stro	SIX2
DDX5	1.45032e-37	0.299924	0.911	0.905	2.97881e-33	Stro	DDX5
OLFML2B	2.07972e-37	0.825614	0.324	0.119	4.27155e-33	Stro	OLFML2B
NXN	2.60098e-37	0.325624	0.307	0.104	5.34216e-33	Stro	NXN
SFPQ	2.88652e-37	0.398579	0.835	0.803	5.92863e-33	Stro	SFPQ
DSEL	3.09186e-37	0.569847	0.561	0.427	6.35037e-33	Stro	DSEL
IFI16	3.44622e-37	0.476076	0.565	0.378	7.0782e-33	Stro	IFI16
VCL	5.47046e-37	0.41578	0.415	0.219	1.12358e-32	Stro	VCL
CALR	8.26512e-37	0.436525	0.936	0.933	1.69757e-32	Stro	CALR
PDGFRB	8.52206e-37	0.556801	0.363	0.169	1.75035e-32	Stro	PDGFRB
FEZ1	1.31552e-36	0.317979	0.356	0.149	2.70195e-32	Stro	FEZ1
TNFRSF1A	2.11108e-36	0.42291	0.643	0.54	4.33595e-32	Stro	TNFRSF1A
CCNL1	2.7619e-36	0.495316	0.796	0.774	5.67268e-32	Stro	CCNL1
ACTN1	4.21331e-36	0.528601	0.63	0.523	8.65371e-32	Stro	ACTN1
MAGED2	4.56004e-36	0.456588	0.806	0.744	9.36587e-32	Stro	MAGED2
COMMD6	4.77198e-36	0.333565	0.928	0.911	9.80117e-32	Stro	COMMD6
ARL2	4.78412e-36	0.397561	0.7	0.635	9.8261e-32	Stro	ARL2
BAD	5.13591e-36	0.400272	0.699	0.637	1.05486e-31	Stro	BAD
VAMP5	8.39425e-36	0.546663	0.647	0.538	1.7241e-31	Stro	VAMP5
ARL1	1.29901e-35	0.390974	0.743	0.711	2.66804e-31	Stro	ARL1
JDP2	1.44284e-35	0.321116	0.579	0.424	2.96345e-31	Stro	JDP2
ACBD3	1.71552e-35	0.400639	0.688	0.619	3.5235e-31	Stro	ACBD3
SMOC2	2.22637e-35	0.644151	0.676	0.516	4.57275e-31	Stro	SMOC2
CDK2AP1	3.8007e-35	0.458607	0.742	0.664	7.80626e-31	Stro	CDK2AP1
IFI6	5.23144e-35	1.04918	0.725	0.603	1.07448e-30	Stro	IFI6
TMEM179B	7.79311e-35	0.424314	0.659	0.572	1.60063e-30	Stro	TMEM179B
HNRNPH3	9.24104e-35	0.418053	0.763	0.737	1.89802e-30	Stro	HNRNPH3
CYR61	1.04631e-34	0.784371	0.818	0.679	2.14902e-30	Stro	CYR61
COX7A2	1.75357e-34	0.310733	0.897	0.883	3.60166e-30	Stro	COX7A2
GINM1	1.78339e-34	0.370967	0.645	0.573	3.6629e-30	Stro	GINM1
PDLIM7	1.94957e-34	0.491517	0.514	0.361	4.00423e-30	Stro	PDLIM7
LHFPL6	2.18962e-34	0.465744	0.349	0.159	4.49727e-30	Stro	LHFPL6
MXD4	2.48972e-34	0.430699	0.718	0.67	5.11363e-30	Stro	MXD4
IFITM1	2.80846e-34	0.750582	0.581	0.453	5.76829e-30	Stro	IFITM1
KIAA1217	4.0322e-34	0.505473	0.414	0.241	8.28174e-30	Stro	KIAA1217
BEND6	6.34258e-34	0.343277	0.349	0.163	1.3027e-29	Stro	BEND6
MAP4	7.33639e-34	0.456461	0.666	0.587	1.50682e-29	Stro	MAP4
EEA1	8.94132e-34	0.446784	0.537	0.394	1.83646e-29	Stro	EEA1
CPNE3	1.00348e-33	0.426457	0.586	0.484	2.06105e-29	Stro	CPNE3
JUNB	1.26759e-33	0.695531	0.96	0.956	2.60351e-29	Stro	JUNB
PRSS23	1.29438e-33	1.14784	0.656	0.592	2.65852e-29	Stro	PRSS23
MTDH	1.38783e-33	0.385977	0.838	0.808	2.85046e-29	Stro	MTDH
SLC29A1	2.12036e-33	0.684871	0.531	0.395	4.35502e-29	Stro	SLC29A1
TBL1XR1	2.19264e-33	0.426766	0.615	0.523	4.50347e-29	Stro	TBL1XR1
ANKRD28	2.32072e-33	0.562186	0.568	0.45	4.76653e-29	Stro	ANKRD28
TNC	2.4224e-33	0.561672	0.751	0.543	4.97536e-29	Stro	TNC
MAP1A	7.37738e-33	0.305324	0.309	0.121	1.51524e-28	Stro	MAP1A
MDK	9.42897e-33	0.738171	0.317	0.133	1.93662e-28	Stro	MDK
SH3BP5	1.13851e-32	0.411162	0.566	0.404	2.33838e-28	Stro	SH3BP5
PPP1R12A	1.15594e-32	0.346842	0.497	0.322	2.37418e-28	Stro	PPP1R12A
NBDY	1.25082e-32	0.365499	0.749	0.707	2.56905e-28	Stro	NBDY
PLXDC2	1.26339e-32	0.481597	0.66	0.561	2.59488e-28	Stro	PLXDC2
GSTA4	1.72223e-32	0.376355	0.434	0.283	3.53729e-28	Stro	GSTA4
ARL3	2.8395e-32	0.379844	0.669	0.587	5.83205e-28	Stro	ARL3
FGFR2	3.96243e-32	0.576169	0.385	0.219	8.13844e-28	Stro	FGFR2
CTTN	5.84044e-32	0.452158	0.624	0.546	1.19957e-27	Stro	CTTN
A1BG	8.4205e-32	0.368157	0.29	0.1	1.72949e-27	Stro	A1BG
SFRP2	1.04235e-31	2.10168	0.355	0.176	2.14088e-27	Stro	SFRP2
LTBP1	1.21795e-31	0.516945	0.559	0.397	2.50155e-27	Stro	LTBP1
ZBTB20	1.57091e-31	0.481473	0.696	0.619	3.22649e-27	Stro	ZBTB20
C11orf58	2.36039e-31	0.366515	0.855	0.839	4.84801e-27	Stro	C11orf58
ITGBL1	4.26973e-31	0.538407	0.637	0.469	8.76959e-27	Stro	ITGBL1
GPSM2	5.17754e-31	0.415146	0.319	0.144	1.06341e-26	Stro	GPSM2
GOLGA8A	5.21241e-31	0.362303	0.326	0.144	1.07058e-26	Stro	GOLGA8A
CLIC4	6.18696e-31	0.440536	0.669	0.598	1.27074e-26	Stro	CLIC4
CRNDE	7.1419e-31	0.432334	0.751	0.654	1.46687e-26	Stro	CRNDE
HMGN3	8.72726e-31	0.391411	0.68	0.617	1.79249e-26	Stro	HMGN3
LTBP3	8.83891e-31	0.473783	0.65	0.572	1.81542e-26	Stro	LTBP3
WASF2	1.18282e-30	0.365723	0.766	0.753	2.4294e-26	Stro	WASF2
ANKRD10	1.61891e-30	0.409713	0.624	0.527	3.32508e-26	Stro	ANKRD10
SPCS1	1.65505e-30	0.340548	0.881	0.843	3.39931e-26	Stro	SPCS1
PDIA5	1.80573e-30	0.292155	0.357	0.186	3.70879e-26	Stro	PDIA5
FLRT2	2.47263e-30	0.379322	0.423	0.261	5.07854e-26	Stro	FLRT2
SYNE1	2.78196e-30	0.514693	0.632	0.537	5.71388e-26	Stro	SYNE1
AHI1	3.18308e-30	0.472732	0.666	0.6	6.53772e-26	Stro	AHI1
RNF7	3.92818e-30	0.350367	0.847	0.814	8.06808e-26	Stro	RNF7
PPA1	5.00776e-30	0.406272	0.678	0.617	1.02854e-25	Stro	PPA1
COX6A1	5.82068e-30	0.258371	0.849	0.846	1.19551e-25	Stro	COX6A1
FOXC1	6.17684e-30	0.517889	0.681	0.579	1.26866e-25	Stro	FOXC1
C1QTNF1	6.44591e-30	0.317554	0.298	0.127	1.32393e-25	Stro	C1QTNF1
SOX4	6.6525e-30	0.668282	0.71	0.629	1.36636e-25	Stro	SOX4
FAM3C	1.24414e-29	0.460527	0.673	0.629	2.55535e-25	Stro	FAM3C
STXBP6	1.47518e-29	0.355473	0.363	0.201	3.02988e-25	Stro	STXBP6
PSMA1	1.48896e-29	0.391549	0.693	0.677	3.05817e-25	Stro	PSMA1
MIR22HG	1.99228e-29	0.487456	0.684	0.63	4.09195e-25	Stro	MIR22HG
CUEDC2	2.01475e-29	0.361542	0.614	0.538	4.13809e-25	Stro	CUEDC2
PSMB6	2.84042e-29	0.321532	0.789	0.775	5.83393e-25	Stro	PSMB6
C12orf57	3.0418e-29	0.378424	0.903	0.814	6.24754e-25	Stro	C12orf57
MAGED1	4.80272e-29	0.399552	0.594	0.497	9.86431e-25	Stro	MAGED1
SLC39A13	1.29266e-28	0.391738	0.542	0.428	2.655e-24	Stro	SLC39A13
REEP3	1.31399e-28	0.433573	0.551	0.464	2.6988e-24	Stro	REEP3
PTTG1IP	1.62574e-28	0.446275	0.884	0.845	3.33911e-24	Stro	PTTG1IP
ILF2	1.72269e-28	0.34302	0.704	0.68	3.53824e-24	Stro	ILF2
GPX7	1.98978e-28	0.307745	0.329	0.165	4.08681e-24	Stro	GPX7
OS9	2.69119e-28	0.39858	0.813	0.79	5.52743e-24	Stro	OS9
HCFC1R1	2.89766e-28	0.45642	0.783	0.764	5.9515e-24	Stro	HCFC1R1
TLN1	3.08831e-28	0.353017	0.661	0.561	6.34308e-24	Stro	TLN1
KRTCAP2	5.26148e-28	0.383902	0.772	0.763	1.08065e-23	Stro	KRTCAP2
TSPAN9	7.12578e-28	0.269987	0.255	0.094	1.46356e-23	Stro	TSPAN9
SPCS2	8.60027e-28	0.339815	0.802	0.784	1.76641e-23	Stro	SPCS2
GALNT5	1.07627e-27	0.326323	0.37	0.212	2.21055e-23	Stro	GALNT5
FBXO32	1.27586e-27	0.468109	0.361	0.201	2.62048e-23	Stro	FBXO32
PRSS35	1.37146e-27	0.407425	0.277	0.115	2.81685e-23	Stro	PRSS35
MAFB	1.62182e-27	0.365052	0.642	0.503	3.33105e-23	Stro	MAFB
CBX1	1.6742e-27	0.345707	0.552	0.45	3.43863e-23	Stro	CBX1
CAVIN1	1.70575e-27	0.501973	0.723	0.661	3.50345e-23	Stro	CAVIN1
TRA2B	3.6736e-27	0.343573	0.597	0.491	7.54521e-23	Stro	TRA2B
ANKRD35	4.42896e-27	0.4172	0.428	0.299	9.09665e-23	Stro	ANKRD35
MARVELD1	4.47273e-27	0.399998	0.525	0.423	9.18654e-23	Stro	MARVELD1
HYI	4.9813e-27	0.333715	0.485	0.355	1.02311e-22	Stro	HYI
GLT8D2	6.81315e-27	0.470709	0.578	0.495	1.39935e-22	Stro	GLT8D2
SH3D19	7.51203e-27	0.274645	0.308	0.147	1.5429e-22	Stro	SH3D19
CDC42BPA	1.19541e-26	0.348622	0.435	0.291	2.45525e-22	Stro	CDC42BPA
RAP1B	1.30023e-26	0.316981	0.658	0.599	2.67053e-22	Stro	RAP1B
PRDX5	1.3787e-26	0.278183	0.881	0.852	2.8317e-22	Stro	PRDX5
TPM2	1.68616e-26	0.490106	0.893	0.777	3.46321e-22	Stro	TPM2
EPDR1	2.48249e-26	0.34816	0.315	0.156	5.09879e-22	Stro	EPDR1
TIMM8B	2.63533e-26	0.346021	0.669	0.63	5.41271e-22	Stro	TIMM8B
MSRB2	2.7383e-26	0.311918	0.639	0.595	5.6242e-22	Stro	MSRB2
SCFD1	3.16369e-26	0.325671	0.511	0.402	6.49789e-22	Stro	SCFD1
VASN	3.28304e-26	0.42714	0.72	0.621	6.74304e-22	Stro	VASN
C1orf123	3.80349e-26	0.352845	0.602	0.558	7.81199e-22	Stro	C1orf123
ATP5MC1	3.94918e-26	0.26213	0.776	0.762	8.11123e-22	Stro	ATP5MC1
ENY2	4.15047e-26	0.278836	0.795	0.794	8.52466e-22	Stro	ENY2
TMCO1	6.67924e-26	0.335914	0.713	0.695	1.37185e-21	Stro	TMCO1
MRFAP1	8.14235e-26	0.340058	0.798	0.79	1.67236e-21	Stro	MRFAP1
RBPJ	8.88652e-26	0.360104	0.615	0.537	1.8252e-21	Stro	RBPJ
CDK14	8.96039e-26	0.323621	0.357	0.204	1.84037e-21	Stro	CDK14
MPC2	9.02656e-26	0.313847	0.741	0.712	1.85396e-21	Stro	MPC2
RASAL2	9.54093e-26	0.361061	0.442	0.309	1.95961e-21	Stro	RASAL2
P3H4	1.35923e-25	0.414495	0.531	0.424	2.79173e-21	Stro	P3H4
SRSF11	1.63719e-25	0.335208	0.766	0.734	3.36263e-21	Stro	SRSF11
PLPP1	1.91512e-25	0.399955	0.572	0.453	3.93347e-21	Stro	PLPP1
CMIP	2.83529e-25	0.361036	0.424	0.288	5.8234e-21	Stro	CMIP
FAM89B	2.88912e-25	0.349783	0.515	0.415	5.93396e-21	Stro	FAM89B
DEGS1	3.1452e-25	0.380969	0.563	0.473	6.45994e-21	Stro	DEGS1
ZEB1	3.30594e-25	0.391111	0.42	0.29	6.79007e-21	Stro	ZEB1
MFSD10	4.10539e-25	0.331698	0.617	0.552	8.43207e-21	Stro	MFSD10
COL4A2	4.249e-25	0.550187	0.289	0.137	8.72703e-21	Stro	COL4A2
NREP	6.08152e-25	0.420521	0.436	0.315	1.24908e-20	Stro	NREP
BRD2	6.77449e-25	0.382848	0.708	0.665	1.39141e-20	Stro	BRD2
RARS2	7.8666e-25	0.295117	0.469	0.349	1.61572e-20	Stro	RARS2
CDKN1C	8.18855e-25	0.409774	0.486	0.367	1.68185e-20	Stro	CDKN1C
DDAH2	9.1142e-25	0.340892	0.588	0.493	1.87197e-20	Stro	DDAH2
SLC39A4	1.20925e-24	0.305101	0.42	0.286	2.48369e-20	Stro	SLC39A4
MDFI	1.27288e-24	0.500242	0.775	0.666	2.61436e-20	Stro	MDFI
MRPL43	1.68275e-24	0.340404	0.643	0.612	3.4562e-20	Stro	MRPL43
ODF2L	1.7318e-24	0.365616	0.413	0.285	3.55695e-20	Stro	ODF2L
BMP1	2.45987e-24	0.316872	0.352	0.208	5.05233e-20	Stro	BMP1
FLNB	3.3923e-24	0.39504	0.458	0.336	6.96744e-20	Stro	FLNB
IVNS1ABP	8.92987e-24	0.34376	0.541	0.411	1.83411e-19	Stro	IVNS1ABP
PAFAH1B1	9.50399e-24	0.371628	0.617	0.579	1.95202e-19	Stro	PAFAH1B1
ARF5	1.62068e-23	0.334017	0.7	0.691	3.32871e-19	Stro	ARF5
MYO1D	1.99163e-23	0.422663	0.502	0.397	4.0906e-19	Stro	MYO1D
CUTC	2.42293e-23	0.257015	0.335	0.192	4.97646e-19	Stro	CUTC
COPZ1	2.56764e-23	0.300893	0.64	0.605	5.27367e-19	Stro	COPZ1
NDUFAF3	2.76401e-23	0.277105	0.703	0.649	5.677e-19	Stro	NDUFAF3
MIER1	3.00975e-23	0.316338	0.461	0.345	6.18173e-19	Stro	MIER1
AC100810.1	3.26295e-23	0.308273	0.529	0.446	6.70176e-19	Stro	AC100810.1
MAP4K5	3.29805e-23	0.328093	0.462	0.348	6.77387e-19	Stro	MAP4K5
KAZALD1	4.01841e-23	0.255475	0.26	0.119	8.25341e-19	Stro	KAZALD1
DNAJC15	4.58528e-23	0.316703	0.695	0.692	9.4177e-19	Stro	DNAJC15
CD47	8.75244e-23	0.317574	0.652	0.583	1.79766e-18	Stro	CD47
YWHAZ	9.06678e-23	0.284785	0.771	0.758	1.86223e-18	Stro	YWHAZ
OGFOD3	1.00359e-22	0.353263	0.527	0.453	2.06128e-18	Stro	OGFOD3
NDUFC1	1.11028e-22	0.310896	0.838	0.822	2.2804e-18	Stro	NDUFC1
MAF1	1.4113e-22	0.290467	0.531	0.435	2.89866e-18	Stro	MAF1
TRIQK	1.42614e-22	0.315866	0.42	0.304	2.92915e-18	Stro	TRIQK
UBE2N	1.4286e-22	0.307831	0.598	0.546	2.93421e-18	Stro	UBE2N
HP1BP3	1.49898e-22	0.363834	0.649	0.621	3.07874e-18	Stro	HP1BP3
ING1	1.93116e-22	0.403185	0.574	0.495	3.9664e-18	Stro	ING1
TLE4	2.267e-22	0.396929	0.607	0.542	4.6562e-18	Stro	TLE4
PUF60	2.34959e-22	0.288413	0.571	0.51	4.82583e-18	Stro	PUF60
AIG1	2.49055e-22	0.350689	0.653	0.626	5.11534e-18	Stro	AIG1
PTS	2.69166e-22	0.346237	0.626	0.611	5.52839e-18	Stro	PTS
GMDS	2.73794e-22	0.350056	0.427	0.319	5.62346e-18	Stro	GMDS
THRAP3	3.46737e-22	0.330359	0.661	0.618	7.12162e-18	Stro	THRAP3
NOL7	4.30061e-22	0.28835	0.753	0.739	8.83303e-18	Stro	NOL7
VEGFA	4.59693e-22	0.80149	0.756	0.701	9.44164e-18	Stro	VEGFA
RSRC2	4.78138e-22	0.360941	0.67	0.639	9.82047e-18	Stro	RSRC2
PPP3CA	5.04708e-22	0.433407	0.609	0.56	1.03662e-17	Stro	PPP3CA
FKBP2	5.38917e-22	0.314889	0.815	0.803	1.10688e-17	Stro	FKBP2
GABARAPL2	6.08377e-22	0.359013	0.901	0.889	1.24954e-17	Stro	GABARAPL2
COL16A1	8.08852e-22	0.498761	0.719	0.657	1.6613e-17	Stro	COL16A1
FOSB	1.5983e-21	0.528661	0.907	0.89	3.28276e-17	Stro	FOSB
LAMB1	1.8897e-21	0.393811	0.361	0.229	3.88127e-17	Stro	LAMB1
ACTR10	1.96204e-21	0.323533	0.592	0.548	4.02984e-17	Stro	ACTR10
TTC3	2.00756e-21	0.33883	0.867	0.831	4.12332e-17	Stro	TTC3
S100A10	2.05821e-21	0.422453	0.956	0.953	4.22735e-17	Stro	S100A10
CSDE1	2.09651e-21	0.314119	0.793	0.791	4.30601e-17	Stro	CSDE1
SLC39A7	2.46206e-21	0.310904	0.611	0.577	5.05683e-17	Stro	SLC39A7
CAPN2	2.52198e-21	0.335146	0.512	0.418	5.1799e-17	Stro	CAPN2
MIA3	3.49766e-21	0.306035	0.547	0.467	7.18384e-17	Stro	MIA3
NDUFC2	3.50041e-21	0.269476	0.832	0.812	7.1895e-17	Stro	NDUFC2
RNASEH2C	3.7411e-21	0.29105	0.741	0.737	7.68384e-17	Stro	RNASEH2C
GAPDH	3.93226e-21	0.739621	0.997	0.993	8.07647e-17	Stro	GAPDH
PPDPF	4.06847e-21	0.426786	0.932	0.871	8.35623e-17	Stro	PPDPF
IRX3	4.1868e-21	0.328201	0.293	0.164	8.59927e-17	Stro	IRX3
TMEM9	6.31429e-21	0.334836	0.529	0.468	1.29689e-16	Stro	TMEM9
KIFAP3	8.07484e-21	0.308267	0.364	0.245	1.65849e-16	Stro	KIFAP3
TUBB2A	8.91177e-21	0.447488	0.819	0.803	1.83039e-16	Stro	TUBB2A
PRKAR1A	9.03952e-21	0.383144	0.645	0.622	1.85663e-16	Stro	PRKAR1A
KANK2	9.92181e-21	0.305655	0.363	0.231	2.03784e-16	Stro	KANK2
MYC	1.10324e-20	0.799048	0.554	0.479	2.26595e-16	Stro	MYC
TIMP2	1.13445e-20	0.296871	0.857	0.837	2.33004e-16	Stro	TIMP2
CLMP	1.18153e-20	0.385142	0.555	0.458	2.42675e-16	Stro	CLMP
FSCN1	1.20731e-20	0.338847	0.716	0.697	2.47969e-16	Stro	FSCN1
CTHRC1	1.29025e-20	0.694841	0.773	0.672	2.65005e-16	Stro	CTHRC1
HOXB2	1.38961e-20	0.327634	0.56	0.483	2.85411e-16	Stro	HOXB2
ID1	1.62979e-20	0.601412	0.849	0.746	3.34742e-16	Stro	ID1
ALDOC	1.74571e-20	0.412528	0.387	0.286	3.58551e-16	Stro	ALDOC
TPST1	1.81306e-20	0.435332	0.602	0.542	3.72385e-16	Stro	TPST1
HDDC2	1.98529e-20	0.329058	0.639	0.612	4.07758e-16	Stro	HDDC2
KIF5B	2.58588e-20	0.287482	0.689	0.677	5.31114e-16	Stro	KIF5B
BDH2	2.58811e-20	0.271121	0.374	0.251	5.31572e-16	Stro	BDH2
CCDC12	2.68778e-20	0.265071	0.39	0.275	5.52043e-16	Stro	CCDC12
NT5C	2.85518e-20	0.307285	0.544	0.47	5.86426e-16	Stro	NT5C
TMBIM4	3.27241e-20	0.268059	0.806	0.801	6.72121e-16	Stro	TMBIM4
NDUFAF8	3.4635e-20	0.3451	0.706	0.694	7.11368e-16	Stro	NDUFAF8
MMP23B	4.90725e-20	0.521104	0.49	0.388	1.0079e-15	Stro	MMP23B
PLOD1	5.21436e-20	0.47638	0.6	0.532	1.07098e-15	Stro	PLOD1
HSPB1	5.64824e-20	0.537574	0.929	0.918	1.16009e-15	Stro	HSPB1
POLR2H	6.29655e-20	0.307866	0.634	0.588	1.29325e-15	Stro	POLR2H
ITGAE	6.98017e-20	0.285848	0.447	0.343	1.43366e-15	Stro	ITGAE
PARVA	7.11535e-20	0.326687	0.395	0.29	1.46142e-15	Stro	PARVA
TADA3	7.28578e-20	0.307081	0.556	0.507	1.49643e-15	Stro	TADA3
RFLNB	1.27161e-19	0.320381	0.334	0.209	2.61175e-15	Stro	RFLNB
PGM3	1.28538e-19	0.326357	0.511	0.435	2.64004e-15	Stro	PGM3
SERTAD4-AS1	1.29196e-19	0.416176	0.536	0.467	2.65356e-15	Stro	SERTAD4-AS1
CTSF	1.34628e-19	0.327333	0.713	0.639	2.76513e-15	Stro	CTSF
HPF1	1.47293e-19	0.282378	0.484	0.397	3.02524e-15	Stro	HPF1
BOD1L1	1.92596e-19	0.331688	0.566	0.512	3.95573e-15	Stro	BOD1L1
MYOF	2.45545e-19	0.34506	0.421	0.324	5.04324e-15	Stro	MYOF
TBPL1	2.5615e-19	0.289918	0.384	0.275	5.26106e-15	Stro	TBPL1
SCARB2	3.41429e-19	0.298247	0.668	0.632	7.01261e-15	Stro	SCARB2
TNNT3	4.03914e-19	0.87646	0.742	0.674	8.296e-15	Stro	TNNT3
TGFBR2	4.54352e-19	0.442006	0.504	0.424	9.33194e-15	Stro	TGFBR2
TMX1	4.8069e-19	0.329057	0.471	0.393	9.87289e-15	Stro	TMX1
TM9SF3	5.27385e-19	0.307398	0.63	0.599	1.0832e-14	Stro	TM9SF3
COPS4	7.84072e-19	0.267239	0.433	0.339	1.6104e-14	Stro	COPS4
PTK7	7.99219e-19	0.316471	0.407	0.305	1.64152e-14	Stro	PTK7
ARL4D	8.13142e-19	0.36233	0.409	0.299	1.67011e-14	Stro	ARL4D
VPS25	1.06645e-18	0.294356	0.51	0.447	2.19039e-14	Stro	VPS25
KRAS	1.10884e-18	0.29604	0.525	0.469	2.27744e-14	Stro	KRAS
CCT2	1.21651e-18	0.27353	0.576	0.505	2.49859e-14	Stro	CCT2
GPAA1	1.31827e-18	0.299572	0.669	0.626	2.7076e-14	Stro	GPAA1
ASAP1	1.53584e-18	0.330076	0.457	0.357	3.15446e-14	Stro	ASAP1
TPBG	2.4852e-18	0.336302	0.359	0.255	5.10435e-14	Stro	TPBG
CHMP2B	2.52252e-18	0.291321	0.544	0.491	5.181e-14	Stro	CHMP2B
POLR3GL	2.87239e-18	0.279954	0.531	0.479	5.89961e-14	Stro	POLR3GL
FBLN7	3.14015e-18	0.35992	0.48	0.383	6.44956e-14	Stro	FBLN7
COPB2	4.39983e-18	0.288531	0.586	0.558	9.03681e-14	Stro	COPB2
BCKDHB	4.82664e-18	0.257359	0.29	0.173	9.91343e-14	Stro	BCKDHB
BCAT1	5.05616e-18	0.469723	0.574	0.547	1.03848e-13	Stro	BCAT1
MIR210HG	8.91507e-18	0.384053	0.339	0.231	1.83107e-13	Stro	MIR210HG
DEPP1	1.23363e-17	0.521268	0.334	0.212	2.53375e-13	Stro	DEPP1
STX8	1.33813e-17	0.266856	0.499	0.427	2.74839e-13	Stro	STX8
AK2	1.33825e-17	0.346308	0.611	0.581	2.74864e-13	Stro	AK2
GNG12	1.40228e-17	0.27093	0.48	0.409	2.88015e-13	Stro	GNG12
BCL7C	1.55e-17	0.269775	0.699	0.68	3.18354e-13	Stro	BCL7C
PAPSS1	1.55057e-17	0.348142	0.548	0.505	3.18472e-13	Stro	PAPSS1
SCP2	1.84172e-17	0.297682	0.621	0.607	3.78271e-13	Stro	SCP2
GLRX5	2.54406e-17	0.276989	0.592	0.539	5.22525e-13	Stro	GLRX5
UAP1	3.06043e-17	0.396398	0.645	0.604	6.28581e-13	Stro	UAP1
ISG15	4.91088e-17	0.890521	0.63	0.566	1.00865e-12	Stro	ISG15
SUMO3	4.91509e-17	0.279235	0.68	0.667	1.00951e-12	Stro	SUMO3
ARL4A	5.6013e-17	0.27819	0.492	0.379	1.15045e-12	Stro	ARL4A
NR2F2	8.79924e-17	0.340802	0.265	0.148	1.80728e-12	Stro	NR2F2
CFAP20	1.53613e-16	0.344313	0.562	0.494	3.15506e-12	Stro	CFAP20
FLNA	1.63828e-16	0.338337	0.734	0.726	3.36486e-12	Stro	FLNA
RAI14	1.7471e-16	0.352752	0.331	0.225	3.58837e-12	Stro	RAI14
DPCD	1.79366e-16	0.335725	0.519	0.478	3.684e-12	Stro	DPCD
RAB18	1.94287e-16	0.286735	0.55	0.517	3.99046e-12	Stro	RAB18
SDHD	2.1404e-16	0.258179	0.607	0.599	4.39617e-12	Stro	SDHD
CFAP97	2.21618e-16	0.282306	0.533	0.488	4.5518e-12	Stro	CFAP97
SCX	2.44069e-16	0.650194	0.422	0.35	5.01293e-12	Stro	SCX
LRPAP1	2.49394e-16	0.277208	0.838	0.806	5.12231e-12	Stro	LRPAP1
SERTAD4	2.59747e-16	0.375305	0.32	0.219	5.33494e-12	Stro	SERTAD4
SH3GLB1	2.63846e-16	0.25662	0.686	0.682	5.41914e-12	Stro	SH3GLB1
AC068888.1	2.72998e-16	0.283335	0.305	0.202	5.60711e-12	Stro	AC068888.1
P3H3	2.97671e-16	0.322521	0.557	0.483	6.11387e-12	Stro	P3H3
TRIP11	3.25796e-16	0.313667	0.518	0.46	6.69153e-12	Stro	TRIP11
COX20	4.21421e-16	0.275498	0.603	0.572	8.65557e-12	Stro	COX20
TMEM134	4.70736e-16	0.306733	0.609	0.602	9.66844e-12	Stro	TMEM134
HNRNPR	7.8124e-16	0.290492	0.612	0.599	1.60459e-11	Stro	HNRNPR
TIAL1	8.14713e-16	0.257356	0.575	0.538	1.67334e-11	Stro	TIAL1
HOTAIRM1	9.10471e-16	0.426838	0.546	0.5	1.87002e-11	Stro	HOTAIRM1
SRI	9.19466e-16	0.283298	0.803	0.797	1.88849e-11	Stro	SRI
SEC23A	1.03464e-15	0.306419	0.453	0.386	2.12506e-11	Stro	SEC23A
ZNF503	1.09136e-15	0.375571	0.564	0.523	2.24155e-11	Stro	ZNF503
CLN5	1.18807e-15	0.268015	0.411	0.324	2.44019e-11	Stro	CLN5
SMIM10L1	1.67132e-15	0.254586	0.534	0.494	3.43272e-11	Stro	SMIM10L1
ACADVL	2.08509e-15	0.26337	0.701	0.685	4.28257e-11	Stro	ACADVL
ANAPC5	2.17567e-15	0.276943	0.566	0.551	4.46862e-11	Stro	ANAPC5
TGFB1I1	2.96515e-15	0.403384	0.586	0.566	6.09012e-11	Stro	TGFB1I1
MYO6	3.21511e-15	0.262247	0.29	0.188	6.6035e-11	Stro	MYO6
EPC1	3.47898e-15	0.302361	0.551	0.512	7.14547e-11	Stro	EPC1
LPP	3.55787e-15	0.297811	0.457	0.383	7.30752e-11	Stro	LPP
TMEM99	5.20757e-15	0.265453	0.381	0.3	1.06958e-10	Stro	TMEM99
CCSER2	5.59368e-15	0.304661	0.541	0.507	1.14889e-10	Stro	CCSER2
LMO4	6.2931e-15	0.340091	0.679	0.671	1.29254e-10	Stro	LMO4
COMMD3	7.68393e-15	0.277096	0.526	0.49	1.5782e-10	Stro	COMMD3
FKBP11	8.57309e-15	0.362962	0.498	0.465	1.76083e-10	Stro	FKBP11
CRYAB	1.33489e-14	0.886975	0.799	0.691	2.74174e-10	Stro	CRYAB
SHISA5	1.37272e-14	0.276608	0.416	0.346	2.81943e-10	Stro	SHISA5
ARGLU1	1.38778e-14	0.299169	0.632	0.628	2.85035e-10	Stro	ARGLU1
EPS8	1.66668e-14	0.271857	0.422	0.336	3.42319e-10	Stro	EPS8
TCTN1	1.68397e-14	0.26732	0.449	0.376	3.4587e-10	Stro	TCTN1
SSSCA1	2.07168e-14	0.256552	0.46	0.405	4.25503e-10	Stro	SSSCA1
GNB1	2.60966e-14	0.258419	0.584	0.538	5.35997e-10	Stro	GNB1
TENT5A	2.77332e-14	0.399564	0.675	0.657	5.69611e-10	Stro	TENT5A
SF1	3.25604e-14	0.259683	0.609	0.595	6.68759e-10	Stro	SF1
ITGA10	3.27813e-14	0.328109	0.523	0.455	6.73295e-10	Stro	ITGA10
ERI3	4.52652e-14	0.250157	0.502	0.464	9.29701e-10	Stro	ERI3
ARCN1	5.52147e-14	0.28582	0.545	0.517	1.13405e-09	Stro	ARCN1
CSRNP1	7.90069e-14	0.252194	0.595	0.546	1.62272e-09	Stro	CSRNP1
IGFBP4	9.12926e-14	0.413735	0.385	0.26	1.87506e-09	Stro	IGFBP4
CHIC2	1.04717e-13	0.272175	0.526	0.492	2.15078e-09	Stro	CHIC2
SRSF10	1.20617e-13	0.278247	0.647	0.643	2.47735e-09	Stro	SRSF10
TUSC1	1.58407e-13	0.293598	0.502	0.464	3.25353e-09	Stro	TUSC1
LAMC1	1.59091e-13	0.279636	0.313	0.223	3.26757e-09	Stro	LAMC1
DECR1	1.68265e-13	0.271407	0.525	0.503	3.456e-09	Stro	DECR1
SCPEP1	2.42485e-13	0.301066	0.531	0.475	4.9804e-09	Stro	SCPEP1
RYK	2.6814e-13	0.281262	0.383	0.313	5.50734e-09	Stro	RYK
UBL3	2.77381e-13	0.298003	0.58	0.573	5.69712e-09	Stro	UBL3
MEF2C	2.77998e-13	0.360467	0.496	0.427	5.70981e-09	Stro	MEF2C
CNIH1	2.88993e-13	0.297979	0.511	0.488	5.93563e-09	Stro	CNIH1
ACBD6	3.30349e-13	0.276643	0.514	0.49	6.78503e-09	Stro	ACBD6
LAPTM4B	3.38039e-13	0.261596	0.411	0.342	6.94298e-09	Stro	LAPTM4B
DYNC2H1	3.53934e-13	0.254375	0.256	0.163	7.26945e-09	Stro	DYNC2H1
WASL	4.56495e-13	0.258329	0.555	0.551	9.37596e-09	Stro	WASL
LOXL1	4.56833e-13	0.391702	0.388	0.309	9.3829e-09	Stro	LOXL1
SLC38A10	6.3631e-13	0.265387	0.434	0.361	1.30692e-08	Stro	SLC38A10
DESI2	7.65314e-13	0.272891	0.48	0.427	1.57188e-08	Stro	DESI2
PAWR	7.91575e-13	0.279518	0.311	0.218	1.62582e-08	Stro	PAWR
TOB1	9.19834e-13	0.310545	0.606	0.599	1.88925e-08	Stro	TOB1
MBTPS1	1.01601e-12	0.280715	0.553	0.528	2.08679e-08	Stro	MBTPS1
SEC24D	1.16657e-12	0.265957	0.401	0.328	2.39603e-08	Stro	SEC24D
LMCD1	1.17856e-12	0.34587	0.5	0.434	2.42065e-08	Stro	LMCD1
OXR1	1.24479e-12	0.27372	0.401	0.333	2.55668e-08	Stro	OXR1
ZNF292	1.51941e-12	0.293083	0.424	0.349	3.12071e-08	Stro	ZNF292
EPHA2	1.64886e-12	0.252051	0.295	0.204	3.3866e-08	Stro	EPHA2
ATL3	1.84524e-12	0.277019	0.383	0.313	3.78995e-08	Stro	ATL3
NOL3	2.91742e-12	0.517516	0.64	0.619	5.99209e-08	Stro	NOL3
COL18A1	3.03863e-12	0.590819	0.39	0.313	6.24103e-08	Stro	COL18A1
UGDH	4.24999e-12	0.272234	0.394	0.331	8.72906e-08	Stro	UGDH
NFKBIZ	4.56799e-12	0.282067	0.481	0.395	9.3822e-08	Stro	NFKBIZ
IFT20	5.78846e-12	0.2527	0.639	0.629	1.18889e-07	Stro	IFT20
ZFYVE21	6.44723e-12	0.322721	0.606	0.576	1.3242e-07	Stro	ZFYVE21
SMARCA1	8.63699e-12	0.262707	0.409	0.352	1.77395e-07	Stro	SMARCA1
GALNS	9.99355e-12	0.286445	0.479	0.452	2.05258e-07	Stro	GALNS
MED13	1.06407e-11	0.274438	0.4	0.327	2.1855e-07	Stro	MED13
PDGFA	1.56635e-11	0.310019	0.412	0.345	3.21713e-07	Stro	PDGFA
MYL6B	1.82871e-11	0.266809	0.682	0.667	3.756e-07	Stro	MYL6B
ID4	1.95244e-11	0.502021	0.487	0.42	4.01011e-07	Stro	ID4
BNIP3	2.15793e-11	0.58446	0.78	0.774	4.43216e-07	Stro	BNIP3
PDLIM5	3.66712e-11	0.283413	0.467	0.413	7.5319e-07	Stro	PDLIM5
CALCOCO2	3.81243e-11	0.279928	0.408	0.351	7.83036e-07	Stro	CALCOCO2
NUDT4	9.51068e-11	0.292118	0.479	0.447	1.9534e-06	Stro	NUDT4
PPP1CC	1.07773e-10	0.255543	0.497	0.477	2.21354e-06	Stro	PPP1CC
UBR5	2.22838e-10	0.267006	0.358	0.286	4.57687e-06	Stro	UBR5
KDM5B	2.48246e-10	0.273141	0.402	0.351	5.09873e-06	Stro	KDM5B
BBX	3.07364e-10	0.293437	0.501	0.491	6.31296e-06	Stro	BBX
THBS3	4.29232e-10	0.34112	0.48	0.42	8.816e-06	Stro	THBS3
CHD9	6.32096e-10	0.252559	0.671	0.67	1.29826e-05	Stro	CHD9
CA9	8.16071e-10	0.736053	0.428	0.381	1.67613e-05	Stro	CA9
HILPDA	8.54678e-10	0.473791	0.359	0.286	1.75542e-05	Stro	HILPDA
SHC1	1.1098e-09	0.268373	0.439	0.406	2.27941e-05	Stro	SHC1
NRN1	1.28163e-09	0.640604	0.767	0.717	2.63234e-05	Stro	NRN1
DTWD1	2.25971e-09	0.267117	0.54	0.535	4.64121e-05	Stro	DTWD1
MACF1	2.9435e-09	0.272167	0.587	0.565	6.04564e-05	Stro	MACF1
ZMAT3	3.08046e-09	0.264602	0.421	0.378	6.32695e-05	Stro	ZMAT3
MATN2	4.68728e-09	0.346136	0.503	0.463	9.6272e-05	Stro	MATN2
PRICKLE1	5.00079e-09	0.255936	0.268	0.202	0.000102711	Stro	PRICKLE1
SGCD	5.92497e-09	0.270348	0.422	0.388	0.000121693	Stro	SGCD
C9orf3	7.05679e-09	0.258564	0.827	0.732	0.000144939	Stro	C9orf3
2023-09-04	8.49542e-09	0.292576	0.406	0.367	0.000174487	Stro	2023-09-04
PPP2R2A	1.34661e-08	0.265513	0.426	0.401	0.000276581	Stro	PPP2R2A
EMID1	1.70967e-08	0.312454	0.268	0.204	0.00035115	Stro	EMID1
ST3GAL4	1.72383e-08	0.263316	0.435	0.413	0.000354057	Stro	ST3GAL4
COL14A1	2.18796e-08	0.614846	0.506	0.485	0.000449385	Stro	COL14A1
ANTXR1	3.70418e-08	0.463407	0.408	0.385	0.000760802	Stro	ANTXR1
ADAMTS1	3.953e-08	0.403343	0.256	0.192	0.000811906	Stro	ADAMTS1
NKTR	6.58861e-08	0.266101	0.412	0.372	0.00135323	Stro	NKTR
PCMTD1	1.39767e-07	0.258655	0.509	0.508	0.00287067	Stro	PCMTD1
SGMS2	1.81236e-07	0.250751	0.28	0.225	0.0037224	Stro	SGMS2
CTNNAL1	2.18511e-07	0.254158	0.497	0.488	0.00448801	Stro	CTNNAL1
SENP6	3.33602e-07	0.258469	0.468	0.464	0.00685186	Stro	SENP6
CRIP2	3.64618e-07	0.32235	0.596	0.585	0.0074889	Stro	CRIP2
NOTCH2	6.39515e-07	0.280351	0.414	0.398	0.013135	Stro	NOTCH2
MIR222HG	7.75606e-07	0.299792	0.323	0.268	0.0159302	Stro	MIR222HG
DDR2	9.06731e-07	0.253407	0.624	0.599	0.0186234	Stro	DDR2
RIN2	1.28275e-06	0.324047	0.416	0.395	0.0263464	Stro	RIN2
BEX2	8.06307e-298	1.42421	0.735	0.041	1.65607e-293	L81-2	BEX2
LCN2	1.4445e-244	1.73798	0.582	0.029	2.96686e-240	L81-2	LCN2
S100P	2.09478e-226	0.890201	0.597	0.035	4.30247e-222	L81-2	S100P
INHA	1.11806e-192	0.977518	0.546	0.036	2.29639e-188	L81-2	INHA
TNNT1	9.51505e-176	0.67812	0.383	0.015	1.9543e-171	L81-2	TNNT1
TFF3	1.23875e-162	1.0217	0.541	0.045	2.54427e-158	L81-2	TFF3
TRIB3	3.66687e-154	1.55441	0.77	0.115	7.53139e-150	L81-2	TRIB3
CHAC1	3.53629e-136	0.944058	0.73	0.114	7.26318e-132	L81-2	CHAC1
TSLP	1.69265e-127	0.545018	0.378	0.026	3.47652e-123	L81-2	TSLP
KRT8	1.47192e-123	0.671589	0.474	0.047	3.02317e-119	L81-2	KRT8
ROCR	1.16212e-119	0.463463	0.378	0.028	2.38688e-115	L81-2	ROCR
KRT18	1.24485e-106	0.585134	0.444	0.047	2.5568e-102	L81-2	KRT18
KCNG1	7.49776e-104	0.382969	0.393	0.037	1.53996e-99	L81-2	KCNG1
AL355974.2	6.4908e-100	0.327022	0.403	0.042	1.33315e-95	L81-2	AL355974.2
GCHFR	1.29957e-99	0.805363	0.709	0.146	2.66918e-95	L81-2	GCHFR
FAM69C	6.4649e-87	0.469231	0.49	0.072	1.32783e-82	L81-2	FAM69C
MTHFD2	2.69534e-86	1.20595	0.888	0.324	5.53595e-82	L81-2	MTHFD2
CES2	7.33978e-85	0.860069	0.628	0.135	1.50752e-80	L81-2	CES2
SHC2	9.42168e-84	0.537615	0.638	0.131	1.93512e-79	L81-2	SHC2
SH3BGR	1.15636e-80	0.601474	0.531	0.097	2.37504e-76	L81-2	SH3BGR
HSPB7	6.52883e-80	0.698705	0.449	0.066	1.34096e-75	L81-2	HSPB7
BMP7	1.62096e-77	0.265144	0.327	0.035	3.32928e-73	L81-2	BMP7
MAOB	1.10709e-75	0.376543	0.418	0.061	2.27385e-71	L81-2	MAOB
ISG20	2.97009e-74	0.656644	0.658	0.157	6.10028e-70	L81-2	ISG20
ABLIM3	2.5668e-73	0.283713	0.398	0.055	5.27195e-69	L81-2	ABLIM3
AC074387.1	1.43274e-72	0.305924	0.403	0.059	2.94271e-68	L81-2	AC074387.1
NUPR1	1.38036e-71	1.40215	0.99	0.822	2.83513e-67	L81-2	NUPR1
PSAT1	9.16064e-71	0.589732	0.658	0.156	1.8815e-66	L81-2	PSAT1
VILL	6.76601e-69	0.482648	0.561	0.119	1.38967e-64	L81-2	VILL
NEBL	2.75698e-68	0.36574	0.485	0.09	5.66256e-64	L81-2	NEBL
LPO	6.9215e-66	0.637805	0.495	0.094	1.42161e-61	L81-2	LPO
RPS27	7.67087e-66	0.814709	1	0.983	1.57552e-61	L81-2	RPS27
RPUSD2	1.22544e-65	0.325515	0.536	0.11	2.51693e-61	L81-2	RPUSD2
ILF3-DT	6.65018e-65	0.669839	0.73	0.225	1.36588e-60	L81-2	ILF3-DT
SPAG4	2.09473e-64	0.842047	0.847	0.314	4.30236e-60	L81-2	SPAG4
MAD1L1	1.17782e-62	0.765134	0.796	0.3	2.41913e-58	L81-2	MAD1L1
RBCK1	1.27411e-62	1.01674	0.913	0.508	2.6169e-58	L81-2	RBCK1
MED10	2.00714e-62	0.932608	0.959	0.671	4.12247e-58	L81-2	MED10
DNAJB9	4.2856e-61	1.07657	0.862	0.413	8.80219e-57	L81-2	DNAJB9
COX7A2L	6.92777e-59	0.873322	0.995	0.825	1.42289e-54	L81-2	COX7A2L
RP9	2.92023e-58	0.49807	0.684	0.203	5.99786e-54	L81-2	RP9
GDF15	7.74184e-56	0.610354	0.444	0.088	1.5901e-51	L81-2	GDF15
AC108134.2	1.02119e-55	0.483503	0.434	0.086	2.09742e-51	L81-2	AC108134.2
EPB41L4A-AS1	2.479e-55	1.12046	0.969	0.647	5.09162e-51	L81-2	EPB41L4A-AS1
CD3EAP	3.83731e-55	0.309412	0.418	0.08	7.88146e-51	L81-2	CD3EAP
HSPA9	4.95625e-54	1.06605	0.934	0.625	1.01796e-49	L81-2	HSPA9
DSP	2.64916e-53	0.259081	0.301	0.044	5.44112e-49	L81-2	DSP
IMPA2	1.86422e-51	0.389147	0.52	0.129	3.82893e-47	L81-2	IMPA2
SERINC2	1.94423e-51	0.279485	0.388	0.075	3.99325e-47	L81-2	SERINC2
LARP6	4.37169e-51	1.00215	0.939	0.566	8.97901e-47	L81-2	LARP6
TGFA	4.24601e-50	0.356586	0.582	0.158	8.72087e-46	L81-2	TGFA
CSNK2A2	7.08196e-50	0.63673	0.832	0.377	1.45456e-45	L81-2	CSNK2A2
RPL9	8.82445e-50	0.724387	1	0.973	1.81245e-45	L81-2	RPL9
TNFAIP8L3	2.93801e-49	0.278523	0.434	0.092	6.03438e-45	L81-2	TNFAIP8L3
KISS1R	3.41099e-49	0.559215	0.49	0.117	7.00583e-45	L81-2	KISS1R
UBE2M	7.26961e-49	0.751333	0.959	0.743	1.4931e-44	L81-2	UBE2M
SLC35E1	6.31686e-48	0.552456	0.77	0.296	1.29742e-43	L81-2	SLC35E1
CXorf40A	2.12069e-47	0.284441	0.474	0.114	4.35569e-43	L81-2	CXorf40A
FAM210B	4.31756e-47	0.576176	0.837	0.353	8.86783e-43	L81-2	FAM210B
NT5C3A	1.7689e-46	0.540183	0.658	0.219	3.63315e-42	L81-2	NT5C3A
LRIF1	8.20607e-46	0.565816	0.74	0.278	1.68544e-41	L81-2	LRIF1
ATF5	1.07646e-44	0.997272	0.73	0.293	2.21095e-40	L81-2	ATF5
DNAJA3	1.57898e-44	0.370771	0.531	0.147	3.24306e-40	L81-2	DNAJA3
MKNK2	3.61279e-44	0.665727	0.776	0.334	7.42031e-40	L81-2	MKNK2
FAU	3.61665e-44	0.565488	1	0.98	7.42825e-40	L81-2	FAU
LINC00662	6.10311e-44	0.53495	0.587	0.191	1.25352e-39	L81-2	LINC00662
SMDT1	1.40891e-43	0.783229	0.964	0.72	2.89375e-39	L81-2	SMDT1
GARS	6.44045e-43	0.761248	0.867	0.491	1.3228e-38	L81-2	GARS
SNU13	8.702e-43	0.669929	0.974	0.822	1.7873e-38	L81-2	SNU13
CYCS	2.17006e-42	0.916704	0.939	0.706	4.45709e-38	L81-2	CYCS
CEBPG	5.57353e-42	0.495576	0.74	0.302	1.14475e-37	L81-2	CEBPG
ZNF581	6.03159e-42	0.459367	0.658	0.238	1.23883e-37	L81-2	ZNF581
RPL21	6.32906e-42	0.648518	1	0.966	1.29993e-37	L81-2	RPL21
SMOX	4.03664e-41	0.547649	0.679	0.27	8.29085e-37	L81-2	SMOX
CCT6A	4.22943e-41	0.77715	0.934	0.629	8.68683e-37	L81-2	CCT6A
UQCRFS1	7.43692e-41	0.57616	0.944	0.667	1.52747e-36	L81-2	UQCRFS1
ATF4	8.23781e-41	0.736952	0.959	0.837	1.69196e-36	L81-2	ATF4
ZMYND8	8.34767e-41	0.274837	0.561	0.166	1.71453e-36	L81-2	ZMYND8
PDK4	1.08478e-40	0.523471	0.418	0.102	2.22803e-36	L81-2	PDK4
TMEM238	1.23969e-40	0.400399	0.536	0.165	2.5462e-36	L81-2	TMEM238
LRRK1	3.30137e-40	0.281179	0.367	0.083	6.78067e-36	L81-2	LRRK1
RPS29	3.73846e-40	0.634226	1	0.937	7.67842e-36	L81-2	RPS29
CA12	9.58881e-40	0.591284	0.648	0.246	1.96944e-35	L81-2	CA12
NPAS2	1.79008e-39	0.269318	0.454	0.12	3.67666e-35	L81-2	NPAS2
RNASEH1	5.212e-39	0.445306	0.668	0.256	1.07049e-34	L81-2	RNASEH1
SYT8	4.99852e-38	0.279527	0.372	0.089	1.02665e-33	L81-2	SYT8
BUD23	6.3141e-38	0.598354	0.923	0.557	1.29685e-33	L81-2	BUD23
NRG2	6.84179e-38	0.270979	0.418	0.107	1.40524e-33	L81-2	NRG2
RPS19BP1	7.33019e-38	0.710115	0.949	0.755	1.50555e-33	L81-2	RPS19BP1
NR1D1	2.52063e-37	0.297918	0.617	0.2	5.17712e-33	L81-2	NR1D1
ASNS	2.57207e-37	0.281163	0.474	0.133	5.28278e-33	L81-2	ASNS
GPT2	4.3683e-37	0.320166	0.485	0.142	8.97206e-33	L81-2	GPT2
RAB11FIP4	7.79599e-37	0.321235	0.5	0.153	1.60122e-32	L81-2	RAB11FIP4
VDAC1	1.31973e-36	0.667539	0.964	0.8	2.71059e-32	L81-2	VDAC1
AC008608.2	1.43131e-36	0.282937	0.423	0.112	2.93977e-32	L81-2	AC008608.2
LIN7B	1.79913e-36	0.409005	0.546	0.185	3.69522e-32	L81-2	LIN7B
TRMT6	2.03067e-36	0.283009	0.51	0.158	4.1708e-32	L81-2	TRMT6
HABP4	2.04792e-36	0.469967	0.714	0.31	4.20623e-32	L81-2	HABP4
RPL36AL	3.16675e-36	0.554014	1	0.928	6.50419e-32	L81-2	RPL36AL
SSBP1	3.39764e-36	0.599173	0.974	0.774	6.97842e-32	L81-2	SSBP1
XBP1	3.41597e-36	0.790115	0.934	0.785	7.01606e-32	L81-2	XBP1
SLC1A5	3.87554e-36	0.615918	0.827	0.442	7.95998e-32	L81-2	SLC1A5
CFAP36	9.68546e-36	0.758123	0.929	0.669	1.9893e-31	L81-2	CFAP36
THAP7	1.13206e-35	0.411063	0.786	0.351	2.32514e-31	L81-2	THAP7
PRR34-AS1	1.25084e-35	0.250098	0.439	0.117	2.56911e-31	L81-2	PRR34-AS1
NIFK	1.67065e-35	0.550592	0.842	0.453	3.43136e-31	L81-2	NIFK
TP53RK	2.17785e-35	0.635564	0.776	0.369	4.47308e-31	L81-2	TP53RK
ZNF593	7.38897e-35	0.539548	0.781	0.397	1.51762e-30	L81-2	ZNF593
SNHG25	1.37386e-34	0.581305	0.393	0.106	2.82177e-30	L81-2	SNHG25
SQSTM1	1.57861e-34	0.761604	0.985	0.824	3.2423e-30	L81-2	SQSTM1
NARS	1.79457e-34	0.51985	0.791	0.39	3.68587e-30	L81-2	NARS
PPP1R3C	2.33957e-34	0.505977	0.602	0.226	4.80524e-30	L81-2	PPP1R3C
LONP1	3.06555e-34	0.448738	0.663	0.269	6.29634e-30	L81-2	LONP1
C16orf91	3.10374e-34	0.421591	0.719	0.31	6.37478e-30	L81-2	C16orf91
C6orf48	1.25859e-33	0.596705	0.883	0.511	2.58502e-29	L81-2	C6orf48
ADSSL1	2.0108e-33	0.380693	0.668	0.259	4.12999e-29	L81-2	ADSSL1
C19orf24	2.46728e-33	0.684276	0.908	0.575	5.06754e-29	L81-2	C19orf24
URB1-AS1	6.54503e-33	0.311487	0.49	0.159	1.34428e-28	L81-2	URB1-AS1
TUBA4A	9.114e-33	0.318185	0.617	0.223	1.87192e-28	L81-2	TUBA4A
TRIM4	1.09238e-32	0.327424	0.561	0.198	2.24363e-28	L81-2	TRIM4
SOD1	3.47951e-32	0.601851	1	0.91	7.14656e-28	L81-2	SOD1
USE1	4.65376e-32	0.522881	0.847	0.5	9.55837e-28	L81-2	USE1
RPS8	8.63994e-32	0.510234	1	0.981	1.77456e-27	L81-2	RPS8
WARS	1.0384e-31	0.280788	0.393	0.109	2.13278e-27	L81-2	WARS
ORMDL1	1.45983e-31	0.667052	0.878	0.562	2.99835e-27	L81-2	ORMDL1
KCMF1	2.32768e-31	0.605872	0.852	0.537	4.78083e-27	L81-2	KCMF1
CCT4	3.65654e-31	0.646384	0.934	0.717	7.51016e-27	L81-2	CCT4
IDH1	4.75633e-31	0.284808	0.612	0.228	9.76902e-27	L81-2	IDH1
RPL19	6.54514e-31	0.459036	1	0.991	1.34431e-26	L81-2	RPL19
EXOSC5	9.91764e-31	0.409862	0.592	0.232	2.03698e-26	L81-2	EXOSC5
AK6	1.34364e-30	0.443368	0.832	0.473	2.7597e-26	L81-2	AK6
NOP16	1.47261e-30	0.257253	0.49	0.167	3.02459e-26	L81-2	NOP16
MALSU1	1.54885e-30	0.546497	0.842	0.497	3.18118e-26	L81-2	MALSU1
NXT1	1.66134e-30	0.616593	0.934	0.656	3.41223e-26	L81-2	NXT1
HIST3H2A	2.5526e-30	0.495431	0.265	0.059	5.24279e-26	L81-2	HIST3H2A
ACAP1	2.67162e-30	0.266418	0.444	0.137	5.48724e-26	L81-2	ACAP1
RNF113A	2.70876e-30	0.320943	0.582	0.222	5.56351e-26	L81-2	RNF113A
2023-03-03	3.28404e-30	0.320278	0.628	0.242	6.7451e-26	L81-2	2023-03-03
2023-09-01	3.73959e-30	0.272743	0.536	0.189	7.68074e-26	L81-2	2023-09-01
TSN	4.40444e-30	0.450782	0.714	0.331	9.04629e-26	L81-2	TSN
SLC1A4	6.40613e-30	0.261901	0.531	0.187	1.31575e-25	L81-2	SLC1A4
TRIM52	9.2653e-30	0.253034	0.393	0.114	1.903e-25	L81-2	TRIM52
CCL28	9.83259e-30	0.253034	0.485	0.164	2.01951e-25	L81-2	CCL28
RETREG2	1.34878e-29	0.358011	0.663	0.276	2.77026e-25	L81-2	RETREG2
DTD1	1.46383e-29	0.56391	0.837	0.512	3.00655e-25	L81-2	DTD1
CCDC85B	1.46853e-29	0.55883	0.969	0.843	3.01621e-25	L81-2	CCDC85B
SNAPC5	2.30127e-29	0.36375	0.612	0.254	4.72658e-25	L81-2	SNAPC5
RPS3	2.46457e-29	0.527772	1	0.986	5.06198e-25	L81-2	RPS3
RPL27A	2.736e-29	0.56861	1	0.912	5.61946e-25	L81-2	RPL27A
DNPEP	3.01129e-29	0.265939	0.587	0.223	6.18488e-25	L81-2	DNPEP
ARMC10	3.06912e-29	0.467773	0.837	0.481	6.30367e-25	L81-2	ARMC10
MRPL46	3.58254e-29	0.302695	0.571	0.215	7.35817e-25	L81-2	MRPL46
TTC1	3.98752e-29	0.58512	0.791	0.461	8.18997e-25	L81-2	TTC1
LINC01003	5.28264e-29	0.254487	0.423	0.131	1.085e-24	L81-2	LINC01003
RAD23A	5.65895e-29	0.648018	0.959	0.746	1.16229e-24	L81-2	RAD23A
BMP2	6.9455e-29	0.786923	0.755	0.384	1.42654e-24	L81-2	BMP2
SESN2	7.15031e-29	0.382317	0.602	0.248	1.4686e-24	L81-2	SESN2
EIF2S3	8.35804e-29	0.563484	0.878	0.535	1.71666e-24	L81-2	EIF2S3
MRPL36	1.39599e-28	0.555544	0.893	0.632	2.86723e-24	L81-2	MRPL36
ATIC	1.44097e-28	0.314212	0.561	0.22	2.9596e-24	L81-2	ATIC
TRIM56	1.55069e-28	0.254904	0.423	0.133	3.18496e-24	L81-2	TRIM56
TES	1.62195e-28	0.299116	0.459	0.157	3.33132e-24	L81-2	TES
TTC32	1.72492e-28	0.376007	0.73	0.361	3.54282e-24	L81-2	TTC32
SAP30	2.182e-28	0.554666	0.862	0.539	4.48161e-24	L81-2	SAP30
THAP5	3.02363e-28	0.384914	0.684	0.314	6.21024e-24	L81-2	THAP5
IDH3A	7.67001e-28	0.292981	0.597	0.238	1.57534e-23	L81-2	IDH3A
RAB5IF	8.38087e-28	0.528683	0.867	0.543	1.72135e-23	L81-2	RAB5IF
AC093673.1	1.46258e-27	0.271519	0.474	0.164	3.004e-23	L81-2	AC093673.1
SP110	1.63714e-27	0.289457	0.546	0.211	3.36252e-23	L81-2	SP110
PNPLA4	3.69711e-27	0.255826	0.52	0.188	7.5935e-23	L81-2	PNPLA4
EIF4EBP1	3.94428e-27	0.563428	0.867	0.54	8.10116e-23	L81-2	EIF4EBP1
WDR41	4.67762e-27	0.400034	0.714	0.345	9.60736e-23	L81-2	WDR41
USP14	4.72082e-27	0.407517	0.776	0.394	9.69609e-23	L81-2	USP14
PNO1	6.46801e-27	0.449875	0.556	0.228	1.32846e-22	L81-2	PNO1
PRPF6	7.1198e-27	0.389243	0.719	0.358	1.46234e-22	L81-2	PRPF6
BZW1	1.11205e-26	0.580941	0.954	0.794	2.28404e-22	L81-2	BZW1
UBXN1	1.3493e-26	0.642379	0.954	0.737	2.77133e-22	L81-2	UBXN1
TPRG1L	2.20988e-26	0.29096	0.505	0.184	4.53887e-22	L81-2	TPRG1L
ODC1	2.51347e-26	0.598176	0.898	0.611	5.16241e-22	L81-2	ODC1
DDIT3	3.31967e-26	0.711526	0.883	0.553	6.81827e-22	L81-2	DDIT3
ZNF524	3.68764e-26	0.390172	0.663	0.307	7.57404e-22	L81-2	ZNF524
NSMCE3	4.57541e-26	0.385854	0.735	0.378	9.39744e-22	L81-2	NSMCE3
SDF2L1	5.91187e-26	0.521302	0.821	0.463	1.21424e-21	L81-2	SDF2L1
SARS	6.22352e-26	0.457913	0.893	0.55	1.27825e-21	L81-2	SARS
DNAJB2	6.23944e-26	0.443002	0.852	0.508	1.28152e-21	L81-2	DNAJB2
DGCR6L	7.44642e-26	0.458611	0.898	0.605	1.52942e-21	L81-2	DGCR6L
PANK2	8.77313e-26	0.349539	0.709	0.344	1.80191e-21	L81-2	PANK2
HSPA5	1.10649e-25	1.02305	0.969	0.886	2.27262e-21	L81-2	HSPA5
RHOQ	1.91165e-25	0.488989	0.811	0.503	3.92635e-21	L81-2	RHOQ
ARPC1A	2.00902e-25	0.51495	0.852	0.554	4.12632e-21	L81-2	ARPC1A
YWHAH	2.53436e-25	0.596617	0.862	0.58	5.20532e-21	L81-2	YWHAH
OCIAD2	2.96966e-25	0.323828	0.536	0.212	6.09938e-21	L81-2	OCIAD2
OGFR	3.44384e-25	0.295129	0.592	0.249	7.07331e-21	L81-2	OGFR
PSMA7	3.44733e-25	0.482864	0.985	0.892	7.08046e-21	L81-2	PSMA7
FAM210A	5.4498e-25	0.368042	0.653	0.319	1.11933e-20	L81-2	FAM210A
CCDC32	7.33126e-25	0.288487	0.684	0.318	1.50577e-20	L81-2	CCDC32
CSNK1A1	8.23379e-25	0.552934	0.908	0.782	1.69114e-20	L81-2	CSNK1A1
BUD31	1.32325e-24	0.521861	0.954	0.787	2.71782e-20	L81-2	BUD31
NDRG1	1.40468e-24	0.553586	0.806	0.477	2.88507e-20	L81-2	NDRG1
SLU7	1.93739e-24	0.318778	0.719	0.34	3.97921e-20	L81-2	SLU7
DNTTIP1	2.04187e-24	0.307753	0.679	0.306	4.19379e-20	L81-2	DNTTIP1
DYNLT3	2.09664e-24	0.519736	0.903	0.618	4.3063e-20	L81-2	DYNLT3
BIN1	3.36068e-24	0.276859	0.643	0.288	6.9025e-20	L81-2	BIN1
TAF7	3.70153e-24	0.458334	0.893	0.616	7.60258e-20	L81-2	TAF7
MCRIP2	3.72762e-24	0.429847	0.76	0.4	7.65615e-20	L81-2	MCRIP2
SDHAF1	4.1047e-24	0.343592	0.658	0.309	8.43064e-20	L81-2	SDHAF1
CCT7	6.77712e-24	0.511918	0.862	0.609	1.39195e-19	L81-2	CCT7
UBE2D2	8.68005e-24	0.542262	0.974	0.786	1.78279e-19	L81-2	UBE2D2
SNHG15	9.21e-24	0.392085	0.796	0.446	1.89164e-19	L81-2	SNHG15
BFAR	1.07764e-23	0.376329	0.76	0.438	2.21337e-19	L81-2	BFAR
SGTA	3.01659e-23	0.315033	0.724	0.369	6.19578e-19	L81-2	SGTA
FARSA	3.32019e-23	0.31973	0.51	0.206	6.81934e-19	L81-2	FARSA
C5orf38	3.52951e-23	0.280357	0.327	0.099	7.24927e-19	L81-2	C5orf38
HAGH	3.71631e-23	0.410497	0.73	0.397	7.63294e-19	L81-2	HAGH
RPL38	3.74104e-23	0.446291	0.995	0.928	7.68371e-19	L81-2	RPL38
HSCB	5.50733e-23	0.278017	0.628	0.291	1.13115e-18	L81-2	HSCB
UCK1	5.74779e-23	0.313821	0.582	0.253	1.18054e-18	L81-2	UCK1
SLC3A2	7.55741e-23	0.593963	0.949	0.739	1.55222e-18	L81-2	SLC3A2
RPL23A	1.11486e-22	0.433963	1	0.964	2.2898e-18	L81-2	RPL23A
RPL8	1.25409e-22	0.378102	1	0.989	2.57578e-18	L81-2	RPL8
PHYH	1.26361e-22	0.308744	0.704	0.35	2.59533e-18	L81-2	PHYH
CCM2	1.31961e-22	0.340279	0.735	0.378	2.71034e-18	L81-2	CCM2
CRIPT	1.50417e-22	0.348567	0.77	0.423	3.08942e-18	L81-2	CRIPT
DDIT4	1.93882e-22	0.646718	0.893	0.633	3.98215e-18	L81-2	DDIT4
PER2	2.21539e-22	0.37992	0.735	0.401	4.55018e-18	L81-2	PER2
CHMP4A	2.8954e-22	0.483583	0.796	0.472	5.94686e-18	L81-2	CHMP4A
GOT1	5.78372e-22	0.27242	0.541	0.231	1.18792e-17	L81-2	GOT1
DESI1	8.21495e-22	0.285349	0.633	0.292	1.68727e-17	L81-2	DESI1
IARS	1.19926e-21	0.301045	0.704	0.349	2.46316e-17	L81-2	IARS
PDCL3	1.26343e-21	0.343931	0.633	0.308	2.59496e-17	L81-2	PDCL3
CCDC71L	1.38468e-21	0.320081	0.454	0.181	2.844e-17	L81-2	CCDC71L
ARPC5L	2.08178e-21	0.52876	0.847	0.554	4.27576e-17	L81-2	ARPC5L
PPP1R7	2.15223e-21	0.392581	0.816	0.47	4.42048e-17	L81-2	PPP1R7
HAX1	2.36492e-21	0.416958	0.888	0.632	4.85731e-17	L81-2	HAX1
IMP3	2.72755e-21	0.390766	0.801	0.499	5.60212e-17	L81-2	IMP3
TPRKB	3.03518e-21	0.374427	0.745	0.395	6.23396e-17	L81-2	TPRKB
CHMP2A	4.21462e-21	0.48849	0.949	0.793	8.6564e-17	L81-2	CHMP2A
GFPT1	5.36424e-21	0.450334	0.776	0.462	1.10176e-16	L81-2	GFPT1
GFER	6.95424e-21	0.282411	0.653	0.311	1.42833e-16	L81-2	GFER
IDH3B	1.00523e-20	0.333584	0.679	0.344	2.06464e-16	L81-2	IDH3B
PRRX2	1.32547e-20	0.437632	0.75	0.415	2.72237e-16	L81-2	PRRX2
OSER1	1.61604e-20	0.398003	0.811	0.504	3.31918e-16	L81-2	OSER1
CCDC124	1.73418e-20	0.417704	0.857	0.577	3.56183e-16	L81-2	CCDC124
VOPP1	2.71765e-20	0.355155	0.73	0.401	5.58179e-16	L81-2	VOPP1
LYRM1	3.46439e-20	0.268619	0.633	0.306	7.11551e-16	L81-2	LYRM1
PCBP1	3.56844e-20	0.445124	0.913	0.788	7.32922e-16	L81-2	PCBP1
TARS	4.41758e-20	0.341816	0.74	0.423	9.07327e-16	L81-2	TARS
STK24	6.4921e-20	0.276672	0.689	0.349	1.33341e-15	L81-2	STK24
GSPT1	9.57264e-20	0.379733	0.842	0.518	1.96612e-15	L81-2	GSPT1
CCNDBP1	1.00051e-19	0.275255	0.622	0.297	2.05495e-15	L81-2	CCNDBP1
NDUFV2	1.04657e-19	0.393799	0.954	0.793	2.14955e-15	L81-2	NDUFV2
MMP24OS	1.13377e-19	0.350054	0.888	0.646	2.32866e-15	L81-2	MMP24OS
EIF3B	1.18368e-19	0.333605	0.765	0.431	2.43116e-15	L81-2	EIF3B
SPTLC1	1.23035e-19	0.377833	0.709	0.405	2.52701e-15	L81-2	SPTLC1
VAPB	1.7732e-19	0.290747	0.551	0.248	3.64198e-15	L81-2	VAPB
DNAJC2	1.81663e-19	0.332775	0.694	0.368	3.73117e-15	L81-2	DNAJC2
TOMM22	1.82212e-19	0.336997	0.806	0.498	3.74246e-15	L81-2	TOMM22
MIR4458HG	1.83116e-19	0.260117	0.531	0.231	3.76101e-15	L81-2	MIR4458HG
PARVB	1.84731e-19	0.250593	0.566	0.264	3.7942e-15	L81-2	PARVB
DARS	1.85552e-19	0.362707	0.75	0.446	3.81104e-15	L81-2	DARS
ZDHHC4	1.92631e-19	0.273214	0.679	0.353	3.95645e-15	L81-2	ZDHHC4
GPR108	2.31983e-19	0.323324	0.663	0.335	4.7647e-15	L81-2	GPR108
RNF24	2.40792e-19	0.295462	0.663	0.332	4.94563e-15	L81-2	RNF24
CDC34	2.9132e-19	0.288712	0.679	0.35	5.98342e-15	L81-2	CDC34
MRM2	4.22795e-19	0.285241	0.49	0.207	8.68378e-15	L81-2	MRM2
RPL15	7.43429e-19	0.339381	1	0.985	1.52693e-14	L81-2	RPL15
STK16	7.8298e-19	0.317979	0.724	0.399	1.60816e-14	L81-2	STK16
RTCB	8.049e-19	0.296883	0.76	0.431	1.65318e-14	L81-2	RTCB
RPL26L1	9.28601e-19	0.453986	0.847	0.553	1.90725e-14	L81-2	RPL26L1
SNTA1	1.00884e-18	0.250712	0.582	0.272	2.07205e-14	L81-2	SNTA1
FAM120AOS	1.0603e-18	0.330549	0.633	0.338	2.17775e-14	L81-2	FAM120AOS
STUB1	1.06066e-18	0.451946	0.944	0.774	2.17848e-14	L81-2	STUB1
EIF4A2	1.243e-18	0.345984	0.969	0.84	2.553e-14	L81-2	EIF4A2
GLRX2	1.2754e-18	0.298712	0.658	0.35	2.61954e-14	L81-2	GLRX2
ATP6V1E1	1.41239e-18	0.27495	0.709	0.379	2.90092e-14	L81-2	ATP6V1E1
TSR3	1.60755e-18	0.387275	0.842	0.564	3.30174e-14	L81-2	TSR3
DLGAP4	2.0728e-18	0.316287	0.668	0.358	4.25732e-14	L81-2	DLGAP4
WRB	2.21402e-18	0.361558	0.689	0.366	4.54738e-14	L81-2	WRB
GATAD1	2.68592e-18	0.311038	0.689	0.368	5.51662e-14	L81-2	GATAD1
CIRBP	3.03197e-18	0.545162	0.985	0.93	6.22736e-14	L81-2	CIRBP
SLC27A5	3.92718e-18	0.264356	0.541	0.249	8.06603e-14	L81-2	SLC27A5
BRIX1	5.12102e-18	0.329629	0.602	0.31	1.05181e-13	L81-2	BRIX1
SPG21	5.39193e-18	0.30831	0.668	0.356	1.10745e-13	L81-2	SPG21
NUBP2	6.78077e-18	0.333548	0.801	0.53	1.3927e-13	L81-2	NUBP2
STK17A	9.13296e-18	0.431689	0.765	0.462	1.87582e-13	L81-2	STK17A
LARP1	1.58203e-17	0.27487	0.673	0.351	3.24934e-13	L81-2	LARP1
SURF2	1.64942e-17	0.3491	0.561	0.277	3.38774e-13	L81-2	SURF2
LENG1	2.22955e-17	0.255565	0.526	0.245	4.57928e-13	L81-2	LENG1
NACA	2.24263e-17	0.328847	1	0.974	4.60614e-13	L81-2	NACA
PHB2	2.7962e-17	0.429756	0.939	0.748	5.74312e-13	L81-2	PHB2
ZMAT2	3.14044e-17	0.285052	0.719	0.391	6.45014e-13	L81-2	ZMAT2
OLA1	4.1948e-17	0.386754	0.796	0.526	8.61569e-13	L81-2	OLA1
LCMT1	4.47954e-17	0.315256	0.633	0.353	9.20053e-13	L81-2	LCMT1
RPL5	4.7455e-17	0.364584	1	0.978	9.74678e-13	L81-2	RPL5
YBEY	4.82054e-17	0.296906	0.735	0.442	9.9009e-13	L81-2	YBEY
FLOT1	5.14011e-17	0.455206	0.857	0.65	1.05573e-12	L81-2	FLOT1
NTMT1	6.55368e-17	0.362647	0.801	0.514	1.34606e-12	L81-2	NTMT1
NR2F6	6.89846e-17	0.305989	0.704	0.4	1.41687e-12	L81-2	NR2F6
SELENOM	8.93931e-17	0.412146	1	0.92	1.83604e-12	L81-2	SELENOM
MRPL22	9.87855e-17	0.356405	0.801	0.508	2.02895e-12	L81-2	MRPL22
FBL	1.01123e-16	0.256507	0.643	0.336	2.07696e-12	L81-2	FBL
CHD1	1.4086e-16	0.435322	0.842	0.614	2.89313e-12	L81-2	CHD1
GADD45A	1.7606e-16	0.535412	0.939	0.73	3.61609e-12	L81-2	GADD45A
PITPNA-AS1	1.85966e-16	0.262861	0.587	0.303	3.81956e-12	L81-2	PITPNA-AS1
MMADHC	1.9416e-16	0.365734	0.73	0.437	3.98786e-12	L81-2	MMADHC
PPIL3	2.01326e-16	0.259766	0.653	0.365	4.13503e-12	L81-2	PPIL3
EIF3D	2.03082e-16	0.395984	0.918	0.684	4.17111e-12	L81-2	EIF3D
CCNH	2.18103e-16	0.302279	0.699	0.413	4.47962e-12	L81-2	CCNH
EMC4	2.30016e-16	0.334176	0.883	0.616	4.7243e-12	L81-2	EMC4
PHLDA3	3.89754e-16	0.372108	0.888	0.625	8.00515e-12	L81-2	PHLDA3
RFK	5.63336e-16	0.258217	0.469	0.217	1.15704e-11	L81-2	RFK
SNRPA	5.92476e-16	0.30434	0.679	0.386	1.21689e-11	L81-2	SNRPA
TRAPPC6A	6.60548e-16	0.309092	0.709	0.413	1.3567e-11	L81-2	TRAPPC6A
TOMM20	6.68348e-16	0.354	0.969	0.866	1.37272e-11	L81-2	TOMM20
NSFL1C	7.1067e-16	0.265943	0.658	0.358	1.45965e-11	L81-2	NSFL1C
DPY30	7.55747e-16	0.316761	0.791	0.53	1.55223e-11	L81-2	DPY30
RND3	7.75053e-16	0.76528	0.806	0.581	1.59188e-11	L81-2	RND3
C7orf50	8.53406e-16	0.378616	0.918	0.699	1.75281e-11	L81-2	C7orf50
CIB1	9.84827e-16	0.417544	0.954	0.793	2.02274e-11	L81-2	CIB1
UBA2	1.15814e-15	0.311975	0.73	0.422	2.3787e-11	L81-2	UBA2
C9orf16	1.39525e-15	0.474879	0.954	0.771	2.8657e-11	L81-2	C9orf16
EIF1B	1.56262e-15	0.434926	0.929	0.737	3.20947e-11	L81-2	EIF1B
COPRS	1.68209e-15	0.402292	0.934	0.734	3.45484e-11	L81-2	COPRS
CFAP298	1.85922e-15	0.275164	0.689	0.389	3.81865e-11	L81-2	CFAP298
DHPS	2.46164e-15	0.314867	0.684	0.397	5.05596e-11	L81-2	DHPS
MPHOSPH10	2.61408e-15	0.295435	0.704	0.425	5.36906e-11	L81-2	MPHOSPH10
C1orf43	2.63101e-15	0.332156	0.898	0.661	5.40382e-11	L81-2	C1orf43
POLR2C	3.54117e-15	0.330545	0.872	0.583	7.27322e-11	L81-2	POLR2C
ATXN2L	4.43825e-15	0.256536	0.526	0.265	9.11572e-11	L81-2	ATXN2L
HOMER3	5.53257e-15	0.316058	0.781	0.488	1.13634e-10	L81-2	HOMER3
SNAPC1	6.06029e-15	0.30166	0.704	0.415	1.24472e-10	L81-2	SNAPC1
MRPL50	6.87074e-15	0.308462	0.689	0.389	1.41118e-10	L81-2	MRPL50
CSNK2A1	7.38305e-15	0.273357	0.648	0.363	1.5164e-10	L81-2	CSNK2A1
ATP6V1F	8.18089e-15	0.313109	0.974	0.8	1.68027e-10	L81-2	ATP6V1F
CYSTM1	8.43028e-15	0.410898	0.867	0.687	1.73149e-10	L81-2	CYSTM1
TIMM10	8.55661e-15	0.251481	0.74	0.441	1.75744e-10	L81-2	TIMM10
VDAC2	9.4827e-15	0.378618	0.964	0.853	1.94765e-10	L81-2	VDAC2
UXT	9.93586e-15	0.348133	0.954	0.782	2.04073e-10	L81-2	UXT
REX1BD	1.1143e-14	0.347623	0.923	0.785	2.28866e-10	L81-2	REX1BD
CAV2	1.3737e-14	0.284154	0.796	0.484	2.82144e-10	L81-2	CAV2
ENO2	1.6334e-14	0.254371	0.668	0.368	3.35485e-10	L81-2	ENO2
LARS	1.70812e-14	0.28269	0.765	0.476	3.50831e-10	L81-2	LARS
RNF187	1.80506e-14	0.512573	0.867	0.67	3.70741e-10	L81-2	RNF187
RNF114	1.89949e-14	0.317232	0.776	0.492	3.90137e-10	L81-2	RNF114
ANKRD11	1.91672e-14	0.39421	0.796	0.572	3.93675e-10	L81-2	ANKRD11
LINC00667	2.05454e-14	0.252445	0.684	0.403	4.21982e-10	L81-2	LINC00667
AAMP	2.44855e-14	0.2679	0.673	0.366	5.02909e-10	L81-2	AAMP
BRI3	3.12987e-14	0.323398	0.954	0.882	6.42844e-10	L81-2	BRI3
MRPS36	3.45492e-14	0.30982	0.77	0.511	7.09605e-10	L81-2	MRPS36
ATP5MC2	4.30467e-14	0.333987	1	0.931	8.84137e-10	L81-2	ATP5MC2
MRPS26	6.52576e-14	0.305141	0.786	0.537	1.34033e-09	L81-2	MRPS26
TM2D3	8.83709e-14	0.258488	0.709	0.426	1.81505e-09	L81-2	TM2D3
MCFD2	8.86277e-14	0.2943	0.806	0.515	1.82032e-09	L81-2	MCFD2
ATG12	9.3005e-14	0.253396	0.668	0.402	1.91023e-09	L81-2	ATG12
LGALS3	1.10881e-13	0.455169	0.985	0.93	2.27738e-09	L81-2	LGALS3
RBM22	1.34214e-13	0.25436	0.694	0.407	2.75662e-09	L81-2	RBM22
RHOB	1.76944e-13	0.60771	0.913	0.84	3.63426e-09	L81-2	RHOB
FAM96B	2.17516e-13	0.394872	0.923	0.808	4.46756e-09	L81-2	FAM96B
TPM1	4.81207e-13	0.390563	0.98	0.846	9.88351e-09	L81-2	TPM1
COA1	5.01951e-13	0.264049	0.806	0.506	1.03096e-08	L81-2	COA1
RBM3	6.04557e-13	0.346312	0.969	0.843	1.2417e-08	L81-2	RBM3
HSD17B10	6.76483e-13	0.273489	0.679	0.412	1.38943e-08	L81-2	HSD17B10
MIDN	6.87549e-13	0.416196	0.821	0.614	1.41216e-08	L81-2	MIDN
YIPF5	7.199e-13	0.315736	0.837	0.577	1.4786e-08	L81-2	YIPF5
DDT	9.3255e-13	0.323776	0.918	0.767	1.91536e-08	L81-2	DDT
SYF2	1.12592e-12	0.36415	0.878	0.625	2.31253e-08	L81-2	SYF2
URI1	1.33145e-12	0.305139	0.847	0.593	2.73466e-08	L81-2	URI1
HM13	1.46997e-12	0.347271	0.913	0.682	3.01918e-08	L81-2	HM13
EIF3J	1.5592e-12	0.273581	0.781	0.509	3.20245e-08	L81-2	EIF3J
BTG1	1.6119e-12	0.393143	0.99	0.926	3.31069e-08	L81-2	BTG1
EEF1D	1.6685e-12	0.342702	0.995	0.957	3.42694e-08	L81-2	EEF1D
RNF181	1.96963e-12	0.308418	0.872	0.64	4.04543e-08	L81-2	RNF181
ERF	2.38064e-12	0.261264	0.75	0.486	4.8896e-08	L81-2	ERF
RPS6	2.71461e-12	0.308223	1	0.977	5.57554e-08	L81-2	RPS6
BSG	2.95286e-12	0.317541	0.954	0.862	6.06488e-08	L81-2	BSG
SKP1	3.28051e-12	0.283242	0.969	0.916	6.73783e-08	L81-2	SKP1
GCSH	3.77044e-12	0.363807	0.791	0.538	7.7441e-08	L81-2	GCSH
CBR1	3.78944e-12	0.271913	0.755	0.499	7.78314e-08	L81-2	CBR1
COPS6	4.42078e-12	0.307877	0.913	0.693	9.07984e-08	L81-2	COPS6
STAU1	5.0067e-12	0.26527	0.781	0.531	1.02833e-07	L81-2	STAU1
CHD2	5.11074e-12	0.250215	0.755	0.476	1.04969e-07	L81-2	CHD2
PAIP1	6.37637e-12	0.30209	0.77	0.474	1.30964e-07	L81-2	PAIP1
GHITM	1.38374e-11	0.35062	0.878	0.637	2.84206e-07	L81-2	GHITM
SRP19	1.9424e-11	0.307934	0.852	0.606	3.9895e-07	L81-2	SRP19
TRIM28	2.68835e-11	0.284655	0.77	0.514	5.52161e-07	L81-2	TRIM28
RPS10	2.82617e-11	0.268145	0.995	0.962	5.80466e-07	L81-2	RPS10
ZFAND2A	5.82473e-11	0.267775	0.806	0.559	1.19634e-06	L81-2	ZFAND2A
GTF2F1	8.27097e-11	0.288478	0.561	0.321	1.69877e-06	L81-2	GTF2F1
TAX1BP1	8.66454e-11	0.250431	0.776	0.521	1.77961e-06	L81-2	TAX1BP1
EIF3H	1.21801e-10	0.307321	0.949	0.836	2.50168e-06	L81-2	EIF3H
SERP1	1.663e-10	0.300997	0.985	0.874	3.41563e-06	L81-2	SERP1
ATG101	1.79114e-10	0.279669	0.852	0.619	3.67883e-06	L81-2	ATG101
NUDC	2.0493e-10	0.334739	0.918	0.705	4.20906e-06	L81-2	NUDC
C19orf66	3.41307e-10	0.251862	0.617	0.38	7.0101e-06	L81-2	C19orf66
CANX	6.15093e-10	0.255522	0.954	0.798	1.26334e-05	L81-2	CANX
NOB1	8.2067e-10	0.253025	0.566	0.357	1.68557e-05	L81-2	NOB1
SEC61G	8.71404e-10	0.318177	0.974	0.912	1.78978e-05	L81-2	SEC61G
PSMB5	1.20885e-09	0.28497	0.918	0.772	2.48285e-05	L81-2	PSMB5
DNAJA2	1.60642e-09	0.274599	0.755	0.528	3.29942e-05	L81-2	DNAJA2
NCL	1.82424e-09	0.322908	0.959	0.875	3.74681e-05	L81-2	NCL
MRPL41	2.0703e-09	0.309139	0.913	0.751	4.25219e-05	L81-2	MRPL41
FOXD1	4.73401e-09	0.270122	0.816	0.586	9.72319e-05	L81-2	FOXD1
ERRFI1	5.38569e-09	0.274036	0.663	0.432	0.000110617	L81-2	ERRFI1
CCT3	5.55227e-09	0.290844	0.837	0.643	0.000114038	L81-2	CCT3
GSTO1	5.75062e-09	0.266639	0.878	0.715	0.000118112	L81-2	GSTO1
METTL26	5.76247e-09	0.268871	0.903	0.735	0.000118355	L81-2	METTL26
CHCHD10	8.75385e-09	0.462773	0.816	0.705	0.000179795	L81-2	CHCHD10
TXNL1	1.05016e-08	0.274339	0.898	0.722	0.000215692	L81-2	TXNL1
TRMT112	1.19861e-08	0.258683	0.959	0.862	0.000246182	L81-2	TRMT112
TXNL4A	2.61748e-08	0.269556	0.908	0.754	0.000537604	L81-2	TXNL4A
PSMB7	2.98783e-08	0.297291	0.837	0.637	0.00061367	L81-2	PSMB7
CTSL	4.73067e-08	0.298521	0.903	0.78	0.000971633	L81-2	CTSL
PSMD7	4.81192e-08	0.264015	0.847	0.66	0.000988319	L81-2	PSMD7
SURF1	7.15894e-08	0.253252	0.689	0.474	0.00147038	L81-2	SURF1
ADRM1	1.02163e-07	0.294173	0.801	0.602	0.00209832	L81-2	ADRM1
MRPL18	1.10641e-07	0.303568	0.842	0.712	0.00227245	L81-2	MRPL18
SNHG12	1.18481e-07	0.424825	0.628	0.431	0.00243347	L81-2	SNHG12
KLF2	1.43457e-07	0.406562	0.888	0.777	0.00294646	L81-2	KLF2
SLTM	1.83311e-07	0.27018	0.776	0.585	0.00376503	L81-2	SLTM
ATP5PF	2.29059e-07	0.257089	0.974	0.905	0.00470464	L81-2	ATP5PF
IRF1	2.61481e-07	0.25609	0.755	0.552	0.00537055	L81-2	IRF1
ATF3	3.71679e-07	0.260329	0.811	0.648	0.00763392	L81-2	ATF3
CYTL1	0	3.70743	0.857	0.095	0	L81-1	CYTL1
MATN1	0	2.18988	0.586	0.034	0	L81-1	MATN1
PCSK2	0	1.38408	0.605	0.011	0	L81-1	PCSK2
ANOS1	0	1.12504	0.748	0.077	0	L81-1	ANOS1
WISP3	0	0.850841	0.769	0.046	0	L81-1	WISP3
SDR16C5	0	0.743122	0.589	0.02	0	L81-1	SDR16C5
LIX1	7.16558e-295	0.51204	0.472	0.016	1.47174e-290	L81-1	LIX1
AC005165.1	8.86072e-291	0.539444	0.561	0.033	1.8199e-286	L81-1	AC005165.1
ZNF385B	8.4736e-269	0.733308	0.703	0.079	1.74039e-264	L81-1	ZNF385B
GREM1	3.72554e-267	1.13147	0.607	0.053	7.65189e-263	L81-1	GREM1
PLPP4	2.98796e-260	0.34643	0.442	0.017	6.13696e-256	L81-1	PLPP4
CAPN6	2.1583e-224	0.779249	0.668	0.09	4.43293e-220	L81-1	CAPN6
PPP1R1B	5.12465e-221	0.417024	0.421	0.023	1.05255e-216	L81-1	PPP1R1B
SUSD4	2.05635e-210	0.43628	0.53	0.051	4.22353e-206	L81-1	SUSD4
GDF5	5.54198e-209	0.473304	0.435	0.028	1.13827e-204	L81-1	GDF5
ISM1	8.77846e-207	0.419964	0.512	0.047	1.80301e-202	L81-1	ISM1
CHRDL2	1.15174e-202	1.83369	0.617	0.087	2.36555e-198	L81-1	CHRDL2
SULF2	5.40481e-200	0.572502	0.692	0.108	1.11009e-195	L81-1	SULF2
MEST	2.04695e-199	0.582267	0.505	0.049	4.20422e-195	L81-1	MEST
TRABD2B	5.33597e-194	0.274845	0.463	0.039	1.09595e-189	L81-1	TRABD2B
EXTL1	2.88205e-193	0.625405	0.671	0.106	5.91945e-189	L81-1	EXTL1
GALNT15	6.75476e-190	0.485298	0.519	0.057	1.38736e-185	L81-1	GALNT15
MATN3	2.47886e-189	2.46887	0.986	0.474	5.09132e-185	L81-1	MATN3
AC090877.2	5.35328e-185	0.382554	0.339	0.016	1.09951e-180	L81-1	AC090877.2
SHISA9	2.59603e-184	0.40014	0.493	0.051	5.33198e-180	L81-1	SHISA9
MGP	4.61164e-183	3.63943	1	0.87	9.47184e-179	L81-1	MGP
RBP4	8.5762e-180	3.13156	0.96	0.601	1.76146e-175	L81-1	RBP4
RIC3	1.86808e-178	0.286149	0.348	0.019	3.83685e-174	L81-1	RIC3
RAMP3	1.05719e-164	0.3196	0.374	0.028	2.17136e-160	L81-1	RAMP3
SLPI	5.1396e-160	1.56726	0.708	0.146	1.05562e-155	L81-1	SLPI
NUPR2	1.56616e-159	0.250219	0.39	0.034	3.21674e-155	L81-1	NUPR2
COMP	1.10048e-158	2.27093	0.998	0.81	2.26027e-154	L81-1	COMP
NPDC1	4.69164e-157	1.40072	0.923	0.461	9.63616e-153	L81-1	NPDC1
COL9A3	1.30262e-153	2.17512	0.972	0.572	2.67546e-149	L81-1	COL9A3
CPAMD8	1.4584e-149	0.42581	0.493	0.068	2.99541e-145	L81-1	CPAMD8
FRZB	5.61994e-148	2.23791	0.862	0.307	1.15428e-143	L81-1	FRZB
CMYA5	5.09682e-147	0.476948	0.568	0.097	1.04684e-142	L81-1	CMYA5
ENHO	3.7611e-146	0.564818	0.582	0.105	7.72493e-142	L81-1	ENHO
GLDN	4.98138e-145	0.565629	0.542	0.088	1.02313e-140	L81-1	GLDN
EGFLAM	6.52353e-140	0.363575	0.498	0.074	1.33987e-135	L81-1	EGFLAM
C2orf40	1.94728e-139	2.40315	0.979	0.752	3.99953e-135	L81-1	C2orf40
FOXA3	2.40866e-133	0.547937	0.542	0.096	4.94715e-129	L81-1	FOXA3
C1QL1	1.74128e-131	1.34701	0.701	0.196	3.57642e-127	L81-1	C1QL1
ACAN	6.68451e-131	1.47739	0.995	0.874	1.37293e-126	L81-1	ACAN
WFDC1	1.89117e-130	0.777689	0.827	0.281	3.88426e-126	L81-1	WFDC1
THBS4	1.18402e-129	0.953588	0.521	0.093	2.43187e-125	L81-1	THBS4
GRIN2C	5.04367e-128	0.329207	0.437	0.061	1.03592e-123	L81-1	GRIN2C
ZNF519	2.70664e-127	0.41321	0.488	0.08	5.55916e-123	L81-1	ZNF519
IL16	2.88194e-126	0.266213	0.411	0.053	5.91922e-122	L81-1	IL16
TPD52L1	1.12767e-123	0.736925	0.832	0.299	2.31612e-119	L81-1	TPD52L1
PLAC9	4.74941e-121	1.07896	0.893	0.363	9.75482e-117	L81-1	PLAC9
GPC6	8.55209e-119	0.761289	0.897	0.386	1.75651e-114	L81-1	GPC6
ANKH	2.51478e-115	1.17208	0.942	0.61	5.16511e-111	L81-1	ANKH
CST3	6.7786e-114	1.24875	0.998	0.957	1.39226e-109	L81-1	CST3
BOC	1.26718e-112	0.447518	0.565	0.126	2.60266e-108	L81-1	BOC
FAM198A	8.02327e-109	0.284006	0.528	0.108	1.6479e-104	L81-1	FAM198A
NPW	1.48717e-108	0.38239	0.334	0.041	3.0545e-104	L81-1	NPW
PLAGL1	2.62194e-108	0.869547	0.876	0.399	5.3852e-104	L81-1	PLAGL1
NPEPL1	6.47887e-108	0.349098	0.568	0.128	1.33069e-103	L81-1	NPEPL1
SLC44A2	8.85086e-108	0.632183	0.825	0.302	1.81788e-103	L81-1	SLC44A2
STEAP3	2.3341e-105	0.607233	0.834	0.307	4.794e-101	L81-1	STEAP3
COL9A11	3.13404e-104	0.671234	0.944	0.348	6.437e-100	L81-1	COL9A1
CXCL14	1.66222e-101	1.05107	0.579	0.14	3.41403e-97	L81-1	CXCL14
MATN4	1.04589e-100	0.398036	0.799	0.258	2.14814e-96	L81-1	MATN4
WFDC3	4.19327e-99	0.252565	0.327	0.043	8.61256e-95	L81-1	WFDC3
CHADL	8.24688e-99	1.02282	0.886	0.428	1.69383e-94	L81-1	CHADL
CNMD	8.29119e-99	0.776589	0.958	0.387	1.70293e-94	L81-1	CNMD
ERG	9.05787e-99	0.288982	0.526	0.115	1.8604e-94	L81-1	ERG
EPYC	1.13538e-97	1.28625	0.713	0.247	2.33196e-93	L81-1	EPYC
XYLT1	4.24146e-97	0.553835	0.85	0.326	8.71154e-93	L81-1	XYLT1
TGM2	8.27521e-97	0.370822	0.4	0.07	1.69964e-92	L81-1	TGM2
CLIC3	4.52166e-96	0.746844	0.558	0.14	9.28704e-92	L81-1	CLIC3
CLU	6.83593e-96	1.10644	0.991	0.716	1.40403e-91	L81-1	CLU
FADS3	1.94156e-95	0.603601	0.787	0.307	3.98778e-91	L81-1	FADS3
GPSM1	1.23196e-92	0.531286	0.762	0.272	2.53033e-88	L81-1	GPSM1
TNS3	4.92897e-91	0.434857	0.724	0.232	1.01236e-86	L81-1	TNS3
PAPPA	1.76096e-90	0.368239	0.596	0.163	3.61683e-86	L81-1	PAPPA
AFF3	2.85562e-90	0.291654	0.542	0.129	5.86515e-86	L81-1	AFF3
MIA	3.20586e-90	1.02349	0.993	0.761	6.58453e-86	L81-1	MIA
PRUNE2	6.94453e-90	0.379778	0.589	0.155	1.42634e-85	L81-1	PRUNE2
THBS1	3.0164e-89	1.57321	0.951	0.651	6.19537e-85	L81-1	THBS1
SDC4	3.99922e-87	0.825345	0.867	0.446	8.214e-83	L81-1	SDC4
DHRS3	6.52508e-87	0.530713	0.797	0.305	1.34019e-82	L81-1	DHRS3
FMN1	5.97601e-85	0.320447	0.512	0.122	1.22741e-80	L81-1	FMN1
COL11A2	8.81829e-85	0.702317	0.925	0.428	1.81119e-80	L81-1	COL11A2
FST	1.98193e-84	1.28857	0.937	0.59	4.07069e-80	L81-1	FST
MALL	7.65135e-83	0.304117	0.432	0.094	1.57151e-78	L81-1	MALL
STK39	3.8259e-81	0.3314	0.65	0.203	7.85801e-77	L81-1	STK39
NUCB1	4.18981e-81	0.770693	0.979	0.852	8.60544e-77	L81-1	NUCB1
SORBS2	4.77617e-80	0.272343	0.479	0.113	9.80978e-76	L81-1	SORBS2
CRLF1	4.43221e-79	0.403866	0.703	0.229	9.10331e-75	L81-1	CRLF1
SDC3	1.70298e-78	0.409881	0.647	0.207	3.49774e-74	L81-1	SDC3
PPP1R14C	2.34576e-78	0.328806	0.516	0.137	4.81795e-74	L81-1	PPP1R14C
FSTL3	5.37381e-78	0.676112	0.818	0.364	1.10373e-73	L81-1	FSTL3
ANKRD36B	3.71435e-77	0.34195	0.458	0.107	7.6289e-73	L81-1	ANKRD36B
PENK	5.2153e-77	1.76329	0.757	0.329	1.07117e-72	L81-1	PENK
ANGPTL2	4.32358e-75	1.02852	0.967	0.757	8.88019e-71	L81-1	ANGPTL2
SOCS2	1.46509e-73	0.536646	0.699	0.276	3.00915e-69	L81-1	SOCS2
GFPT2	1.6803e-72	0.378578	0.706	0.256	3.45117e-68	L81-1	GFPT2
CSGALNACT1	2.44651e-72	0.334353	0.666	0.229	5.02489e-68	L81-1	CSGALNACT1
TUBB2B	3.4609e-72	0.783995	0.848	0.409	7.10834e-68	L81-1	TUBB2B
C1orf21	4.1184e-72	0.378728	0.778	0.315	8.45879e-68	L81-1	C1orf21
FMOD	4.35157e-72	0.90355	0.998	0.856	8.93769e-68	L81-1	FMOD
TM4SF1	1.01356e-71	0.741796	0.827	0.398	2.08175e-67	L81-1	TM4SF1
LSR	8.56476e-71	0.260627	0.446	0.114	1.75912e-66	L81-1	LSR
PCYOX1	3.72294e-70	0.527929	0.797	0.364	7.64655e-66	L81-1	PCYOX1
SRPX2	8.42206e-70	0.663198	0.745	0.326	1.72981e-65	L81-1	SRPX2
PRELP	3.55791e-68	1.02551	0.995	0.817	7.30759e-64	L81-1	PRELP
TRPV4	4.07608e-68	0.286979	0.607	0.199	8.37185e-64	L81-1	TRPV4
STK26	4.84311e-68	0.444618	0.713	0.268	9.94727e-64	L81-1	STK26
BAMBI	1.0507e-67	0.823037	0.869	0.513	2.15803e-63	L81-1	BAMBI
AMOTL2	1.24113e-67	0.337565	0.563	0.181	2.54916e-63	L81-1	AMOTL2
TXNDC15	1.01137e-66	0.566248	0.923	0.649	2.07726e-62	L81-1	TXNDC15
NTRK2	4.35961e-66	0.672511	0.897	0.516	8.9542e-62	L81-1	NTRK2
LDLRAD4	6.70778e-66	0.595108	0.776	0.38	1.37771e-61	L81-1	LDLRAD4
COL27A1	1.46735e-65	0.661886	0.862	0.474	3.0138e-61	L81-1	COL27A1
PIK3R1	2.97931e-64	0.775451	0.79	0.39	6.11919e-60	L81-1	PIK3R1
GABPB1-AS1	5.2278e-64	0.404135	0.652	0.247	1.07374e-59	L81-1	GABPB1-AS1
SCIN	9.287e-63	0.26365	0.741	0.277	1.90746e-58	L81-1	SCIN
RFLNA	1.07659e-62	0.253838	0.561	0.182	2.21121e-58	L81-1	RFLNA
CLEC18A	1.36423e-62	0.254144	0.472	0.13	2.802e-58	L81-1	CLEC18A
TSPAN6	1.85078e-62	0.434464	0.79	0.349	3.80131e-58	L81-1	TSPAN6
ITM2A	3.33782e-62	0.649469	0.864	0.448	6.85555e-58	L81-1	ITM2A
KCNN4	9.69475e-62	0.426821	0.675	0.268	1.99121e-57	L81-1	KCNN4
DCN	1.98596e-61	1.19327	0.995	0.922	4.07896e-57	L81-1	DCN
OSBPL1A	2.13509e-61	0.386414	0.743	0.316	4.38527e-57	L81-1	OSBPL1A
CDKN2C	3.06609e-61	0.46179	0.743	0.334	6.29745e-57	L81-1	CDKN2C
CASC4	1.38401e-59	0.536596	0.89	0.542	2.84261e-55	L81-1	CASC4
TFPT	1.51681e-59	0.433833	0.799	0.397	3.11538e-55	L81-1	TFPT
COL9A2	2.57984e-59	0.607761	0.944	0.546	5.29873e-55	L81-1	COL9A2
RTKN	1.98215e-58	0.272337	0.631	0.225	4.07114e-54	L81-1	RTKN
NFATC2	4.19844e-58	0.615759	0.745	0.37	8.62319e-54	L81-1	NFATC2
COPS9	7.15308e-58	0.543673	0.942	0.756	1.46917e-53	L81-1	COPS9
PAPSS2	2.17843e-57	0.553719	0.907	0.531	4.47427e-53	L81-1	PAPSS2
CSPG4	2.42438e-57	0.643058	0.822	0.429	4.97944e-53	L81-1	CSPG4
PIGT	3.71777e-57	0.560542	0.914	0.625	7.63592e-53	L81-1	PIGT
PLEKHJ1	4.08905e-57	0.356968	0.792	0.368	8.39849e-53	L81-1	PLEKHJ1
CREB3L2	1.08093e-56	0.502647	0.843	0.443	2.22012e-52	L81-1	CREB3L2
ISYNA1	1.2176e-56	0.346616	0.65	0.252	2.50083e-52	L81-1	ISYNA1
LIMCH1	1.93359e-56	0.370734	0.806	0.373	3.97141e-52	L81-1	LIMCH1
GALNT18	2.49655e-56	0.387175	0.755	0.338	5.12766e-52	L81-1	GALNT18
GAS7	5.60198e-56	0.265079	0.519	0.168	1.15059e-51	L81-1	GAS7
CYP27A1	1.02079e-55	0.306556	0.715	0.298	2.0966e-51	L81-1	CYP27A1
CHST3	1.51253e-55	0.346885	0.757	0.335	3.10659e-51	L81-1	CHST3
SNX18	1.73718e-55	0.335468	0.713	0.301	3.568e-51	L81-1	SNX18
SETBP1	2.16999e-55	0.294618	0.54	0.183	4.45695e-51	L81-1	SETBP1
TSC22D4	3.50001e-55	0.336526	0.729	0.314	7.18867e-51	L81-1	TSC22D4
LINC00623	8.93884e-55	0.253211	0.542	0.182	1.83595e-50	L81-1	LINC00623
STOM	9.40901e-55	0.350142	0.778	0.363	1.93252e-50	L81-1	STOM
RABAC1	6.19231e-54	0.568547	0.988	0.913	1.27184e-49	L81-1	RABAC1
OAF	8.38042e-54	0.327561	0.633	0.261	1.72125e-49	L81-1	OAF
NDN	1.53929e-53	0.358513	0.834	0.405	3.16155e-49	L81-1	NDN
ROR2	3.26543e-53	0.270655	0.654	0.256	6.70686e-49	L81-1	ROR2
PBX3	5.12926e-53	0.268622	0.638	0.252	1.0535e-48	L81-1	PBX3
PTPN18	1.699e-52	0.264087	0.703	0.296	3.48957e-48	L81-1	PTPN18
HOOK2	4.11589e-52	0.265724	0.72	0.305	8.45363e-48	L81-1	HOOK2
SLC9A3R2	4.1572e-52	0.345585	0.862	0.513	8.53848e-48	L81-1	SLC9A3R2
GDF10	9.23764e-52	0.279477	0.339	0.088	1.89732e-47	L81-1	GDF10
EIF5B	1.52817e-51	0.397372	0.897	0.53	3.13871e-47	L81-1	EIF5B
ABHD12	1.81328e-51	0.267934	0.631	0.253	3.7243e-47	L81-1	ABHD12
GOLM1	7.13492e-51	0.507003	0.853	0.508	1.46544e-46	L81-1	GOLM1
SLC17A9	1.42679e-50	0.281577	0.491	0.165	2.93048e-46	L81-1	SLC17A9
NFATC1	7.33542e-50	0.410309	0.678	0.309	1.50662e-45	L81-1	NFATC1
PLD3	7.35836e-50	0.567521	0.963	0.85	1.51133e-45	L81-1	PLD3
CYBRD1	3.47108e-49	0.416688	0.89	0.54	7.12926e-45	L81-1	CYBRD1
S100A13	6.17424e-49	0.567961	0.974	0.875	1.26813e-44	L81-1	S100A13
CILP	2.17382e-48	0.350723	0.257	0.055	4.46481e-44	L81-1	CILP
SEMA3C	6.35577e-47	0.284877	0.512	0.182	1.30541e-42	L81-1	SEMA3C
CD9	7.43605e-47	0.564805	0.965	0.743	1.52729e-42	L81-1	CD9
TMED1	2.80942e-46	0.420009	0.869	0.566	5.77028e-42	L81-1	TMED1
HEXB	6.47725e-46	0.443939	0.874	0.519	1.33036e-41	L81-1	HEXB
HMGCR	9.75572e-46	0.283627	0.556	0.216	2.00373e-41	L81-1	HMGCR
WDR61	7.51506e-45	0.3373	0.745	0.374	1.54352e-40	L81-1	WDR61
LBH	7.69172e-45	0.53074	0.82	0.481	1.5798e-40	L81-1	LBH
GALNT10	4.84349e-44	0.357776	0.729	0.337	9.94804e-40	L81-1	GALNT10
S100A1	6.99936e-44	0.566725	0.965	0.564	1.4376e-39	L81-1	S100A1
RAMP1	2.78672e-43	0.660283	0.783	0.461	5.72364e-39	L81-1	RAMP1
RRBP1	3.61346e-43	0.512879	0.984	0.854	7.42169e-39	L81-1	RRBP1
CLPTM1L	4.5662e-43	0.333415	0.771	0.403	9.37851e-39	L81-1	CLPTM1L
ACAT1	5.59779e-43	0.264278	0.561	0.225	1.14973e-38	L81-1	ACAT1
EPS8L2	1.32618e-42	0.253342	0.736	0.332	2.72384e-38	L81-1	EPS8L2
RCN2	3.31043e-42	0.489773	0.942	0.747	6.79929e-38	L81-1	RCN2
AUTS2	1.32103e-41	0.329383	0.78	0.403	2.71325e-37	L81-1	AUTS2
PLOD3	3.15184e-41	0.412677	0.79	0.425	6.47357e-37	L81-1	PLOD3
PTRHD1	1.54969e-40	0.382955	0.722	0.396	3.1829e-36	L81-1	PTRHD1
NLRP1	9.03363e-40	0.427306	0.661	0.349	1.85542e-35	L81-1	NLRP1
PAM	3.73551e-39	0.454567	0.918	0.604	7.67236e-35	L81-1	PAM
DIXDC1	5.0706e-39	0.269869	0.657	0.296	1.04145e-34	L81-1	DIXDC1
DPM1	9.31718e-39	0.284401	0.734	0.374	1.91366e-34	L81-1	DPM1
CDO1	1.10868e-38	0.3044	0.5	0.198	2.27713e-34	L81-1	CDO1
PDPN	1.27462e-38	0.539031	0.869	0.599	2.61795e-34	L81-1	PDPN
CRTAC1	6.82894e-38	0.349931	0.486	0.196	1.4026e-33	L81-1	CRTAC1
ATRAID	1.71966e-37	0.474774	0.958	0.859	3.53202e-33	L81-1	ATRAID
CCND1	3.24379e-37	0.444014	0.857	0.551	6.66241e-33	L81-1	CCND1
CYTOR	1.18393e-36	0.374599	0.874	0.541	2.43167e-32	L81-1	CYTOR
CDK6	3.07543e-36	0.282784	0.71	0.361	6.31663e-32	L81-1	CDK6
SNHG18	3.14122e-36	0.393232	0.825	0.489	6.45176e-32	L81-1	SNHG18
NDUFS7	5.61597e-36	0.368578	0.85	0.575	1.15346e-31	L81-1	NDUFS7
SCRG1	5.86926e-36	0.392318	0.998	0.75	1.20549e-31	L81-1	SCRG1
RPS17	7.14057e-36	0.292773	0.806	0.48	1.4666e-31	L81-1	RPS17
GPRC5C	9.72792e-36	0.259446	0.818	0.432	1.99802e-31	L81-1	GPRC5C
GALNT2	1.32421e-35	0.269955	0.64	0.313	2.71979e-31	L81-1	GALNT2
IL1R1	1.35161e-35	0.430704	0.771	0.425	2.77608e-31	L81-1	IL1R1
TSPAN2	2.22494e-35	0.317882	0.619	0.279	4.56981e-31	L81-1	TSPAN2
SSR4	2.51311e-35	0.530826	0.993	0.916	5.16168e-31	L81-1	SSR4
SNRPN	4.94655e-35	0.443828	0.904	0.774	1.01597e-30	L81-1	SNRPN
SLC39A6	5.18526e-35	0.2987	0.813	0.468	1.065e-30	L81-1	SLC39A6
KCNQ1OT1	3.84774e-34	0.569035	0.811	0.532	7.90288e-30	L81-1	KCNQ1OT1
SMAD5	6.60319e-34	0.275686	0.75	0.4	1.35623e-29	L81-1	SMAD5
FAM20C	7.30028e-34	0.278502	0.773	0.424	1.4994e-29	L81-1	FAM20C
URM1	1.86164e-33	0.255495	0.773	0.436	3.82361e-29	L81-1	URM1
MYDGF	2.05148e-33	0.489721	0.979	0.9	4.21354e-29	L81-1	MYDGF
IFT22	2.69493e-33	0.296535	0.836	0.51	5.53512e-29	L81-1	IFT22
ERGIC3	4.72422e-33	0.313816	0.857	0.561	9.70307e-29	L81-1	ERGIC3
MFF	6.24428e-33	0.288258	0.85	0.507	1.28251e-28	L81-1	MFF
SWI5	1.13517e-32	0.366346	0.886	0.597	2.33153e-28	L81-1	SWI5
NFIX	1.90181e-32	0.349272	0.902	0.606	3.90613e-28	L81-1	NFIX
GSTK1	6.68272e-32	0.358009	0.857	0.55	1.37256e-27	L81-1	GSTK1
IFNGR2	8.57581e-32	0.368305	0.871	0.673	1.76138e-27	L81-1	IFNGR2
ENPP1	8.75806e-32	0.296419	0.862	0.513	1.79882e-27	L81-1	ENPP1
ITM2C	9.99076e-32	0.711631	0.921	0.745	2.052e-27	L81-1	ITM2C
B4GALT7	1.24663e-31	0.342451	0.827	0.522	2.56046e-27	L81-1	B4GALT7
TMEM208	5.09069e-31	0.382942	0.918	0.665	1.04558e-26	L81-1	TMEM208
RIOK3	7.29742e-31	0.29102	0.792	0.466	1.49882e-26	L81-1	RIOK3
ATP5F1A	9.06358e-31	0.306753	0.867	0.579	1.86157e-26	L81-1	ATP5F1A
SCD	1.0382e-30	0.304185	0.472	0.209	2.13236e-26	L81-1	SCD
SNAI11	1.08645e-30	0.43088	0.846	0.542	2.23145e-26	L81-1	SNAI1
PKIG	1.97756e-30	0.311323	0.787	0.488	4.06171e-26	L81-1	PKIG
ELN	2.06724e-30	0.82851	0.752	0.468	4.24591e-26	L81-1	ELN
TGOLN2	1.48658e-29	0.336437	0.879	0.632	3.05329e-25	L81-1	TGOLN2
COX7A1	4.08101e-29	0.406561	0.956	0.816	8.38198e-25	L81-1	COX7A1
SELENOW	2.4236e-28	0.40427	0.965	0.876	4.97782e-24	L81-1	SELENOW
AC020916.1	2.93129e-28	0.41839	0.706	0.385	6.02057e-24	L81-1	AC020916.1
CRELD2	6.02346e-28	0.335229	0.822	0.524	1.23716e-23	L81-1	CRELD2
SEC61B	2.60384e-27	0.359772	0.974	0.907	5.34802e-23	L81-1	SEC61B
RPL34	6.83307e-27	0.275002	0.993	0.983	1.40344e-22	L81-1	RPL34
FHL1	2.08352e-26	0.338207	0.853	0.563	4.27934e-22	L81-1	FHL1
TXN2	6.77058e-26	0.300432	0.86	0.605	1.39061e-21	L81-1	TXN2
SLC14A1	7.22231e-26	0.263977	0.498	0.233	1.48339e-21	L81-1	SLC14A1
RUNX1	9.23515e-26	0.329983	0.832	0.566	1.89681e-21	L81-1	RUNX1
MIR4435-2HG	1.27159e-25	0.273154	0.766	0.441	2.61172e-21	L81-1	MIR4435-2HG
TRIR	1.43942e-25	0.302256	0.939	0.858	2.95643e-21	L81-1	TRIR
DNM3OS	2.76745e-25	0.34666	0.745	0.446	5.68406e-21	L81-1	DNM3OS
CHID1	9.96082e-25	0.338025	0.928	0.746	2.04585e-20	L81-1	CHID1
RPS24	3.07578e-24	0.283203	1	0.985	6.31734e-20	L81-1	RPS24
KDELR3	3.22463e-24	0.404943	0.921	0.697	6.62308e-20	L81-1	KDELR3
ELL2	4.12874e-24	0.305076	0.778	0.483	8.48002e-20	L81-1	ELL2
UBL5	6.24931e-24	0.306153	0.974	0.899	1.28355e-19	L81-1	UBL5
RPL29	4.02578e-22	0.268184	0.993	0.982	8.26855e-18	L81-1	RPL29
MRPL33	1.93314e-21	0.279876	0.879	0.723	3.97047e-17	L81-1	MRPL33
RPL6	3.1389e-21	0.259743	0.986	0.978	6.44698e-17	L81-1	RPL6
PLXNB2	3.3414e-21	0.259841	0.822	0.544	6.8629e-17	L81-1	PLXNB2
DPP7	1.59818e-20	0.346989	0.949	0.827	3.2825e-16	L81-1	DPP7
C5orf15	1.92073e-20	0.287106	0.862	0.609	3.94498e-16	L81-1	C5orf15
UQCR10	3.66775e-20	0.26331	0.937	0.804	7.5332e-16	L81-1	UQCR10
SPATS2L	6.79496e-20	0.342137	0.923	0.732	1.39562e-15	L81-1	SPATS2L
LOXL3	1.05395e-19	0.327457	0.673	0.401	2.1647e-15	L81-1	LOXL3
PODNL1	6.22682e-19	0.260315	0.944	0.73	1.27893e-14	L81-1	PODNL1
APP	9.38359e-19	0.29182	0.944	0.73	1.92729e-14	L81-1	APP
GSN1	2.5598e-18	0.57741	0.977	0.918	5.25757e-14	L81-1	GSN
CD109	3.44108e-17	0.320866	0.874	0.612	7.06763e-13	L81-1	CD109
TMEM230	1.31292e-16	0.268345	0.942	0.803	2.69661e-12	L81-1	TMEM230
EMILIN1	2.05214e-14	0.334031	0.879	0.67	4.21489e-10	L81-1	EMILIN1
OST4	1.52582e-13	0.255429	0.981	0.938	3.13388e-09	L81-1	OST4
PDLIM4	4.51615e-13	0.341985	0.839	0.694	9.27572e-09	L81-1	PDLIM4
FKBP14	6.18144e-13	0.294601	0.729	0.504	1.26961e-08	L81-1	FKBP14
SRM	1.37985e-11	0.281628	0.895	0.694	2.83407e-07	L81-1	SRM
MT-ND5	2.26981e-09	0.259864	0.942	0.69	4.66196e-05	L81-1	MT-ND5
KLF3	1.35843e-08	0.386729	0.647	0.461	0.000279007	L81-1	KLF3
TIMP31	1.80921e-06	0.323033	0.762	0.619	0.0371593	L81-1	TIMP3
CCL4	0	6.53152	0.705	0.032	0	Leuk	CCL4
CXCL8	0	5.98346	0.695	0.021	0	Leuk	CXCL8
CCL4L2	0	5.83163	0.655	0.023	0	Leuk	CCL4L2
CXCL3	0	5.2491	0.76	0.022	0	Leuk	CXCL3
HLA-DRA	0	4.92005	0.775	0.029	0	Leuk	HLA-DRA
TYROBP	0	4.81782	0.905	0.018	0	Leuk	TYROBP
C1QA	0	4.76768	0.725	0.015	0	Leuk	C1QA
RNASE1	0	4.47407	0.69	0.024	0	Leuk	RNASE1
HLA-DPA1	0	4.14871	0.735	0.031	0	Leuk	HLA-DPA1
C1QC	0	4.06995	0.71	0.006	0	Leuk	C1QC
C1QB	0	4.06468	0.71	0.008	0	Leuk	C1QB
HLA-DQA1	0	3.58745	0.715	0.005	0	Leuk	HLA-DQA1
BCL2A1	0	3.41741	0.585	0.017	0	Leuk	BCL2A1
AIF1	0	3.26267	0.84	0.008	0	Leuk	AIF1
STAB1	0	3.12566	0.645	0.016	0	Leuk	STAB1
FOLR2	0	3.11475	0.69	0.005	0	Leuk	FOLR2
LAPTM5	0	3.0951	0.9	0.077	0	Leuk	LAPTM5
FCER1G	0	3.08385	0.83	0.021	0	Leuk	FCER1G
PLEK	0	2.92002	0.74	0.005	0	Leuk	PLEK
FCGR2A	0	2.90937	0.695	0.03	0	Leuk	FCGR2A
TNF	0	2.62192	0.485	0.002	0	Leuk	TNF
RGS1	0	2.58281	0.535	0.003	0	Leuk	RGS1
MS4A7	0	2.50345	0.64	0.004	0	Leuk	MS4A7
MS4A6A	0	2.35362	0.615	0.003	0	Leuk	MS4A6A
CTSS	0	2.27151	0.755	0.04	0	Leuk	CTSS
CD163	0	2.04285	0.6	0.001	0	Leuk	CD163
MS4A4A	0	2.01003	0.555	0.002	0	Leuk	MS4A4A
CSF1R	0	1.9387	0.715	0.004	0	Leuk	CSF1R
LYZ	0	1.93863	0.665	0.004	0	Leuk	LYZ
MSR1	0	1.93128	0.63	0.002	0	Leuk	MSR1
CXCR4	0	1.87652	0.55	0.006	0	Leuk	CXCR4
SLCO2B1	0	1.86158	0.595	0.01	0	Leuk	SLCO2B1
MRC1	0	1.83615	0.58	0.001	0	Leuk	MRC1
SPI1	0	1.81697	0.695	0.017	0	Leuk	SPI1
FCGR3A	0	1.68924	0.425	0.001	0	Leuk	FCGR3A
LCP1	0	1.6721	0.69	0.002	0	Leuk	LCP1
TAGAP	0	1.51998	0.515	0.003	0	Leuk	TAGAP
PTPRC	0	1.50468	0.685	0.001	0	Leuk	PTPRC
VSIG4	0	1.48463	0.56	0.001	0	Leuk	VSIG4
IL10RA	0	1.45749	0.555	0.005	0	Leuk	IL10RA
CD93	0	1.45169	0.565	0.014	0	Leuk	CD93
CPVL	0	1.40515	0.57	0.008	0	Leuk	CPVL
CD37	0	1.35763	0.545	0.004	0	Leuk	CD37
SLC16A10	0	1.33866	0.51	0.005	0	Leuk	SLC16A10
IRF8	0	1.32441	0.51	0.002	0	Leuk	IRF8
NCF4	0	1.3196	0.58	0.001	0	Leuk	NCF4
FCGR2B	0	1.31055	0.38	0.001	0	Leuk	FCGR2B
CD84	0	1.28812	0.495	0.002	0	Leuk	CD84
CD53	0	1.26795	0.605	0.001	0	Leuk	CD53
IGSF6	0	1.26461	0.49	0.002	0	Leuk	IGSF6
FCGR1A	0	1.25238	0.495	0.002	0	Leuk	FCGR1A
MPEG1	0	1.22356	0.46	0	0	Leuk	MPEG1
LCP2	0	1.20994	0.525	0.009	0	Leuk	LCP2
LST1	0	1.20339	0.51	0.005	0	Leuk	LST1
IL18	0	1.18906	0.54	0.002	0	Leuk	IL18
DOK2	0	1.17439	0.535	0.001	0	Leuk	DOK2
ITGAX	0	1.17341	0.495	0.001	0	Leuk	ITGAX
CYBB	0	1.12797	0.465	0.001	0	Leuk	CYBB
IQGAP2	0	1.12762	0.52	0.007	0	Leuk	IQGAP2
TNFRSF1B	0	1.04201	0.45	0.002	0	Leuk	TNFRSF1B
HLA-DMB	0	1.03653	0.51	0.002	0	Leuk	HLA-DMB
CYTH4	0	0.981582	0.455	0.002	0	Leuk	CYTH4
LAIR1	0	0.967554	0.46	0.005	0	Leuk	LAIR1
LY86	0	0.962465	0.43	0.001	0	Leuk	LY86
PILRA	0	0.958847	0.465	0.007	0	Leuk	PILRA
RBM47	0	0.94278	0.495	0.001	0	Leuk	RBM47
CCR1	0	0.906299	0.41	0.002	0	Leuk	CCR1
PIK3AP1	0	0.893522	0.445	0.002	0	Leuk	PIK3AP1
SIGLEC1	0	0.875961	0.385	0.001	0	Leuk	SIGLEC1
HAVCR2	0	0.867111	0.43	0.001	0	Leuk	HAVCR2
CD86	0	0.866175	0.43	0.001	0	Leuk	CD86
NCF2	0	0.841989	0.375	0.001	0	Leuk	NCF2
RNASE6	0	0.779595	0.455	0.001	0	Leuk	RNASE6
LILRB5	0	0.763282	0.365	0	0	Leuk	LILRB5
TBXAS1	0	0.760954	0.515	0.006	0	Leuk	TBXAS1
NCKAP1L	0	0.756221	0.445	0.001	0	Leuk	NCKAP1L
CLEC7A	0	0.684851	0.375	0.001	0	Leuk	CLEC7A
TFEC	0	0.63858	0.41	0.001	0	Leuk	TFEC
GNA15	0	0.580913	0.375	0.001	0	Leuk	GNA15
CXCL1	1.34148e-300	4.22657	0.495	0.011	2.75526e-296	Leuk	CXCL1
CORO1A	2.12067e-299	1.08897	0.45	0.007	4.35565e-295	Leuk	CORO1A
CD33	2.06171e-298	0.521981	0.345	0	4.23455e-294	Leuk	CD33
HPGDS	2.51087e-298	0.868729	0.35	0	5.15708e-294	Leuk	HPGDS
IL1B	1.10915e-295	4.60916	0.46	0.008	2.27808e-291	Leuk	IL1B
CCL3L1	5.16125e-293	6.64863	0.7	0.04	1.06007e-288	Leuk	CCL3L1
WAS	1.46955e-292	0.561467	0.38	0.002	3.01832e-288	Leuk	WAS
TREM2	8.28835e-290	0.686427	0.35	0.001	1.70234e-285	Leuk	TREM2
FERMT3	1.06094e-289	1.14749	0.6	0.024	2.17907e-285	Leuk	FERMT3
LGALS9	2.59493e-289	1.11716	0.5	0.012	5.32972e-285	Leuk	LGALS9
GPSM3	3.0854e-289	1.29671	0.575	0.021	6.3371e-285	Leuk	GPSM3
CCL3	3.25827e-288	6.83642	0.75	0.051	6.69217e-284	Leuk	CCL3
MNDA	4.05384e-285	0.636231	0.335	0	8.32618e-281	Leuk	MNDA
S100A9	1.53772e-284	1.77326	0.405	0.005	3.15833e-280	Leuk	S100A9
ADAP2	3.67772e-284	0.954976	0.445	0.008	7.55367e-280	Leuk	ADAP2
FPR3	4.73193e-283	0.738355	0.365	0.002	9.71891e-279	Leuk	FPR3
SAMSN1	9.14772e-281	1.101	0.33	0	1.87885e-276	Leuk	SAMSN1
LILRB4	2.27046e-276	0.499868	0.325	0	4.66329e-272	Leuk	LILRB4
C1orf162	2.01277e-275	1.00472	0.425	0.007	4.13404e-271	Leuk	C1orf162
C5AR1	1.15993e-274	1.50441	0.5	0.014	2.38237e-270	Leuk	C5AR1
RASGRP3	1.077e-272	1.00848	0.43	0.007	2.21205e-268	Leuk	RASGRP3
CD209	3.79614e-272	0.677667	0.32	0	7.7969e-268	Leuk	CD209
SYK	1.05321e-269	0.578035	0.35	0.002	2.16319e-265	Leuk	SYK
ITGAM	3.30506e-267	0.711331	0.355	0.003	6.78826e-263	Leuk	ITGAM
LAT2	8.32408e-264	0.486529	0.33	0.001	1.70968e-259	Leuk	LAT2
PARVG	2.88362e-263	0.546657	0.315	0.001	5.92267e-259	Leuk	PARVG
OTOA	5.59636e-262	0.846521	0.365	0.004	1.14944e-257	Leuk	OTOA
FGL2	6.22195e-262	1.15923	0.405	0.007	1.27793e-257	Leuk	FGL2
NLRP3	1.7667e-259	1.11221	0.32	0.001	3.62863e-255	Leuk	NLRP3
ALOX5AP	3.4927e-259	1.20089	0.495	0.016	7.17366e-255	Leuk	ALOX5AP
C3AR1	1.17546e-258	0.86835	0.395	0.006	2.41428e-254	Leuk	C3AR1
CD28	4.75441e-257	0.663956	0.335	0.002	9.76508e-253	Leuk	CD28
CXCL2	2.0038e-256	4.73772	0.69	0.048	4.11561e-252	Leuk	CXCL2
UCP2	4.85447e-254	1.09833	0.56	0.025	9.97059e-250	Leuk	UCP2
NPL	3.14477e-246	1.08212	0.455	0.013	6.45904e-242	Leuk	NPL
ARHGAP45	2.26042e-245	0.690433	0.39	0.007	4.64268e-241	Leuk	ARHGAP45
ARHGAP4	4.34661e-245	1.01543	0.585	0.031	8.92751e-241	Leuk	ARHGAP4
HCK	3.19039e-244	0.499551	0.34	0.003	6.55275e-240	Leuk	HCK
GPR183	5.81148e-241	3.09866	0.73	0.062	1.19362e-236	Leuk	GPR183
PTPRE	2.52874e-238	1.22099	0.595	0.034	5.19378e-234	Leuk	PTPRE
LRRC25	2.57303e-237	0.573	0.28	0	5.28474e-233	Leuk	LRRC25
VAMP8	4.94645e-236	2.06021	0.725	0.064	1.01595e-231	Leuk	VAMP8
CD74	2.60469e-234	4.91466	0.845	0.101	5.34978e-230	Leuk	CD74
SLC12A5	3.25121e-233	0.551216	0.355	0.005	6.67765e-229	Leuk	SLC12A5
PTAFR	4.49424e-233	0.459058	0.29	0.001	9.23073e-229	Leuk	PTAFR
GPR34	1.56372e-232	1.06756	0.415	0.011	3.21172e-228	Leuk	GPR34
MAPK13	1.01627e-230	0.965708	0.425	0.012	2.08731e-226	Leuk	MAPK13
KYNU	2.29006e-229	0.524889	0.29	0.001	4.70355e-225	Leuk	KYNU
PLA2G7	3.62139e-226	0.690032	0.315	0.003	7.43798e-222	Leuk	PLA2G7
HLA-DRB5	4.95611e-225	3.37342	0.735	0.07	1.01793e-220	Leuk	HLA-DRB5
HCLS1	3.31138e-223	1.17092	0.535	0.028	6.80125e-219	Leuk	HCLS1
FMNL1	8.74572e-217	0.661243	0.42	0.013	1.79628e-212	Leuk	FMNL1
CD48	7.91439e-216	0.547058	0.25	0	1.62554e-211	Leuk	CD48
ACP5	9.45697e-216	3.83295	0.52	0.028	1.94237e-211	Leuk	ACP5
BIN2	1.04067e-215	0.373621	0.265	0.001	2.13744e-211	Leuk	BIN2
VAV1	1.1328e-215	0.440009	0.255	0	2.32666e-211	Leuk	VAV1
RENBP	6.28527e-212	0.425663	0.27	0.001	1.29093e-207	Leuk	RENBP
SLC37A2	2.56166e-211	0.326889	0.25	0	5.2614e-207	Leuk	SLC37A2
VMO1	7.42137e-211	1.33337	0.425	0.015	1.52428e-206	Leuk	VMO1
CD4	2.25463e-210	1.46044	0.64	0.052	4.63078e-206	Leuk	CD4
ST3GAL6	2.27776e-208	0.669476	0.4	0.013	4.6783e-204	Leuk	ST3GAL6
CELF2	8.584e-206	0.814856	0.395	0.012	1.76307e-201	Leuk	CELF2
ARRB2	3.77974e-204	1.23785	0.525	0.031	7.76322e-200	Leuk	ARRB2
SLA	9.10728e-203	0.52625	0.25	0.001	1.87054e-198	Leuk	SLA
NCF1	1.5798e-200	0.649336	0.285	0.003	3.24475e-196	Leuk	NCF1
EVI2B	2.92486e-199	0.561955	0.385	0.012	6.00737e-195	Leuk	EVI2B
SDS	6.83277e-199	0.882477	0.25	0.001	1.40338e-194	Leuk	SDS
DOCK2	8.39403e-199	0.597878	0.375	0.011	1.72405e-194	Leuk	DOCK2
KLHL6	9.43582e-199	0.3942	0.255	0.001	1.93802e-194	Leuk	KLHL6
TNFSF13B	8.27982e-195	0.730351	0.375	0.012	1.70059e-190	Leuk	TNFSF13B
GPRIN3	2.07527e-194	0.521001	0.275	0.003	4.26239e-190	Leuk	GPRIN3
IFI30	5.40654e-192	0.914034	0.405	0.016	1.11045e-187	Leuk	IFI30
GAS2L3	1.13849e-191	0.559282	0.345	0.009	2.33834e-187	Leuk	GAS2L3
RASSF2	9.602e-188	0.505495	0.34	0.009	1.97216e-183	Leuk	RASSF2
ARHGDIB	4.66727e-185	1.8623	0.715	0.083	9.5861e-181	Leuk	ARHGDIB
MIR155HG	6.25312e-185	2.01146	0.49	0.031	1.28433e-180	Leuk	MIR155HG
HCST	1.8838e-183	1.60558	0.54	0.041	3.86915e-179	Leuk	HCST
CCL2	3.26236e-183	3.7405	0.63	0.063	6.70057e-179	Leuk	CCL2
PHACTR1	2.11457e-182	0.962325	0.42	0.02	4.34312e-178	Leuk	PHACTR1
GATM	3.90813e-181	0.973165	0.44	0.023	8.02692e-177	Leuk	GATM
GMFG	1.65819e-179	1.23088	0.62	0.056	3.40576e-175	Leuk	GMFG
CACNA2D4	8.7659e-179	0.457018	0.295	0.006	1.80043e-174	Leuk	CACNA2D4
CARD16	6.99569e-168	0.837769	0.44	0.026	1.43685e-163	Leuk	CARD16
MCTP1	4.31464e-167	0.480862	0.3	0.007	8.86184e-163	Leuk	MCTP1
POU2F2	7.07074e-164	0.576745	0.32	0.01	1.45226e-159	Leuk	POU2F2
LMO2	5.46776e-163	0.629599	0.38	0.017	1.12302e-158	Leuk	LMO2
ADA2	8.27176e-162	0.547827	0.255	0.004	1.69894e-157	Leuk	ADA2
DOCK8	8.47328e-156	0.546872	0.295	0.009	1.74033e-151	Leuk	DOCK8
CD68	8.16388e-155	3.23245	0.835	0.185	1.67678e-150	Leuk	CD68
TMEM273	1.68036e-154	0.33306	0.26	0.005	3.4513e-150	Leuk	TMEM273
PTPN6	1.80961e-154	0.760839	0.37	0.018	3.71675e-150	Leuk	PTPN6
MMP9	1.01936e-151	3.96822	0.495	0.042	2.09367e-147	Leuk	MMP9
EMILIN2	2.79841e-149	1.00081	0.53	0.052	5.74765e-145	Leuk	EMILIN2
APOC1	1.16809e-148	1.44755	0.35	0.017	2.39914e-144	Leuk	APOC1
CD163L1	3.77517e-148	0.586883	0.25	0.005	7.75383e-144	Leuk	CD163L1
RAC2	6.1595e-148	1.47984	0.5	0.044	1.2651e-143	Leuk	RAC2
KCNAB2	8.66365e-145	0.7567	0.425	0.03	1.77943e-140	Leuk	KCNAB2
CASP1	1.42082e-144	0.693658	0.395	0.025	2.91823e-140	Leuk	CASP1
TNFAIP3	7.00406e-143	2.7747	0.725	0.126	1.43856e-138	Leuk	TNFAIP3
MYO1F	2.47043e-140	0.495846	0.315	0.014	5.07401e-136	Leuk	MYO1F
HLA-DMA	1.1003e-137	2.44261	0.695	0.121	2.25992e-133	Leuk	HLA-DMA
HLA-DRB1	5.14207e-132	4.61238	0.875	0.265	1.05613e-127	Leuk	HLA-DRB1
SNX10	8.84912e-126	1.02182	0.41	0.035	1.81752e-121	Leuk	SNX10
AMPD3	2.14906e-125	0.5722	0.33	0.019	4.41396e-121	Leuk	AMPD3
B3GNT5	3.4722e-123	1.22151	0.5	0.058	7.13155e-119	Leuk	B3GNT5
PRDM1	2.88537e-121	0.779871	0.35	0.024	5.92625e-117	Leuk	PRDM1
TMEM51	7.884e-121	0.411766	0.29	0.014	1.61929e-116	Leuk	TMEM51
LY96	5.66548e-120	1.52462	0.68	0.128	1.16363e-115	Leuk	LY96
C15orf48	1.27478e-118	1.66863	0.4	0.035	2.61827e-114	Leuk	C15orf48
SAMHD1	1.89083e-118	0.806402	0.455	0.047	3.88357e-114	Leuk	SAMHD1
PTPRJ	3.69939e-117	0.504652	0.305	0.017	7.59817e-113	Leuk	PTPRJ
TLR2	3.01818e-116	0.373519	0.25	0.01	6.19905e-112	Leuk	TLR2
SLC7A7	8.67158e-116	0.573846	0.31	0.018	1.78106e-111	Leuk	SLC7A7
LUCAT1	1.29176e-113	0.500022	0.255	0.011	2.65314e-109	Leuk	LUCAT1
RASSF5	1.34961e-110	0.573492	0.345	0.026	2.77197e-106	Leuk	RASSF5
ARHGAP18	1.438e-108	1.52363	0.645	0.128	2.9535e-104	Leuk	ARHGAP18
TLR4	3.47342e-108	0.548059	0.305	0.019	7.13407e-104	Leuk	TLR4
ABCA1	8.52942e-104	1.11056	0.505	0.072	1.75186e-99	Leuk	ABCA1
CXCL16	1.66025e-103	1.19632	0.585	0.101	3.40999e-99	Leuk	CXCL16
APOE	1.863e-103	2.78293	0.485	0.065	3.82642e-99	Leuk	APOE
IL6R	4.37664e-103	0.547822	0.355	0.031	8.98918e-99	Leuk	IL6R
PECAM1	5.67846e-103	0.264547	0.265	0.014	1.1663e-98	Leuk	PECAM1
SLC15A3	6.72863e-103	0.700868	0.42	0.046	1.38199e-98	Leuk	SLC15A3
TMSB4X	1.05957e-102	2.78502	0.99	0.856	2.17625e-98	Leuk	TMSB4X
MPP1	1.38768e-102	1.21067	0.62	0.122	2.85016e-98	Leuk	MPP1
DUSP2	2.37553e-101	2.51308	0.7	0.169	4.87909e-97	Leuk	DUSP2
RASSF4	1.17004e-100	1.1841	0.605	0.118	2.40314e-96	Leuk	RASSF4
DAPK1	1.76845e-100	0.521421	0.325	0.026	3.63221e-96	Leuk	DAPK1
HLA-DPB1	4.08727e-99	3.54326	0.75	0.226	8.39485e-95	Leuk	HLA-DPB1
SERPINB9	4.68402e-99	1.00956	0.37	0.036	9.62052e-95	Leuk	SERPINB9
LYN	7.49322e-99	1.07838	0.575	0.102	1.53903e-94	Leuk	LYN
GLUL	3.87366e-97	2.20908	0.75	0.216	7.95611e-93	Leuk	GLUL
PLIN2	8.77046e-97	3.13173	0.77	0.238	1.80136e-92	Leuk	PLIN2
STX11	1.5622e-96	0.77455	0.37	0.038	3.20861e-92	Leuk	STX11
PDGFB	2.83419e-96	0.713392	0.36	0.035	5.82114e-92	Leuk	PDGFB
B2M	9.00172e-96	1.90252	0.995	0.971	1.84886e-91	Leuk	B2M
KBTBD8	4.09195e-94	0.544113	0.265	0.017	8.40447e-90	Leuk	KBTBD8
ARHGAP26	5.0942e-94	0.605119	0.365	0.037	1.0463e-89	Leuk	ARHGAP26
RASGEF1B	1.93875e-91	1.6699	0.65	0.154	3.98201e-87	Leuk	RASGEF1B
AP1B1	1.93997e-90	1.0947	0.56	0.109	3.9845e-86	Leuk	AP1B1
CFLAR	4.90342e-90	2.05828	0.715	0.208	1.00711e-85	Leuk	CFLAR
TNFAIP2	1.64451e-88	1.18642	0.545	0.103	3.37766e-84	Leuk	TNFAIP2
NAIP	1.71912e-88	0.603621	0.375	0.042	3.53091e-84	Leuk	NAIP
LPXN	1.31534e-87	0.478377	0.295	0.025	2.70157e-83	Leuk	LPXN
NABP1	1.17202e-86	1.33196	0.625	0.15	2.4072e-82	Leuk	NABP1
P2RX7	2.71094e-86	0.504141	0.27	0.02	5.568e-82	Leuk	P2RX7
CD14	5.46172e-86	3.51821	0.695	0.218	1.12178e-81	Leuk	CD14
GM2A	2.04133e-84	0.771074	0.485	0.082	4.19268e-80	Leuk	GM2A
ICAM4	1.9194e-83	0.48216	0.275	0.022	3.94225e-79	Leuk	ICAM4
SH2B3	5.42166e-83	0.642008	0.415	0.056	1.11355e-78	Leuk	SH2B3
TNFAIP8	1.14771e-82	1.75485	0.61	0.143	2.35728e-78	Leuk	TNFAIP8
CD300A	4.28598e-81	0.797436	0.465	0.077	8.80297e-77	Leuk	CD300A
CD83	1.01058e-78	2.87606	0.69	0.234	2.07562e-74	Leuk	CD83
PTGER4	1.11758e-78	1.0652	0.43	0.068	2.2954e-74	Leuk	PTGER4
CYBA	3.3497e-78	2.24096	0.895	0.686	6.87995e-74	Leuk	CYBA
TNFSF15	4.34069e-78	1.07222	0.26	0.021	8.91534e-74	Leuk	TNFSF15
SLC43A2	3.84547e-77	0.64865	0.31	0.033	7.89821e-73	Leuk	SLC43A2
TBC1D9	6.52731e-77	0.486537	0.365	0.047	1.34064e-72	Leuk	TBC1D9
SRGN	1.64945e-74	2.78279	0.765	0.342	3.38782e-70	Leuk	SRGN
BIRC3	3.09739e-74	1.29066	0.53	0.112	6.36174e-70	Leuk	BIRC3
THBD	3.76963e-74	1.62594	0.465	0.086	7.74245e-70	Leuk	THBD
FYB1	5.35936e-74	0.690011	0.41	0.065	1.10076e-69	Leuk	FYB1
TSPAN33	3.98586e-71	0.484727	0.27	0.026	8.18657e-67	Leuk	TSPAN33
LIPA	1.04415e-70	1.39501	0.485	0.103	2.14458e-66	Leuk	LIPA
SAT1	5.49215e-70	2.73278	0.915	0.852	1.12803e-65	Leuk	SAT1
SPP1	2.44301e-69	2.52395	0.64	0.189	5.0177e-65	Leuk	SPP1
RIN3	5.47475e-68	0.43665	0.35	0.048	1.12446e-63	Leuk	RIN3
GPR137B	7.21638e-68	0.852434	0.54	0.133	1.48217e-63	Leuk	GPR137B
TMSB10	7.58985e-68	1.45735	0.985	0.927	1.55888e-63	Leuk	TMSB10
MTSS1	1.86752e-67	0.760739	0.46	0.088	3.8357e-63	Leuk	MTSS1
STXBP2	2.86508e-67	0.535463	0.355	0.052	5.88458e-63	Leuk	STXBP2
TTYH3	4.20316e-67	0.917137	0.545	0.134	8.63288e-63	Leuk	TTYH3
RAB20	1.59133e-66	0.680981	0.39	0.065	3.26844e-62	Leuk	RAB20
DOCK4	4.35773e-66	0.497989	0.36	0.053	8.95033e-62	Leuk	DOCK4
PLAU	7.35899e-66	1.96555	0.66	0.21	1.51146e-61	Leuk	PLAU
HLA-E	1.04719e-65	1.70195	0.905	0.742	2.15083e-61	Leuk	HLA-E
GPNMB	8.0731e-65	2.07035	0.6	0.178	1.65813e-60	Leuk	GPNMB
SLC12A7	3.59425e-64	0.690123	0.42	0.078	7.38223e-60	Leuk	SLC12A7
CTSB	4.46709e-64	3.22055	0.86	0.72	9.17496e-60	Leuk	CTSB
LPAR6	5.9227e-62	0.895141	0.39	0.069	1.21646e-57	Leuk	LPAR6
BMP2K	7.14186e-62	0.811658	0.535	0.134	1.46687e-57	Leuk	BMP2K
ACER3	1.1217e-61	0.447237	0.37	0.061	2.30386e-57	Leuk	ACER3
APBB1IP	2.76558e-61	0.488787	0.315	0.043	5.68022e-57	Leuk	APBB1IP
GNS	1.12611e-60	1.22827	0.65	0.236	2.31292e-56	Leuk	GNS
PTPN22	1.33805e-60	0.617221	0.255	0.028	2.74823e-56	Leuk	PTPN22
FAM49B	3.947e-60	1.13189	0.615	0.205	8.10674e-56	Leuk	FAM49B
IFIT2	4.74605e-60	1.34364	0.285	0.036	9.74792e-56	Leuk	IFIT2
ACSL1	8.95326e-60	0.632294	0.365	0.063	1.83891e-55	Leuk	ACSL1
MT-CO1	9.24796e-60	1.66668	0.93	0.782	1.89944e-55	Leuk	MT-CO1
SELENOP	5.69865e-59	3.6952	0.665	0.276	1.17045e-54	Leuk	SELENOP
ICAM1	2.86306e-58	1.39264	0.675	0.257	5.88043e-54	Leuk	ICAM1
ZC3H12C	6.34703e-58	0.56024	0.35	0.059	1.30362e-53	Leuk	ZC3H12C
CTSZ	7.55288e-57	2.42656	0.825	0.789	1.55129e-52	Leuk	CTSZ
ITGB2	9.26414e-57	1.45682	0.69	0.269	1.90276e-52	Leuk	ITGB2
IGSF21	5.46784e-56	0.501914	0.255	0.031	1.12304e-51	Leuk	IGSF21
EFHD2	1.51392e-55	1.47146	0.7	0.333	3.10945e-51	Leuk	EFHD2
SYNGR2	2.60423e-55	0.722889	0.36	0.064	5.34882e-51	Leuk	SYNGR2
SNN	5.23955e-55	0.644689	0.41	0.086	1.07615e-50	Leuk	SNN
GNA13	8.3575e-55	0.982764	0.6	0.202	1.71655e-50	Leuk	GNA13
SDCBP	1.11635e-54	1.78893	0.835	0.623	2.29286e-50	Leuk	SDCBP
EPB41L3	1.14126e-54	0.667378	0.42	0.092	2.34404e-50	Leuk	EPB41L3
MAP3K8	1.71995e-54	1.92328	0.705	0.338	3.53261e-50	Leuk	MAP3K8
SMAP2	2.88166e-54	0.9896	0.565	0.169	5.91865e-50	Leuk	SMAP2
PAG1	3.45258e-54	0.417192	0.255	0.032	7.09125e-50	Leuk	PAG1
RGS10	4.0111e-54	2.28034	0.77	0.486	8.2384e-50	Leuk	RGS10
FCGRT	1.02588e-53	2.13538	0.87	0.839	2.10706e-49	Leuk	FCGRT
MGAT4A	1.68237e-53	0.576054	0.36	0.068	3.45542e-49	Leuk	MGAT4A
STK10	1.80927e-53	0.624189	0.38	0.075	3.71606e-49	Leuk	STK10
CLEC2B	7.70478e-53	1.52887	0.715	0.292	1.58249e-48	Leuk	CLEC2B
TNFRSF14	1.03662e-52	0.946711	0.525	0.153	2.12912e-48	Leuk	TNFRSF14
BID	1.79705e-52	1.03181	0.545	0.17	3.69096e-48	Leuk	BID
CTSH	8.655e-51	1.03967	0.525	0.151	1.77765e-46	Leuk	CTSH
NFKB1	3.55859e-50	1.3502	0.59	0.206	7.30898e-46	Leuk	NFKB1
PLEKHO2	5.00067e-50	0.813869	0.525	0.156	1.02709e-45	Leuk	PLEKHO2
PLXND1	5.01135e-50	1.10502	0.575	0.2	1.02928e-45	Leuk	PLXND1
RAB11FIP1	1.42211e-49	0.704139	0.365	0.075	2.92087e-45	Leuk	RAB11FIP1
MMP19	2.09283e-49	0.653986	0.29	0.046	4.29847e-45	Leuk	MMP19
CORO7	3.50949e-49	0.537834	0.295	0.048	7.20813e-45	Leuk	CORO7
HLA-B	3.57665e-49	1.16123	0.935	0.925	7.34608e-45	Leuk	HLA-B
TPP1	5.72762e-49	1.06786	0.645	0.274	1.1764e-44	Leuk	TPP1
NRIP3	6.04192e-49	0.511791	0.31	0.053	1.24095e-44	Leuk	NRIP3
ME2	7.68976e-49	0.636801	0.44	0.108	1.5794e-44	Leuk	ME2
NPC2	1.59734e-48	1.57427	0.83	0.751	3.28077e-44	Leuk	NPC2
MFSD1	3.61249e-48	1.15323	0.595	0.23	7.4197e-44	Leuk	MFSD1
FNBP1	4.045e-48	0.731142	0.475	0.13	8.30802e-44	Leuk	FNBP1
NFKBIA	2.04813e-47	2.21566	0.9	0.803	4.20666e-43	Leuk	NFKBIA
GRB2	2.0861e-47	1.30266	0.74	0.449	4.28464e-43	Leuk	GRB2
TMC6	2.12482e-47	0.600701	0.26	0.039	4.36417e-43	Leuk	TMC6
INSIG1	3.25527e-47	2.33596	0.695	0.362	6.68601e-43	Leuk	INSIG1
PLEKHA2	3.54334e-47	0.42048	0.305	0.052	7.27766e-43	Leuk	PLEKHA2
REL	4.44561e-47	1.66953	0.74	0.417	9.13083e-43	Leuk	REL
ITGA4	5.31819e-47	0.445386	0.265	0.04	1.0923e-42	Leuk	ITGA4
NFKBIE	1.25426e-46	0.987722	0.475	0.136	2.57613e-42	Leuk	NFKBIE
GLIPR1	1.71778e-46	1.23814	0.615	0.241	3.52814e-42	Leuk	GLIPR1
STX3	1.73781e-46	0.48725	0.35	0.071	3.5693e-42	Leuk	STX3
MYO5A	3.14311e-46	0.800008	0.525	0.167	6.45563e-42	Leuk	MYO5A
INPP5D	3.8192e-46	0.357719	0.29	0.049	7.84426e-42	Leuk	INPP5D
CREM	7.72441e-46	1.52951	0.66	0.301	1.58652e-41	Leuk	CREM
RNASET2	9.87678e-46	1.60973	0.785	0.573	2.02859e-41	Leuk	RNASET2
PLEKHB2	1.78211e-45	0.984557	0.625	0.273	3.66028e-41	Leuk	PLEKHB2
UNC93B1	2.36235e-45	0.862134	0.525	0.177	4.85203e-41	Leuk	UNC93B1
ATP6V1B2	7.63327e-45	1.37854	0.67	0.319	1.5678e-40	Leuk	ATP6V1B2
THEMIS2	8.5931e-45	0.543434	0.425	0.102	1.76494e-40	Leuk	THEMIS2
TMEM70	1.40478e-44	1.21277	0.69	0.363	2.88527e-40	Leuk	TMEM70
GBP2	1.56783e-44	0.628565	0.385	0.088	3.22017e-40	Leuk	GBP2
ZNF267	1.66768e-44	1.23376	0.645	0.301	3.42526e-40	Leuk	ZNF267
MAP2K3	2.41128e-44	1.48594	0.75	0.504	4.95253e-40	Leuk	MAP2K3
MFSD2A	1.1054e-43	0.482088	0.275	0.047	2.27038e-39	Leuk	MFSD2A
NRP1	1.36257e-43	1.10082	0.565	0.208	2.79858e-39	Leuk	NRP1
CLN8	8.50283e-43	0.658111	0.465	0.137	1.7464e-38	Leuk	CLN8
CHST7	8.92905e-43	0.392108	0.315	0.063	1.83394e-38	Leuk	CHST7
SGK1	2.82205e-42	2.30303	0.68	0.388	5.79621e-38	Leuk	SGK1
RHBDF2	4.21751e-42	0.350216	0.285	0.051	8.66234e-38	Leuk	RHBDF2
ETV3	8.00793e-42	0.759625	0.425	0.119	1.64475e-37	Leuk	ETV3
TRPV2	1.22365e-41	0.363236	0.275	0.048	2.51326e-37	Leuk	TRPV2
DOCK11	3.18853e-41	0.556796	0.26	0.044	6.54891e-37	Leuk	DOCK11
SGPL1	4.16e-41	0.427058	0.34	0.074	8.54422e-37	Leuk	SGPL1
GLRX	1.12295e-40	1.81487	0.74	0.494	2.30642e-36	Leuk	GLRX
RAPGEF1	1.85598e-40	0.508736	0.39	0.099	3.812e-36	Leuk	RAPGEF1
MYO9B	2.05398e-40	0.952352	0.56	0.217	4.21868e-36	Leuk	MYO9B
SOD2	2.40506e-40	2.34131	0.775	0.545	4.93975e-36	Leuk	SOD2
HLA-DQB1	2.8888e-40	1.71195	0.81	0.469	5.93331e-36	Leuk	HLA-DQB1
G0S2	3.76012e-40	3.20846	0.29	0.059	7.72291e-36	Leuk	G0S2
GK	6.28718e-40	0.42148	0.255	0.044	1.29132e-35	Leuk	GK
APLP2	7.36168e-40	1.38682	0.805	0.686	1.51202e-35	Leuk	APLP2
MT-CO3	7.44232e-40	1.29716	0.895	0.749	1.52858e-35	Leuk	MT-CO3
MX2	9.90925e-40	0.467378	0.255	0.044	2.03526e-35	Leuk	MX2
FTH1	2.63961e-39	1.3054	0.995	0.989	5.42149e-35	Leuk	FTH1
EMB	2.7845e-39	0.656251	0.275	0.052	5.71908e-35	Leuk	EMB
TCIRG1	1.1634e-38	2.03559	0.49	0.177	2.3895e-34	Leuk	TCIRG1
ADAM9	2.0052e-38	0.806319	0.53	0.189	4.11847e-34	Leuk	ADAM9
NCEH1	4.89343e-38	0.265752	0.255	0.045	1.00506e-33	Leuk	NCEH1
FNIP2	5.47841e-38	1.21131	0.605	0.282	1.12521e-33	Leuk	FNIP2
S100A11	1.20122e-37	0.950787	0.95	0.938	2.46718e-33	Leuk	S100A11
CYTH1	2.27077e-37	0.671883	0.415	0.12	4.66394e-33	Leuk	CYTH1
LHFPL2	3.46062e-37	0.782281	0.445	0.143	7.10777e-33	Leuk	LHFPL2
SQOR	4.27393e-37	0.631378	0.36	0.094	8.77822e-33	Leuk	SQOR
FRMD4A	4.87891e-37	0.429267	0.285	0.057	1.00208e-32	Leuk	FRMD4A
SHTN1	9.95588e-37	0.603704	0.39	0.111	2.04484e-32	Leuk	SHTN1
IRAK2	1.21982e-36	0.413407	0.315	0.072	2.50538e-32	Leuk	IRAK2
HSD17B11	1.23306e-36	0.459834	0.33	0.077	2.53259e-32	Leuk	HSD17B11
GRN	1.44952e-36	1.77883	0.795	0.739	2.97717e-32	Leuk	GRN
MFSD12	1.71314e-36	0.624512	0.5	0.181	3.51861e-32	Leuk	MFSD12
RASSF3	5.04131e-36	0.480826	0.3	0.066	1.03543e-31	Leuk	RASSF3
CD40	5.8461e-36	0.724647	0.41	0.122	1.20073e-31	Leuk	CD40
CYB5R4	1.15993e-35	0.361621	0.295	0.063	2.38239e-31	Leuk	CYB5R4
C2	1.18426e-35	1.05326	0.405	0.128	2.43234e-31	Leuk	C2
MKNK1	2.019e-35	0.761209	0.475	0.163	4.14682e-31	Leuk	MKNK1
AP1S2	3.97639e-35	0.878058	0.49	0.182	8.1671e-31	Leuk	AP1S2
PLEKHO1	8.21143e-35	0.936679	0.64	0.319	1.68655e-30	Leuk	PLEKHO1
IFIH1	8.40718e-35	0.441407	0.27	0.054	1.72675e-30	Leuk	IFIH1
DMXL2	1.43157e-34	0.502379	0.285	0.063	2.94029e-30	Leuk	DMXL2
ASAH1	3.08773e-34	1.32209	0.74	0.635	6.34188e-30	Leuk	ASAH1
RBM38	5.01304e-34	0.337289	0.27	0.056	1.02963e-29	Leuk	RBM38
RIT1	5.85673e-34	0.767973	0.5	0.189	1.20291e-29	Leuk	RIT1
B3GNT2	6.01098e-34	0.729457	0.46	0.162	1.23459e-29	Leuk	B3GNT2
HMGA1	7.23387e-34	0.763391	0.44	0.144	1.48576e-29	Leuk	HMGA1
LGMN	8.37247e-34	2.36455	0.725	0.56	1.71962e-29	Leuk	LGMN
IGF1	1.98978e-33	0.691164	0.375	0.106	4.0868e-29	Leuk	IGF1
STX4	3.43375e-33	0.967917	0.6	0.29	7.05257e-29	Leuk	STX4
PI4K2A	1.19234e-32	0.545661	0.445	0.15	2.44896e-28	Leuk	PI4K2A
RALGDS	1.32309e-32	0.659553	0.48	0.181	2.71749e-28	Leuk	RALGDS
AMDHD2	2.11749e-32	0.596682	0.41	0.131	4.34912e-28	Leuk	AMDHD2
ATP6V1H	2.58705e-32	0.70319	0.435	0.155	5.31354e-28	Leuk	ATP6V1H
CFD	5.15664e-32	1.48935	0.615	0.301	1.05912e-27	Leuk	CFD
BAZ1A	8.57181e-32	0.943677	0.68	0.384	1.76056e-27	Leuk	BAZ1A
DUSP6	9.04953e-32	1.40406	0.54	0.233	1.85868e-27	Leuk	DUSP6
PDE4B	1.31897e-31	1.25071	0.56	0.259	2.70902e-27	Leuk	PDE4B
AGAP3	2.34643e-31	0.585973	0.455	0.17	4.81934e-27	Leuk	AGAP3
BCL2	5.78195e-31	0.520401	0.32	0.085	1.18756e-26	Leuk	BCL2
ELF1	6.29871e-31	1.19913	0.665	0.407	1.29369e-26	Leuk	ELF1
ATP6V1C1	9.86506e-31	0.749134	0.505	0.216	2.02619e-26	Leuk	ATP6V1C1
DDX60L	1.53506e-30	0.396457	0.27	0.06	3.15286e-26	Leuk	DDX60L
RAP2B	6.19965e-30	0.815821	0.525	0.23	1.27335e-25	Leuk	RAP2B
MT-ND3	6.33691e-30	1.11859	0.89	0.74	1.30154e-25	Leuk	MT-ND3
ST3GAL1	6.73456e-30	0.61823	0.425	0.152	1.38321e-25	Leuk	ST3GAL1
DRAM1	8.74847e-30	0.556458	0.375	0.121	1.79685e-25	Leuk	DRAM1
ZEB2	8.96792e-30	0.943054	0.63	0.33	1.84192e-25	Leuk	ZEB2
EGFL7	1.39284e-29	1.08467	0.395	0.136	2.86075e-25	Leuk	EGFL7
SERPINB8	1.45954e-29	0.300448	0.3	0.076	2.99774e-25	Leuk	SERPINB8
TRIB1	5.97186e-29	1.09532	0.52	0.237	1.22656e-24	Leuk	TRIB1
RGS19	1.04607e-28	0.792149	0.515	0.239	2.14853e-24	Leuk	RGS19
TET2	1.13248e-28	0.567119	0.37	0.117	2.32601e-24	Leuk	TET2
TYMP	1.14826e-28	1.60002	0.755	0.531	2.35842e-24	Leuk	TYMP
AC016831.1	2.73761e-28	0.684775	0.37	0.124	5.62279e-24	Leuk	AC016831.1
SLC9A9	3.13774e-28	0.415845	0.335	0.098	6.44461e-24	Leuk	SLC9A9
DOCK10	4.73685e-28	0.417651	0.275	0.067	9.72902e-24	Leuk	DOCK10
STK4	5.42517e-28	0.813732	0.47	0.191	1.11427e-23	Leuk	STK4
RHOG	1.31891e-27	0.799375	0.58	0.321	2.70892e-23	Leuk	RHOG
RB1	1.48316e-27	0.886682	0.47	0.201	3.04627e-23	Leuk	RB1
F13A1	4.44989e-27	1.83455	0.49	0.231	9.13964e-23	Leuk	F13A1
MFHAS1	5.90025e-27	0.438093	0.33	0.1	1.21185e-22	Leuk	MFHAS1
PARP14	8.05862e-27	0.674676	0.435	0.16	1.65516e-22	Leuk	PARP14
KDM6B	1.16243e-26	1.20989	0.715	0.498	2.38751e-22	Leuk	KDM6B
RAB8B	1.32942e-26	0.826563	0.49	0.224	2.7305e-22	Leuk	RAB8B
DUSP4	1.41709e-26	0.358275	0.25	0.059	2.91055e-22	Leuk	DUSP4
SLC4A7	1.56548e-26	0.593494	0.425	0.16	3.21534e-22	Leuk	SLC4A7
MCOLN1	1.57771e-26	0.651268	0.45	0.191	3.24046e-22	Leuk	MCOLN1
JARID2	1.61739e-26	0.431005	0.33	0.099	3.32196e-22	Leuk	JARID2
TCN2	2.68601e-26	0.473809	0.28	0.077	5.51679e-22	Leuk	TCN2
CMTM6	3.58088e-26	0.760919	0.58	0.301	7.35477e-22	Leuk	CMTM6
SIPA1	3.78609e-26	0.563298	0.395	0.131	7.77624e-22	Leuk	SIPA1
ABCC5	8.21414e-26	0.291022	0.285	0.076	1.6871e-21	Leuk	ABCC5
MCL1	1.00889e-25	1.10707	0.775	0.7	2.07216e-21	Leuk	MCL1
EIF4E	1.10283e-25	1.50109	0.615	0.374	2.26511e-21	Leuk	EIF4E
CD44	1.11952e-25	1.20447	0.785	0.654	2.29939e-21	Leuk	CD44
MT-ND1	2.6393e-25	1.00413	0.855	0.741	5.42085e-21	Leuk	MT-ND1
GRK2	4.39373e-25	0.564565	0.42	0.162	9.02428e-21	Leuk	GRK2
TMEM63B	5.45499e-25	0.323054	0.265	0.069	1.1204e-20	Leuk	TMEM63B
ARL8B	7.77917e-25	0.695343	0.565	0.314	1.59776e-20	Leuk	ARL8B
MPDU1	8.02875e-25	0.65075	0.54	0.275	1.64903e-20	Leuk	MPDU1
MGAT1	1.38722e-24	1.04844	0.735	0.599	2.84921e-20	Leuk	MGAT1
RP2	1.50618e-24	0.428309	0.31	0.095	3.09354e-20	Leuk	RP2
PNP	1.64599e-24	1.06826	0.575	0.321	3.3807e-20	Leuk	PNP
M6PR	1.81499e-24	0.677732	0.525	0.268	3.72781e-20	Leuk	M6PR
MT-ND2	2.06896e-24	0.993075	0.885	0.759	4.24944e-20	Leuk	MT-ND2
ARID5A	2.20863e-24	0.656734	0.415	0.161	4.53631e-20	Leuk	ARID5A
FAM213A	2.89743e-24	0.55032	0.35	0.12	5.95102e-20	Leuk	FAM213A
OTUD1	4.27106e-24	1.24251	0.565	0.321	8.77232e-20	Leuk	OTUD1
BLVRB	4.39358e-24	1.32604	0.76	0.733	9.02398e-20	Leuk	BLVRB
LACTB	4.42184e-24	0.685601	0.545	0.289	9.08201e-20	Leuk	LACTB
PMAIP1	5.04827e-24	1.29175	0.575	0.32	1.03686e-19	Leuk	PMAIP1
MAP3K11	5.54424e-24	0.534128	0.35	0.118	1.13873e-19	Leuk	MAP3K11
CNDP2	1.22984e-23	0.643768	0.435	0.185	2.52597e-19	Leuk	CNDP2
RAB35	1.34688e-23	0.504804	0.325	0.104	2.76635e-19	Leuk	RAB35
DGKZ	1.62073e-23	0.412403	0.325	0.106	3.32881e-19	Leuk	DGKZ
NFKBID	1.84898e-23	0.377393	0.265	0.075	3.79762e-19	Leuk	NFKBID
SDSL	2.13606e-23	0.286464	0.305	0.093	4.38726e-19	Leuk	SDSL
ATP6V0D1	2.31432e-23	0.842675	0.67	0.46	4.75338e-19	Leuk	ATP6V0D1
AP2A2	2.45358e-23	0.64927	0.41	0.169	5.03941e-19	Leuk	AP2A2
ALDH16A1	2.94586e-23	0.429707	0.275	0.078	6.0505e-19	Leuk	ALDH16A1
ST8SIA4	3.18695e-23	0.367271	0.27	0.074	6.54567e-19	Leuk	ST8SIA4
NUP62	3.57455e-23	0.52688	0.36	0.128	7.34176e-19	Leuk	NUP62
CREG1	4.11475e-23	1.26978	0.69	0.577	8.45127e-19	Leuk	CREG1
FRMD4B	4.7537e-23	0.608841	0.525	0.252	9.76362e-19	Leuk	FRMD4B
TRAF1	6.28699e-23	0.614986	0.255	0.071	1.29129e-18	Leuk	TRAF1
EHD4	6.35386e-23	0.586937	0.47	0.217	1.30502e-18	Leuk	EHD4
AHR	6.39483e-23	0.540455	0.415	0.164	1.31343e-18	Leuk	AHR
CEP170	1.0981e-22	0.764858	0.535	0.275	2.25538e-18	Leuk	CEP170
KIF1B	1.50229e-22	0.856269	0.58	0.326	3.08556e-18	Leuk	KIF1B
ORAI1	1.83151e-22	0.694202	0.345	0.127	3.76174e-18	Leuk	ORAI1
AKAP13	2.0909e-22	0.859878	0.695	0.492	4.29451e-18	Leuk	AKAP13
DAB2	4.77397e-22	1.77024	0.705	0.63	9.80525e-18	Leuk	DAB2
RIPK2	7.78623e-22	0.714434	0.495	0.249	1.59921e-17	Leuk	RIPK2
ATP13A3	1.02526e-21	0.553848	0.465	0.212	2.10579e-17	Leuk	ATP13A3
DNM2	1.05982e-21	0.580967	0.455	0.205	2.17676e-17	Leuk	DNM2
RRAGC	1.07045e-21	0.576975	0.42	0.178	2.1986e-17	Leuk	RRAGC
PPP1R18	1.0744e-21	0.891606	0.605	0.383	2.20671e-17	Leuk	PPP1R18
KCTD12	1.54248e-21	1.12763	0.635	0.391	3.1681e-17	Leuk	KCTD12
MT-ATP6	1.80363e-21	0.75807	0.905	0.767	3.70448e-17	Leuk	MT-ATP6
CHMP1B	1.85504e-21	1.1193	0.695	0.513	3.81008e-17	Leuk	CHMP1B
COTL1	2.33042e-21	1.29489	0.655	0.51	4.78645e-17	Leuk	COTL1
UBE2D1	2.54447e-21	0.733343	0.505	0.257	5.22608e-17	Leuk	UBE2D1
TANK	3.40797e-21	0.748614	0.645	0.437	6.99963e-17	Leuk	TANK
RNF149	4.20489e-21	0.457669	0.43	0.194	8.63643e-17	Leuk	RNF149
STAT5A	5.78996e-21	0.340107	0.27	0.082	1.1892e-16	Leuk	STAT5A
CYFIP1	6.34776e-21	0.659859	0.525	0.289	1.30377e-16	Leuk	CYFIP1
NCOA4	9.33886e-21	0.755904	0.505	0.267	1.91811e-16	Leuk	NCOA4
KLF6	9.73933e-21	1.30012	0.835	0.813	2.00036e-16	Leuk	KLF6
RCC2	1.02128e-20	0.689504	0.465	0.216	2.09761e-16	Leuk	RCC2
NFE2L2	1.19693e-20	0.919961	0.71	0.567	2.45837e-16	Leuk	NFE2L2
YTHDF3	1.56144e-20	0.562474	0.435	0.199	3.20705e-16	Leuk	YTHDF3
CREB5	1.65102e-20	0.457361	0.325	0.117	3.39103e-16	Leuk	CREB5
ANPEP	1.79024e-20	0.631854	0.315	0.113	3.67698e-16	Leuk	ANPEP
RNF213	1.8191e-20	0.653099	0.56	0.308	3.73624e-16	Leuk	RNF213
TUBA1C	3.74093e-20	0.912815	0.745	0.694	7.68349e-16	Leuk	TUBA1C
CGAS	4.30962e-20	0.605012	0.365	0.143	8.85154e-16	Leuk	CGAS
FES	4.32324e-20	0.361572	0.305	0.101	8.8795e-16	Leuk	FES
GNG2	5.73483e-20	0.634837	0.3	0.103	1.17788e-15	Leuk	GNG2
SLC11A2	5.92168e-20	0.382677	0.3	0.102	1.21625e-15	Leuk	SLC11A2
SNX6	6.75631e-20	0.938747	0.7	0.595	1.38768e-15	Leuk	SNX6
GCA	8.09236e-20	0.275847	0.28	0.089	1.66209e-15	Leuk	GCA
IFIT3	9.68993e-20	1.73563	0.305	0.108	1.99021e-15	Leuk	IFIT3
ARPC5	1.17476e-19	0.853004	0.775	0.714	2.41284e-15	Leuk	ARPC5
ZNF385A	1.42937e-19	0.326745	0.33	0.123	2.93578e-15	Leuk	ZNF385A
MAPKAPK3	1.60062e-19	0.263672	0.265	0.082	3.28751e-15	Leuk	MAPKAPK3
LGALS3BP	1.6026e-19	0.56097	0.495	0.219	3.29158e-15	Leuk	LGALS3BP
RAB5C	1.67168e-19	0.870321	0.695	0.571	3.43346e-15	Leuk	RAB5C
AKR1B1	1.83713e-19	0.632964	0.45	0.219	3.77329e-15	Leuk	AKR1B1
SIPA1L2	1.97329e-19	0.336561	0.31	0.108	4.05294e-15	Leuk	SIPA1L2
MITF	2.15969e-19	0.424665	0.4	0.162	4.43578e-15	Leuk	MITF
SNX2	2.54824e-19	0.79509	0.64	0.448	5.23382e-15	Leuk	SNX2
EVI2A	3.12724e-19	0.420157	0.375	0.147	6.42304e-15	Leuk	EVI2A
HNMT	3.54524e-19	0.835671	0.55	0.344	7.28156e-15	Leuk	HNMT
ITSN2	4.39836e-19	0.501063	0.43	0.199	9.03379e-15	Leuk	ITSN2
PLEKHM1	4.62181e-19	0.342078	0.295	0.101	9.49274e-15	Leuk	PLEKHM1
RAB3IL1	4.92807e-19	0.416045	0.33	0.128	1.01218e-14	Leuk	RAB3IL1
RILPL2	7.42436e-19	0.794832	0.58	0.372	1.52489e-14	Leuk	RILPL2
CDV3	8.14704e-19	0.863874	0.75	0.651	1.67332e-14	Leuk	CDV3
CHKA	9.17049e-19	0.512402	0.375	0.159	1.88353e-14	Leuk	CHKA
HSPA6	1.34413e-18	1.28427	0.58	0.309	2.76071e-14	Leuk	HSPA6
NUP214	1.66314e-18	0.454831	0.345	0.138	3.41592e-14	Leuk	NUP214
RNPEPL1	2.8427e-18	0.526753	0.385	0.168	5.83863e-14	Leuk	RNPEPL1
N4BP2L1	4.41229e-18	0.335264	0.255	0.081	9.0624e-14	Leuk	N4BP2L1
PLA2G15	5.89471e-18	0.594026	0.365	0.157	1.21071e-13	Leuk	PLA2G15
C6orf62	7.87047e-18	0.690018	0.61	0.421	1.61652e-13	Leuk	C6orf62
DYNC1H1	9.57183e-18	0.950253	0.685	0.529	1.96596e-13	Leuk	DYNC1H1
SLC2A3	1.02962e-17	0.86323	0.505	0.285	2.11474e-13	Leuk	SLC2A3
ADGRE5	1.12218e-17	0.449045	0.285	0.097	2.30484e-13	Leuk	ADGRE5
MT-CYB	1.34893e-17	0.674915	0.885	0.761	2.77056e-13	Leuk	MT-CYB
BANP	2.58553e-17	0.552184	0.34	0.146	5.31042e-13	Leuk	BANP
C1orf54	3.09708e-17	0.445772	0.365	0.152	6.36109e-13	Leuk	C1orf54
EPSTI1	4.45938e-17	0.54265	0.31	0.116	9.15912e-13	Leuk	EPSTI1
DNAJA4	4.478e-17	0.508962	0.43	0.207	9.19736e-13	Leuk	DNAJA4
TSPAN14	1.03015e-16	0.29012	0.28	0.098	2.11583e-12	Leuk	TSPAN14
SLC1A3	1.38509e-16	0.298515	0.26	0.089	2.84483e-12	Leuk	SLC1A3
PPIF	1.50149e-16	0.742827	0.495	0.278	3.0839e-12	Leuk	PPIF
ARL4C	1.93735e-16	1.05481	0.715	0.56	3.97912e-12	Leuk	ARL4C
SLC25A44	2.05957e-16	0.437882	0.315	0.129	4.23015e-12	Leuk	SLC25A44
FEM1B	2.48091e-16	0.493588	0.42	0.212	5.09554e-12	Leuk	FEM1B
NBPF19	2.84069e-16	0.652629	0.355	0.16	5.83449e-12	Leuk	NBPF19
OSTM1	2.87856e-16	0.351466	0.31	0.124	5.91227e-12	Leuk	OSTM1
STX7	2.93083e-16	0.620501	0.475	0.278	6.01962e-12	Leuk	STX7
ARHGEF2	3.73438e-16	0.435152	0.43	0.212	7.67005e-12	Leuk	ARHGEF2
CD302	3.94773e-16	0.535443	0.38	0.179	8.10824e-12	Leuk	CD302
USP53	4.63022e-16	0.591197	0.355	0.157	9.51002e-12	Leuk	USP53
WDR26	5.17181e-16	0.541378	0.49	0.273	1.06224e-11	Leuk	WDR26
EHD1	5.63811e-16	0.673559	0.4	0.211	1.15801e-11	Leuk	EHD1
FKBP15	6.52719e-16	0.383745	0.315	0.127	1.34062e-11	Leuk	FKBP15
CAP1	8.23061e-16	0.725233	0.64	0.514	1.69049e-11	Leuk	CAP1
SLC7A8	8.37312e-16	0.328824	0.295	0.114	1.71975e-11	Leuk	SLC7A8
ABL2	9.21122e-16	0.842855	0.555	0.349	1.89189e-11	Leuk	ABL2
CORO1C	9.45623e-16	0.628915	0.49	0.275	1.94221e-11	Leuk	CORO1C
UBALD2	1.13883e-15	0.716453	0.61	0.401	2.33904e-11	Leuk	UBALD2
RELB	1.3899e-15	0.538278	0.345	0.154	2.85473e-11	Leuk	RELB
VSIR	1.5272e-15	0.387521	0.355	0.156	3.13671e-11	Leuk	VSIR
TIGAR	1.60917e-15	0.418441	0.275	0.103	3.30508e-11	Leuk	TIGAR
ADAM10	1.6939e-15	0.507441	0.395	0.187	3.47911e-11	Leuk	ADAM10
OGFRL1	1.94265e-15	0.529882	0.405	0.199	3.99001e-11	Leuk	OGFRL1
ALAS1	2.24925e-15	0.299758	0.255	0.092	4.61973e-11	Leuk	ALAS1
LAP3	2.72005e-15	0.534758	0.565	0.365	5.58672e-11	Leuk	LAP3
HLA-F	2.72943e-15	0.366087	0.26	0.091	5.60598e-11	Leuk	HLA-F
TAOK3	2.9595e-15	0.558751	0.49	0.279	6.07852e-11	Leuk	TAOK3
NPC1	3.24956e-15	0.332459	0.29	0.112	6.67426e-11	Leuk	NPC1
NSMAF	5.0244e-15	0.256982	0.285	0.11	1.03196e-10	Leuk	NSMAF
SLC8B1	5.26568e-15	0.270535	0.27	0.1	1.08152e-10	Leuk	SLC8B1
PLEKHM2	6.92082e-15	0.586345	0.465	0.268	1.42147e-10	Leuk	PLEKHM2
SWAP70	9.57873e-15	0.438297	0.48	0.257	1.96738e-10	Leuk	SWAP70
ARL5B	1.02196e-14	0.635506	0.4	0.211	2.099e-10	Leuk	ARL5B
FCHO2	1.15799e-14	0.549944	0.43	0.229	2.3784e-10	Leuk	FCHO2
ZFAND5	1.16697e-14	0.665263	0.775	0.736	2.39683e-10	Leuk	ZFAND5
TUT7	1.17823e-14	0.480744	0.39	0.195	2.41997e-10	Leuk	TUT7
CA2	1.37516e-14	1.06891	0.32	0.138	2.82443e-10	Leuk	CA2
DSE	1.6858e-14	0.866882	0.515	0.347	3.46246e-10	Leuk	DSE
PLAUR	1.86599e-14	1.39046	0.675	0.663	3.83255e-10	Leuk	PLAUR
CTTNBP2NL	2.5418e-14	0.358106	0.375	0.177	5.2206e-10	Leuk	CTTNBP2NL
EDEM1	2.68251e-14	0.397986	0.35	0.161	5.50962e-10	Leuk	EDEM1
GNPDA1	3.41741e-14	0.550119	0.475	0.278	7.01901e-10	Leuk	GNPDA1
LYSMD2	4.51758e-14	0.363108	0.27	0.106	9.27867e-10	Leuk	LYSMD2
STARD3NL	4.89025e-14	0.324434	0.34	0.151	1.00441e-09	Leuk	STARD3NL
FAM107B	5.56303e-14	0.850315	0.605	0.434	1.14259e-09	Leuk	FAM107B
ENG	6.03778e-14	0.580243	0.565	0.352	1.2401e-09	Leuk	ENG
PRNP	6.10699e-14	0.971187	0.655	0.563	1.25432e-09	Leuk	PRNP
BEX4	6.43695e-14	0.409882	0.44	0.228	1.32208e-09	Leuk	BEX4
HBEGF	6.47717e-14	0.892916	0.405	0.22	1.33034e-09	Leuk	HBEGF
ABI1	7.7087e-14	0.490824	0.455	0.255	1.58329e-09	Leuk	ABI1
THAP2	7.93698e-14	0.83906	0.345	0.172	1.63018e-09	Leuk	THAP2
GGA1	9.95091e-14	0.315391	0.335	0.154	2.04382e-09	Leuk	GGA1
USP36	1.29154e-13	0.477246	0.295	0.126	2.65269e-09	Leuk	USP36
DNAJB6	1.411e-13	0.80692	0.77	0.76	2.89805e-09	Leuk	DNAJB6
IRS2	1.44965e-13	0.480485	0.3	0.131	2.97744e-09	Leuk	IRS2
ABRACL	2.06205e-13	0.523876	0.52	0.337	4.23524e-09	Leuk	ABRACL
DNTTIP2	2.18579e-13	0.605114	0.61	0.468	4.48939e-09	Leuk	DNTTIP2
FAM198B	2.41831e-13	0.343487	0.265	0.103	4.96697e-09	Leuk	FAM198B
VASP	2.50537e-13	0.359012	0.47	0.28	5.14578e-09	Leuk	VASP
NAA50	5.78526e-13	0.767056	0.58	0.423	1.18824e-08	Leuk	NAA50
CAPG	6.0364e-13	1.01264	0.67	0.553	1.23982e-08	Leuk	CAPG
RTN3	6.69458e-13	0.531931	0.58	0.42	1.375e-08	Leuk	RTN3
TXNRD1	7.20902e-13	0.55571	0.42	0.231	1.48066e-08	Leuk	TXNRD1
GLA	8.98419e-13	0.73819	0.425	0.25	1.84526e-08	Leuk	GLA
RAB7A	1.35e-12	0.667004	0.73	0.671	2.77277e-08	Leuk	RAB7A
GNPTAB	1.3726e-12	0.579726	0.3	0.144	2.81919e-08	Leuk	GNPTAB
CLCN7	1.53632e-12	0.411654	0.34	0.171	3.15545e-08	Leuk	CLCN7
PEPD	1.87275e-12	0.623551	0.575	0.43	3.84645e-08	Leuk	PEPD
PPP1R10	1.90694e-12	0.749196	0.635	0.48	3.91665e-08	Leuk	PPP1R10
NXF1	2.10379e-12	0.499271	0.39	0.218	4.32096e-08	Leuk	NXF1
WWP1	2.13048e-12	0.323126	0.31	0.143	4.37579e-08	Leuk	WWP1
FOSL2	2.16337e-12	0.665665	0.57	0.424	4.44335e-08	Leuk	FOSL2
[truncated: 534 more rows]

## Sheet: 2.Low_L81.go
	query	significant	p_value	term_size	query_size	intersection_size	precision	recall	term_id	source	term_name	effective_domain_size	source_order	cluster
Stro.1	query_1	TRUE	3.71735e-28	324	649	62	0.0955316	0.191358	GO:0030198	GO:BP	extracellular matrix organization	21110	7070	Stro
Stro.2	query_1	TRUE	4.46632e-28	325	649	62	0.0955316	0.190769	GO:0043062	GO:BP	extracellular structure organization	21110	11091	Stro
Stro.3	query_1	TRUE	6.4334e-28	327	649	62	0.0955316	0.189602	GO:0045229	GO:BP	external encapsulating structure organization	21110	12035	Stro
Stro.4	query_1	TRUE	3.38123e-21	415	649	61	0.0939908	0.146988	GO:0001503	GO:BP	ossification	21110	333	Stro
Stro.5	query_1	TRUE	2.69416e-20	706	649	79	0.121726	0.111898	GO:0001568	GO:BP	blood vessel development	21110	367	Stro
Stro.6	query_1	TRUE	3.29706e-20	550	649	69	0.106317	0.125455	GO:0001501	GO:BP	skeletal system development	21110	331	Stro
Stro.7	query_1	TRUE	2.19298e-19	867	649	87	0.134052	0.100346	GO:0035239	GO:BP	tube morphogenesis	21110	9403	Stro
Stro.8	query_1	TRUE	4.12562e-19	737	649	79	0.121726	0.107191	GO:0001944	GO:BP	vasculature development	21110	570	Stro
Stro.9	query_1	TRUE	2.80679e-18	64	649	25	0.0385208	0.390625	GO:0030199	GO:BP	collagen fibril organization	21110	7071	Stro
Stro.10	query_1	TRUE	2.08779e-16	710	649	73	0.112481	0.102817	GO:0070848	GO:BP	response to growth factor	21110	17276	Stro
Stro.11	query_1	TRUE	2.39483e-16	594	649	66	0.101695	0.111111	GO:0007507	GO:BP	heart development	21110	3064	Stro
Stro.12	query_1	TRUE	1.18464e-15	680	649	70	0.107858	0.102941	GO:0071363	GO:BP	cellular response to growth factor stimulus	21110	17561	Stro
Stro.13	query_1	TRUE	2.12612e-15	636	649	67	0.103236	0.105346	GO:0048729	GO:BP	tissue morphogenesis	21110	13726	Stro
Stro.14	query_1	TRUE	8.58164e-15	619	649	65	0.100154	0.105008	GO:0048514	GO:BP	blood vessel morphogenesis	21110	13537	Stro
Stro.15	query_1	TRUE	1.65039e-14	527	649	59	0.0909091	0.111954	GO:0002009	GO:BP	morphogenesis of an epithelium	21110	628	Stro
Stro.16	query_1	TRUE	4.78231e-14	990	649	84	0.12943	0.0848485	GO:0007167	GO:BP	enzyme-linked receptor protein signaling pathway	21110	2794	Stro
Stro.17	query_1	TRUE	1.21175e-13	237	649	38	0.0585516	0.160338	GO:0060348	GO:BP	bone development	21110	15392	Stro
Stro.18	query_1	TRUE	2.09559e-13	228	649	37	0.0570108	0.162281	GO:0001649	GO:BP	osteoblast differentiation	21110	381	Stro
Stro.19	query_1	TRUE	1.04518e-12	576	649	59	0.0909091	0.102431	GO:0009611	GO:BP	response to wounding	21110	3616	Stro
Stro.20	query_1	TRUE	1.14621e-12	367	649	46	0.0708783	0.125341	GO:0031589	GO:BP	cell-substrate adhesion	21110	7637	Stro
Stro.21	query_1	TRUE	6.14821e-12	819	649	71	0.109399	0.0866911	GO:0097435	GO:BP	supramolecular fiber organization	21110	19703	Stro
Stro.22	query_1	TRUE	6.24441e-12	530	649	55	0.0847458	0.103774	GO:0001525	GO:BP	angiogenesis	21110	344	Stro
Stro.23	query_1	TRUE	1.40632e-11	664	649	62	0.0955316	0.0933735	GO:0061061	GO:BP	muscle structure development	21110	16048	Stro
Stro.24	query_1	TRUE	1.76918e-11	817	649	70	0.107858	0.0856793	GO:0030029	GO:BP	actin filament-based process	21110	7015	Stro
Stro.25	query_1	TRUE	2.49172e-11	618	649	59	0.0909091	0.0954693	GO:0048598	GO:BP	embryonic morphogenesis	21110	13605	Stro
Stro.26	query_1	TRUE	3.69027e-11	281	649	38	0.0585516	0.135231	GO:0061448	GO:BP	connective tissue development	21110	16392	Stro
Stro.27	query_1	TRUE	7.7567e-11	443	649	48	0.0739599	0.108352	GO:0042060	GO:BP	wound healing	21110	10514	Stro
Stro.28	query_1	TRUE	1.02045e-10	731	649	64	0.0986133	0.0875513	GO:0030036	GO:BP	actin cytoskeleton organization	21110	7022	Stro
Stro.29	query_1	TRUE	1.1013e-10	927	649	74	0.114022	0.0798274	GO:0030334	GO:BP	regulation of cell migration	21110	7143	Stro
Stro.30	query_1	TRUE	1.13047e-10	988	649	77	0.118644	0.0779352	GO:2000145	GO:BP	regulation of cell motility	21110	26747	Stro
Stro.31	query_1	TRUE	6.09399e-10	234	649	33	0.0508475	0.141026	GO:0048705	GO:BP	skeletal system morphogenesis	21110	13702	Stro
Stro.32	query_1	TRUE	1.63682e-09	286	649	36	0.05547	0.125874	GO:0001666	GO:BP	response to hypoxia	21110	391	Stro
Stro.33	query_1	TRUE	4.56891e-09	327	649	38	0.0585516	0.116208	GO:0070482	GO:BP	response to oxygen levels	21110	17073	Stro
Stro.34	query_1	TRUE	5.82553e-09	378	649	41	0.0631741	0.108466	GO:0007178	GO:BP	transmembrane receptor protein serine/threonine kinase signaling pathway	21110	2803	Stro
Stro.35	query_1	TRUE	6.15087e-09	722	649	60	0.0924499	0.0831025	GO:0030855	GO:BP	epithelial cell differentiation	21110	7304	Stro
Stro.36	query_1	TRUE	6.18538e-09	299	649	36	0.05547	0.120401	GO:0036293	GO:BP	response to decreased oxygen levels	21110	10067	Stro
Stro.37	query_1	TRUE	1.06341e-08	103	649	21	0.0323575	0.203883	GO:0032963	GO:BP	collagen metabolic process	21110	8375	Stro
Stro.38	query_1	TRUE	1.38128e-08	127	649	23	0.0354391	0.181102	GO:0045667	GO:BP	regulation of osteoblast differentiation	21110	12218	Stro
Stro.39	query_1	TRUE	2.23814e-08	266	649	33	0.0508475	0.12406	GO:0071559	GO:BP	response to transforming growth factor beta	21110	17709	Stro
Stro.40	query_1	TRUE	2.90473e-08	210	649	29	0.0446841	0.138095	GO:0051216	GO:BP	cartilage development	21110	14339	Stro
Stro.41	query_1	TRUE	3.06043e-08	955	649	70	0.107858	0.0732984	GO:0008284	GO:BP	positive regulation of cell population proliferation	21110	3224	Stro
Stro.42	query_1	TRUE	5.71206e-08	260	649	32	0.0493066	0.123077	GO:0071560	GO:BP	cellular response to transforming growth factor beta stimulus	21110	17710	Stro
Stro.43	query_1	TRUE	6.45547e-08	324	649	36	0.05547	0.111111	GO:0072001	GO:BP	renal system development	21110	18005	Stro
Stro.44	query_1	TRUE	7.16061e-08	125	649	22	0.0338983	0.176	GO:0001704	GO:BP	formation of primary germ layer	21110	410	Stro
Stro.45	query_1	TRUE	1.04135e-07	449	649	43	0.0662558	0.0957684	GO:0050673	GO:BP	epithelial cell proliferation	21110	13951	Stro
Stro.46	query_1	TRUE	1.1162e-07	314	649	35	0.0539291	0.111465	GO:0001822	GO:BP	kidney development	21110	493	Stro
Stro.47	query_1	TRUE	1.61442e-07	118	649	21	0.0323575	0.177966	GO:0007229	GO:BP	integrin-mediated signaling pathway	21110	2848	Stro
Stro.48	query_1	TRUE	2.68691e-07	574	649	49	0.0755008	0.0853659	GO:0040017	GO:BP	positive regulation of locomotion	21110	10470	Stro
Stro.49	query_1	TRUE	3.16226e-07	326	649	35	0.0539291	0.107362	GO:0030111	GO:BP	regulation of Wnt signaling pathway	21110	7044	Stro
Stro.50	query_1	TRUE	3.22633e-07	558	649	48	0.0739599	0.0860215	GO:2000147	GO:BP	positive regulation of cell motility	21110	26749	Stro
Stro.51	query_1	TRUE	3.27523e-07	310	649	34	0.0523883	0.109677	GO:0060485	GO:BP	mesenchyme development	21110	15517	Stro
Stro.52	query_1	TRUE	4.26093e-07	601	649	50	0.0770416	0.0831947	GO:0007423	GO:BP	sensory organ development	21110	2989	Stro
Stro.53	query_1	TRUE	5.17936e-07	192	649	26	0.0400616	0.135417	GO:0007369	GO:BP	gastrulation	21110	2942	Stro
Stro.54	query_1	TRUE	5.71477e-07	849	649	62	0.0955316	0.0730271	GO:0045597	GO:BP	positive regulation of cell differentiation	21110	12148	Stro
Stro.55	query_1	TRUE	6.185e-07	28	649	11	0.0169492	0.392857	GO:0018126	GO:BP	protein hydroxylation	21110	5503	Stro
Stro.56	query_1	TRUE	7.00818e-07	709	649	55	0.0847458	0.077574	GO:0008285	GO:BP	negative regulation of cell population proliferation	21110	3225	Stro
Stro.57	query_1	TRUE	9.20465e-07	339	649	35	0.0539291	0.103245	GO:0060562	GO:BP	epithelial tube morphogenesis	21110	15589	Stro
Stro.58	query_1	TRUE	9.21997e-07	674	649	53	0.0816641	0.078635	GO:0043009	GO:BP	chordate embryonic development	21110	11060	Stro
Stro.59	query_1	TRUE	1.01407e-06	990	649	68	0.104777	0.0686869	GO:0031175	GO:BP	neuron projection development	21110	7471	Stro
Stro.60	query_1	TRUE	2.0303e-06	384	649	37	0.0570108	0.0963542	GO:0042692	GO:BP	muscle cell differentiation	21110	10878	Stro
Stro.61	query_1	TRUE	2.10899e-06	532	649	45	0.0693374	0.0845865	GO:0030335	GO:BP	positive regulation of cell migration	21110	7144	Stro
Stro.62	query_1	TRUE	2.84903e-06	238	649	28	0.0431433	0.117647	GO:0007160	GO:BP	cell-matrix adhesion	21110	2787	Stro
Stro.63	query_1	TRUE	2.87664e-06	696	649	53	0.0816641	0.0761494	GO:0009792	GO:BP	embryo development ending in birth or egg hatching	21110	3757	Stro
Stro.64	query_1	TRUE	2.89368e-06	57	649	14	0.0215716	0.245614	GO:0001706	GO:BP	endoderm formation	21110	412	Stro
Stro.65	query_1	TRUE	3.03239e-06	48	649	13	0.0200308	0.270833	GO:0035987	GO:BP	endodermal cell differentiation	21110	9887	Stro
Stro.66	query_1	TRUE	3.76224e-06	68	649	15	0.0231125	0.220588	GO:0045669	GO:BP	positive regulation of osteoblast differentiation	21110	12220	Stro
Stro.67	query_1	TRUE	4.25214e-06	140	649	21	0.0323575	0.15	GO:0071456	GO:BP	cellular response to hypoxia	21110	17637	Stro
Stro.68	query_1	TRUE	4.97613e-06	103	649	18	0.027735	0.174757	GO:0060349	GO:BP	bone morphogenesis	21110	15393	Stro
Stro.69	query_1	TRUE	5.03488e-06	260	649	29	0.0446841	0.111538	GO:0003007	GO:BP	heart morphogenesis	21110	1477	Stro
Stro.70	query_1	TRUE	6.0353e-06	880	649	61	0.0939908	0.0693182	GO:0022603	GO:BP	regulation of anatomical structure morphogenesis	21110	6973	Stro
Stro.71	query_1	TRUE	6.80429e-06	216	649	26	0.0400616	0.12037	GO:0010810	GO:BP	regulation of cell-substrate adhesion	21110	4526	Stro
Stro.72	query_1	TRUE	6.87691e-06	51	649	13	0.0200308	0.254902	GO:0018208	GO:BP	peptidyl-proline modification	21110	5571	Stro
Stro.73	query_1	TRUE	7.55787e-06	61	649	14	0.0215716	0.229508	GO:0060350	GO:BP	endochondral bone morphogenesis	21110	15394	Stro
Stro.74	query_1	TRUE	8.39114e-06	316	649	32	0.0493066	0.101266	GO:0090287	GO:BP	regulation of cellular response to growth factor stimulus	21110	19192	Stro
Stro.75	query_1	TRUE	8.62393e-06	119	649	19	0.0292758	0.159664	GO:0002062	GO:BP	chondrocyte differentiation	21110	670	Stro
Stro.76	query_1	TRUE	9.54218e-06	462	649	40	0.0616333	0.0865801	GO:0048568	GO:BP	embryonic organ development	21110	13579	Stro
Stro.77	query_1	TRUE	1.18716e-05	148	649	21	0.0323575	0.141892	GO:0036294	GO:BP	cellular response to decreased oxygen levels	21110	10068	Stro
Stro.78	query_1	TRUE	1.21652e-05	410	649	37	0.0570108	0.0902439	GO:0060537	GO:BP	muscle tissue development	21110	15567	Stro
Stro.79	query_1	TRUE	1.32104e-05	122	649	19	0.0292758	0.155738	GO:0030282	GO:BP	bone mineralization	21110	7120	Stro
Stro.80	query_1	TRUE	1.4539e-05	450	649	39	0.0600924	0.0866667	GO:0016055	GO:BP	Wnt signaling pathway	21110	5210	Stro
Stro.81	query_1	TRUE	1.64407e-05	452	649	39	0.0600924	0.0862832	GO:0198738	GO:BP	cell-cell signaling by wnt	21110	21224	Stro
Stro.82	query_1	TRUE	2.28462e-05	126	649	19	0.0292758	0.150794	GO:0010811	GO:BP	positive regulation of cell-substrate adhesion	21110	4527	Stro
Stro.83	query_1	TRUE	2.73333e-05	47	649	12	0.01849	0.255319	GO:0032964	GO:BP	collagen biosynthetic process	21110	8376	Stro
Stro.84	query_1	TRUE	3.29491e-05	249	649	27	0.0416025	0.108434	GO:0060828	GO:BP	regulation of canonical Wnt signaling pathway	21110	15839	Stro
Stro.85	query_1	TRUE	3.34383e-05	79	649	15	0.0231125	0.189873	GO:0003151	GO:BP	outflow tract morphogenesis	21110	1606	Stro
Stro.86	query_1	TRUE	3.39485e-05	103	649	17	0.0261941	0.165049	GO:0150115	GO:BP	cell-substrate junction organization	21110	21130	Stro
Stro.87	query_1	TRUE	4.17814e-05	927	649	61	0.0939908	0.0658037	GO:0051093	GO:BP	negative regulation of developmental process	21110	14248	Stro
Stro.88	query_1	TRUE	4.84356e-05	376	649	34	0.0523883	0.0904255	GO:0050678	GO:BP	regulation of epithelial cell proliferation	21110	13956	Stro
Stro.89	query_1	TRUE	4.94736e-05	778	649	54	0.0832049	0.0694087	GO:0030155	GO:BP	regulation of cell adhesion	21110	7051	Stro
Stro.90	query_1	TRUE	5.35728e-05	32	649	10	0.0154083	0.3125	GO:0060325	GO:BP	face morphogenesis	21110	15370	Stro
Stro.91	query_1	TRUE	5.43004e-05	161	649	21	0.0323575	0.130435	GO:0001837	GO:BP	epithelial to mesenchymal transition	21110	508	Stro
Stro.92	query_1	TRUE	5.93251e-05	655	649	48	0.0739599	0.0732824	GO:0048589	GO:BP	developmental growth	21110	13600	Stro
Stro.93	query_1	TRUE	6.05956e-05	848	649	57	0.0878274	0.067217	GO:0060322	GO:BP	head development	21110	15367	Stro
Stro.94	query_1	TRUE	6.74481e-05	309	649	30	0.046225	0.0970874	GO:0048193	GO:BP	Golgi vesicle transport	21110	13306	Stro
Stro.95	query_1	TRUE	7.53503e-05	164	649	21	0.0323575	0.128049	GO:0071453	GO:BP	cellular response to oxygen levels	21110	17634	Stro
Stro.96	query_1	TRUE	7.78188e-05	96	649	16	0.0246533	0.166667	GO:0007044	GO:BP	cell-substrate junction assembly	21110	2707	Stro
Stro.97	query_1	TRUE	8.82753e-05	404	649	35	0.0539291	0.0866337	GO:0001654	GO:BP	eye development	21110	382	Stro
Stro.98	query_1	TRUE	9.40502e-05	85	649	15	0.0231125	0.176471	GO:0007492	GO:BP	endoderm development	21110	3049	Stro
Stro.99	query_1	TRUE	0.000112736	408	649	35	0.0539291	0.0857843	GO:0150063	GO:BP	visual system development	21110	21097	Stro
Stro.100	query_1	TRUE	0.000123571	978	649	62	0.0955316	0.0633947	GO:0000902	GO:BP	cell morphogenesis	21110	249	Stro
Stro.101	query_1	TRUE	0.000125486	154	649	20	0.0308166	0.12987	GO:0072006	GO:BP	nephron development	21110	18010	Stro
Stro.102	query_1	TRUE	0.000135329	301	649	29	0.0446841	0.0963455	GO:0060070	GO:BP	canonical Wnt signaling pathway	21110	15163	Stro
Stro.103	query_1	TRUE	0.000141117	100	649	16	0.0246533	0.16	GO:0060840	GO:BP	artery development	21110	15851	Stro
Stro.104	query_1	TRUE	0.00014456	937	649	60	0.0924499	0.0640342	GO:0040007	GO:BP	growth	21110	10460	Stro
Stro.105	query_1	TRUE	0.000156052	156	649	20	0.0308166	0.128205	GO:0035148	GO:BP	tube formation	21110	9325	Stro
Stro.106	query_1	TRUE	0.000156963	171	649	21	0.0323575	0.122807	GO:0048771	GO:BP	tissue remodeling	21110	13760	Stro
Stro.107	query_1	TRUE	0.000161592	414	649	35	0.0539291	0.0845411	GO:0048880	GO:BP	sensory system development	21110	13860	Stro
Stro.108	query_1	TRUE	0.000181657	45	649	11	0.0169492	0.244444	GO:0010463	GO:BP	mesenchymal cell proliferation	21110	4247	Stro
Stro.109	query_1	TRUE	0.000185744	143	649	19	0.0292758	0.132867	GO:0072175	GO:BP	epithelial tube formation	21110	18176	Stro
Stro.110	query_1	TRUE	0.000212327	174	649	21	0.0323575	0.12069	GO:0031214	GO:BP	biomineral tissue development	21110	7475	Stro
Stro.111	query_1	TRUE	0.00022132	579	649	43	0.0662558	0.074266	GO:1905114	GO:BP	cell surface receptor signaling pathway involved in cell-cell signaling	21110	25551	Stro
Stro.112	query_1	TRUE	0.000293577	162	649	20	0.0308166	0.123457	GO:0061572	GO:BP	actin filament bundle organization	21110	16474	Stro
Stro.113	query_1	TRUE	0.000302382	980	649	61	0.0939908	0.0622449	GO:0060341	GO:BP	regulation of cellular localization	21110	15386	Stro
Stro.114	query_1	TRUE	0.000314	243	649	25	0.0385208	0.102881	GO:0048762	GO:BP	mesenchymal cell differentiation	21110	13753	Stro
Stro.115	query_1	TRUE	0.000332309	38	649	10	0.0154083	0.263158	GO:0060323	GO:BP	head morphogenesis	21110	15368	Stro
Stro.116	query_1	TRUE	0.000373268	632	649	45	0.0693374	0.0712025	GO:0007169	GO:BP	transmembrane receptor protein tyrosine kinase signaling pathway	21110	2796	Stro
Stro.117	query_1	TRUE	0.000379554	212	649	23	0.0354391	0.108491	GO:0050679	GO:BP	positive regulation of epithelial cell proliferation	21110	13957	Stro
Stro.118	query_1	TRUE	0.000383984	429	649	35	0.0539291	0.0815851	GO:0001667	GO:BP	ameboidal-type cell migration	21110	392	Stro
Stro.119	query_1	TRUE	0.000522098	339	649	30	0.046225	0.0884956	GO:0051604	GO:BP	protein maturation	21110	14609	Stro
Stro.120	query_1	TRUE	0.000535407	168	649	20	0.0308166	0.119048	GO:0003205	GO:BP	cardiac chamber development	21110	1660	Stro
Stro.121	query_1	TRUE	0.000547575	662	649	46	0.0708783	0.0694864	GO:0000904	GO:BP	cell morphogenesis involved in differentiation	21110	250	Stro
Stro.122	query_1	TRUE	0.000555074	31	649	9	0.0138675	0.290323	GO:0036075	GO:BP	replacement ossification	21110	9939	Stro
Stro.123	query_1	TRUE	0.000555074	31	649	9	0.0138675	0.290323	GO:0001958	GO:BP	endochondral ossification	21110	582	Stro
Stro.124	query_1	TRUE	0.00079536	188	649	21	0.0323575	0.111702	GO:0061138	GO:BP	morphogenesis of a branching epithelium	21110	16122	Stro
Stro.125	query_1	TRUE	0.000820803	291	649	27	0.0416025	0.0927835	GO:1901342	GO:BP	regulation of vasculature development	21110	22370	Stro
Stro.126	query_1	TRUE	0.000824355	157	649	19	0.0292758	0.121019	GO:0016331	GO:BP	morphogenesis of embryonic epithelium	21110	5333	Stro
Stro.127	query_1	TRUE	0.000921242	206	649	22	0.0338983	0.106796	GO:0007179	GO:BP	transforming growth factor beta receptor signaling pathway	21110	2804	Stro
Stro.128	query_1	TRUE	0.00100503	159	649	19	0.0292758	0.119497	GO:0051017	GO:BP	actin filament bundle assembly	21110	14199	Stro
Stro.129	query_1	TRUE	0.00109847	351	649	30	0.046225	0.0854701	GO:0043010	GO:BP	camera-type eye development	21110	11061	Stro
Stro.130	query_1	TRUE	0.00109847	351	649	30	0.046225	0.0854701	GO:0007517	GO:BP	muscle organ development	21110	3070	Stro
Stro.131	query_1	TRUE	0.00111416	130	649	17	0.0261941	0.130769	GO:0001838	GO:BP	embryonic epithelial tube formation	21110	509	Stro
Stro.132	query_1	TRUE	0.00141987	281	649	26	0.0400616	0.0925267	GO:0051146	GO:BP	striated muscle cell differentiation	21110	14291	Stro
Stro.133	query_1	TRUE	0.00168444	477	649	36	0.05547	0.0754717	GO:0045785	GO:BP	positive regulation of cell adhesion	21110	12317	Stro
Stro.134	query_1	TRUE	0.00184257	120	649	16	0.0246533	0.133333	GO:0030278	GO:BP	regulation of ossification	21110	7118	Stro
Stro.135	query_1	TRUE	0.0019146	135	649	17	0.0261941	0.125926	GO:0006888	GO:BP	endoplasmic reticulum to Golgi vesicle-mediated transport	21110	2600	Stro
Stro.136	query_1	TRUE	0.00196013	56	649	11	0.0169492	0.196429	GO:1903053	GO:BP	regulation of extracellular matrix organization	21110	23800	Stro
Stro.137	query_1	TRUE	0.00198549	873	649	54	0.0832049	0.0618557	GO:0032880	GO:BP	regulation of protein localization	21110	8304	Stro
Stro.138	query_1	TRUE	0.00198706	286	649	26	0.0400616	0.0909091	GO:0090596	GO:BP	sensory organ morphogenesis	21110	19390	Stro
Stro.139	query_1	TRUE	0.00201213	93	649	14	0.0215716	0.150538	GO:0001656	GO:BP	metanephros development	21110	384	Stro
Stro.140	query_1	TRUE	0.00212298	287	649	26	0.0400616	0.0905923	GO:0045765	GO:BP	regulation of angiogenesis	21110	12301	Stro
Stro.141	query_1	TRUE	0.00222463	969	649	58	0.0893683	0.0598555	GO:0051336	GO:BP	regulation of hydrolase activity	21110	14432	Stro
Stro.142	query_1	TRUE	0.00238417	108	649	15	0.0231125	0.138889	GO:0001841	GO:BP	neural tube formation	21110	512	Stro
Stro.143	query_1	TRUE	0.00257749	169	649	19	0.0292758	0.112426	GO:0030178	GO:BP	negative regulation of Wnt signaling pathway	21110	7061	Stro
Stro.144	query_1	TRUE	0.0027455	406	649	32	0.0493066	0.0788177	GO:0052547	GO:BP	regulation of peptidase activity	21110	14960	Stro
Stro.145	query_1	TRUE	0.00283418	203	649	21	0.0323575	0.103448	GO:0001763	GO:BP	morphogenesis of a branching structure	21110	443	Stro
Stro.146	query_1	TRUE	0.00321126	275	649	25	0.0385208	0.0909091	GO:0090092	GO:BP	regulation of transmembrane receptor protein serine/threonine kinase signaling pathway	21110	19021	Stro
Stro.147	query_1	TRUE	0.00338857	59	649	11	0.0169492	0.186441	GO:0035904	GO:BP	aorta development	21110	9835	Stro
Stro.148	query_1	TRUE	0.003414	71	649	12	0.01849	0.169014	GO:0048844	GO:BP	artery morphogenesis	21110	13828	Stro
Stro.149	query_1	TRUE	0.00357277	126	649	16	0.0246533	0.126984	GO:0003231	GO:BP	cardiac ventricle development	21110	1686	Stro
Stro.150	query_1	TRUE	0.0038157	112	649	15	0.0231125	0.133929	GO:0045446	GO:BP	endothelial cell differentiation	21110	12078	Stro
Stro.151	query_1	TRUE	0.00384309	98	649	14	0.0215716	0.142857	GO:0010717	GO:BP	regulation of epithelial to mesenchymal transition	21110	4442	Stro
Stro.152	query_1	TRUE	0.00425842	49	649	10	0.0154083	0.204082	GO:0085029	GO:BP	extracellular matrix assembly	21110	18866	Stro
Stro.153	query_1	TRUE	0.00468332	86	649	13	0.0200308	0.151163	GO:0048041	GO:BP	focal adhesion assembly	21110	13216	Stro
Stro.154	query_1	TRUE	0.00485538	160	649	18	0.027735	0.1125	GO:0030509	GO:BP	BMP signaling pathway	21110	7190	Stro
Stro.155	query_1	TRUE	0.00491893	100	649	14	0.0215716	0.14	GO:0060993	GO:BP	kidney morphogenesis	21110	15989	Stro
Stro.156	query_1	TRUE	0.00491893	100	649	14	0.0215716	0.14	GO:0070167	GO:BP	regulation of biomineral tissue development	21110	16885	Stro
Stro.157	query_1	TRUE	0.00507755	740	649	47	0.0724191	0.0635135	GO:0034330	GO:BP	cell junction organization	21110	9021	Stro
Stro.158	query_1	TRUE	0.00517769	50	649	10	0.0154083	0.2	GO:0010171	GO:BP	body morphogenesis	21110	4048	Stro
Stro.159	query_1	TRUE	0.00542859	130	649	16	0.0246533	0.123077	GO:0048706	GO:BP	embryonic skeletal system development	21110	13703	Stro
Stro.160	query_1	TRUE	0.00544159	340	649	28	0.0431433	0.0823529	GO:0040013	GO:BP	negative regulation of locomotion	21110	10466	Stro
Stro.161	query_1	TRUE	0.00544207	997	649	58	0.0893683	0.0581745	GO:1902533	GO:BP	positive regulation of intracellular signal transduction	21110	23383	Stro
Stro.162	query_1	TRUE	0.00584847	303	649	26	0.0400616	0.0858086	GO:0048562	GO:BP	embryonic organ morphogenesis	21110	13573	Stro
Stro.163	query_1	TRUE	0.00584847	303	649	26	0.0400616	0.0858086	GO:2000146	GO:BP	negative regulation of cell motility	21110	26748	Stro
Stro.164	query_1	TRUE	0.00663031	214	649	21	0.0323575	0.0981308	GO:1901888	GO:BP	regulation of cell junction assembly	21110	22843	Stro
Stro.165	query_1	TRUE	0.00668647	9	649	5	0.00770416	0.555556	GO:0017185	GO:BP	peptidyl-lysine hydroxylation	21110	5429	Stro
Stro.166	query_1	TRUE	0.00694278	287	649	25	0.0385208	0.087108	GO:0030336	GO:BP	negative regulation of cell migration	21110	7145	Stro
Stro.167	query_1	TRUE	0.00737635	796	649	49	0.0755008	0.0615578	GO:0032989	GO:BP	cellular component morphogenesis	21110	8397	Stro
Stro.168	query_1	TRUE	0.00762202	149	649	17	0.0261941	0.114094	GO:0072073	GO:BP	kidney epithelium development	21110	18075	Stro
Stro.169	query_1	TRUE	0.00790195	90	649	13	0.0200308	0.144444	GO:0071229	GO:BP	cellular response to acid chemical	21110	17434	Stro
Stro.170	query_1	TRUE	0.00825243	119	649	15	0.0231125	0.12605	GO:0072009	GO:BP	nephron epithelium development	21110	18013	Stro
Stro.171	query_1	TRUE	0.00904552	53	649	10	0.0154083	0.188679	GO:0048146	GO:BP	positive regulation of fibroblast proliferation	21110	13283	Stro
Stro.172	query_1	TRUE	0.00904552	53	649	10	0.0154083	0.188679	GO:0060324	GO:BP	face development	21110	15369	Stro
Stro.173	query_1	TRUE	0.00909399	32	649	8	0.0123267	0.25	GO:0010464	GO:BP	regulation of mesenchymal cell proliferation	21110	4248	Stro
Stro.174	query_1	TRUE	0.0107985	54	649	10	0.0154083	0.185185	GO:0010718	GO:BP	positive regulation of epithelial to mesenchymal transition	21110	4443	Stro
Stro.175	query_1	TRUE	0.0109152	79	649	12	0.01849	0.151899	GO:0030500	GO:BP	regulation of bone mineralization	21110	7186	Stro
Stro.176	query_1	TRUE	0.0110382	16	649	6	0.00924499	0.375	GO:0019511	GO:BP	peptidyl-proline hydroxylation	21110	6166	Stro
Stro.177	query_1	TRUE	0.0110857	239	649	22	0.0338983	0.0920502	GO:0014706	GO:BP	striated muscle tissue development	21110	4763	Stro
Stro.178	query_1	TRUE	0.0111122	107	649	14	0.0215716	0.130841	GO:0003279	GO:BP	cardiac septum development	21110	1731	Stro
Stro.179	query_1	TRUE	0.0111655	43	649	9	0.0138675	0.209302	GO:0038084	GO:BP	vascular endothelial growth factor signaling pathway	21110	10234	Stro
Stro.180	query_1	TRUE	0.0116825	33	649	8	0.0123267	0.242424	GO:0035909	GO:BP	aorta morphogenesis	21110	9840	Stro
Stro.181	query_1	TRUE	0.0124219	905	649	53	0.0816641	0.0585635	GO:0043069	GO:BP	negative regulation of programmed cell death	21110	11097	Stro
Stro.182	query_1	TRUE	0.0124871	80	649	12	0.01849	0.15	GO:0006900	GO:BP	vesicle budding from membrane	21110	2609	Stro
Stro.183	query_1	TRUE	0.0125475	171	649	18	0.027735	0.105263	GO:0071773	GO:BP	cellular response to BMP stimulus	21110	17857	Stro
Stro.184	query_1	TRUE	0.0125475	171	649	18	0.027735	0.105263	GO:0071772	GO:BP	response to BMP	21110	17856	Stro
Stro.185	query_1	TRUE	0.0126959	223	649	21	0.0323575	0.0941704	GO:0048738	GO:BP	cardiac muscle tissue development	21110	13735	Stro
Stro.186	query_1	TRUE	0.0134802	884	649	52	0.0801233	0.0588235	GO:0043066	GO:BP	negative regulation of apoptotic process	21110	11094	Stro
Stro.187	query_1	TRUE	0.0138056	124	649	15	0.0231125	0.120968	GO:0003206	GO:BP	cardiac chamber morphogenesis	21110	1661	Stro
Stro.188	query_1	TRUE	0.0144468	68	649	11	0.0169492	0.161765	GO:0032835	GO:BP	glomerulus development	21110	8286	Stro
Stro.189	query_1	TRUE	0.01458	95	649	13	0.0200308	0.136842	GO:0048704	GO:BP	embryonic skeletal system morphogenesis	21110	13701	Stro
Stro.190	query_1	TRUE	0.0162375	82	649	12	0.01849	0.146341	GO:0071230	GO:BP	cellular response to amino acid stimulus	21110	17435	Stro
Stro.191	query_1	TRUE	0.0171585	111	649	14	0.0215716	0.126126	GO:0034446	GO:BP	substrate adhesion-dependent cell spreading	21110	9098	Stro
Stro.192	query_1	TRUE	0.0179285	444	649	32	0.0493066	0.0720721	GO:0034329	GO:BP	cell junction assembly	21110	9020	Stro
Stro.193	query_1	TRUE	0.0190334	509	649	35	0.0539291	0.0687623	GO:0061564	GO:BP	axon development	21110	16470	Stro
Stro.194	query_1	TRUE	0.0195267	425	649	31	0.0477658	0.0729412	GO:0006979	GO:BP	response to oxidative stress	21110	2662	Stro
Stro.195	query_1	TRUE	0.0205115	286	649	24	0.03698	0.0839161	GO:0072659	GO:BP	protein localization to plasma membrane	21110	18455	Stro
Stro.196	query_1	TRUE	0.0206567	144	649	16	0.0246533	0.111111	GO:0035051	GO:BP	cardiocyte differentiation	21110	9260	Stro
Stro.197	query_1	TRUE	0.0207468	325	649	26	0.0400616	0.08	GO:0052548	GO:BP	regulation of endopeptidase activity	21110	14961	Stro
Stro.198	query_1	TRUE	0.0210811	58	649	10	0.0154083	0.172414	GO:0048008	GO:BP	platelet-derived growth factor receptor signaling pathway	21110	13196	Stro
Stro.199	query_1	TRUE	0.0221978	71	649	11	0.0169492	0.15493	GO:1903201	GO:BP	regulation of oxidative stress-induced cell death	21110	23904	Stro
Stro.200	query_1	TRUE	0.0232672	408	649	30	0.046225	0.0735294	GO:0032970	GO:BP	regulation of actin filament-based process	21110	8381	Stro
Stro.201	query_1	TRUE	0.0235799	214	649	20	0.0308166	0.0934579	GO:0060541	GO:BP	respiratory system development	21110	15571	Stro
Stro.202	query_1	TRUE	0.025075	671	649	42	0.0647149	0.0625931	GO:0048858	GO:BP	cell projection morphogenesis	21110	13842	Stro
Stro.203	query_1	TRUE	0.025816	100	649	13	0.0200308	0.13	GO:0014020	GO:BP	primary neural tube formation	21110	4709	Stro
Stro.204	query_1	TRUE	0.0269019	453	649	32	0.0493066	0.0706402	GO:0007015	GO:BP	actin filament organization	21110	2683	Stro
Stro.205	query_1	TRUE	0.0271088	131	649	15	0.0231125	0.114504	GO:0003158	GO:BP	endothelium development	21110	1613	Stro
Stro.206	query_1	TRUE	0.0271088	131	649	15	0.0231125	0.114504	GO:2000027	GO:BP	regulation of animal organ morphogenesis	21110	26634	Stro
Stro.207	query_1	TRUE	0.0271972	350	649	27	0.0416025	0.0771429	GO:1990778	GO:BP	protein localization to cell periphery	21110	26530	Stro
Stro.208	query_1	TRUE	0.0282454	311	649	25	0.0385208	0.0803859	GO:0090130	GO:BP	tissue migration	21110	19053	Stro
Stro.209	query_1	TRUE	0.0282454	311	649	25	0.0385208	0.0803859	GO:0061458	GO:BP	reproductive system development	21110	16401	Stro
Stro.210	query_1	TRUE	0.029181	73	649	11	0.0169492	0.150685	GO:0061035	GO:BP	regulation of cartilage development	21110	16023	Stro
Stro.211	query_1	TRUE	0.029181	73	649	11	0.0169492	0.150685	GO:0003170	GO:BP	heart valve development	21110	1625	Stro
Stro.212	query_1	TRUE	0.029181	73	649	11	0.0169492	0.150685	GO:0003281	GO:BP	ventricular septum development	21110	1732	Stro
Stro.213	query_1	TRUE	0.0302937	631	649	40	0.0616333	0.0633914	GO:0006935	GO:BP	chemotaxis	21110	2631	Stro
Stro.214	query_1	TRUE	0.0325834	633	649	40	0.0616333	0.0631912	GO:0042330	GO:BP	taxis	21110	10669	Stro
Stro.215	query_1	TRUE	0.0345096	49	649	9	0.0138675	0.183673	GO:0035850	GO:BP	epithelial cell differentiation involved in kidney development	21110	9795	Stro
Stro.216	query_1	TRUE	0.0345606	19	649	6	0.00924499	0.315789	GO:1903729	GO:BP	regulation of plasma membrane organization	21110	24367	Stro
Stro.217	query_1	TRUE	0.0357246	103	649	13	0.0200308	0.126214	GO:0061326	GO:BP	renal tubule development	21110	16297	Stro
Stro.218	query_1	TRUE	0.0368146	798	649	47	0.0724191	0.0588972	GO:0007420	GO:BP	brain development	21110	2986	Stro
Stro.219	query_1	TRUE	0.0373296	185	649	18	0.027735	0.0972973	GO:0007565	GO:BP	female pregnancy	21110	3114	Stro
Stro.220	query_1	TRUE	0.0381778	168	649	17	0.0261941	0.10119	GO:0048592	GO:BP	eye morphogenesis	21110	13601	Stro
Stro.221	query_1	TRUE	0.0381778	168	649	17	0.0261941	0.10119	GO:0021915	GO:BP	neural tube development	21110	6832	Stro
Stro.222	query_1	TRUE	0.0382572	89	649	12	0.01849	0.134831	GO:0048145	GO:BP	regulation of fibroblast proliferation	21110	13282	Stro
Stro.223	query_1	TRUE	0.0388494	967	649	54	0.0832049	0.0558428	GO:0000122	GO:BP	negative regulation of transcription by RNA polymerase II	21110	51	Stro
Stro.224	query_1	TRUE	0.0396986	104	649	13	0.0200308	0.125	GO:0030316	GO:BP	osteoclast differentiation	21110	7130	Stro
Stro.225	query_1	TRUE	0.0408928	708	649	43	0.0662558	0.0607345	GO:0030162	GO:BP	regulation of proteolysis	21110	7053	Stro
Stro.226	query_1	TRUE	0.0435258	971	649	54	0.0832049	0.0556128	GO:0044087	GO:BP	regulation of cellular component biogenesis	21110	11543	Stro
Stro.227	query_1	TRUE	0.0437569	205	649	19	0.0292758	0.0926829	GO:0033002	GO:BP	muscle cell proliferation	21110	8400	Stro
Stro.228	query_1	TRUE	0.0440549	105	649	13	0.0200308	0.12381	GO:0030510	GO:BP	regulation of BMP signaling pathway	21110	7191	Stro
Stro.229	query_1	TRUE	0.0440549	105	649	13	0.0200308	0.12381	GO:0090263	GO:BP	positive regulation of canonical Wnt signaling pathway	21110	19172	Stro
Stro.230	query_1	TRUE	0.0449773	63	649	10	0.0154083	0.15873	GO:0035924	GO:BP	cellular response to vascular endothelial growth factor stimulus	21110	9854	Stro
Stro.231	query_1	TRUE	0.0449914	642	649	40	0.0616333	0.0623053	GO:0120035	GO:BP	regulation of plasma membrane bounded cell projection organization	21110	20548	Stro
Stro.232	query_1	TRUE	0.0468743	666	649	41	0.0631741	0.0615616	GO:0120039	GO:BP	plasma membrane bounded cell projection morphogenesis	21110	20550	Stro
Stro.233	query_1	TRUE	0.0477634	950	649	53	0.0816641	0.0557895	GO:0098609	GO:BP	cell-cell adhesion	21110	19855	Stro
Stro.234	query_1	TRUE	0.0480864	91	649	12	0.01849	0.131868	GO:0036473	GO:BP	cell death in response to oxidative stress	21110	10148	Stro
Stro.235	query_1	TRUE	0.0488244	106	649	13	0.0200308	0.122642	GO:0048144	GO:BP	fibroblast proliferation	21110	13281	Stro
Stro.236	query_1	TRUE	0.049883	189	649	18	0.027735	0.0952381	GO:0030324	GO:BP	lung development	21110	7136	Stro
Stro.237	query_1	TRUE	9.30843e-45	430	674	88	0.130564	0.204651	GO:0062023	GO:CC	collagen-containing extracellular matrix	22122	2367	Stro
Stro.238	query_1	TRUE	1.65552e-41	567	674	96	0.142433	0.169312	GO:0031012	GO:CC	extracellular matrix	22122	1031	Stro
Stro.239	query_1	TRUE	1.93946e-41	568	674	96	0.142433	0.169014	GO:0030312	GO:CC	external encapsulating structure	22122	930	Stro
Stro.240	query_1	TRUE	3.75796e-28	313	674	60	0.0890208	0.191693	GO:0005788	GO:CC	endoplasmic reticulum lumen	22122	353	Stro
Stro.241	query_1	TRUE	1.04119e-24	425	674	65	0.0964392	0.152941	GO:0005925	GO:CC	focal adhesion	22122	453	Stro
Stro.242	query_1	TRUE	4.04613e-24	435	674	65	0.0964392	0.149425	GO:0030055	GO:CC	cell-substrate junction	22122	872	Stro
Stro.243	query_1	TRUE	8.6985e-20	902	674	88	0.130564	0.097561	GO:0070161	GO:CC	anchoring junction	22122	2447	Stro
Stro.244	query_1	TRUE	3.54832e-18	100	674	29	0.0430267	0.29	GO:0005604	GO:CC	basement membrane	22122	223	Stro
Stro.245	query_1	TRUE	1.26969e-14	93	674	25	0.037092	0.268817	GO:0005581	GO:CC	collagen trimer	22122	201	Stro
Stro.246	query_1	TRUE	9.37852e-12	510	674	52	0.0771513	0.101961	GO:0015629	GO:CC	actin cytoskeleton	22122	709	Stro
Stro.247	query_1	TRUE	1.32037e-11	247	674	35	0.0519288	0.1417	GO:0043292	GO:CC	contractile fiber	22122	1906	Stro
Stro.248	query_1	TRUE	1.33853e-10	238	674	33	0.0489614	0.138655	GO:0030016	GO:CC	myofibril	22122	867	Stro
Stro.249	query_1	TRUE	7.13618e-10	79	674	19	0.0281899	0.240506	GO:0032432	GO:CC	actin filament bundle	22122	1302	Stro
Stro.250	query_1	TRUE	1.72035e-09	217	674	30	0.0445104	0.138249	GO:0030017	GO:CC	sarcomere	22122	868	Stro
Stro.251	query_1	TRUE	1.10183e-07	22	674	10	0.0148368	0.454545	GO:0098644	GO:CC	complex of collagen trimers	22122	3237	Stro
Stro.252	query_1	TRUE	1.16424e-07	12	674	8	0.0118694	0.666667	GO:0005583	GO:CC	fibrillar collagen trimer	22122	203	Stro
Stro.253	query_1	TRUE	1.16424e-07	12	674	8	0.0118694	0.666667	GO:0098643	GO:CC	banded collagen fibril	22122	3236	Stro
Stro.254	query_1	TRUE	5.04357e-06	79	674	15	0.0222552	0.189873	GO:0042641	GO:CC	actomyosin	22122	1819	Stro
Stro.255	query_1	TRUE	7.36129e-06	132	674	19	0.0281899	0.143939	GO:0030018	GO:CC	Z disc	22122	869	Stro
Stro.256	query_1	TRUE	7.40986e-06	146	674	20	0.0296736	0.136986	GO:0031674	GO:CC	I band	22122	1191	Stro
Stro.257	query_1	TRUE	9.24105e-06	71	674	14	0.0207715	0.197183	GO:0097517	GO:CC	contractile actin filament bundle	22122	3047	Stro
Stro.258	query_1	TRUE	9.24105e-06	71	674	14	0.0207715	0.197183	GO:0001725	GO:CC	stress fiber	22122	154	Stro
Stro.259	query_1	TRUE	1.37618e-05	425	674	36	0.0534125	0.0847059	GO:0031252	GO:CC	cell leading edge	22122	1077	Stro
Stro.260	query_1	TRUE	2.5607e-05	323	674	30	0.0445104	0.0928793	GO:0005938	GO:CC	cell cortex	22122	462	Stro
Stro.261	query_1	TRUE	0.000227226	12	674	6	0.00890208	0.5	GO:0005614	GO:CC	interstitial matrix	22122	231	Stro
Stro.262	query_1	TRUE	0.000443939	511	674	37	0.0548961	0.072407	GO:0005911	GO:CC	cell-cell junction	22122	441	Stro
Stro.263	query_1	TRUE	0.00166527	66	674	11	0.0163205	0.166667	GO:0031093	GO:CC	platelet alpha granule lumen	22122	1051	Stro
Stro.264	query_1	TRUE	0.00390316	18	674	6	0.00890208	0.333333	GO:0030663	GO:CC	COPI-coated vesicle membrane	22122	955	Stro
Stro.265	query_1	TRUE	0.00443413	655	674	41	0.0608309	0.0625954	GO:0000139	GO:CC	Golgi membrane	22122	18	Stro
Stro.266	query_1	TRUE	0.00551243	103	674	13	0.0192878	0.126214	GO:0005796	GO:CC	Golgi lumen	22122	360	Stro
Stro.267	query_1	TRUE	0.005723	203	674	19	0.0281899	0.0935961	GO:0030027	GO:CC	lamellipodium	22122	870	Stro
Stro.268	query_1	TRUE	0.00591577	119	674	14	0.0207715	0.117647	GO:0005884	GO:CC	actin filament	22122	422	Stro
Stro.269	query_1	TRUE	0.00666051	90	674	12	0.0178042	0.133333	GO:0031091	GO:CC	platelet alpha granule	22122	1049	Stro
Stro.270	query_1	TRUE	0.00676212	760	674	45	0.0667656	0.0592105	GO:0000323	GO:CC	lytic vacuole	22122	53	Stro
Stro.271	query_1	TRUE	0.00676212	760	674	45	0.0667656	0.0592105	GO:0005764	GO:CC	lysosome	22122	332	Stro
Stro.272	query_1	TRUE	0.0067727	855	674	49	0.0727003	0.0573099	GO:0005773	GO:CC	vacuole	22122	340	Stro
Stro.273	query_1	TRUE	0.0120658	31	674	7	0.0103858	0.225806	GO:0002102	GO:CC	podosome	22122	171	Stro
Stro.274	query_1	TRUE	0.0141359	22	674	6	0.00890208	0.272727	GO:0030137	GO:CC	COPI-coated vesicle	22122	916	Stro
Stro.275	query_1	TRUE	0.0160909	130	674	14	0.0207715	0.107692	GO:1905368	GO:CC	peptidase complex	22122	3706	Stro
Stro.276	query_1	TRUE	0.0162469	182	674	17	0.0252226	0.0934066	GO:0001726	GO:CC	ruffle	22122	155	Stro
Stro.277	query_1	TRUE	0.0166363	466	674	31	0.0459941	0.0665236	GO:0005774	GO:CC	vacuolar membrane	22122	341	Stro
Stro.278	query_1	TRUE	0.0188992	320	674	24	0.0356083	0.075	GO:0034774	GO:CC	secretory granule lumen	22122	1571	Stro
Stro.279	query_1	TRUE	0.0203766	893	674	49	0.0727003	0.0548712	GO:0030141	GO:CC	secretory granule	22122	919	Stro
Stro.280	query_1	TRUE	0.0218938	323	674	24	0.0356083	0.0743034	GO:0060205	GO:CC	cytoplasmic vesicle lumen	22122	2293	Stro
Stro.281	query_1	TRUE	0.0221034	58	674	9	0.0133531	0.155172	GO:0030120	GO:CC	vesicle coat	22122	899	Stro
Stro.282	query_1	TRUE	0.023244	972	674	52	0.0771513	0.0534979	GO:0009986	GO:CC	cell surface	22122	663	Stro
Stro.283	query_1	TRUE	0.0241197	325	674	24	0.0356083	0.0738462	GO:0031983	GO:CC	vesicle lumen	22122	1232	Stro
Stro.284	query_1	TRUE	0.0253854	59	674	9	0.0133531	0.152542	GO:0030660	GO:CC	Golgi-associated vesicle membrane	22122	952	Stro
Stro.285	query_1	TRUE	0.0310301	138	674	14	0.0207715	0.101449	GO:0042383	GO:CC	sarcolemma	22122	1785	Stro
Stro.286	query_1	TRUE	0.0360617	194	674	17	0.0252226	0.0876289	GO:0030662	GO:CC	coated vesicle membrane	22122	954	Stro
Stro.287	query_1	TRUE	0.0400841	422	674	28	0.041543	0.0663507	GO:0005765	GO:CC	lysosomal membrane	22122	333	Stro
Stro.288	query_1	TRUE	0.0400841	422	674	28	0.041543	0.0663507	GO:0098852	GO:CC	lytic vacuole membrane	22122	3294	Stro
Stro.289	query_1	TRUE	0.0404693	4	674	3	0.00445104	0.75	GO:0005588	GO:CC	collagen type V trimer	22122	208	Stro
Stro.290	query_1	TRUE	0.0449641	93	674	11	0.0163205	0.11828	GO:0005902	GO:CC	microvillus	22122	438	Stro
Stro.291	query_1	TRUE	0.0495454	94	674	11	0.0163205	0.117021	GO:0005798	GO:CC	Golgi-associated vesicle	22122	362	Stro
Stro.292	query_1	TRUE	3.09073e-27	174	661	47	0.0711044	0.270115	GO:0005201	GO:MF	extracellular matrix structural constituent	20195	1354	Stro
Stro.293	query_1	TRUE	1.91527e-21	562	661	73	0.110439	0.129893	GO:0050839	GO:MF	cell adhesion molecule binding	20195	7987	Stro
Stro.294	query_1	TRUE	7.26336e-16	70	661	24	0.0363086	0.342857	GO:0005518	GO:MF	collagen binding	20195	1498	Stro
Stro.295	query_1	TRUE	1.89893e-12	41	661	17	0.0257186	0.414634	GO:0030020	GO:MF	extracellular matrix structural constituent conferring tensile strength	20195	3854	Stro
Stro.296	query_1	TRUE	2.09632e-11	158	661	29	0.0438729	0.183544	GO:0005178	GO:MF	integrin binding	20195	1345	Stro
Stro.297	query_1	TRUE	2.78124e-09	244	661	33	0.0499244	0.135246	GO:0005539	GO:MF	glycosaminoglycan binding	20195	1511	Stro
Stro.298	query_1	TRUE	3.44455e-09	334	661	39	0.0590015	0.116766	GO:0045296	GO:MF	cadherin binding	20195	6135	Stro
Stro.299	query_1	TRUE	8.61571e-09	173	661	27	0.0408472	0.156069	GO:0008201	GO:MF	heparin binding	20195	1614	Stro
Stro.300	query_1	TRUE	1.8394e-08	451	661	45	0.0680787	0.0997783	GO:0003779	GO:MF	actin binding	20195	361	Stro
Stro.301	query_1	TRUE	6.56615e-08	274	661	33	0.0499244	0.120438	GO:1901681	GO:MF	sulfur compound binding	20195	10994	Stro
Stro.302	query_1	TRUE	1.07365e-07	11	661	8	0.0121029	0.727273	GO:0048407	GO:MF	platelet-derived growth factor binding	20195	7335	Stro
Stro.303	query_1	TRUE	1.10254e-06	132	661	21	0.03177	0.159091	GO:0019838	GO:MF	growth factor binding	20195	3736	Stro
Stro.304	query_1	TRUE	6.49175e-05	727	661	52	0.0786687	0.0715268	GO:0005509	GO:MF	calcium ion binding	20195	1495	Stro
Stro.305	query_1	TRUE	0.00107263	8	661	5	0.0075643	0.625	GO:0019798	GO:MF	procollagen-proline dioxygenase activity	20195	3723	Stro
Stro.306	query_1	TRUE	0.0017063	21	661	7	0.01059	0.333333	GO:0031418	GO:MF	L-ascorbic acid binding	20195	4150	Stro
Stro.307	query_1	TRUE	0.0028712	31	661	8	0.0121029	0.258065	GO:0001968	GO:MF	fibronectin binding	20195	286	Stro
Stro.308	query_1	TRUE	0.00462755	78	661	12	0.0181543	0.153846	GO:0046332	GO:MF	SMAD binding	20195	6203	Stro
Stro.309	query_1	TRUE	0.00731342	221	661	21	0.03177	0.0950226	GO:0051015	GO:MF	actin filament binding	20195	7999	Stro
Stro.310	query_1	TRUE	0.00797053	57	661	10	0.0151286	0.175439	GO:0050840	GO:MF	extracellular matrix binding	20195	7988	Stro
Stro.311	query_1	TRUE	0.019613	3	661	3	0.00453858	1	GO:0005017	GO:MF	platelet-derived growth factor receptor activity	20195	1247	Stro
Stro.312	query_1	TRUE	0.0215013	13	661	5	0.0075643	0.384615	GO:0031543	GO:MF	peptidyl-proline dioxygenase activity	20195	4169	Stro
Stro.313	query_1	TRUE	0.023037	710	661	44	0.0665658	0.0619718	GO:0042803	GO:MF	protein homodimerization activity	20195	5684	Stro
Stro.314	query_1	TRUE	0.0247542	690	661	43	0.065053	0.0623188	GO:0019904	GO:MF	protein domain specific binding	20195	3759	Stro
Stro.315	query_1	TRUE	0.0321703	22	661	6	0.00907716	0.272727	GO:0030021	GO:MF	extracellular matrix structural constituent conferring compression resistance	20195	3855	Stro
Stro.316	query_1	TRUE	0.0325465	14	661	5	0.0075643	0.357143	GO:0005161	GO:MF	platelet-derived growth factor receptor binding	20195	1330	Stro
Stro.317	query_1	TRUE	0.0417632	751	661	45	0.0680787	0.0599201	GO:0016491	GO:MF	oxidoreductase activity	20195	2828	Stro
Stro.318	query_1	TRUE	0.0432835	489	661	33	0.0499244	0.0674847	GO:0140297	GO:MF	DNA-binding transcription factor binding	20195	10605	Stro
Stro.319	query_1	TRUE	0.0473243	599	661	38	0.0574887	0.0634391	GO:0008134	GO:MF	transcription factor binding	20195	1575	Stro
Stro.320	query_1	TRUE	0.047507	15	661	5	0.0075643	0.333333	GO:0051371	GO:MF	muscle alpha-actinin binding	20195	8039	Stro
Stro.321	query_1	TRUE	8.36072e-16	336	233	58	0.248927	0.172619	HP:0003312	HP	Abnormal form of the vertebral bodies	4851	2395	Stro
Stro.322	query_1	TRUE	3.82761e-13	119	233	32	0.137339	0.268908	HP:0000926	HP	Platyspondyly	4851	725	Stro
Stro.323	query_1	TRUE	4.63236e-13	468	233	65	0.27897	0.138889	HP:0003468	HP	Abnormal vertebral morphology	4851	2505	Stro
Stro.324	query_1	TRUE	1.73801e-10	335	233	50	0.214592	0.149254	HP:0001382	HP	Joint hypermobility	4851	1039	Stro
Stro.325	query_1	TRUE	1.28236e-09	58	233	20	0.0858369	0.344828	HP:0002645	HP	Wormian bones	4851	1919	Stro
Stro.326	query_1	TRUE	5.39107e-09	69	233	21	0.0901288	0.304348	HP:0000974	HP	Hyperextensible skin	4851	763	Stro
Stro.327	query_1	TRUE	1.63003e-08	34	233	15	0.0643777	0.441176	HP:0001075	HP	Atrophic scars	4851	844	Stro
Stro.328	query_1	TRUE	2.08042e-08	10	233	9	0.0386266	0.9	HP:0001073	HP	Cigarette-paper scars	4851	842	Stro
Stro.329	query_1	TRUE	3.51244e-08	358	233	48	0.206009	0.134078	HP:0011329	HP	Abnormality of cranial sutures	4851	7743	Stro
Stro.330	query_1	TRUE	8.47194e-08	14	233	10	0.0429185	0.714286	HP:0010299	HP	Abnormal dentin morphology	4851	6764	Stro
Stro.331	query_1	TRUE	2.28292e-07	289	233	41	0.175966	0.141869	HP:0006487	HP	Bowing of the long bones	4851	4240	Stro
Stro.332	query_1	TRUE	2.55062e-07	290	233	41	0.175966	0.141379	HP:0000938	HP	Osteopenia	4851	734	Stro
Stro.333	query_1	TRUE	2.98302e-07	316	233	43	0.184549	0.136076	HP:0000940	HP	Abnormal diaphysis morphology	4851	736	Stro
Stro.334	query_1	TRUE	4.20387e-07	12	233	9	0.0386266	0.75	HP:0003179	HP	Protrusio acetabuli	4851	2293	Stro
Stro.335	query_1	TRUE	8.19225e-07	529	233	58	0.248927	0.109641	HP:0004349	HP	Reduced bone mineral density	4851	3043	Stro
Stro.336	query_1	TRUE	8.82409e-07	265	233	38	0.16309	0.143396	HP:0009811	HP	Abnormality of the elbow	4851	6311	Stro
Stro.337	query_1	TRUE	1.24235e-06	126	233	25	0.107296	0.198413	HP:0000591	HP	Abnormal sclera morphology	4851	458	Stro
Stro.338	query_1	TRUE	1.30942e-06	13	233	9	0.0386266	0.692308	HP:0000703	HP	Dentinogenesis imperfecta	4851	546	Stro
Stro.339	query_1	TRUE	1.47545e-06	157	233	28	0.120172	0.178344	HP:0003019	HP	Abnormality of the wrist	4851	2181	Stro
Stro.340	query_1	TRUE	1.85199e-06	705	233	69	0.296137	0.0978723	HP:0011849	HP	Abnormal bone ossification	4851	8254	Stro
Stro.341	query_1	TRUE	1.88904e-06	599	233	62	0.266094	0.103506	HP:0004348	HP	Abnormality of bone mineral density	4851	3042	Stro
Stro.342	query_1	TRUE	2.13687e-06	139	233	26	0.111588	0.18705	HP:0000326	HP	Abnormality of the maxilla	4851	264	Stro
Stro.343	query_1	TRUE	2.22739e-06	867	233	79	0.339056	0.0911188	HP:0000765	HP	Abnormal thorax morphology	4851	597	Stro
Stro.344	query_1	TRUE	3.24184e-06	28	233	12	0.0515021	0.428571	HP:0032153	HP	Joint subluxation	4851	12175	Stro
Stro.345	query_1	TRUE	3.46615e-06	218	233	33	0.141631	0.151376	HP:0002659	HP	Increased susceptibility to fractures	4851	1929	Stro
Stro.346	query_1	TRUE	3.53911e-06	435	233	50	0.214592	0.114943	HP:0000235	HP	Abnormality of the fontanelles or cranial sutures	4851	198	Stro
Stro.347	query_1	TRUE	4.94143e-06	784	233	73	0.313305	0.0931122	HP:0003330	HP	Abnormal bone structure	4851	2408	Stro
Stro.348	query_1	TRUE	5.15675e-06	525	233	56	0.240343	0.106667	HP:0003272	HP	Abnormal hip bone morphology	4851	2367	Stro
Stro.349	query_1	TRUE	5.83863e-06	373	233	45	0.193133	0.120643	HP:0001373	HP	Joint dislocation	4851	1035	Stro
Stro.350	query_1	TRUE	5.97619e-06	97	233	21	0.0901288	0.216495	HP:0000592	HP	Blue sclerae	4851	459	Stro
Stro.351	query_1	TRUE	6.46738e-06	259	233	36	0.154506	0.138996	HP:0001388	HP	Joint laxity	4851	1044	Stro
Stro.352	query_1	TRUE	6.86903e-06	529	233	56	0.240343	0.10586	HP:0009810	HP	Abnormality of upper limb joint	4851	6310	Stro
Stro.353	query_1	TRUE	8.35556e-06	591	233	60	0.257511	0.101523	HP:0002644	HP	Abnormal pelvic girdle bone morphology	4851	1918	Stro
Stro.354	query_1	TRUE	9.86064e-06	505	233	54	0.23176	0.106931	HP:0004298	HP	Abnormality of the abdominal wall	4851	3002	Stro
Stro.355	query_1	TRUE	1.50253e-05	121	233	23	0.0987124	0.190083	HP:0000327	HP	Hypoplasia of the maxilla	4851	265	Stro
Stro.356	query_1	TRUE	1.51256e-05	344	233	42	0.180258	0.122093	HP:0001384	HP	Abnormal hip joint morphology	4851	1040	Stro
Stro.357	query_1	TRUE	2.08519e-05	545	233	56	0.240343	0.102752	HP:0100790	HP	Hernia	4851	15767	Stro
Stro.358	query_1	TRUE	3.02644e-05	237	233	33	0.141631	0.139241	HP:0002979	HP	Bowing of the legs	4851	2157	Stro
Stro.359	query_1	TRUE	3.04503e-05	463	233	50	0.214592	0.107991	HP:0004299	HP	Hernia of the abdominal wall	4851	3003	Stro
Stro.360	query_1	TRUE	3.88862e-05	22	233	10	0.0429185	0.454545	HP:0045039	HP	Osteolysis involving bones of the upper limbs	4851	14970	Stro
Stro.361	query_1	TRUE	3.89752e-05	355	233	42	0.180258	0.11831	HP:0005262	HP	Abnormality of the synovia	4851	3575	Stro
Stro.362	query_1	TRUE	4.06799e-05	467	233	50	0.214592	0.107066	HP:0010866	HP	Abdominal wall defect	4851	7298	Stro
Stro.363	query_1	TRUE	4.23468e-05	98	233	20	0.0858369	0.204082	HP:0004334	HP	Dermal atrophy	4851	3030	Stro
Stro.364	query_1	TRUE	5.22445e-05	230	233	32	0.137339	0.13913	HP:0010647	HP	Abnormal elasticity of skin	4851	7092	Stro
Stro.365	query_1	TRUE	6.12094e-05	173	233	27	0.11588	0.156069	HP:0005692	HP	Joint hyperflexibility	4851	3832	Stro
Stro.366	query_1	TRUE	7.86297e-05	175	233	27	0.11588	0.154286	HP:0008067	HP	Abnormally lax or hyperextensible skin	4851	5117	Stro
Stro.367	query_1	TRUE	9.45608e-05	36	233	12	0.0515021	0.333333	HP:0004331	HP	Decreased skull ossification	4851	3027	Stro
Stro.368	query_1	TRUE	0.000103266	144	233	24	0.103004	0.166667	HP:0005257	HP	Thoracic hypoplasia	4851	3571	Stro
Stro.369	query_1	TRUE	0.00012009	156	233	25	0.107296	0.160256	HP:0000978	HP	Bruising susceptibility	4851	767	Stro
Stro.370	query_1	TRUE	0.000120148	190	233	28	0.120172	0.147368	HP:0008065	HP	Aplasia/Hypoplasia of the skin	4851	5115	Stro
Stro.371	query_1	TRUE	0.000130487	135	233	23	0.0987124	0.17037	HP:0003498	HP	Disproportionate short stature	4851	2522	Stro
Stro.372	query_1	TRUE	0.000134063	37	233	12	0.0515021	0.324324	HP:0001058	HP	Poor wound healing	4851	830	Stro
Stro.373	query_1	TRUE	0.00016327	359	233	41	0.175966	0.114206	HP:0006493	HP	Aplasia/hypoplasia involving bones of the lower limbs	4851	4246	Stro
Stro.374	query_1	TRUE	0.00017761	280	233	35	0.150215	0.125	HP:0000023	HP	Inguinal hernia	4851	21	Stro
Stro.375	query_1	TRUE	0.000185396	641	233	60	0.257511	0.0936037	HP:0005918	HP	Abnormal finger phalanx morphology	4851	3934	Stro
Stro.376	query_1	TRUE	0.000187697	38	233	12	0.0515021	0.315789	HP:0002953	HP	Vertebral compression fracture	4851	2142	Stro
Stro.377	query_1	TRUE	0.0002007	107	233	20	0.0858369	0.186916	HP:0004279	HP	Short palm	4851	2984	Stro
Stro.378	query_1	TRUE	0.000265973	792	233	69	0.296137	0.0871212	HP:0009116	HP	Aplasia/Hypoplasia involving bones of the skull	4851	5672	Stro
Stro.379	query_1	TRUE	0.000332582	274	233	34	0.145923	0.124088	HP:0006494	HP	Aplasia/Hypoplasia involving bones of the feet	4851	4247	Stro
Stro.380	query_1	TRUE	0.00035542	40	233	12	0.0515021	0.3	HP:0000977	HP	Soft skin	4851	766	Stro
Stro.381	query_1	TRUE	0.000403531	213	233	29	0.124464	0.13615	HP:0002617	HP	Vascular dilatation	4851	1896	Stro
Stro.382	query_1	TRUE	0.000431634	443	233	46	0.197425	0.103837	HP:0040070	HP	Abnormal upper limb bone morphology	4851	14558	Stro
Stro.383	query_1	TRUE	0.000435561	688	233	62	0.266094	0.0901163	HP:0100491	HP	Abnormality of lower limb joint	4851	15493	Stro
Stro.384	query_1	TRUE	0.000505996	191	233	27	0.11588	0.141361	HP:0009803	HP	Short phalanx of finger	4851	6304	Stro
Stro.385	query_1	TRUE	0.000551423	8	233	6	0.0257511	0.75	HP:0025019	HP	Arterial rupture	4851	9479	Stro
Stro.386	query_1	TRUE	0.000554701	293	233	35	0.150215	0.119454	HP:0002981	HP	Abnormality of the calf	4851	2159	Stro
Stro.387	query_1	TRUE	0.00055577	124	233	21	0.0901288	0.169355	HP:0002757	HP	Recurrent fractures	4851	2005	Stro
Stro.388	query_1	TRUE	0.00055577	124	233	21	0.0901288	0.169355	HP:0000774	HP	Narrow chest	4851	605	Stro
Stro.389	query_1	TRUE	0.000564737	447	233	46	0.197425	0.102908	HP:0002808	HP	Kyphosis	4851	2031	Stro
Stro.390	query_1	TRUE	0.000564737	447	233	46	0.197425	0.102908	HP:0000766	HP	Abnormal sternum morphology	4851	598	Stro
Stro.391	query_1	TRUE	0.000571381	84	233	17	0.0729614	0.202381	HP:0030310	HP	Upper extremity joint dislocation	4851	10438	Stro
Stro.392	query_1	TRUE	0.000675022	256	233	32	0.137339	0.125	HP:0000520	HP	Proptosis	4851	398	Stro
Stro.393	query_1	TRUE	0.000689156	929	233	76	0.32618	0.0818084	HP:0002683	HP	Abnormal calvaria morphology	4851	1948	Stro
Stro.394	query_1	TRUE	0.000689781	895	233	74	0.317597	0.0826816	HP:0009122	HP	Aplasia/hypoplasia affecting bones of the axial skeleton	4851	5678	Stro
Stro.395	query_1	TRUE	0.000777571	17	233	8	0.0343348	0.470588	HP:0000706	HP	Eruption failure	4851	549	Stro
Stro.396	query_1	TRUE	0.00084249	106	233	19	0.0815451	0.179245	HP:0008873	HP	Disproportionate short-limb short stature	4851	5566	Stro
Stro.397	query_1	TRUE	0.000864142	184	233	26	0.111588	0.141304	HP:0002652	HP	Skeletal dysplasia	4851	1923	Stro
Stro.398	query_1	TRUE	0.00095886	273	233	33	0.141631	0.120879	HP:0011800	HP	Midface retrusion	4851	8206	Stro
Stro.399	query_1	TRUE	0.000981059	107	233	19	0.0815451	0.17757	HP:0000889	HP	Abnormal clavicle morphology	4851	695	Stro
Stro.400	query_1	TRUE	0.000991705	222	233	29	0.124464	0.130631	HP:0009767	HP	Aplasia/Hypoplasia of the phalanges of the hand	4851	6269	Stro
Stro.401	query_1	TRUE	0.00101896	162	233	24	0.103004	0.148148	HP:0004942	HP	Aortic aneurysm	4851	3382	Stro
Stro.402	query_1	TRUE	0.00112994	44	233	12	0.0515021	0.272727	HP:0002703	HP	Abnormality of skull ossification	4851	1963	Stro
Stro.403	query_1	TRUE	0.00133874	13	233	7	0.0300429	0.538462	HP:0004927	HP	Pulmonary artery dilatation	4851	3371	Stro
Stro.404	query_1	TRUE	0.00133874	13	233	7	0.0300429	0.538462	HP:0001788	HP	Premature rupture of membranes	4851	1299	Stro
Stro.405	query_1	TRUE	0.00133874	13	233	7	0.0300429	0.538462	HP:0001704	HP	Tricuspid valve prolapse	4851	1244	Stro
Stro.406	query_1	TRUE	0.00158793	9	233	6	0.0257511	0.666667	HP:0005294	HP	Arterial dissection	4851	3596	Stro
Stro.407	query_1	TRUE	0.00166187	362	233	39	0.167382	0.107735	HP:0001156	HP	Brachydactyly	4851	904	Stro
Stro.408	query_1	TRUE	0.00169563	780	233	66	0.283262	0.0846154	HP:0000347	HP	Micrognathia	4851	276	Stro
Stro.409	query_1	TRUE	0.00178783	254	233	31	0.133047	0.122047	HP:0002827	HP	Hip dislocation	4851	2045	Stro
Stro.410	query_1	TRUE	0.00182358	81	233	16	0.0686695	0.197531	HP:0002797	HP	Osteolysis	4851	2027	Stro
Stro.411	query_1	TRUE	0.00186517	782	233	66	0.283262	0.084399	HP:0009118	HP	Aplasia/Hypoplasia of the mandible	4851	5674	Stro
Stro.412	query_1	TRUE	0.00187645	281	233	33	0.141631	0.117438	HP:0002823	HP	Abnormality of femur morphology	4851	2042	Stro
Stro.413	query_1	TRUE	0.00200596	734	233	63	0.270386	0.0858311	HP:0040069	HP	Abnormal lower limb bone morphology	4851	14557	Stro
Stro.414	query_1	TRUE	0.00217666	102	233	18	0.0772532	0.176471	HP:0002867	HP	Abnormal ilium morphology	4851	2077	Stro
Stro.415	query_1	TRUE	0.00224895	25	233	9	0.0386266	0.36	HP:0004586	HP	Biconcave vertebral bodies	4851	3186	Stro
Stro.416	query_1	TRUE	0.0025685	14	233	7	0.0300429	0.5	HP:0009139	HP	Osteolysis involving bones of the lower limbs	4851	5692	Stro
Stro.417	query_1	TRUE	0.00261077	147	233	22	0.0944206	0.14966	HP:0003367	HP	Abnormal femoral neck morphology	4851	2436	Stro
Stro.418	query_1	TRUE	0.00261906	6	233	5	0.0214592	0.833333	HP:0000993	HP	Molluscoid pseudotumors	4851	776	Stro
Stro.419	query_1	TRUE	0.00261906	6	233	5	0.0214592	0.833333	HP:0010749	HP	Blepharochalasis	4851	7185	Stro
Stro.420	query_1	TRUE	0.00330211	235	233	29	0.124464	0.123404	HP:0001933	HP	Subcutaneous hemorrhage	4851	1406	Stro
Stro.421	query_1	TRUE	0.00332391	679	233	59	0.253219	0.0868925	HP:0009815	HP	Aplasia/hypoplasia of the extremities	4851	6315	Stro
Stro.422	query_1	TRUE	0.00340954	75	233	15	0.0643777	0.2	HP:0003042	HP	Elbow dislocation	4851	2197	Stro
Stro.423	query_1	TRUE	0.00471519	421	233	42	0.180258	0.0997625	HP:0001376	HP	Limitation of joint mobility	4851	1037	Stro
Stro.424	query_1	TRUE	0.00472791	34	233	10	0.0429185	0.294118	HP:0001030	HP	Fragile skin	4851	805	Stro
Stro.425	query_1	TRUE	0.00483945	77	233	15	0.0643777	0.194805	HP:0006481	HP	Abnormality of primary teeth	4851	4235	Stro
Stro.426	query_1	TRUE	0.00510053	544	233	50	0.214592	0.0919118	HP:0011276	HP	Vascular skin abnormality	4851	7691	Stro
Stro.427	query_1	TRUE	0.00510787	227	233	28	0.120172	0.123348	HP:0012785	HP	Flexion contracture of finger	4851	9175	Stro
Stro.428	query_1	TRUE	0.00532037	308	233	34	0.145923	0.11039	HP:0030311	HP	Lower extremity joint dislocation	4851	10439	Stro
Stro.429	query_1	TRUE	0.00588494	203	233	26	0.111588	0.128079	HP:0001220	HP	Interphalangeal joint contracture of finger	4851	935	Stro
Stro.430	query_1	TRUE	0.00625057	396	233	40	0.171674	0.10101	HP:0002815	HP	Abnormality of the knee	4851	2036	Stro
Stro.431	query_1	TRUE	0.0062886	367	233	38	0.16309	0.103542	HP:0001679	HP	Abnormal aortic morphology	4851	1223	Stro
Stro.432	query_1	TRUE	0.00708627	205	233	26	0.111588	0.126829	HP:0000272	HP	Malar flattening	4851	225	Stro
Stro.433	query_1	TRUE	0.00787947	16	233	7	0.0300429	0.4375	HP:0003834	HP	Shoulder dislocation	4851	2701	Stro
Stro.434	query_1	TRUE	0.00852145	715	233	60	0.257511	0.0839161	HP:0000218	HP	High palate	4851	184	Stro
Stro.435	query_1	TRUE	0.00880766	7	233	5	0.0214592	0.714286	HP:0004937	HP	Pulmonary artery aneurysm	4851	3378	Stro
Stro.436	query_1	TRUE	0.00930805	29	233	9	0.0386266	0.310345	HP:0001015	HP	Prominent superficial veins	4851	794	Stro
Stro.437	query_1	TRUE	0.00961617	4	233	4	0.0171674	1	HP:0030095	HP	Reduced muscle collagen VI	4851	10234	Stro
Stro.438	query_1	TRUE	0.00961617	4	233	4	0.0171674	1	HP:0012497	HP	Reduced maximal expiratory pressure	4851	8889	Stro
Stro.439	query_1	TRUE	0.00961617	4	233	4	0.0171674	1	HP:0030009	HP	Cervical insufficiency	4851	10151	Stro
Stro.440	query_1	TRUE	0.00961617	4	233	4	0.0171674	1	HP:0025509	HP	Piezogenic pedal papules	4851	9935	Stro
Stro.441	query_1	TRUE	0.00961617	4	233	4	0.0171674	1	HP:0010176	HP	Curved toe phalanx	4851	6648	Stro
Stro.442	query_1	TRUE	0.00961617	4	233	4	0.0171674	1	HP:0004872	HP	Incisional hernia	4851	3332	Stro
Stro.443	query_1	TRUE	0.0102487	222	233	27	0.11588	0.121622	HP:0006292	HP	Abnormality of dental eruption	4851	4127	Stro
Stro.444	query_1	TRUE	0.0113422	512	233	47	0.201717	0.0917969	HP:0100871	HP	Abnormal palm morphology	4851	15839	Stro
Stro.445	query_1	TRUE	0.0121663	211	233	26	0.111588	0.123223	HP:0006261	HP	Abnormal phalangeal joint morphology of the hand	4851	4103	Stro
Stro.446	query_1	TRUE	0.015021	84	233	15	0.0643777	0.178571	HP:0000260	HP	Wide anterior fontanel	4851	215	Stro
Stro.447	query_1	TRUE	0.0155875	745	233	61	0.261803	0.0818792	HP:0011314	HP	Abnormal long bone morphology	4851	7728	Stro
Stro.448	query_1	TRUE	0.0166487	164	233	22	0.0944206	0.134146	HP:0000684	HP	Delayed eruption of teeth	4851	533	Stro
Stro.449	query_1	TRUE	0.0168471	296	233	32	0.137339	0.108108	HP:0000767	HP	Pectus excavatum	4851	599	Stro
Stro.450	query_1	TRUE	0.0169406	65	233	13	0.055794	0.2	HP:0002616	HP	Aortic root aneurysm	4851	1895	Stro
Stro.451	query_1	TRUE	0.0174697	85	233	15	0.0643777	0.176471	HP:0000963	HP	Thin skin	4851	752	Stro
Stro.452	query_1	TRUE	0.0175349	24	233	8	0.0343348	0.333333	HP:0008368	HP	Tarsal synostosis	4851	5291	Stro
Stro.453	query_1	TRUE	0.0184104	190	233	24	0.103004	0.126316	HP:0100490	HP	Camptodactyly of finger	4851	15492	Stro
Stro.454	query_1	TRUE	0.0192537	312	233	33	0.141631	0.105769	HP:0000772	HP	Abnormal rib morphology	4851	603	Stro
Stro.455	query_1	TRUE	0.0192552	634	233	54	0.23176	0.0851735	HP:0045060	HP	Aplasia/hypoplasia involving bones of the extremities	4851	14991	Stro
Stro.456	query_1	TRUE	0.0201746	18	233	7	0.0300429	0.388889	HP:0009120	HP	Aplasia/Hypoplasia involving the sinuses	4851	5676	Stro
Stro.457	query_1	TRUE	0.0202673	86	233	15	0.0643777	0.174419	HP:0001191	HP	Abnormal carpal morphology	4851	921	Stro
Stro.458	query_1	TRUE	0.0210523	244	233	28	0.120172	0.114754	HP:0010668	HP	Abnormal zygomatic bone morphology	4851	7113	Stro
Stro.459	query_1	TRUE	0.0212234	416	233	40	0.171674	0.0961538	HP:0001883	HP	Talipes	4851	1367	Stro
Stro.460	query_1	TRUE	0.0221766	218	233	26	0.111588	0.119266	HP:0005916	HP	Abnormal metacarpal morphology	4851	3932	Stro
Stro.461	query_1	TRUE	0.0225681	8	233	5	0.0214592	0.625	HP:0000923	HP	Beaded ribs	4851	722	Stro
Stro.462	query_1	TRUE	0.0225681	8	233	5	0.0214592	0.625	HP:0010750	HP	Dermatochalasis	4851	7186	Stro
Stro.463	query_1	TRUE	0.0225681	8	233	5	0.0214592	0.625	HP:0001115	HP	Posterior polar cataract	4851	874	Stro
Stro.464	query_1	TRUE	0.0229643	32	233	9	0.0386266	0.28125	HP:0007394	HP	Prominent superficial blood vessels	4851	4729	Stro
Stro.465	query_1	TRUE	0.0229643	32	233	9	0.0386266	0.28125	HP:0001591	HP	Bell-shaped thorax	4851	1160	Stro
Stro.466	query_1	TRUE	0.0234559	87	233	15	0.0643777	0.172414	HP:0003170	HP	Abnormal acetabulum morphology	4851	2287	Stro
Stro.467	query_1	TRUE	0.0234559	87	233	15	0.0643777	0.172414	HP:0001482	HP	Subcutaneous nodule	4851	1104	Stro
Stro.468	query_1	TRUE	0.0240188	67	233	13	0.055794	0.19403	HP:0011867	HP	Abnormal iliac wing morphology	4851	8270	Stro
Stro.469	query_1	TRUE	0.0254528	156	233	21	0.0901288	0.134615	HP:0000506	HP	Telecanthus	4851	388	Stro
Stro.470	query_1	TRUE	0.0258069	999	233	75	0.321888	0.0750751	HP:0005922	HP	Abnormal hand morphology	4851	3936	Stro
Stro.471	query_1	TRUE	0.0264643	49	233	11	0.0472103	0.22449	HP:0002980	HP	Femoral bowing	4851	2158	Stro
Stro.472	query_1	TRUE	0.0267546	420	233	40	0.171674	0.0952381	HP:0005656	HP	Positional foot deformity	4851	3815	Stro
Stro.473	query_1	TRUE	0.0268346	390	233	38	0.16309	0.0974359	HP:0430000	HP	Abnormal frontal bone morphology	4851	16347	Stro
Stro.474	query_1	TRUE	0.0268619	497	233	45	0.193133	0.0905433	HP:0011004	HP	Abnormal systemic arterial morphology	4851	7429	Stro
Stro.475	query_1	TRUE	0.0275484	13	233	6	0.0257511	0.461538	HP:0009119	HP	Aplasia/Hypoplasia of the frontal sinuses	4851	5675	Stro
Stro.476	query_1	TRUE	0.0275484	13	233	6	0.0257511	0.461538	HP:0009134	HP	Osteolysis involving bones of the feet	4851	5689	Stro
Stro.477	query_1	TRUE	0.03027	33	233	9	0.0386266	0.272727	HP:0001239	HP	Wrist flexion contracture	4851	946	Stro
Stro.478	query_1	TRUE	0.0306465	19	233	7	0.0300429	0.368421	HP:0009771	HP	Osteolytic defects of the phalanges of the hand	4851	6273	Stro
Stro.479	query_1	TRUE	0.0306465	19	233	7	0.0300429	0.368421	HP:0009699	HP	Osteolytic defects of the hand bones	4851	6207	Stro
Stro.480	query_1	TRUE	0.0319077	378	233	37	0.158798	0.0978836	HP:0001547	HP	Abnormal rib cage morphology	4851	1138	Stro
Stro.481	query_1	TRUE	0.0336813	306	233	32	0.137339	0.104575	HP:0000939	HP	Osteoporosis	4851	735	Stro
Stro.482	query_1	TRUE	0.0340359	264	233	29	0.124464	0.109848	HP:0002577	HP	Abnormal stomach morphology	4851	1864	Stro
Stro.483	query_1	TRUE	0.0342927	159	233	21	0.0901288	0.132075	HP:0002996	HP	Limited elbow movement	4851	2168	Stro
Stro.484	query_1	TRUE	0.0350576	135	233	19	0.0815451	0.140741	HP:0003508	HP	Proportionate short stature	4851	2524	Stro
Stro.485	query_1	TRUE	0.0355417	534	233	47	0.201717	0.088015	HP:0006496	HP	Aplasia/hypoplasia involving bones of the upper limbs	4851	4249	Stro
Stro.486	query_1	TRUE	0.038086	124	233	18	0.0772532	0.145161	HP:0001850	HP	Abnormality of the tarsal bones	4851	1344	Stro
Stro.487	query_1	TRUE	0.0397191	51	233	11	0.0472103	0.215686	HP:0008081	HP	Pes valgus	4851	5129	Stro
Stro.488	query_1	TRUE	0.0400872	323	233	33	0.141631	0.102167	HP:0100360	HP	Upper-limb joint contracture	4851	15365	Stro
Stro.489	query_1	TRUE	0.0429804	149	233	20	0.0858369	0.134228	HP:0001832	HP	Abnormal metatarsal morphology	4851	1330	Stro
Stro.490	query_1	TRUE	0.0462636	5	233	4	0.0171674	0.8	HP:0005758	HP	Basilar impression	4851	3857	Stro
Stro.491	query_1	TRUE	0.0462636	5	233	4	0.0171674	0.8	HP:0006149	HP	Increased laxity of fingers	4851	4041	Stro
Stro.492	query_1	TRUE	0.0466676	909	233	69	0.296137	0.0759076	HP:0000164	HP	Abnormality of the dentition	4851	144	Stro
Stro.493	query_1	TRUE	0.0471497	43	233	10	0.0429185	0.232558	HP:0010511	HP	Long toe	4851	6970	Stro
Stro.494	query_1	TRUE	0.0475485	175	233	22	0.0944206	0.125714	HP:0100699	HP	Scarring	4851	15685	Stro
Stro.495	query_1	TRUE	0.0487932	9	233	5	0.0214592	0.555556	HP:0020152	HP	Distal joint laxity	4851	9394	Stro
Stro.496	query_1	TRUE	4.60491e-26	885	453	112	0.247241	0.126554	HPA:0461441	HPA	skin 1; fibrohistiocytic cells[???Low]	11006	652	Stro
Stro.497	query_1	TRUE	2.06825e-23	833	453	104	0.229581	0.12485	HPA:0471442	HPA	skin 2; fibrohistiocytic cells[???Medium]	11006	705	Stro
Stro.498	query_1	TRUE	3.69149e-21	888	453	104	0.229581	0.117117	HPA:0470201	HPA	skin 2; endothelial cells[???Low]	11006	695	Stro
Stro.499	query_1	TRUE	3.91131e-20	699	453	89	0.196468	0.127325	HPA:0461442	HPA	skin 1; fibrohistiocytic cells[???Medium]	11006	653	Stro
Stro.500	query_1	TRUE	7.43987e-20	637	453	84	0.18543	0.131868	HPA:0470202	HPA	skin 2; endothelial cells[???Medium]	11006	696	Stro
Stro.501	query_1	TRUE	5.25846e-19	841	453	97	0.214128	0.115339	HPA:0460201	HPA	skin 1; endothelial cells[???Low]	11006	643	Stro
Stro.502	query_1	TRUE	3.5595e-18	593	453	78	0.172185	0.131535	HPA:0460202	HPA	skin 1; endothelial cells[???Medium]	11006	644	Stro
Stro.503	query_1	TRUE	2.5047e-17	467	453	67	0.147903	0.143469	HPA:0471443	HPA	skin 2; fibrohistiocytic cells[High]	11006	706	Stro
Stro.504	query_1	TRUE	1.42368e-14	60	453	23	0.0507726	0.383333	HPA:0461431	HPA	skin 1; extracellular matrix[???Low]	11006	646	Stro
Stro.505	query_1	TRUE	2.74312e-13	408	453	56	0.12362	0.137255	HPA:0461443	HPA	skin 1; fibrohistiocytic cells[High]	11006	654	Stro
Stro.506	query_1	TRUE	2.84571e-13	321	453	49	0.108168	0.152648	HPA:0470203	HPA	skin 2; endothelial cells[High]	11006	697	Stro
Stro.507	query_1	TRUE	3.59479e-13	68	453	23	0.0507726	0.338235	HPA:0471431	HPA	skin 2; extracellular matrix[???Low]	11006	701	Stro
Stro.508	query_1	TRUE	1.77557e-12	963	453	92	0.203091	0.0955348	HPA:0471391	HPA	skin 2; cells in basal layer[???Low]	11006	680	Stro
Stro.509	query_1	TRUE	3.97342e-12	48	453	19	0.0419426	0.395833	HPA:0461432	HPA	skin 1; extracellular matrix[???Medium]	11006	647	Stro
Stro.510	query_1	TRUE	3.95927e-11	881	453	84	0.18543	0.0953462	HPA:0461391	HPA	skin 1; cells in basal layer[???Low]	11006	628	Stro
Stro.511	query_1	TRUE	2.08422e-10	51	453	18	0.0397351	0.352941	HPA:0471432	HPA	skin 2; extracellular matrix[???Medium]	11006	702	Stro
Stro.512	query_1	TRUE	2.55798e-10	640	453	67	0.147903	0.104688	HPA:0470672	HPA	skin 2; melanocytes[???Medium]	11006	717	Stro
Stro.513	query_1	TRUE	4.01669e-10	724	453	72	0.15894	0.0994475	HPA:0470671	HPA	skin 2; melanocytes[???Low]	11006	716	Stro
Stro.514	query_1	TRUE	4.53157e-10	871	453	81	0.178808	0.0929966	HPA:0471411	HPA	skin 2; cells in spinous layer[???Low]	11006	689	Stro
Stro.515	query_1	TRUE	2.73744e-09	802	453	75	0.165563	0.0935162	HPA:0471471	HPA	skin 2; lymphocytes[???Low]	11006	713	Stro
Stro.516	query_1	TRUE	3.0971e-09	27	453	13	0.0286976	0.481481	HPA:0461433	HPA	skin 1; extracellular matrix[High]	11006	648	Stro
Stro.517	query_1	TRUE	4.56677e-09	317	453	42	0.0927152	0.132492	HPA:0460203	HPA	skin 1; endothelial cells[High]	11006	645	Stro
Stro.518	query_1	TRUE	5.56675e-09	28	453	13	0.0286976	0.464286	HPA:0471433	HPA	skin 2; extracellular matrix[High]	11006	703	Stro
Stro.519	query_1	TRUE	2.26189e-08	755	453	70	0.154525	0.0927152	HPA:0471392	HPA	skin 2; cells in basal layer[???Medium]	11006	681	Stro
Stro.520	query_1	TRUE	3.07122e-08	647	453	63	0.139073	0.0973725	HPA:0471472	HPA	skin 2; lymphocytes[???Medium]	11006	714	Stro
Stro.521	query_1	TRUE	6.29179e-08	789	453	71	0.156733	0.0899873	HPA:0471461	HPA	skin 2; langerhans cells[???Low]	11006	710	Stro
Stro.522	query_1	TRUE	2.28823e-07	712	453	65	0.143488	0.0912921	HPA:0461471	HPA	skin 1; lymphocytes[???Low]	11006	664	Stro
Stro.523	query_1	TRUE	2.37552e-07	189	453	29	0.0640177	0.153439	HPA:0461492	HPA	skin 1; vascular mural cells[???Medium]	11006	674	Stro
Stro.524	query_1	TRUE	2.88512e-07	716	453	65	0.143488	0.0907821	HPA:0461461	HPA	skin 1; langerhans cells[???Low]	11006	661	Stro
Stro.525	query_1	TRUE	3.38062e-07	637	453	60	0.13245	0.0941915	HPA:0461392	HPA	skin 1; cells in basal layer[???Medium]	11006	629	Stro
Stro.526	query_1	TRUE	1.30822e-06	760	453	66	0.145695	0.0868421	HPA:0461411	HPA	skin 1; cells in spinous layer[???Low]	11006	637	Stro
Stro.527	query_1	TRUE	1.48679e-06	662	453	60	0.13245	0.0906344	HPA:0471462	HPA	skin 2; langerhans cells[???Medium]	11006	711	Stro
Stro.528	query_1	TRUE	1.53658e-06	456	453	47	0.103753	0.10307	HPA:0471473	HPA	skin 2; lymphocytes[High]	11006	715	Stro
Stro.529	query_1	TRUE	1.911e-06	683	453	61	0.134658	0.0893119	HPA:0471412	HPA	skin 2; cells in spinous layer[???Medium]	11006	690	Stro
Stro.530	query_1	TRUE	2.22243e-06	357	453	40	0.0883002	0.112045	HPA:0470673	HPA	skin 2; melanocytes[High]	11006	718	Stro
Stro.531	query_1	TRUE	3.85252e-06	798	453	67	0.147903	0.0839599	HPA:0300201	HPA	lung; endothelial cells[???Low]	11006	453	Stro
Stro.532	query_1	TRUE	5.17426e-06	651	453	58	0.128035	0.0890937	HPA:0300202	HPA	lung; endothelial cells[???Medium]	11006	454	Stro
Stro.533	query_1	TRUE	6.54088e-06	244	453	31	0.0684327	0.127049	HPA:0380203	HPA	placenta; endothelial cells[High]	11006	526	Stro
Stro.534	query_1	TRUE	6.97495e-06	574	453	53	0.116998	0.0923345	HPA:0461472	HPA	skin 1; lymphocytes[???Medium]	11006	665	Stro
Stro.535	query_1	TRUE	9.55375e-06	32	453	11	0.0242826	0.34375	HPA:0641533	HPA	endometrium; stromal fibroblasts[High]	11006	305	Stro
Stro.536	query_1	TRUE	1.30256e-05	719	453	61	0.134658	0.0848401	HPA:0470181	HPA	skin 2; cells in granular layer[???Low]	11006	686	Stro
Stro.537	query_1	TRUE	1.91844e-05	129	453	21	0.0463576	0.162791	HPA:0471493	HPA	skin 2; vascular mural cells[High]	11006	724	Stro
Stro.538	query_1	TRUE	1.94985e-05	242	453	30	0.0662252	0.123967	HPA:0461491	HPA	skin 1; vascular mural cells[???Low]	11006	673	Stro
Stro.539	query_1	TRUE	2.31007e-05	562	453	51	0.112583	0.0907473	HPA:0470182	HPA	skin 2; cells in granular layer[???Medium]	11006	687	Stro
Stro.540	query_1	TRUE	3.12263e-05	43	453	12	0.0264901	0.27907	HPA:0641532	HPA	endometrium; stromal fibroblasts[???Medium]	11006	304	Stro
Stro.541	query_1	TRUE	4.29653e-05	135	453	21	0.0463576	0.155556	HPA:0461493	HPA	skin 1; vascular mural cells[High]	11006	675	Stro
Stro.542	query_1	TRUE	4.31557e-05	197	453	26	0.0573951	0.13198	HPA:0471451	HPA	skin 2; hair follicles[???Low]	11006	707	Stro
Stro.543	query_1	TRUE	4.85196e-05	711	453	59	0.130243	0.0829817	HPA:0460181	HPA	skin 1; cells in granular layer[???Low]	11006	634	Stro
Stro.544	query_1	TRUE	9.80375e-05	192	453	25	0.0551876	0.130208	HPA:0471492	HPA	skin 2; vascular mural cells[???Medium]	11006	723	Stro
Stro.545	query_1	TRUE	0.000149969	49	453	12	0.0264901	0.244898	HPA:0641531	HPA	endometrium; stromal fibroblasts[???Low]	11006	303	Stro
Stro.546	query_1	TRUE	0.00019232	240	453	28	0.0618102	0.116667	HPA:0471491	HPA	skin 2; vascular mural cells[???Low]	11006	722	Stro
Stro.547	query_1	TRUE	0.000306341	334	453	34	0.0750552	0.101796	HPA:0380202	HPA	placenta; endothelial cells[???Medium]	11006	525	Stro
Stro.548	query_1	TRUE	0.000374613	248	453	28	0.0618102	0.112903	HPA:0470183	HPA	skin 2; cells in granular layer[High]	11006	688	Stro
Stro.549	query_1	TRUE	0.000653213	592	453	49	0.108168	0.0827703	HPA:0461412	HPA	skin 1; cells in spinous layer[???Medium]	11006	638	Stro
Stro.550	query_1	TRUE	0.000762995	578	453	48	0.10596	0.083045	HPA:0461462	HPA	skin 1; langerhans cells[???Medium]	11006	662	Stro
Stro.551	query_1	TRUE	0.000796841	187	453	23	0.0507726	0.122995	HPA:0461422	HPA	skin 1; eccrine glands[???Medium]	11006	641	Stro
Stro.552	query_1	TRUE	0.000895407	202	453	24	0.0529801	0.118812	HPA:0461481	HPA	skin 1; sebaceous glands[???Low]	11006	670	Stro
Stro.553	query_1	TRUE	0.00136527	405	453	37	0.0816777	0.091358	HPA:0380201	HPA	placenta; endothelial cells[???Low]	11006	524	Stro
Stro.554	query_1	TRUE	0.00152845	558	453	46	0.101545	0.0824373	HPA:0460182	HPA	skin 1; cells in granular layer[???Medium]	11006	635	Stro
Stro.555	query_1	TRUE	0.00184194	394	453	36	0.0794702	0.0913706	HPA:0461473	HPA	skin 1; lymphocytes[High]	11006	666	Stro
Stro.556	query_1	TRUE	0.00282022	160	453	20	0.0441501	0.125	HPA:0471452	HPA	skin 2; hair follicles[???Medium]	11006	708	Stro
Stro.557	query_1	TRUE	0.0030448	246	453	26	0.0573951	0.105691	HPA:0461421	HPA	skin 1; eccrine glands[???Low]	11006	640	Stro
Stro.558	query_1	TRUE	0.00320357	75	453	13	0.0286976	0.173333	HPA:0471381	HPA	skin 2; arrector pili muscle cells[???Low]	11006	677	Stro
Stro.559	query_1	TRUE	0.00470191	378	453	34	0.0750552	0.0899471	HPA:0340463	HPA	ovary; ovarian stroma cells[High]	11006	498	Stro
Stro.560	query_1	TRUE	0.00539534	102	453	15	0.0331126	0.147059	HPA:0400203	HPA	rectum; endothelial cells[High]	11006	549	Stro
Stro.561	query_1	TRUE	0.0065281	434	453	37	0.0816777	0.0852535	HPA:0160253	HPA	endometrium 1; cells in endometrial stroma[High]	11006	309	Stro
Stro.562	query_1	TRUE	0.0079546	200	453	22	0.0485651	0.11	HPA:0031321	HPA	appendix; enterocytes - Microvilli[???Low]	11006	32	Stro
Stro.563	query_1	TRUE	0.00862363	106	453	15	0.0331126	0.141509	HPA:0130651	HPA	colon; fibroblasts[???Low]	11006	228	Stro
Stro.564	query_1	TRUE	0.0113095	96	453	14	0.0309051	0.145833	HPA:0130652	HPA	colon; fibroblasts[???Medium]	11006	229	Stro
Stro.565	query_1	TRUE	0.0120267	266	453	26	0.0573951	0.0977444	HPA:0471463	HPA	skin 2; langerhans cells[High]	11006	712	Stro
Stro.566	query_1	TRUE	0.0154934	367	453	32	0.0706402	0.0871935	HPA:0461451	HPA	skin 1; hair follicles[???Low]	11006	655	Stro
Stro.567	query_1	TRUE	0.0193909	65	453	11	0.0242826	0.169231	HPA:0640691	HPA	endometrium; smooth muscle cells[???Low]	11006	300	Stro
Stro.568	query_1	TRUE	0.0238588	293	453	27	0.0596026	0.0921502	HPA:0300203	HPA	lung; endothelial cells[High]	11006	455	Stro
Stro.569	query_1	TRUE	0.0288045	173	453	19	0.0419426	0.109827	HPA:0031322	HPA	appendix; enterocytes - Microvilli[???Medium]	11006	33	Stro
Stro.570	query_1	TRUE	0.0305122	57	453	10	0.0220751	0.175439	HPA:0130653	HPA	colon; fibroblasts[High]	11006	230	Stro
Stro.571	query_1	TRUE	0.0325164	468	453	37	0.0816777	0.0790598	HPA:0570772	HPA	testis; peritubular cells[???Medium]	11006	817	Stro
Stro.572	query_1	TRUE	0.0336734	47	453	9	0.0198675	0.191489	HPA:0640692	HPA	endometrium; smooth muscle cells[???Medium]	11006	301	Stro
Stro.573	query_1	TRUE	0.0371295	120	453	15	0.0331126	0.125	HPA:0640000	HPA	endometrium	11006	281	Stro
Stro.574	query_1	TRUE	0.0442007	83	453	12	0.0264901	0.144578	HPA:0461483	HPA	skin 1; sebaceous glands[High]	11006	672	Stro
Stro.575	query_1	TRUE	0.0478193	165	453	18	0.0397351	0.109091	HPA:0461482	HPA	skin 1; sebaceous glands[???Medium]	11006	671	Stro
Stro.576	query_1	TRUE	9.61786e-17	202	338	42	0.12426	0.207921	KEGG:04510	KEGG	Focal adhesion	8161	307	Stro
Stro.577	query_1	TRUE	2.2404e-07	88	338	19	0.056213	0.215909	KEGG:04512	KEGG	ECM-receptor interaction	8161	308	Stro
Stro.578	query_1	TRUE	1.49516e-05	353	338	37	0.109467	0.104816	KEGG:04151	KEGG	PI3K-Akt signaling pathway	8161	279	Stro
Stro.579	query_1	TRUE	2.69602e-05	331	338	35	0.10355	0.10574	KEGG:05165	KEGG	Human papillomavirus infection	8161	439	Stro
Stro.580	query_1	TRUE	9.8207e-05	103	338	17	0.0502959	0.165049	KEGG:04974	KEGG	Protein digestion and absorption	8161	398	Stro
Stro.581	query_1	TRUE	0.00011403	205	338	25	0.0739645	0.121951	KEGG:05205	KEGG	Proteoglycans in cancer	8161	450	Stro
Stro.582	query_1	TRUE	0.000574444	129	338	18	0.0532544	0.139535	KEGG:04926	KEGG	Relaxin signaling pathway	8161	376	Stro
Stro.583	query_1	TRUE	0.00546901	138	338	17	0.0502959	0.123188	KEGG:05418	KEGG	Fluid shear stress and atherosclerosis	8161	488	Stro
Stro.584	query_1	TRUE	0.00617128	100	338	14	0.0414201	0.14	KEGG:04933	KEGG	AGE-RAGE signaling pathway in diabetic complications	8161	383	Stro
Stro.585	query_1	TRUE	0.00656039	227	338	23	0.0680473	0.101322	KEGG:04810	KEGG	Regulation of actin cytoskeleton	8161	359	Stro
Stro.586	query_1	TRUE	0.0265468	249	338	23	0.0680473	0.0923695	KEGG:05132	KEGG	Salmonella infection	8161	422	Stro
Stro.587	query_1	TRUE	0.0400808	79	338	11	0.0325444	0.139241	KEGG:01521	KEGG	EGFR tyrosine kinase inhibitor resistance	8161	195	Stro
Stro.588	query_1	TRUE	2.79696e-08	261	636	38	0.0597484	0.145594	MIRNA:hsa-miR-29b-3p	MIRNA	hsa-miR-29b-3p	14850	503	Stro
Stro.589	query_1	TRUE	3.26589e-07	922	636	81	0.127358	0.0878525	MIRNA:hsa-miR-1-3p	MIRNA	hsa-miR-1-3p	14850	35	Stro
Stro.590	query_1	TRUE	0.000160721	132	636	21	0.0330189	0.159091	MIRNA:hsa-miR-133a-3p	MIRNA	hsa-miR-133a-3p	14850	231	Stro
Stro.591	query_1	TRUE	0.000402575	254	636	30	0.0471698	0.11811	MIRNA:hsa-miR-29c-3p	MIRNA	hsa-miR-29c-3p	14850	504	Stro
Stro.592	query_1	TRUE	0.00116891	186	636	24	0.0377358	0.129032	MIRNA:hsa-miR-200b-3p	MIRNA	hsa-miR-200b-3p	14850	386	Stro
Stro.593	query_1	TRUE	0.00148068	920	636	70	0.110063	0.076087	MIRNA:hsa-miR-155-5p	MIRNA	hsa-miR-155-5p	14850	295	Stro
Stro.594	query_1	TRUE	0.00175607	152	636	21	0.0330189	0.138158	MIRNA:hsa-miR-429	MIRNA	hsa-miR-429	14850	982	Stro
Stro.595	query_1	TRUE	0.00439817	214	636	25	0.0393082	0.116822	MIRNA:hsa-miR-200c-3p	MIRNA	hsa-miR-200c-3p	14850	388	Stro
Stro.596	query_1	TRUE	0.00583555	814	636	62	0.0974843	0.0761671	MIRNA:hsa-miR-218-5p	MIRNA	hsa-miR-218-5p	14850	440	Stro
Stro.597	query_1	TRUE	0.021951	264	636	27	0.0424528	0.102273	MIRNA:hsa-miR-29a-3p	MIRNA	hsa-miR-29a-3p	14850	499	Stro
Stro.598	query_1	TRUE	2.27186e-31	297	435	69	0.158621	0.232323	REAC:R-HSA-1474244	REAC	Extracellular matrix organization	10790	844	Stro
Stro.599	query_1	TRUE	5.17538e-21	89	435	33	0.0758621	0.370787	REAC:R-HSA-1474290	REAC	Collagen formation	10790	367	Stro
Stro.600	query_1	TRUE	1.47734e-20	67	435	29	0.0666667	0.432836	REAC:R-HSA-1650814	REAC	Collagen biosynthesis and modifying enzymes	10790	364	Stro
Stro.601	query_1	TRUE	2.26365e-13	60	435	22	0.0505747	0.366667	REAC:R-HSA-2022090	REAC	Assembly of collagen fibrils and other multimeric structures	10790	170	Stro
Stro.602	query_1	TRUE	6.31269e-13	84	435	25	0.0574713	0.297619	REAC:R-HSA-216083	REAC	Integrin cell surface interactions	10790	1156	Stro
Stro.603	query_1	TRUE	2.15895e-12	140	435	31	0.0712644	0.221429	REAC:R-HSA-1474228	REAC	Degradation of the extracellular matrix	10790	692	Stro
Stro.604	query_1	TRUE	4.71226e-11	75	435	22	0.0505747	0.293333	REAC:R-HSA-3000178	REAC	ECM proteoglycans	10790	774	Stro
Stro.605	query_1	TRUE	1.69254e-10	64	435	20	0.045977	0.3125	REAC:R-HSA-1442490	REAC	Collagen degradation	10790	366	Stro
Stro.606	query_1	TRUE	1.93071e-10	44	435	17	0.0390805	0.386364	REAC:R-HSA-8948216	REAC	Collagen chain trimerization	10790	365	Stro
Stro.607	query_1	TRUE	3.01992e-09	58	435	18	0.0413793	0.310345	REAC:R-HSA-3000171	REAC	Non-integrin membrane-ECM interactions	10790	1517	Stro
Stro.608	query_1	TRUE	1.06829e-07	107	435	22	0.0505747	0.205607	REAC:R-HSA-8957275	REAC	Post-translational protein phosphorylation	10790	1687	Stro
Stro.609	query_1	TRUE	3.59547e-07	124	435	23	0.0528736	0.185484	REAC:R-HSA-381426	REAC	Regulation of Insulin-like Growth Factor (IGF) transport and uptake by Insulin-like Growth Factor Binding Proteins (IGFBPs)	10790	1881	Stro
Stro.610	query_1	TRUE	1.61861e-05	26	435	10	0.0229885	0.384615	REAC:R-HSA-3000170	REAC	Syndecan interactions	10790	2236	Stro
Stro.611	query_1	TRUE	3.023e-05	155	435	23	0.0528736	0.148387	REAC:R-HSA-199977	REAC	ER to Golgi Anterograde Transport	10790	785	Stro
Stro.612	query_1	TRUE	7.91671e-05	30	435	10	0.0229885	0.333333	REAC:R-HSA-8874081	REAC	MET activates PTK2 signaling	10790	1295	Stro
Stro.613	query_1	TRUE	0.000171997	40	435	11	0.0252874	0.275	REAC:R-HSA-8875878	REAC	MET promotes cell motility	10790	1301	Stro
Stro.614	query_1	TRUE	0.000185788	502	435	45	0.103448	0.0896414	REAC:R-HSA-9006934	REAC	Signaling by Receptor Tyrosine Kinases	10790	2177	Stro
Stro.615	query_1	TRUE	0.000228691	186	435	24	0.0551724	0.129032	REAC:R-HSA-948021	REAC	Transport to the Golgi and subsequent modification	10790	2467	Stro
Stro.616	query_1	TRUE	0.000298462	125	435	19	0.0436782	0.152	REAC:R-HSA-114608	REAC	Platelet degranulation	10790	1674	Stro
Stro.617	query_1	TRUE	0.000553283	130	435	19	0.0436782	0.146154	REAC:R-HSA-76005	REAC	Response to elevated platelet cytosolic Ca2+	10790	1968	Stro
Stro.618	query_1	TRUE	0.000619474	54	435	12	0.0275862	0.222222	REAC:R-HSA-186797	REAC	Signaling by PDGF	10790	2166	Stro
Stro.619	query_1	TRUE	0.000788695	133	435	19	0.0436782	0.142857	REAC:R-HSA-8856688	REAC	Golgi-to-ER retrograde transport	10790	1027	Stro
Stro.620	query_1	TRUE	0.000911049	258	435	28	0.0643678	0.108527	REAC:R-HSA-76002	REAC	Platelet activation, signaling and aggregation	10790	1672	Stro
Stro.621	query_1	TRUE	0.00107615	417	435	38	0.0873563	0.0911271	REAC:R-HSA-5663202	REAC	Diseases of signal transduction by growth factor receptors and second messengers	10790	735	Stro
Stro.622	query_1	TRUE	0.00140021	718	435	55	0.126437	0.0766017	REAC:R-HSA-5653656	REAC	Vesicle-mediated transport	10790	2507	Stro
Stro.623	query_1	TRUE	0.00189762	18	435	7	0.016092	0.388889	REAC:R-HSA-2243919	REAC	Crosslinking of collagen fibrils	10790	396	Stro
Stro.624	query_1	TRUE	0.00296554	305	435	30	0.0689655	0.0983607	REAC:R-HSA-446203	REAC	Asparagine N-linked glycosylation	10790	163	Stro
Stro.625	query_1	TRUE	0.00315325	43	435	10	0.0229885	0.232558	REAC:R-HSA-445355	REAC	Smooth Muscle Contraction	10790	2210	Stro
Stro.626	query_1	TRUE	0.00315325	43	435	10	0.0229885	0.232558	REAC:R-HSA-1566948	REAC	Elastic fibre formation	10790	798	Stro
Stro.627	query_1	TRUE	0.00574994	624	435	48	0.110345	0.0769231	REAC:R-HSA-199991	REAC	Membrane Trafficking	10790	1338	Stro
Stro.628	query_1	TRUE	0.0112426	202	435	22	0.0505747	0.108911	REAC:R-HSA-6811442	REAC	Intra-Golgi and retrograde Golgi-to-ER traffic	10790	1202	Stro
Stro.629	query_1	TRUE	0.0176472	110	435	15	0.0344828	0.136364	REAC:R-HSA-6785807	REAC	Interleukin-4 and Interleukin-13 signaling	10790	1192	Stro
Stro.630	query_1	TRUE	0.0223425	53	435	10	0.0229885	0.188679	REAC:R-HSA-9700206	REAC	Signaling by ALK in cancer	10790	2096	Stro
Stro.631	query_1	TRUE	0.0223425	53	435	10	0.0229885	0.188679	REAC:R-HSA-9725370	REAC	Signaling by ALK fusions and activated point mutants	10790	2095	Stro
Stro.632	query_1	TRUE	0.0250636	76	435	12	0.0275862	0.157895	REAC:R-HSA-6806834	REAC	Signaling by MET	10790	2145	Stro
Stro.633	query_1	TRUE	0.0298944	102	435	14	0.0321839	0.137255	REAC:R-HSA-6807878	REAC	COPI-mediated anterograde transport	10790	267	Stro
Stro.634	query_1	TRUE	0.0389105	36	435	8	0.0183908	0.222222	REAC:R-HSA-2129379	REAC	Molecules associated with elastic fibres	10790	1409	Stro
Stro.635	query_1	TRUE	2.3034e-13	197	381	40	0.104987	0.203046	WP:WP306	WP	Focal adhesion	8133	16	Stro
Stro.636	query_1	TRUE	1.98031e-12	33	381	17	0.0446194	0.515152	WP:WP4786	WP	Type I collagen synthesis in the context of osteogenesis imperfecta	8133	13	Stro
Stro.637	query_1	TRUE	7.57399e-08	43	381	15	0.0393701	0.348837	WP:WP2911	WP	miRNA targets in ECM and membrane receptors	8133	725	Stro
Stro.638	query_1	TRUE	1.25446e-07	32	381	13	0.0341207	0.40625	WP:WP5312	WP	Metabolic pathways of fibroblasts	8133	321	Stro
Stro.639	query_1	TRUE	1.12259e-05	302	381	37	0.0971129	0.122517	WP:WP3932	WP	Focal adhesion: PI3K-Akt-mTOR-signaling pathway	8133	386	Stro
Stro.640	query_1	TRUE	5.75903e-05	12	381	7	0.0183727	0.583333	WP:WP4629	WP	Aerobic glycolysis	8133	170	Stro
Stro.641	query_1	TRUE	0.000196229	113	381	19	0.0498688	0.168142	WP:WP5055	WP	Burn wound healing	8133	341	Stro
Stro.642	query_1	TRUE	0.000531661	338	381	36	0.0944882	0.106509	WP:WP4172	WP	PI3K-Akt signaling pathway	8133	750	Stro
Stro.643	query_1	TRUE	0.000730852	11	381	6	0.015748	0.545455	WP:WP5049	WP	Glycolysis in senescence	8133	464	Stro
Stro.644	query_1	TRUE	0.00111876	30	381	9	0.023622	0.3	WP:WP453	WP	Inflammatory response pathway	8133	501	Stro
Stro.645	query_1	TRUE	0.0017132	86	381	15	0.0393701	0.174419	WP:WP4018	WP	Clear cell renal cell carcinoma pathways	8133	208	Stro
Stro.646	query_1	TRUE	0.00181025	18	381	7	0.0183727	0.388889	WP:WP3967	WP	miR-509-3p alteration of YAP1/ECM axis	8133	743	Stro
Stro.647	query_1	TRUE	0.00406286	430	381	40	0.104987	0.0930233	WP:WP3888	WP	VEGFA-VEGFR2 signaling	8133	751	Stro
Stro.648	query_1	TRUE	0.00505456	53	381	11	0.0288714	0.207547	WP:WP5097	WP	CCL18 signaling pathway	8133	227	Stro
Stro.649	query_1	TRUE	0.00754276	120	381	17	0.0446194	0.141667	WP:WP4541	WP	Hippo-Merlin signaling dysregulation	8133	640	Stro
Stro.650	query_1	TRUE	0.01539	17	381	6	0.015748	0.352941	WP:WP3664	WP	Regulation of Wnt / B-catenin signaling by small molecule compounds	8133	28	Stro
Stro.651	query_1	TRUE	0.015987	32	381	8	0.0209974	0.25	WP:WP2839	WP	Hair follicle development: organogenesis - part 2 of 3	8133	642	Stro
Stro.652	query_1	TRUE	0.0214117	72	381	12	0.0314961	0.166667	WP:WP2572	WP	Primary focal segmental glomerulosclerosis (FSGS)	8133	82	Stro
Stro.653	query_1	TRUE	0.0267521	436	381	38	0.0997375	0.087156	WP:WP5087	WP	Malignant pleural mesothelioma	8133	735	Stro
Stro.654	query_1	TRUE	0.0267845	63	381	11	0.0288714	0.174603	WP:WP4808	WP	Endochondral ossification with skeletal dysplasias	8133	299	Stro
Stro.655	query_1	TRUE	0.0267845	63	381	11	0.0288714	0.174603	WP:WP474	WP	Endochondral ossification	8133	610	Stro
Stro.656	query_1	TRUE	0.0344226	273	381	27	0.0708661	0.0989011	WP:WP4754	WP	IL-18 signaling pathway	8133	369	Stro
Stro.657	query_1	TRUE	0.0371041	45	381	9	0.023622	0.2	WP:WP534	WP	Glycolysis and gluconeogenesis	8133	306	Stro
Stro.658	query_1	TRUE	0.0390131	36	381	8	0.0209974	0.222222	WP:WP4877	WP	Host-pathogen interaction of human coronaviruses - MAPK signaling	8133	644	Stro
L81-2.1	query_1	TRUE	2.3121e-06	74	131	16	0.122137	0.216216	CORUM:306	CORUM	Ribosome, cytoplasmic	3383	183	L81-2
L81-2.2	query_1	TRUE	0.00209424	93	131	14	0.10687	0.150538	CORUM:3055	CORUM	Nop56p-associated pre-rRNA complex	3383	1362	L81-2
L81-2.3	query_1	TRUE	0.00619985	43	131	9	0.0687023	0.209302	CORUM:308	CORUM	60S ribosomal subunit, cytoplasmic	3383	184	L81-2
L81-2.4	query_1	TRUE	0.0301511	8	131	4	0.0305344	0.5	CORUM:126	CORUM	CCT complex (chaperonin containing TCP1 complex)	3383	66	L81-2
L81-2.5	query_1	TRUE	0.0303966	31	131	7	0.0534351	0.225806	CORUM:305	CORUM	40S ribosomal subunit, cytoplasmic	3383	182	L81-2
L81-2.6	query_1	TRUE	7.13248e-17	898	365	61	0.167123	0.0679287	GO:0006518	GO:BP	peptide metabolic process	21110	2293	L81-2
L81-2.7	query_1	TRUE	1.68484e-16	774	365	56	0.153425	0.0723514	GO:0043043	GO:BP	peptide biosynthetic process	21110	11074	L81-2
L81-2.8	query_1	TRUE	7.61764e-16	913	365	60	0.164384	0.0657174	GO:0043604	GO:BP	amide biosynthetic process	21110	11391	L81-2
L81-2.9	query_1	TRUE	7.69046e-16	745	365	54	0.147945	0.0724832	GO:0006412	GO:BP	translation	21110	2221	L81-2
L81-2.10	query_1	TRUE	1.3999e-12	160	365	24	0.0657534	0.15	GO:0002181	GO:BP	cytoplasmic translation	21110	746	L81-2
L81-2.11	query_1	TRUE	1.00771e-07	312	365	26	0.0712329	0.0833333	GO:0042254	GO:BP	ribosome biogenesis	21110	10632	L81-2
L81-2.12	query_1	TRUE	1.54339e-06	804	365	41	0.112329	0.050995	GO:0051603	GO:BP	proteolysis involved in protein catabolic process	21110	14608	L81-2
L81-2.13	query_1	TRUE	1.36611e-05	260	365	21	0.0575342	0.0807692	GO:0034976	GO:BP	response to endoplasmic reticulum stress	21110	9221	L81-2
L81-2.14	query_1	TRUE	1.84108e-05	706	365	36	0.0986301	0.0509915	GO:0019941	GO:BP	modification-dependent protein catabolic process	21110	6421	L81-2
L81-2.15	query_1	TRUE	2.84339e-05	718	365	36	0.0986301	0.0501393	GO:0043632	GO:BP	modification-dependent macromolecule catabolic process	21110	11413	L81-2
L81-2.16	query_1	TRUE	3.05885e-05	527	365	30	0.0821918	0.056926	GO:0010498	GO:BP	proteasomal protein catabolic process	21110	4267	L81-2
L81-2.17	query_1	TRUE	4.14534e-05	473	365	28	0.0767123	0.0591966	GO:0034248	GO:BP	regulation of amide metabolic process	21110	8971	L81-2
L81-2.18	query_1	TRUE	4.26783e-05	696	365	35	0.0958904	0.0502874	GO:0006511	GO:BP	ubiquitin-dependent protein catabolic process	21110	2288	L81-2
L81-2.19	query_1	TRUE	0.00015604	131	365	14	0.0383562	0.10687	GO:0006413	GO:BP	translational initiation	21110	2222	L81-2
L81-2.20	query_1	TRUE	0.00015964	633	365	32	0.0876712	0.0505529	GO:0034660	GO:BP	ncRNA metabolic process	21110	9175	L81-2
L81-2.21	query_1	TRUE	0.000160917	413	365	25	0.0684932	0.0605327	GO:0006417	GO:BP	regulation of translation	21110	2225	L81-2
L81-2.22	query_1	TRUE	0.00016514	175	365	16	0.0438356	0.0914286	GO:2000058	GO:BP	regulation of ubiquitin-dependent protein catabolic process	21110	26664	L81-2
L81-2.23	query_1	TRUE	0.00025669	229	365	18	0.0493151	0.0786026	GO:0006364	GO:BP	rRNA processing	21110	2188	L81-2
L81-2.24	query_1	TRUE	0.000298136	457	365	26	0.0712329	0.0568928	GO:0043161	GO:BP	proteasome-mediated ubiquitin-dependent protein catabolic process	21110	11149	L81-2
L81-2.25	query_1	TRUE	0.000573813	268	365	19	0.0520548	0.0708955	GO:0016072	GO:BP	rRNA metabolic process	21110	5223	L81-2
L81-2.26	query_1	TRUE	0.000643362	17	365	6	0.0164384	0.352941	GO:0006103	GO:BP	2-oxoglutarate metabolic process	21110	2006	L81-2
L81-2.27	query_1	TRUE	0.000740453	220	365	17	0.0465753	0.0772727	GO:0006457	GO:BP	protein folding	21110	2254	L81-2
L81-2.28	query_1	TRUE	0.000793674	70	365	10	0.0273973	0.142857	GO:0061077	GO:BP	chaperone-mediated protein folding	21110	16064	L81-2
L81-2.29	query_1	TRUE	0.000851966	451	365	25	0.0684932	0.0554324	GO:0034470	GO:BP	ncRNA processing	21110	9107	L81-2
L81-2.30	query_1	TRUE	0.00176469	234	365	17	0.0465753	0.0726496	GO:1903050	GO:BP	regulation of proteolysis involved in protein catabolic process	21110	23797	L81-2
L81-2.31	query_1	TRUE	0.00186763	160	365	14	0.0383562	0.0875	GO:0035966	GO:BP	response to topologically incorrect protein	21110	9877	L81-2
L81-2.32	query_1	TRUE	0.00200219	138	365	13	0.0356164	0.0942029	GO:0006986	GO:BP	response to unfolded protein	21110	2666	L81-2
L81-2.33	query_1	TRUE	0.00250394	544	365	27	0.0739726	0.0496324	GO:0007005	GO:BP	mitochondrion organization	21110	2676	L81-2
L81-2.34	query_1	TRUE	0.00398783	83	365	10	0.0273973	0.120482	GO:0006446	GO:BP	regulation of translational initiation	21110	2247	L81-2
L81-2.35	query_1	TRUE	0.00682617	52	365	8	0.0219178	0.153846	GO:2000059	GO:BP	negative regulation of ubiquitin-dependent protein catabolic process	21110	26665	L81-2
L81-2.36	query_1	TRUE	0.00855252	111	365	11	0.030137	0.0990991	GO:0036503	GO:BP	ERAD pathway	21110	10171	L81-2
L81-2.37	query_1	TRUE	0.0136998	75	365	9	0.0246575	0.12	GO:0042273	GO:BP	ribosomal large subunit biogenesis	21110	10643	L81-2
L81-2.38	query_1	TRUE	0.0164651	142	365	12	0.0328767	0.084507	GO:0032434	GO:BP	regulation of proteasomal ubiquitin-dependent protein catabolic process	21110	7983	L81-2
L81-2.39	query_1	TRUE	0.0168487	119	365	11	0.030137	0.092437	GO:0035967	GO:BP	cellular response to topologically incorrect protein	21110	9878	L81-2
L81-2.40	query_1	TRUE	0.0170709	77	365	9	0.0246575	0.116883	GO:0030968	GO:BP	endoplasmic reticulum unfolded protein response	21110	7351	L81-2
L81-2.41	query_1	TRUE	0.0199995	99	365	10	0.0273973	0.10101	GO:0034620	GO:BP	cellular response to unfolded protein	21110	9153	L81-2
L81-2.42	query_1	TRUE	0.0204122	196	365	14	0.0383562	0.0714286	GO:0009060	GO:BP	aerobic respiration	21110	3312	L81-2
L81-2.43	query_1	TRUE	0.0229452	44	365	7	0.0191781	0.159091	GO:1903573	GO:BP	negative regulation of response to endoplasmic reticulum stress	21110	24222	L81-2
L81-2.44	query_1	TRUE	0.0234479	80	365	9	0.0246575	0.1125	GO:0042274	GO:BP	ribosomal small subunit biogenesis	21110	10644	L81-2
L81-2.45	query_1	TRUE	0.0309966	449	365	22	0.060274	0.0489978	GO:0006091	GO:BP	generation of precursor metabolites and energy	21110	1998	L81-2
L81-2.46	query_1	TRUE	0.0340961	19	365	5	0.0136986	0.263158	GO:0036003	GO:BP	positive regulation of transcription from RNA polymerase II promoter in response to stress	21110	9898	L81-2
L81-2.47	query_1	TRUE	0.0401219	423	365	21	0.0575342	0.0496454	GO:0016032	GO:BP	viral process	21110	5194	L81-2
L81-2.48	query_1	TRUE	0.0404853	10	365	4	0.0109589	0.4	GO:1904851	GO:BP	positive regulation of establishment of protein localization to telomere	21110	25323	L81-2
L81-2.49	query_1	TRUE	0.0472242	67	365	8	0.0219178	0.119403	GO:1903051	GO:BP	negative regulation of proteolysis involved in protein catabolic process	21110	23798	L81-2
L81-2.50	query_1	TRUE	1.05169e-15	194	374	28	0.0748663	0.14433	GO:0044391	GO:CC	ribosomal subunit	22122	2082	L81-2
L81-2.51	query_1	TRUE	3.26606e-11	117	374	19	0.0508021	0.162393	GO:0015934	GO:CC	large ribosomal subunit	22122	711	L81-2
L81-2.52	query_1	TRUE	4.67881e-11	104	374	18	0.0481283	0.173077	GO:0022626	GO:CC	cytosolic ribosome	22122	860	L81-2
L81-2.53	query_1	TRUE	2.51634e-08	519	374	33	0.0882353	0.0635838	GO:0005840	GO:CC	ribosome	22122	389	L81-2
L81-2.54	query_1	TRUE	3.78851e-08	309	374	25	0.0668449	0.0809061	GO:0098798	GO:CC	mitochondrial protein-containing complex	22122	3269	L81-2
L81-2.55	query_1	TRUE	6.56122e-07	56	374	11	0.0294118	0.196429	GO:0022625	GO:CC	cytosolic large ribosomal subunit	22122	859	L81-2
L81-2.56	query_1	TRUE	7.64912e-06	491	374	28	0.0748663	0.0570265	GO:0005759	GO:CC	mitochondrial matrix	22122	327	L81-2
L81-2.57	query_1	TRUE	5.56727e-05	67	374	10	0.026738	0.149254	GO:0000502	GO:CC	proteasome complex	22122	84	L81-2
L81-2.58	query_1	TRUE	0.000113599	41	374	8	0.0213904	0.195122	GO:0101031	GO:CC	protein folding chaperone complex	22122	3396	L81-2
L81-2.59	query_1	TRUE	0.000173746	820	374	35	0.0935829	0.0426829	GO:0005740	GO:CC	mitochondrial envelope	22122	311	L81-2
L81-2.60	query_1	TRUE	0.000390557	195	374	15	0.040107	0.0769231	GO:0005681	GO:CC	spliceosomal complex	22122	271	L81-2
L81-2.61	query_1	TRUE	0.000784196	513	374	25	0.0668449	0.0487329	GO:0005743	GO:CC	mitochondrial inner membrane	22122	314	L81-2
L81-2.62	query_1	TRUE	0.000876974	767	374	32	0.0855615	0.041721	GO:0031966	GO:CC	mitochondrial membrane	22122	1217	L81-2
L81-2.63	query_1	TRUE	0.00106628	72	374	9	0.0240642	0.125	GO:0005844	GO:CC	polysome	22122	390	L81-2
L81-2.64	query_1	TRUE	0.0015486	943	374	36	0.0962567	0.038176	GO:0140535	GO:CC	intracellular protein-containing complex	22122	3559	L81-2
L81-2.65	query_1	TRUE	0.00180165	97	374	10	0.026738	0.103093	GO:1905369	GO:CC	endopeptidase complex	22122	3707	L81-2
L81-2.66	query_1	TRUE	0.00202634	577	374	26	0.0695187	0.0450607	GO:0019866	GO:CC	organelle inner membrane	22122	826	L81-2
L81-2.67	query_1	TRUE	0.00219966	17	374	5	0.013369	0.294118	GO:0016282	GO:CC	eukaryotic 43S preinitiation complex	22122	732	L81-2
L81-2.68	query_1	TRUE	0.00257995	80	374	9	0.0240642	0.1125	GO:0015935	GO:CC	small ribosomal subunit	22122	712	L81-2
L81-2.69	query_1	TRUE	0.00300353	18	374	5	0.013369	0.277778	GO:0070993	GO:CC	translation preinitiation complex	22122	2600	L81-2
L81-2.70	query_1	TRUE	0.00353858	46	374	7	0.0187166	0.152174	GO:0042645	GO:CC	mitochondrial nucleoid	22122	1822	L81-2
L81-2.71	query_1	TRUE	0.00353858	46	374	7	0.0187166	0.152174	GO:0009295	GO:CC	nucleoid	22122	524	L81-2
L81-2.72	query_1	TRUE	0.00409794	47	374	7	0.0187166	0.148936	GO:0022627	GO:CC	cytosolic small ribosomal subunit	22122	861	L81-2
L81-2.73	query_1	TRUE	0.00438013	32	374	6	0.0160428	0.1875	GO:0042788	GO:CC	polysomal ribosome	22122	1845	L81-2
L81-2.74	query_1	TRUE	0.00486772	10	374	4	0.0106952	0.4	GO:0005832	GO:CC	chaperonin-containing T-complex	22122	382	L81-2
L81-2.75	query_1	TRUE	0.0167052	58	374	7	0.0187166	0.12069	GO:0000315	GO:CC	organellar large ribosomal subunit	22122	51	L81-2
L81-2.76	query_1	TRUE	0.0167052	58	374	7	0.0187166	0.12069	GO:0005762	GO:CC	mitochondrial large ribosomal subunit	22122	330	L81-2
L81-2.77	query_1	TRUE	0.0233255	130	374	10	0.026738	0.0769231	GO:1905368	GO:CC	peptidase complex	22122	3706	L81-2
L81-2.78	query_1	TRUE	0.0295875	15	374	4	0.0106952	0.266667	GO:0033290	GO:CC	eukaryotic 48S preinitiation complex	22122	1419	L81-2
L81-2.79	query_1	TRUE	0.0380691	112	374	9	0.0240642	0.0803571	GO:0042470	GO:CC	melanosome	22122	1789	L81-2
L81-2.80	query_1	TRUE	0.0380691	112	374	9	0.0240642	0.0803571	GO:0048770	GO:CC	pigment granule	22122	2248	L81-2
L81-2.81	query_1	TRUE	0.0389252	16	374	4	0.0106952	0.25	GO:0005852	GO:CC	eukaryotic translation initiation factor 3 complex	22122	398	L81-2
L81-2.82	query_1	TRUE	0.0396372	425	374	19	0.0508021	0.0447059	GO:0005925	GO:CC	focal adhesion	22122	453	L81-2
L81-2.83	query_1	TRUE	0.0498497	7	374	3	0.00802139	0.428571	GO:0071541	GO:CC	eukaryotic translation initiation factor 3 complex, eIF3m	22122	2744	L81-2
L81-2.84	query_1	TRUE	1.01192e-05	114	367	14	0.0381471	0.122807	GO:0051082	GO:MF	unfolded protein binding	20195	8018	L81-2
L81-2.85	query_1	TRUE	0.000460696	334	367	21	0.0572207	0.0628743	GO:0045296	GO:MF	cadherin binding	20195	6135	L81-2
L81-2.86	query_1	TRUE	0.000669768	137	367	13	0.0354223	0.0948905	GO:0051087	GO:MF	protein-folding chaperone binding	20195	8019	L81-2
L81-2.87	query_1	TRUE	0.00148665	451	367	24	0.0653951	0.0532151	GO:0003735	GO:MF	structural constituent of ribosome	20195	353	L81-2
L81-2.88	query_1	TRUE	0.001941	128	367	12	0.0326975	0.09375	GO:0031072	GO:MF	heat shock protein binding	20195	4120	L81-2
L81-2.89	query_1	TRUE	0.00212468	69	367	9	0.0245232	0.130435	GO:0019843	GO:MF	rRNA binding	20195	3740	L81-2
L81-2.90	query_1	TRUE	0.00306927	157	367	13	0.0354223	0.0828025	GO:0045182	GO:MF	translation regulator activity	20195	6126	L81-2
L81-2.91	query_1	TRUE	0.00770211	123	367	11	0.0299728	0.0894309	GO:0090079	GO:MF	translation regulator activity, nucleic acid binding	20195	9064	L81-2
L81-2.92	query_1	TRUE	0.0126454	33	367	6	0.0163488	0.181818	GO:0140662	GO:MF	ATP-dependent protein folding chaperone	20195	10730	L81-2
L81-2.93	query_1	TRUE	0.0157597	50	367	7	0.0190736	0.14	GO:0030544	GO:MF	Hsp70 protein binding	20195	3965	L81-2
L81-2.94	query_1	TRUE	0.0253387	165	367	12	0.0326975	0.0727273	GO:0043021	GO:MF	ribonucleoprotein complex binding	20195	5742	L81-2
L81-2.95	query_1	TRUE	0.0289684	5	367	3	0.00817439	0.6	GO:0004448	GO:MF	isocitrate dehydrogenase [NAD(P)+] activity	20195	787	L81-2
L81-2.96	query_1	TRUE	0.0402471	99	367	9	0.0245232	0.0909091	GO:0008135	GO:MF	translation factor activity, RNA binding	20195	1576	L81-2
L81-2.97	query_1	TRUE	0.0467931	59	367	7	0.0190736	0.118644	GO:0003743	GO:MF	translation initiation factor activity	20195	354	L81-2
L81-2.98	query_1	TRUE	0.0274393	45	91	7	0.0769231	0.155556	HP:0005518	HP	Increased mean corpuscular volume	4851	3729	L81-2
L81-2.99	query_1	TRUE	6.44732e-07	963	286	57	0.199301	0.05919	HPA:0471391	HPA	skin 2; cells in basal layer[???Low]	11006	680	L81-2
L81-2.100	query_1	TRUE	4.57649e-06	755	286	47	0.164336	0.0622517	HPA:0471392	HPA	skin 2; cells in basal layer[???Medium]	11006	681	L81-2
L81-2.101	query_1	TRUE	5.62358e-06	760	286	47	0.164336	0.0618421	HPA:0461411	HPA	skin 1; cells in spinous layer[???Low]	11006	637	L81-2
L81-2.102	query_1	TRUE	7.31133e-06	716	286	45	0.157343	0.0628492	HPA:0461461	HPA	skin 1; langerhans cells[???Low]	11006	661	L81-2
L81-2.103	query_1	TRUE	1.11721e-05	881	286	51	0.178322	0.0578888	HPA:0461391	HPA	skin 1; cells in basal layer[???Low]	11006	628	L81-2
L81-2.104	query_1	TRUE	2.0354e-05	871	286	50	0.174825	0.0574053	HPA:0471411	HPA	skin 2; cells in spinous layer[???Low]	11006	689	L81-2
L81-2.105	query_1	TRUE	2.05577e-05	592	286	39	0.136364	0.0658784	HPA:0461412	HPA	skin 1; cells in spinous layer[???Medium]	11006	638	L81-2
L81-2.106	query_1	TRUE	2.84205e-05	724	286	44	0.153846	0.0607735	HPA:0470671	HPA	skin 2; melanocytes[???Low]	11006	716	L81-2
L81-2.107	query_1	TRUE	4.19639e-05	683	286	42	0.146853	0.0614934	HPA:0471412	HPA	skin 2; cells in spinous layer[???Medium]	11006	690	L81-2
L81-2.108	query_1	TRUE	9.49559e-05	578	286	37	0.129371	0.0640138	HPA:0461462	HPA	skin 1; langerhans cells[???Medium]	11006	662	L81-2
L81-2.109	query_1	TRUE	0.000123644	789	286	45	0.157343	0.0570342	HPA:0471461	HPA	skin 2; langerhans cells[???Low]	11006	710	L81-2
L81-2.110	query_1	TRUE	0.000365442	662	286	39	0.136364	0.0589124	HPA:0471462	HPA	skin 2; langerhans cells[???Medium]	11006	711	L81-2
L81-2.111	query_1	TRUE	0.000420661	640	286	38	0.132867	0.059375	HPA:0470672	HPA	skin 2; melanocytes[???Medium]	11006	717	L81-2
L81-2.112	query_1	TRUE	0.000485951	802	286	44	0.153846	0.0548628	HPA:0471471	HPA	skin 2; lymphocytes[???Low]	11006	713	L81-2
L81-2.113	query_1	TRUE	0.000983841	637	286	37	0.129371	0.0580848	HPA:0461392	HPA	skin 1; cells in basal layer[???Medium]	11006	629	L81-2
L81-2.114	query_1	TRUE	0.00106523	323	286	24	0.0839161	0.0743034	HPA:0500113	HPA	soft tissue 1; chondrocytes[High]	11006	754	L81-2
L81-2.115	query_1	TRUE	0.00297686	888	286	45	0.157343	0.0506757	HPA:0470201	HPA	skin 2; endothelial cells[???Low]	11006	695	L81-2
L81-2.116	query_1	TRUE	0.00493131	711	286	38	0.132867	0.0534459	HPA:0460181	HPA	skin 1; cells in granular layer[???Low]	11006	634	L81-2
L81-2.117	query_1	TRUE	0.00633367	719	286	38	0.132867	0.0528512	HPA:0470181	HPA	skin 2; cells in granular layer[???Low]	11006	686	L81-2
L81-2.118	query_1	TRUE	0.00691806	833	286	42	0.146853	0.0504202	HPA:0471442	HPA	skin 2; fibrohistiocytic cells[???Medium]	11006	705	L81-2
L81-2.119	query_1	TRUE	0.011819	712	286	37	0.129371	0.0519663	HPA:0461471	HPA	skin 1; lymphocytes[???Low]	11006	664	L81-2
L81-2.120	query_1	TRUE	0.012123	152	286	14	0.048951	0.0921053	HPA:0481353	HPA	small intestine; paneth cells[High]	11006	746	L81-2
L81-2.121	query_1	TRUE	0.0132223	885	286	43	0.15035	0.0485876	HPA:0461441	HPA	skin 1; fibrohistiocytic cells[???Low]	11006	652	L81-2
L81-2.122	query_1	TRUE	0.0157792	262	286	19	0.0664336	0.0725191	HPA:0481351	HPA	small intestine; paneth cells[???Low]	11006	744	L81-2
L81-2.123	query_1	TRUE	0.0159278	218	286	17	0.0594406	0.0779817	HPA:0131303	HPA	colon; enterocytes[High]	11006	221	L81-2
L81-2.124	query_1	TRUE	0.0188582	841	286	41	0.143357	0.0487515	HPA:0460201	HPA	skin 1; endothelial cells[???Low]	11006	643	L81-2
L81-2.125	query_1	TRUE	0.0200121	647	286	34	0.118881	0.0525502	HPA:0471472	HPA	skin 2; lymphocytes[???Medium]	11006	714	L81-2
L81-2.126	query_1	TRUE	0.0220651	181	286	15	0.0524476	0.0828729	HPA:0030893	HPA	appendix; goblet cells[High]	11006	43	L81-2
L81-2.127	query_1	TRUE	0.0278262	228	286	17	0.0594406	0.0745614	HPA:0481352	HPA	small intestine; paneth cells[???Medium]	11006	745	L81-2
L81-2.128	query_1	TRUE	0.0297365	165	286	14	0.048951	0.0848485	HPA:0461482	HPA	skin 1; sebaceous glands[???Medium]	11006	671	L81-2
L81-2.129	query_1	TRUE	0.0381555	190	286	15	0.0524476	0.0789474	HPA:0031303	HPA	appendix; enterocytes[High]	11006	28	L81-2
L81-2.130	query_1	TRUE	0.0402632	235	286	17	0.0594406	0.0723404	HPA:0151303	HPA	duodenum; enterocytes[High]	11006	262	L81-2
L81-2.131	query_1	TRUE	0.040959	213	286	16	0.0559441	0.0751174	HPA:0400893	HPA	rectum; goblet cells[High]	11006	567	L81-2
L81-2.132	query_1	TRUE	2.4984e-09	153	185	21	0.113514	0.137255	KEGG:03010	KEGG	Ribosome	8161	208	L81-2
L81-2.133	query_1	TRUE	5.57738e-05	362	185	25	0.135135	0.0690608	KEGG:05014	KEGG	Amyotrophic lateral sclerosis	8161	406	L81-2
L81-2.134	query_1	TRUE	0.000321916	272	185	20	0.108108	0.0735294	KEGG:05020	KEGG	Prion disease	8161	409	L81-2
L81-2.135	query_1	TRUE	0.000458166	231	185	18	0.0972973	0.0779221	KEGG:05171	KEGG	Coronavirus disease - COVID-19	8161	445	L81-2
L81-2.136	query_1	TRUE	0.000782275	474	185	27	0.145946	0.056962	KEGG:05022	KEGG	Pathways of neurodegeneration - multiple diseases	8161	410	L81-2
L81-2.137	query_1	TRUE	0.00087729	266	185	19	0.102703	0.0714286	KEGG:05012	KEGG	Parkinson disease	8161	405	L81-2
L81-2.138	query_1	TRUE	0.00518636	19	185	5	0.027027	0.263158	KEGG:01210	KEGG	2-Oxocarboxylic acid metabolism	8161	185	L81-2
L81-2.139	query_1	TRUE	0.0109901	168	185	13	0.0702703	0.077381	KEGG:04141	KEGG	Protein processing in endoplasmic reticulum	8161	273	L81-2
L81-2.140	query_1	TRUE	0.0145053	382	185	21	0.113514	0.0549738	KEGG:05010	KEGG	Alzheimer disease	8161	404	L81-2
L81-2.141	query_1	TRUE	0.0256238	74	185	8	0.0432432	0.108108	KEGG:01230	KEGG	Biosynthesis of amino acids	8161	188	L81-2
L81-2.142	query_1	TRUE	0.0371044	142	185	11	0.0594595	0.0774648	KEGG:05017	KEGG	Spinocerebellar ataxia	8161	408	L81-2
L81-2.143	query_1	TRUE	4.01538e-17	292	256	40	0.15625	0.136986	REAC:R-HSA-72766	REAC	Translation	10790	2429	L81-2
L81-2.144	query_1	TRUE	4.18068e-15	102	256	24	0.09375	0.235294	REAC:R-HSA-9633012	REAC	Response of EIF2AK4 (GCN2) to amino acid deficiency	10790	1966	L81-2
L81-2.145	query_1	TRUE	1.93304e-14	120	256	25	0.0976562	0.208333	REAC:R-HSA-72737	REAC	Cap-dependent Translation Initiation	10790	293	L81-2
L81-2.146	query_1	TRUE	1.93304e-14	120	256	25	0.0976562	0.208333	REAC:R-HSA-72613	REAC	Eukaryotic Translation Initiation	10790	828	L81-2
L81-2.147	query_1	TRUE	4.24912e-14	112	256	24	0.09375	0.214286	REAC:R-HSA-156827	REAC	L13a-mediated translational silencing of Ceruloplasmin expression	10790	1231	L81-2
L81-2.148	query_1	TRUE	5.28283e-14	113	256	24	0.09375	0.212389	REAC:R-HSA-72706	REAC	GTP hydrolysis and joining of the 60S ribosomal subunit	10790	973	L81-2
L81-2.149	query_1	TRUE	1.72182e-13	157	256	27	0.105469	0.171975	REAC:R-HSA-9711097	REAC	Cellular response to starvation	10790	324	L81-2
L81-2.150	query_1	TRUE	2.02935e-13	662	256	54	0.210938	0.081571	REAC:R-HSA-8953854	REAC	Metabolism of RNA	10790	1343	L81-2
L81-2.151	query_1	TRUE	2.38329e-13	202	256	30	0.117188	0.148515	REAC:R-HSA-72312	REAC	rRNA processing	10790	2591	L81-2
L81-2.152	query_1	TRUE	4.77388e-13	192	256	29	0.113281	0.151042	REAC:R-HSA-8868773	REAC	rRNA processing in the nucleus and cytosol	10790	2593	L81-2
L81-2.153	query_1	TRUE	7.389e-13	102	256	22	0.0859375	0.215686	REAC:R-HSA-72689	REAC	Formation of a pool of free 40S subunits	10790	906	L81-2
L81-2.154	query_1	TRUE	3.18428e-12	778	256	57	0.222656	0.0732648	REAC:R-HSA-2262752	REAC	Cellular responses to stress	10790	326	L81-2
L81-2.155	query_1	TRUE	6.94889e-12	792	256	57	0.222656	0.0719697	REAC:R-HSA-8953897	REAC	Cellular responses to stimuli	10790	325	L81-2
L81-2.156	query_1	TRUE	7.77764e-12	182	256	27	0.105469	0.148352	REAC:R-HSA-6791226	REAC	Major pathway of rRNA processing in the nucleolus and cytosol	10790	1319	L81-2
L81-2.157	query_1	TRUE	1.97104e-11	94	256	20	0.078125	0.212766	REAC:R-HSA-72764	REAC	Eukaryotic Translation Termination	10790	829	L81-2
L81-2.158	query_1	TRUE	2.33345e-10	94	256	19	0.0742188	0.202128	REAC:R-HSA-156842	REAC	Eukaryotic Translation Elongation	10790	827	L81-2
L81-2.159	query_1	TRUE	3.48576e-10	96	256	19	0.0742188	0.197917	REAC:R-HSA-975956	REAC	Nonsense Mediated Decay (NMD) independent of the Exon Junction Complex (EJC)	10790	1521	L81-2
L81-2.160	query_1	TRUE	7.73766e-10	113	256	20	0.078125	0.176991	REAC:R-HSA-1799339	REAC	SRP-dependent cotranslational protein targeting to membrane	10790	2034	L81-2
L81-2.161	query_1	TRUE	1.18165e-09	90	256	18	0.0703125	0.2	REAC:R-HSA-192823	REAC	Viral mRNA Translation	10790	2511	L81-2
L81-2.162	query_1	TRUE	1.18165e-09	90	256	18	0.0703125	0.2	REAC:R-HSA-156902	REAC	Peptide chain elongation	10790	1633	L81-2
L81-2.163	query_1	TRUE	2.58041e-09	94	256	18	0.0703125	0.191489	REAC:R-HSA-2408557	REAC	Selenocysteine synthesis	10790	2065	L81-2
L81-2.164	query_1	TRUE	6.04186e-09	171	256	23	0.0898438	0.134503	REAC:R-HSA-9010553	REAC	Regulation of expression of SLITs and ROBOs	10790	1916	L81-2
L81-2.165	query_1	TRUE	1.17851e-08	116	256	19	0.0742188	0.163793	REAC:R-HSA-927802	REAC	Nonsense-Mediated Decay (NMD)	10790	1522	L81-2
L81-2.166	query_1	TRUE	1.17851e-08	116	256	19	0.0742188	0.163793	REAC:R-HSA-975957	REAC	Nonsense Mediated Decay (NMD) enhanced by the Exon Junction Complex (EJC)	10790	1520	L81-2
L81-2.167	query_1	TRUE	1.75117e-08	133	256	20	0.078125	0.150376	REAC:R-HSA-168273	REAC	Influenza Viral RNA Transcription and Replication	10790	1126	L81-2
L81-2.168	query_1	TRUE	2.91091e-08	152	256	21	0.0820312	0.138158	REAC:R-HSA-168255	REAC	Influenza Infection	10790	1125	L81-2
L81-2.169	query_1	TRUE	3.77778e-08	60	256	14	0.0546875	0.233333	REAC:R-HSA-72662	REAC	Activation of the mRNA upon binding of the cap-binding complex and eIFs, and subsequent binding to 43S	10790	101	L81-2
L81-2.170	query_1	TRUE	1.16896e-07	117	256	18	0.0703125	0.153846	REAC:R-HSA-2408522	REAC	Selenoamino acid metabolism	10790	2064	L81-2
L81-2.171	query_1	TRUE	2.30266e-07	15	256	8	0.03125	0.533333	REAC:R-HSA-9648895	REAC	Response of EIF2AK1 (HRI) to heme deficiency	10790	1965	L81-2
L81-2.172	query_1	TRUE	3.91485e-07	59	256	13	0.0507812	0.220339	REAC:R-HSA-72702	REAC	Ribosomal scanning and start codon recognition	10790	1984	L81-2
L81-2.173	query_1	TRUE	3.91485e-07	59	256	13	0.0507812	0.220339	REAC:R-HSA-72649	REAC	Translation initiation complex formation	10790	2430	L81-2
L81-2.174	query_1	TRUE	7.70527e-07	217	256	23	0.0898438	0.105991	REAC:R-HSA-376176	REAC	Signaling by ROBO receptors	10790	2176	L81-2
L81-2.175	query_1	TRUE	1.00293e-06	52	256	12	0.046875	0.230769	REAC:R-HSA-72695	REAC	Formation of the ternary complex, and subsequently, the 43S complex	10790	920	L81-2
L81-2.176	query_1	TRUE	1.48428e-06	369	256	30	0.117188	0.0813008	REAC:R-HSA-71291	REAC	Metabolism of amino acids and derivatives	10790	1345	L81-2
L81-2.177	query_1	TRUE	0.00105815	27	256	7	0.0273438	0.259259	REAC:R-HSA-5205647	REAC	Mitophagy	10790	1398	L81-2
L81-2.178	query_1	TRUE	0.00362364	32	256	7	0.0273438	0.21875	REAC:R-HSA-381042	REAC	PERK regulates gene expression	10790	1576	L81-2
L81-2.179	query_1	TRUE	0.0042319	59	256	9	0.0351562	0.152542	REAC:R-HSA-6790901	REAC	rRNA modification in the nucleus and cytosol	10790	2590	L81-2
L81-2.180	query_1	TRUE	0.00558348	191	256	16	0.0625	0.0837696	REAC:R-HSA-9711123	REAC	Cellular response to chemical stress	10790	321	L81-2
L81-2.181	query_1	TRUE	0.0105128	158	256	14	0.0546875	0.0886076	REAC:R-HSA-9609507	REAC	Protein localization	10790	1722	L81-2
L81-2.182	query_1	TRUE	0.0119592	101	256	11	0.0429688	0.108911	REAC:R-HSA-9755511	REAC	KEAP1-NFE2L2 pathway	10790	1220	L81-2
L81-2.183	query_1	TRUE	0.0195827	549	256	29	0.113281	0.0528233	REAC:R-HSA-422475	REAC	Axon guidance	10790	187	L81-2
L81-2.184	query_1	TRUE	0.0258233	91	256	10	0.0390625	0.10989	REAC:R-HSA-381119	REAC	Unfolded Protein Response (UPR)	10790	2486	L81-2
L81-2.185	query_1	TRUE	0.0266426	10	256	4	0.015625	0.4	REAC:R-HSA-390450	REAC	Folding of actin by CCT/TriC	10790	897	L81-2
L81-2.186	query_1	TRUE	0.0433512	574	256	29	0.113281	0.0505226	REAC:R-HSA-9675108	REAC	Nervous system development	10790	1498	L81-2
L81-2.187	query_1	TRUE	0.00111388	879	381	40	0.104987	0.0455063	TF:M12557_1	TF	Factor: ETV5; motif: NNACTTCCGNN; match class: 1	20011	2307	L81-2
L81-2.188	query_1	TRUE	0.00144464	854	381	39	0.102362	0.0456674	TF:M02058	TF	Factor: SAP1A; motif: NCCGGAARYN	20011	7436	L81-2
L81-2.189	query_1	TRUE	0.00342056	782	381	36	0.0944882	0.0460358	TF:M11407	TF	Factor: Pet-1; motif: NACCGGAAGTN	20011	2392	L81-2
L81-2.190	query_1	TRUE	0.00766875	454	381	25	0.0656168	0.0550661	TF:M03969_1	TF	Factor: ELF5; motif: ANSMGGAAGTN; match class: 1	20011	1789	L81-2
L81-2.191	query_1	TRUE	0.0182	948	381	39	0.102362	0.0411392	TF:M11422_1	TF	Factor: Erm; motif: NRCMGGAAGTN; match class: 1	20011	2053	L81-2
L81-2.192	query_1	TRUE	0.022247	711	381	32	0.0839895	0.045007	TF:M11449_1	TF	Factor: Elf-1; motif: NANCCGGAAGTN; match class: 1	20011	1713	L81-2
L81-2.193	query_1	TRUE	0.0256588	336	381	20	0.0524934	0.0595238	TF:M08760_1	TF	Factor: ETV7; motif: NNSCGGAAGTR; match class: 1	20011	2317	L81-2
L81-2.194	query_1	TRUE	0.0278941	367	381	21	0.0551181	0.0572207	TF:M02061_1	TF	Factor: ERF; motif: ACCGGAARYN; match class: 1	20011	2013	L81-2
L81-2.195	query_1	TRUE	0.0326342	936	381	38	0.0997375	0.0405983	TF:M03832	TF	Factor: Net; motif: CACTTCCKGK	20011	5492	L81-2
L81-2.196	query_1	TRUE	0.0334554	624	381	29	0.0761155	0.0464744	TF:M02068_1	TF	Factor: etv3; motif: ACCGGAAGYN; match class: 1	20011	2261	L81-2
L81-2.197	query_1	TRUE	0.0357071	593	381	28	0.0734908	0.0472175	TF:M04698_1	TF	Factor: GABP-alpha; motif: CACTTCCGG; match class: 1	20011	2873	L81-2
L81-2.198	query_1	TRUE	1.80379e-08	88	187	16	0.0855615	0.181818	WP:WP477	WP	Cytoplasmic ribosomal proteins	8133	73	L81-2
L81-2.199	query_1	TRUE	1.69521e-05	27	187	8	0.0427807	0.296296	WP:WP3613	WP	Photodynamic therapy-induced unfolded protein response	8133	714	L81-2
L81-2.200	query_1	TRUE	0.000271543	50	187	9	0.0481283	0.18	WP:WP107	WP	Translation factors	8133	236	L81-2
L81-2.201	query_1	TRUE	0.00357358	16	187	5	0.026738	0.3125	WP:WP5027	WP	nsp1 from SARS-CoV-2 inhibits translation initiation in the host cell	8133	139	L81-2
L81-2.202	query_1	TRUE	0.0129887	11	187	4	0.0213904	0.363636	WP:WP5233	WP	Arsenic metabolism and reactive oxygen species generation	8133	786	L81-2
L81-1.1	query_1	TRUE	0.0498959	2	49	2	0.0408163	1	CORUM:3087	CORUM	CCND1-CDK6 complex	3383	1387	L81-1
L81-1.2	query_1	TRUE	0.0498959	2	49	2	0.0408163	1	CORUM:1633	CORUM	CyclinD1-CDK4-CDK6 complex	3383	797	L81-1
L81-1.3	query_1	TRUE	7.7974e-16	550	241	38	0.157676	0.0690909	GO:0001501	GO:BP	skeletal system development	21110	331	L81-1
L81-1.4	query_1	TRUE	5.20066e-14	210	241	24	0.0995851	0.114286	GO:0051216	GO:BP	cartilage development	21110	14339	L81-1
L81-1.5	query_1	TRUE	4.26532e-12	281	241	25	0.103734	0.088968	GO:0061448	GO:BP	connective tissue development	21110	16392	L81-1
L81-1.6	query_1	TRUE	1.13407e-10	324	241	25	0.103734	0.0771605	GO:0030198	GO:BP	extracellular matrix organization	21110	7070	L81-1
L81-1.7	query_1	TRUE	1.21637e-10	325	241	25	0.103734	0.0769231	GO:0043062	GO:BP	extracellular structure organization	21110	11091	L81-1
L81-1.8	query_1	TRUE	1.39824e-10	327	241	25	0.103734	0.0764526	GO:0045229	GO:BP	external encapsulating structure organization	21110	12035	L81-1
L81-1.9	query_1	TRUE	2.75066e-08	415	241	25	0.103734	0.060241	GO:0001503	GO:BP	ossification	21110	333	L81-1
L81-1.10	query_1	TRUE	5.43414e-08	393	241	24	0.0995851	0.0610687	GO:0009100	GO:BP	glycoprotein metabolic process	21110	3348	L81-1
L81-1.11	query_1	TRUE	1.78968e-07	119	241	14	0.0580913	0.117647	GO:0002062	GO:BP	chondrocyte differentiation	21110	670	L81-1
L81-1.12	query_1	TRUE	9.74484e-07	927	241	35	0.145228	0.0377562	GO:0051093	GO:BP	negative regulation of developmental process	21110	14248	L81-1
L81-1.13	query_1	TRUE	2.54563e-06	98	241	12	0.0497925	0.122449	GO:0006029	GO:BP	proteoglycan metabolic process	21110	1939	L81-1
L81-1.14	query_1	TRUE	4.82014e-05	314	241	18	0.0746888	0.0573248	GO:0009101	GO:BP	glycoprotein biosynthetic process	21110	3349	L81-1
L81-1.15	query_1	TRUE	9.05125e-05	64	241	9	0.0373444	0.140625	GO:0030199	GO:BP	collagen fibril organization	21110	7071	L81-1
L81-1.16	query_1	TRUE	0.000152283	679	241	26	0.107884	0.0382916	GO:0045596	GO:BP	negative regulation of cell differentiation	21110	12147	L81-1
L81-1.17	query_1	TRUE	0.000203191	237	241	15	0.0622407	0.0632911	GO:0060348	GO:BP	bone development	21110	15392	L81-1
L81-1.18	query_1	TRUE	0.000265763	120	241	11	0.0456432	0.0916667	GO:0030278	GO:BP	regulation of ossification	21110	7118	L81-1
L81-1.19	query_1	TRUE	0.000432525	38	241	7	0.0290456	0.184211	GO:0050654	GO:BP	chondroitin sulfate proteoglycan metabolic process	21110	13939	L81-1
L81-1.20	query_1	TRUE	0.000583012	79	241	9	0.0373444	0.113924	GO:0030500	GO:BP	regulation of bone mineralization	21110	7186	L81-1
L81-1.21	query_1	TRUE	0.00132841	662	241	24	0.0995851	0.0362538	GO:1901137	GO:BP	carbohydrate derivative biosynthetic process	21110	22201	L81-1
L81-1.22	query_1	TRUE	0.00281247	122	241	10	0.0414938	0.0819672	GO:0030282	GO:BP	bone mineralization	21110	7120	L81-1
L81-1.23	query_1	TRUE	0.0035598	33	241	6	0.0248963	0.181818	GO:0030204	GO:BP	chondroitin sulfate metabolic process	21110	7076	L81-1
L81-1.24	query_1	TRUE	0.0035598	33	241	6	0.0248963	0.181818	GO:0002063	GO:BP	chondrocyte development	21110	671	L81-1
L81-1.25	query_1	TRUE	0.00437773	100	241	9	0.0373444	0.09	GO:0070167	GO:BP	regulation of biomineral tissue development	21110	16885	L81-1
L81-1.26	query_1	TRUE	0.00735598	680	241	23	0.0954357	0.0338235	GO:0071363	GO:BP	cellular response to growth factor stimulus	21110	17561	L81-1
L81-1.27	query_1	TRUE	0.0149016	710	241	23	0.0954357	0.0323944	GO:0070848	GO:BP	response to growth factor	21110	17276	L81-1
L81-1.28	query_1	TRUE	0.0164283	819	241	25	0.103734	0.030525	GO:0097435	GO:BP	supramolecular fiber organization	21110	19703	L81-1
L81-1.29	query_1	TRUE	0.0203442	66	241	7	0.0290456	0.106061	GO:0030166	GO:BP	proteoglycan biosynthetic process	21110	7056	L81-1
L81-1.30	query_1	TRUE	0.0338228	234	241	12	0.0497925	0.0512821	GO:0048705	GO:BP	skeletal system morphogenesis	21110	13702	L81-1
L81-1.31	query_1	TRUE	0.035247	316	241	14	0.0580913	0.0443038	GO:0090287	GO:BP	regulation of cellular response to growth factor stimulus	21110	19192	L81-1
L81-1.32	query_1	TRUE	0.0496092	31	241	5	0.0207469	0.16129	GO:0061037	GO:BP	negative regulation of cartilage development	21110	16025	L81-1
L81-1.33	query_1	TRUE	2.72909e-17	430	253	35	0.13834	0.0813953	GO:0062023	GO:CC	collagen-containing extracellular matrix	22122	2367	L81-1
L81-1.34	query_1	TRUE	3.5264e-15	567	253	37	0.146245	0.0652557	GO:0031012	GO:CC	extracellular matrix	22122	1031	L81-1
L81-1.35	query_1	TRUE	3.73549e-15	568	253	37	0.146245	0.0651408	GO:0030312	GO:CC	external encapsulating structure	22122	930	L81-1
L81-1.36	query_1	TRUE	2.42425e-07	313	253	20	0.0790514	0.0638978	GO:0005788	GO:CC	endoplasmic reticulum lumen	22122	353	L81-1
L81-1.37	query_1	TRUE	7.76708e-06	100	253	11	0.0434783	0.11	GO:0043202	GO:CC	lysosomal lumen	22122	1874	L81-1
L81-1.38	query_1	TRUE	0.000398079	178	253	12	0.0474308	0.0674157	GO:0005775	GO:CC	vacuolar lumen	22122	342	L81-1
L81-1.39	query_1	TRUE	0.00056426	3	253	3	0.0118577	1	GO:0005594	GO:CC	collagen type IX trimer	22122	214	L81-1
L81-1.40	query_1	TRUE	0.00109146	103	253	9	0.0355731	0.0873786	GO:0005796	GO:CC	Golgi lumen	22122	360	L81-1
L81-1.41	query_1	TRUE	0.00223791	4	253	3	0.0118577	0.75	GO:0120216	GO:CC	matrilin complex	22122	3499	L81-1
L81-1.42	query_1	TRUE	0.004406	93	253	8	0.0316206	0.0860215	GO:0005581	GO:CC	collagen trimer	22122	201	L81-1
L81-1.43	query_1	TRUE	0.0110008	6	253	3	0.0118577	0.5	GO:0005593	GO:CC	FACIT collagen trimer	22122	213	L81-1
L81-1.44	query_1	TRUE	0.0208253	972	253	26	0.102767	0.026749	GO:0009986	GO:CC	cell surface	22122	663	L81-1
L81-1.45	query_1	TRUE	2.11256e-11	174	249	20	0.0803213	0.114943	GO:0005201	GO:MF	extracellular matrix structural constituent	20195	1354	L81-1
L81-1.46	query_1	TRUE	0.0026403	22	249	5	0.0200803	0.227273	GO:0030021	GO:MF	extracellular matrix structural constituent conferring compression resistance	20195	3855	L81-1
L81-1.47	query_1	TRUE	0.00537181	727	249	24	0.0963855	0.0330124	GO:0005509	GO:MF	calcium ion binding	20195	1495	L81-1
L81-1.48	query_1	TRUE	0.00566394	145	249	10	0.0401606	0.0689655	GO:0008194	GO:MF	UDP-glycosyltransferase activity	20195	1608	L81-1
L81-1.49	query_1	TRUE	0.0233706	244	249	12	0.0481928	0.0491803	GO:0005539	GO:MF	glycosaminoglycan binding	20195	1511	L81-1
L81-1.50	query_1	TRUE	0.0247249	34	249	5	0.0200803	0.147059	GO:0008376	GO:MF	acetylgalactosaminyltransferase activity	20195	1673	L81-1
L81-1.51	query_1	TRUE	0.0266924	140	249	9	0.0361446	0.0642857	GO:0002020	GO:MF	protease binding	20195	288	L81-1
L81-1.52	query_1	TRUE	0.0314652	143	249	9	0.0361446	0.0629371	GO:0019955	GO:MF	cytokine binding	20195	3766	L81-1
L81-1.53	query_1	TRUE	0.0328634	19	249	4	0.0160643	0.210526	GO:0036122	GO:MF	BMP binding	20195	5434	L81-1
L81-1.54	query_1	TRUE	0.0406827	20	249	4	0.0160643	0.2	GO:0004653	GO:MF	polypeptide N-acetylgalactosaminyltransferase activity	20195	960	L81-1
L81-1.55	query_1	TRUE	5.67608e-07	64	82	12	0.146341	0.1875	HP:0002758	HP	Osteoarthritis	4851	2006	L81-1
L81-1.56	query_1	TRUE	1.48007e-06	289	82	22	0.268293	0.0761246	HP:0006487	HP	Bowing of the long bones	4851	4240	L81-1
L81-1.57	query_1	TRUE	1.58067e-06	31	82	9	0.109756	0.290323	HP:0002656	HP	Epiphyseal dysplasia	4851	1927	L81-1
L81-1.58	query_1	TRUE	4.09598e-06	24	82	8	0.097561	0.333333	HP:0010582	HP	Irregular epiphyses	4851	7033	L81-1
L81-1.59	query_1	TRUE	5.45105e-06	281	82	21	0.256098	0.0747331	HP:0002823	HP	Abnormality of femur morphology	4851	2042	L81-1
L81-1.60	query_1	TRUE	7.19798e-06	231	82	19	0.231707	0.0822511	HP:0040072	HP	Abnormal forearm bone morphology	4851	14560	L81-1
L81-1.61	query_1	TRUE	8.08214e-06	316	82	22	0.268293	0.0696203	HP:0000940	HP	Abnormal diaphysis morphology	4851	736	L81-1
L81-1.62	query_1	TRUE	8.93767e-06	234	82	19	0.231707	0.0811966	HP:0002973	HP	Abnormal forearm morphology	4851	2154	L81-1
L81-1.63	query_1	TRUE	9.16433e-06	184	82	17	0.207317	0.0923913	HP:0002652	HP	Skeletal dysplasia	4851	1923	L81-1
L81-1.64	query_1	TRUE	1.1766e-05	265	82	20	0.243902	0.0754717	HP:0009811	HP	Abnormality of the elbow	4851	6311	L81-1
L81-1.65	query_1	TRUE	6.05592e-05	235	82	18	0.219512	0.0765957	HP:0009826	HP	Limb undergrowth	4851	6326	L81-1
L81-1.66	query_1	TRUE	6.57835e-05	293	82	20	0.243902	0.0682594	HP:0002981	HP	Abnormality of the calf	4851	2159	L81-1
L81-1.67	query_1	TRUE	9.49325e-05	119	82	13	0.158537	0.109244	HP:0000926	HP	Platyspondyly	4851	725	L81-1
L81-1.68	query_1	TRUE	9.57915e-05	189	82	16	0.195122	0.0846561	HP:0003366	HP	Abnormal femoral neck/head morphology	4851	2435	L81-1
L81-1.69	query_1	TRUE	0.000115805	64	82	10	0.121951	0.15625	HP:0002812	HP	Coxa vara	4851	2033	L81-1
L81-1.70	query_1	TRUE	0.000139559	102	82	12	0.146341	0.117647	HP:0012368	HP	Flat face	4851	8764	L81-1
L81-1.71	query_1	TRUE	0.000214567	9	82	5	0.0609756	0.555556	HP:0003365	HP	Arthralgia of the hip	4851	2434	L81-1
L81-1.72	query_1	TRUE	0.000279083	39	82	8	0.097561	0.205128	HP:0005106	HP	Abnormality of the vertebral endplates	4851	3465	L81-1
L81-1.73	query_1	TRUE	0.000315219	679	82	30	0.365854	0.0441826	HP:0009815	HP	Aplasia/hypoplasia of the extremities	4851	6315	L81-1
L81-1.74	query_1	TRUE	0.000401631	237	82	17	0.207317	0.07173	HP:0002979	HP	Bowing of the legs	4851	2157	L81-1
L81-1.75	query_1	TRUE	0.000476679	212	82	16	0.195122	0.0754717	HP:0002818	HP	Abnormal morphology of the radius	4851	2039	L81-1
L81-1.76	query_1	TRUE	0.000550886	5	82	4	0.0487805	0.8	HP:0100168	HP	Fragmented epiphyses	4851	15182	L81-1
L81-1.77	query_1	TRUE	0.000577058	58	82	9	0.109756	0.155172	HP:0002970	HP	Genu varum	4851	2151	L81-1
L81-1.78	query_1	TRUE	0.000708789	745	82	31	0.378049	0.0416107	HP:0011314	HP	Abnormal long bone morphology	4851	7728	L81-1
L81-1.79	query_1	TRUE	0.000730632	705	82	30	0.365854	0.0425532	HP:0011849	HP	Abnormal bone ossification	4851	8254	L81-1
L81-1.80	query_1	TRUE	0.000835754	443	82	23	0.280488	0.0519187	HP:0040070	HP	Abnormal upper limb bone morphology	4851	14558	L81-1
L81-1.81	query_1	TRUE	0.000848682	31	82	7	0.0853659	0.225806	HP:0003301	HP	Irregular vertebral endplates	4851	2385	L81-1
L81-1.82	query_1	TRUE	0.000977545	634	82	28	0.341463	0.044164	HP:0045060	HP	Aplasia/hypoplasia involving bones of the extremities	4851	14991	L81-1
L81-1.83	query_1	TRUE	0.00115868	147	82	13	0.158537	0.0884354	HP:0003367	HP	Abnormal femoral neck morphology	4851	2436	L81-1
L81-1.84	query_1	TRUE	0.00126428	21	82	6	0.0731707	0.285714	HP:0010577	HP	Absent epiphyses	4851	7029	L81-1
L81-1.85	query_1	TRUE	0.0013917	529	82	25	0.304878	0.047259	HP:0009810	HP	Abnormality of upper limb joint	4851	6310	L81-1
L81-1.86	query_1	TRUE	0.00166277	534	82	25	0.304878	0.0468165	HP:0006496	HP	Aplasia/hypoplasia involving bones of the upper limbs	4851	4249	L81-1
L81-1.87	query_1	TRUE	0.00175156	205	82	15	0.182927	0.0731707	HP:0000272	HP	Malar flattening	4851	225	L81-1
L81-1.88	query_1	TRUE	0.00221002	131	82	12	0.146341	0.0916031	HP:0006505	HP	Abnormal limb epiphysis morphology	4851	4256	L81-1
L81-1.89	query_1	TRUE	0.00223456	784	82	31	0.378049	0.0395408	HP:0003330	HP	Abnormal bone structure	4851	2408	L81-1
L81-1.90	query_1	TRUE	0.00228922	23	82	6	0.0731707	0.26087	HP:0010585	HP	Small epiphyses	4851	7036	L81-1
L81-1.91	query_1	TRUE	0.00375761	7	82	4	0.0487805	0.571429	HP:0010631	HP	Abnormality of the epiphyses of the feet	4851	7077	L81-1
L81-1.92	query_1	TRUE	0.00375918	92	82	10	0.121951	0.108696	HP:0006500	HP	Abnormality of lower limb epiphysis morphology	4851	4252	L81-1
L81-1.93	query_1	TRUE	0.00416975	600	82	26	0.317073	0.0433333	HP:0000309	HP	Abnormal midface morphology	4851	253	L81-1
L81-1.94	query_1	TRUE	0.0047213	15	82	5	0.0609756	0.333333	HP:0030839	HP	Knee pain	4851	10934	L81-1
L81-1.95	query_1	TRUE	0.00539272	75	82	9	0.109756	0.12	HP:0003042	HP	Elbow dislocation	4851	2197	L81-1
L81-1.96	query_1	TRUE	0.00590644	734	82	29	0.353659	0.0395095	HP:0040069	HP	Abnormal lower limb bone morphology	4851	14557	L81-1
L81-1.97	query_1	TRUE	0.00670518	58	82	8	0.097561	0.137931	HP:0003839	HP	Abnormality of upper limb epiphysis morphology	4851	2705	L81-1
L81-1.98	query_1	TRUE	0.00684943	3	82	3	0.0365854	1	HP:0003841	HP	Fragmented epiphyses of the upper limbs	4851	2707	L81-1
L81-1.99	query_1	TRUE	0.00684943	3	82	3	0.0365854	1	HP:0003946	HP	Abnormality of the epiphyses of the elbow	4851	2805	L81-1
L81-1.100	query_1	TRUE	0.00684943	3	82	3	0.0365854	1	HP:0009189	HP	Fragmentation of the metacarpal epiphyses	4851	5735	L81-1
L81-1.101	query_1	TRUE	0.00748363	502	82	23	0.280488	0.0458167	HP:0005927	HP	Aplasia/hypoplasia involving bones of the hand	4851	3941	L81-1
L81-1.102	query_1	TRUE	0.0117576	335	82	18	0.219512	0.0537313	HP:0001382	HP	Joint hypermobility	4851	1039	L81-1
L81-1.103	query_1	TRUE	0.0122595	336	82	18	0.219512	0.0535714	HP:0003312	HP	Abnormal form of the vertebral bodies	4851	2395	L81-1
L81-1.104	query_1	TRUE	0.0129437	18	82	5	0.0609756	0.277778	HP:0005003	HP	Aplasia/Hypoplasia of the capital femoral epiphysis	4851	3416	L81-1
L81-1.105	query_1	TRUE	0.0129437	18	82	5	0.0609756	0.277778	HP:0008843	HP	Hip osteoarthritis	4851	5557	L81-1
L81-1.106	query_1	TRUE	0.0130315	155	82	12	0.146341	0.0774194	HP:0002857	HP	Genu valgum	4851	2067	L81-1
L81-1.107	query_1	TRUE	0.0137104	106	82	10	0.121951	0.0943396	HP:0008873	HP	Disproportionate short-limb short stature	4851	5566	L81-1
L81-1.108	query_1	TRUE	0.0137754	273	82	16	0.195122	0.0586081	HP:0011800	HP	Midface retrusion	4851	8206	L81-1
L81-1.109	query_1	TRUE	0.0139737	84	82	9	0.109756	0.107143	HP:0030310	HP	Upper extremity joint dislocation	4851	10438	L81-1
L81-1.110	query_1	TRUE	0.0153964	244	82	15	0.182927	0.0614754	HP:0010668	HP	Abnormal zygomatic bone morphology	4851	7113	L81-1
L81-1.111	query_1	TRUE	0.0154159	85	82	9	0.109756	0.105882	HP:0002673	HP	Coxa valga	4851	1940	L81-1
L81-1.112	query_1	TRUE	0.0158792	158	82	12	0.146341	0.0759494	HP:0040071	HP	Abnormal morphology of ulna	4851	14559	L81-1
L81-1.113	query_1	TRUE	0.0160445	65	82	8	0.097561	0.123077	HP:0009485	HP	Radial deviation of the hand or of fingers of the hand	4851	6009	L81-1
L81-1.114	query_1	TRUE	0.0196558	135	82	11	0.134146	0.0814815	HP:0003498	HP	Disproportionate short stature	4851	2522	L81-1
L81-1.115	query_1	TRUE	0.0249267	223	82	14	0.170732	0.0627803	HP:0000944	HP	Abnormal metaphysis morphology	4851	739	L81-1
L81-1.116	query_1	TRUE	0.0262895	34	82	6	0.0731707	0.176471	HP:0002816	HP	Genu recurvatum	4851	2037	L81-1
L81-1.117	query_1	TRUE	0.0270629	4	82	3	0.0365854	0.75	HP:0002834	HP	Flared femoral metaphysis	4851	2051	L81-1
L81-1.118	query_1	TRUE	0.0270629	4	82	3	0.0365854	0.75	HP:0012770	HP	Reduced arm span	4851	9160	L81-1
L81-1.119	query_1	TRUE	0.0270629	4	82	3	0.0365854	0.75	HP:0006190	HP	Radially deviated wrists	4851	4067	L81-1
L81-1.120	query_1	TRUE	0.0270629	4	82	3	0.0365854	0.75	HP:0006055	HP	Ulnar deviated club hands	4851	4004	L81-1
L81-1.121	query_1	TRUE	0.0274792	256	82	15	0.182927	0.0585938	HP:0000520	HP	Proptosis	4851	398	L81-1
L81-1.122	query_1	TRUE	0.0318126	142	82	11	0.134146	0.0774648	HP:0003336	HP	Abnormal enchondral ossification	4851	2412	L81-1
L81-1.123	query_1	TRUE	0.0352065	94	82	9	0.109756	0.0957447	HP:0003016	HP	Metaphyseal widening	4851	2180	L81-1
L81-1.124	query_1	TRUE	0.0368697	53	82	7	0.0853659	0.132075	HP:0005924	HP	Abnormal hand epiphysis morphology	4851	3938	L81-1
L81-1.125	query_1	TRUE	0.0380522	895	82	31	0.378049	0.0346369	HP:0009122	HP	Aplasia/hypoplasia affecting bones of the axial skeleton	4851	5678	L81-1
L81-1.126	query_1	TRUE	0.0399125	173	82	12	0.146341	0.0693642	HP:0005692	HP	Joint hyperflexibility	4851	3832	L81-1
L81-1.127	query_1	TRUE	0.0417884	54	82	7	0.0853659	0.12963	HP:0100744	HP	Abnormality of the humeroradial joint	4851	15724	L81-1
L81-1.128	query_1	TRUE	0.0443444	121	82	10	0.121951	0.0826446	HP:0002515	HP	Waddling gait	4851	1824	L81-1
L81-1.129	query_1	TRUE	0.0461875	370	82	18	0.219512	0.0486486	HP:0000470	HP	Short neck	4851	356	L81-1
L81-1.130	query_1	TRUE	0.0493091	98	82	9	0.109756	0.0918367	HP:0002992	HP	Abnormality of tibia morphology	4851	2167	L81-1
L81-1.131	query_1	TRUE	0.0498156	12	82	4	0.0487805	0.333333	HP:0003037	HP	Enlarged joints	4851	2193	L81-1
L81-1.132	query_1	TRUE	2.16501e-07	9	163	6	0.0368098	0.666667	HPA:0070111	HPA	cartilage; chondrocytes[???Low]	11006	87	L81-1
L81-1.133	query_1	TRUE	2.16501e-07	9	163	6	0.0368098	0.666667	HPA:0070112	HPA	cartilage; chondrocytes[???Medium]	11006	88	L81-1
L81-1.134	query_1	TRUE	2.16501e-07	9	163	6	0.0368098	0.666667	HPA:0070000	HPA	cartilage	11006	86	L81-1
L81-1.135	query_1	TRUE	1.10386e-06	6	163	5	0.0306748	0.833333	HPA:0070113	HPA	cartilage; chondrocytes[High]	11006	89	L81-1
L81-1.136	query_1	TRUE	0.00726651	97	119	8	0.0672269	0.0824742	KEGG:04350	KEGG	TGF-beta signaling pathway	8161	298	L81-1
L81-1.137	query_1	TRUE	0.0195149	21	119	4	0.0336134	0.190476	KEGG:00532	KEGG	Glycosaminoglycan biosynthesis - chondroitin sulfate / dermatan sulfate	8161	76	L81-1
L81-1.138	query_1	TRUE	0.0258241	88	119	7	0.0588235	0.0795455	KEGG:04512	KEGG	ECM-receptor interaction	8161	308	L81-1
L81-1.139	query_1	TRUE	1.18527e-10	41	155	12	0.0774194	0.292683	REAC:R-HSA-3560782	REAC	Diseases associated with glycosaminoglycan metabolism	10790	713	L81-1
L81-1.140	query_1	TRUE	9.84228e-08	297	155	22	0.141935	0.0740741	REAC:R-HSA-1474244	REAC	Extracellular matrix organization	10790	844	L81-1
L81-1.141	query_1	TRUE	6.07304e-07	49	155	10	0.0645161	0.204082	REAC:R-HSA-1793185	REAC	Chondroitin sulfate/dermatan sulfate metabolism	10790	339	L81-1
L81-1.142	query_1	TRUE	9.46284e-07	123	155	14	0.0903226	0.113821	REAC:R-HSA-1630316	REAC	Glycosaminoglycan metabolism	10790	1022	L81-1
L81-1.143	query_1	TRUE	3.57534e-06	75	155	11	0.0709677	0.146667	REAC:R-HSA-3000178	REAC	ECM proteoglycans	10790	774	L81-1
L81-1.144	query_1	TRUE	5.17687e-06	140	155	14	0.0903226	0.1	REAC:R-HSA-3781865	REAC	Diseases of glycosylation	10790	727	L81-1
L81-1.145	query_1	TRUE	2.46388e-05	26	155	7	0.0451613	0.269231	REAC:R-HSA-1971475	REAC	A tetrasaccharide linker sequence is required for GAG synthesis	10790	3	L81-1
L81-1.146	query_1	TRUE	0.000111878	20	155	6	0.0387097	0.3	REAC:R-HSA-3560783	REAC	Defective B4GALT7 causes EDS, progeroid type	10790	474	L81-1
L81-1.147	query_1	TRUE	0.000984238	245	155	15	0.0967742	0.0612245	REAC:R-HSA-5668914	REAC	Diseases of metabolism	10790	729	L81-1
L81-1.148	query_1	TRUE	0.00319214	20	155	5	0.0322581	0.25	REAC:R-HSA-4420332	REAC	Defective B3GALT6 causes EDSP2 and SEMDJL1	10790	469	L81-1
L81-1.149	query_1	TRUE	0.00319214	20	155	5	0.0322581	0.25	REAC:R-HSA-3560801	REAC	Defective B3GAT3 causes JDSSDHD	10790	471	L81-1
L81-1.150	query_1	TRUE	0.0048018	124	155	10	0.0645161	0.0806452	REAC:R-HSA-381426	REAC	Regulation of Insulin-like Growth Factor (IGF) transport and uptake by Insulin-like Growth Factor Binding Proteins (IGFBPs)	10790	1881	L81-1
L81-1.151	query_1	TRUE	0.00536162	55	155	7	0.0451613	0.127273	REAC:R-HSA-1638091	REAC	Heparan sulfate/heparin (HS-GAG) metabolism	10790	1061	L81-1
L81-1.152	query_1	TRUE	0.00953116	107	155	9	0.0580645	0.0841121	REAC:R-HSA-8957275	REAC	Post-translational protein phosphorylation	10790	1687	L81-1
L81-1.153	query_1	TRUE	0.0113157	13	155	4	0.0258065	0.307692	REAC:R-HSA-2022857	REAC	Keratan sulfate degradation	10790	1225	L81-1
L81-1.154	query_1	TRUE	0.0247445	284	155	14	0.0903226	0.0492958	REAC:R-HSA-71387	REAC	Metabolism of carbohydrates	10790	1346	L81-1
L81-1.155	query_1	TRUE	0.0498298	54	155	6	0.0387097	0.111111	REAC:R-HSA-186797	REAC	Signaling by PDGF	10790	2166	L81-1
L81-1.156	query_1	TRUE	0.0329648	510	257	20	0.077821	0.0392157	TF:M10111_1	TF	Factor: ZF5; motif: NGAGCGCGC; match class: 1	20011	9225	L81-1
L81-1.157	query_1	TRUE	3.13e-09	6	133	6	0.0451128	1	WP:WP4789	WP	MED and pseudoachondroplasia genes	8133	449	L81-1
L81-1.158	query_1	TRUE	0.00143463	18	133	5	0.037594	0.277778	WP:WP4784	WP	Proteoglycan biosynthesis	8133	129	L81-1
Leuk.1	query_1	TRUE	0.0499443	3	162	3	0.0185185	1	CORUM:2536	CORUM	PLC-gamma-2-SLP-76-Lyn-Grb2 complex	3383	1076	Leuk
Leuk.2	query_1	TRUE	4.70355e-45	912	745	136	0.18255	0.149123	GO:0050776	GO:BP	regulation of immune response	21110	13996	Leuk
Leuk.3	query_1	TRUE	1.65277e-34	730	745	108	0.144966	0.147945	GO:0050778	GO:BP	positive regulation of immune response	21110	13998	Leuk
Leuk.4	query_1	TRUE	7.98617e-34	716	745	106	0.142282	0.148045	GO:0050865	GO:BP	regulation of cell activation	21110	14066	Leuk
Leuk.5	query_1	TRUE	2.94322e-31	919	745	117	0.157047	0.127312	GO:0034097	GO:BP	response to cytokine	21110	8849	Leuk
Leuk.6	query_1	TRUE	4.76697e-31	661	745	98	0.131544	0.14826	GO:0002694	GO:BP	regulation of leukocyte activation	21110	1230	Leuk
Leuk.7	query_1	TRUE	7.99595e-30	996	745	120	0.161074	0.120482	GO:0045087	GO:BP	innate immune response	21110	11960	Leuk
Leuk.8	query_1	TRUE	1.42781e-29	798	745	106	0.142282	0.132832	GO:0006897	GO:BP	endocytosis	21110	2607	Leuk
Leuk.9	query_1	TRUE	2.47943e-29	803	745	106	0.142282	0.132005	GO:0006954	GO:BP	inflammatory response	21110	2643	Leuk
Leuk.10	query_1	TRUE	1.28997e-28	693	745	97	0.130201	0.139971	GO:0002252	GO:BP	immune effector process	21110	802	Leuk
Leuk.11	query_1	TRUE	2.21635e-28	566	745	87	0.116779	0.15371	GO:0032103	GO:BP	positive regulation of response to external stimulus	21110	7779	Leuk
Leuk.12	query_1	TRUE	2.28127e-28	739	745	100	0.134228	0.135318	GO:0001817	GO:BP	regulation of cytokine production	21110	488	Leuk
Leuk.13	query_1	TRUE	4.49118e-28	745	745	100	0.134228	0.134228	GO:0001816	GO:BP	cytokine production	21110	487	Leuk
Leuk.14	query_1	TRUE	5.87334e-28	847	745	107	0.143624	0.126328	GO:0046649	GO:BP	lymphocyte activation	21110	12996	Leuk
Leuk.15	query_1	TRUE	4.73312e-27	927	745	111	0.148993	0.119741	GO:0030334	GO:BP	regulation of cell migration	21110	7143	Leuk
Leuk.16	query_1	TRUE	1.83398e-26	402	745	71	0.095302	0.176617	GO:0007159	GO:BP	leukocyte cell-cell adhesion	21110	2786	Leuk
Leuk.17	query_1	TRUE	1.99813e-26	988	745	114	0.15302	0.115385	GO:2000145	GO:BP	regulation of cell motility	21110	26747	Leuk
Leuk.18	query_1	TRUE	2.84062e-25	373	745	67	0.0899329	0.179625	GO:0002697	GO:BP	regulation of immune effector process	21110	1233	Leuk
Leuk.19	query_1	TRUE	3.47463e-25	545	745	81	0.108725	0.148624	GO:0002253	GO:BP	activation of immune response	21110	803	Leuk
Leuk.20	query_1	TRUE	4.96789e-25	826	745	101	0.13557	0.122276	GO:0071345	GO:BP	cellular response to cytokine stimulus	21110	17543	Leuk
Leuk.21	query_1	TRUE	6.83093e-25	499	745	77	0.103356	0.154309	GO:0002764	GO:BP	immune response-regulating signaling pathway	21110	1294	Leuk
Leuk.22	query_1	TRUE	2.33874e-24	547	745	80	0.107383	0.146252	GO:0042110	GO:BP	T cell activation	21110	10539	Leuk
Leuk.23	query_1	TRUE	2.58636e-24	726	745	93	0.124832	0.128099	GO:0031347	GO:BP	regulation of defense response	21110	7533	Leuk
Leuk.24	query_1	TRUE	7.81896e-24	570	745	81	0.108725	0.142105	GO:0051249	GO:BP	regulation of lymphocyte activation	21110	14365	Leuk
Leuk.25	query_1	TRUE	1.40799e-23	471	745	73	0.0979866	0.154989	GO:0002757	GO:BP	immune response-activating signaling pathway	21110	1287	Leuk
Leuk.26	query_1	TRUE	6.35616e-23	457	745	71	0.095302	0.155361	GO:0002831	GO:BP	regulation of response to biotic stimulus	21110	1360	Leuk
Leuk.27	query_1	TRUE	1.12108e-22	778	745	94	0.126174	0.120823	GO:0030155	GO:BP	regulation of cell adhesion	21110	7051	Leuk
Leuk.28	query_1	TRUE	9.8443e-22	298	745	56	0.0751678	0.187919	GO:0002366	GO:BP	leukocyte activation involved in immune response	21110	916	Leuk
Leuk.29	query_1	TRUE	1.96876e-21	302	745	56	0.0751678	0.18543	GO:0002263	GO:BP	cell activation involved in immune response	21110	813	Leuk
Leuk.30	query_1	TRUE	4.08165e-21	364	745	61	0.0818792	0.167582	GO:1903037	GO:BP	regulation of leukocyte cell-cell adhesion	21110	23784	Leuk
Leuk.31	query_1	TRUE	5.93788e-21	532	745	74	0.0993289	0.139098	GO:0030335	GO:BP	positive regulation of cell migration	21110	7144	Leuk
Leuk.32	query_1	TRUE	7.63268e-21	481	745	70	0.0939597	0.14553	GO:0001819	GO:BP	positive regulation of cytokine production	21110	490	Leuk
Leuk.33	query_1	TRUE	8.05216e-21	235	745	49	0.0657718	0.208511	GO:0002703	GO:BP	regulation of leukocyte mediated immunity	21110	1239	Leuk
Leuk.34	query_1	TRUE	1.3348e-20	372	745	61	0.0818792	0.163978	GO:0050863	GO:BP	regulation of T cell activation	21110	14064	Leuk
Leuk.35	query_1	TRUE	1.77746e-20	239	745	49	0.0657718	0.205021	GO:0050670	GO:BP	regulation of lymphocyte proliferation	21110	13948	Leuk
Leuk.36	query_1	TRUE	2.08032e-20	476	745	69	0.0926174	0.144958	GO:0022407	GO:BP	regulation of cell-cell adhesion	21110	6960	Leuk
Leuk.37	query_1	TRUE	3.04469e-20	466	745	68	0.0912752	0.145923	GO:0002683	GO:BP	negative regulation of immune system process	21110	1219	Leuk
Leuk.38	query_1	TRUE	3.22838e-20	366	745	60	0.0805369	0.163934	GO:0045088	GO:BP	regulation of innate immune response	21110	11961	Leuk
Leuk.39	query_1	TRUE	3.69764e-20	107	745	34	0.0456376	0.317757	GO:0019882	GO:BP	antigen processing and presentation	21110	6397	Leuk
Leuk.40	query_1	TRUE	3.8567e-20	243	745	49	0.0657718	0.201646	GO:0032944	GO:BP	regulation of mononuclear cell proliferation	21110	8357	Leuk
Leuk.41	query_1	TRUE	3.91131e-20	455	745	67	0.0899329	0.147253	GO:0002443	GO:BP	leukocyte mediated immunity	21110	984	Leuk
Leuk.42	query_1	TRUE	4.20802e-20	254	745	50	0.0671141	0.19685	GO:0002699	GO:BP	positive regulation of immune effector process	21110	1235	Leuk
Leuk.43	query_1	TRUE	6.35125e-20	267	745	51	0.0684564	0.191011	GO:0070663	GO:BP	regulation of leukocyte proliferation	21110	17179	Leuk
Leuk.44	query_1	TRUE	6.4379e-20	446	745	66	0.0885906	0.147982	GO:0002696	GO:BP	positive regulation of leukocyte activation	21110	1232	Leuk
Leuk.45	query_1	TRUE	9.05919e-20	269	745	51	0.0684564	0.189591	GO:1903039	GO:BP	positive regulation of leukocyte cell-cell adhesion	21110	23786	Leuk
Leuk.46	query_1	TRUE	9.38518e-20	462	745	67	0.0899329	0.145022	GO:0050867	GO:BP	positive regulation of cell activation	21110	14068	Leuk
Leuk.47	query_1	TRUE	1.12744e-19	558	745	74	0.0993289	0.132616	GO:2000147	GO:BP	positive regulation of cell motility	21110	26749	Leuk
Leuk.48	query_1	TRUE	1.40601e-19	352	745	58	0.0778523	0.164773	GO:0002237	GO:BP	response to molecule of bacterial origin	21110	788	Leuk
Leuk.49	query_1	TRUE	1.40817e-19	574	745	75	0.100671	0.130662	GO:0040017	GO:BP	positive regulation of locomotion	21110	10470	Leuk
Leuk.50	query_1	TRUE	4.54481e-19	348	745	57	0.0765101	0.163793	GO:0070661	GO:BP	leukocyte proliferation	21110	17177	Leuk
Leuk.51	query_1	TRUE	6.22467e-19	532	745	71	0.095302	0.133459	GO:0060627	GO:BP	regulation of vesicle-mediated transport	21110	15648	Leuk
Leuk.52	query_1	TRUE	7.06403e-19	248	745	48	0.0644295	0.193548	GO:0071216	GO:BP	cellular response to biotic stimulus	21110	17421	Leuk
Leuk.53	query_1	TRUE	7.87797e-19	427	745	63	0.0845638	0.147541	GO:0031349	GO:BP	positive regulation of defense response	21110	7535	Leuk
Leuk.54	query_1	TRUE	9.1188e-19	317	745	54	0.0724832	0.170347	GO:0022409	GO:BP	positive regulation of cell-cell adhesion	21110	6962	Leuk
Leuk.55	query_1	TRUE	1.07527e-18	772	745	87	0.116779	0.112694	GO:0000165	GO:BP	MAPK cascade	21110	59	Leuk
Leuk.56	query_1	TRUE	1.15689e-18	240	745	47	0.0630872	0.195833	GO:0002274	GO:BP	myeloid leukocyte activation	21110	824	Leuk
Leuk.57	query_1	TRUE	1.18115e-18	307	745	53	0.0711409	0.172638	GO:0046651	GO:BP	lymphocyte proliferation	21110	12997	Leuk
Leuk.58	query_1	TRUE	1.29757e-18	380	745	59	0.0791946	0.155263	GO:0002768	GO:BP	immune response-regulating cell surface receptor signaling pathway	21110	1298	Leuk
Leuk.59	query_1	TRUE	1.39506e-18	950	745	98	0.131544	0.103158	GO:0098609	GO:BP	cell-cell adhesion	21110	19855	Leuk
Leuk.60	query_1	TRUE	3.46561e-18	314	745	53	0.0711409	0.16879	GO:0032943	GO:BP	mononuclear cell proliferation	21110	8356	Leuk
Leuk.61	query_1	TRUE	4.56557e-18	352	745	56	0.0751678	0.159091	GO:0002429	GO:BP	immune response-activating cell surface receptor signaling pathway	21110	970	Leuk
Leuk.62	query_1	TRUE	5.69516e-18	610	745	75	0.100671	0.122951	GO:0002521	GO:BP	leukocyte differentiation	21110	1061	Leuk
Leuk.63	query_1	TRUE	9.79616e-18	333	745	54	0.0724832	0.162162	GO:0032496	GO:BP	response to lipopolysaccharide	21110	8027	Leuk
Leuk.64	query_1	TRUE	1.31164e-17	477	745	65	0.0872483	0.136268	GO:0045785	GO:BP	positive regulation of cell adhesion	21110	12317	Leuk
Leuk.65	query_1	TRUE	1.33587e-17	786	745	86	0.115436	0.109415	GO:0009617	GO:BP	response to bacterium	21110	3620	Leuk
Leuk.66	query_1	TRUE	1.35027e-17	997	745	99	0.132886	0.0992979	GO:1902533	GO:BP	positive regulation of intracellular signal transduction	21110	23383	Leuk
Leuk.67	query_1	TRUE	2.33831e-17	246	745	46	0.061745	0.186992	GO:0050870	GO:BP	positive regulation of T cell activation	21110	14071	Leuk
Leuk.68	query_1	TRUE	5.46623e-17	396	745	58	0.0778523	0.146465	GO:0050900	GO:BP	leukocyte migration	21110	14095	Leuk
Leuk.69	query_1	TRUE	7.94152e-17	399	745	58	0.0778523	0.145363	GO:0051251	GO:BP	positive regulation of lymphocyte activation	21110	14367	Leuk
Leuk.70	query_1	TRUE	8.90477e-17	221	745	43	0.0577181	0.19457	GO:0071219	GO:BP	cellular response to molecule of bacterial origin	21110	17424	Leuk
Leuk.71	query_1	TRUE	1.35776e-16	315	745	51	0.0684564	0.161905	GO:0006909	GO:BP	phagocytosis	21110	2615	Leuk
Leuk.72	query_1	TRUE	3.01555e-16	217	745	42	0.0563758	0.193548	GO:0050866	GO:BP	negative regulation of cell activation	21110	14067	Leuk
Leuk.73	query_1	TRUE	4.06923e-16	944	745	93	0.124832	0.0985169	GO:0030097	GO:BP	hemopoiesis	21110	7038	Leuk
Leuk.74	query_1	TRUE	4.45864e-16	672	745	76	0.102013	0.113095	GO:0043408	GO:BP	regulation of MAPK cascade	21110	11266	Leuk
Leuk.75	query_1	TRUE	4.78741e-16	168	745	37	0.0496644	0.220238	GO:0071706	GO:BP	tumor necrosis factor superfamily cytokine production	21110	17824	Leuk
Leuk.76	query_1	TRUE	4.78741e-16	168	745	37	0.0496644	0.220238	GO:1903555	GO:BP	regulation of tumor necrosis factor superfamily cytokine production	21110	24205	Leuk
Leuk.77	query_1	TRUE	1.04371e-15	192	745	39	0.052349	0.203125	GO:0002819	GO:BP	regulation of adaptive immune response	21110	1348	Leuk
Leuk.78	query_1	TRUE	1.15105e-15	318	745	50	0.0671141	0.157233	GO:0060326	GO:BP	cell chemotaxis	21110	15371	Leuk
Leuk.79	query_1	TRUE	1.3393e-15	163	745	36	0.0483221	0.220859	GO:0032640	GO:BP	tumor necrosis factor production	21110	8111	Leuk
Leuk.80	query_1	TRUE	1.3393e-15	163	745	36	0.0483221	0.220859	GO:0032680	GO:BP	regulation of tumor necrosis factor production	21110	8150	Leuk
Leuk.81	query_1	TRUE	1.51394e-15	320	745	50	0.0671141	0.15625	GO:0002833	GO:BP	positive regulation of response to biotic stimulus	21110	1362	Leuk
Leuk.82	query_1	TRUE	1.97255e-15	568	745	68	0.0912752	0.119718	GO:0051345	GO:BP	positive regulation of hydrolase activity	21110	14441	Leuk
Leuk.83	query_1	TRUE	1.98344e-15	916	745	90	0.120805	0.0982533	GO:0033993	GO:BP	response to lipid	21110	8812	Leuk
Leuk.84	query_1	TRUE	2.3346e-15	969	745	93	0.124832	0.0959752	GO:0051336	GO:BP	regulation of hydrolase activity	21110	14432	Leuk
Leuk.85	query_1	TRUE	4.49496e-15	37	745	19	0.0255034	0.513514	GO:0002504	GO:BP	antigen processing and presentation of peptide or polysaccharide antigen via MHC class II	21110	1045	Leuk
Leuk.86	query_1	TRUE	5.83816e-15	212	745	40	0.0536913	0.188679	GO:0071222	GO:BP	cellular response to lipopolysaccharide	21110	17427	Leuk
Leuk.87	query_1	TRUE	9.94151e-15	360	745	52	0.0697987	0.144444	GO:0002460	GO:BP	adaptive immune response based on somatic recombination of immune receptors built from immunoglobulin superfamily domains	21110	1001	Leuk
Leuk.88	query_1	TRUE	1.04495e-14	153	745	34	0.0456376	0.222222	GO:0032675	GO:BP	regulation of interleukin-6 production	21110	8145	Leuk
Leuk.89	query_1	TRUE	1.04495e-14	153	745	34	0.0456376	0.222222	GO:0032635	GO:BP	interleukin-6 production	21110	8106	Leuk
Leuk.90	query_1	TRUE	1.08473e-14	726	745	77	0.103356	0.106061	GO:0002250	GO:BP	adaptive immune response	21110	800	Leuk
Leuk.91	query_1	TRUE	1.59526e-14	63	745	23	0.0308725	0.365079	GO:0048002	GO:BP	antigen processing and presentation of peptide antigen	21110	13192	Leuk
Leuk.92	query_1	TRUE	1.64034e-14	39	745	19	0.0255034	0.487179	GO:0002478	GO:BP	antigen processing and presentation of exogenous peptide antigen	21110	1019	Leuk
Leuk.93	query_1	TRUE	2.16144e-14	290	745	46	0.061745	0.158621	GO:0030100	GO:BP	regulation of endocytosis	21110	7041	Leuk
Leuk.94	query_1	TRUE	3.81784e-14	482	745	60	0.0805369	0.124481	GO:0019221	GO:BP	cytokine-mediated signaling pathway	21110	5899	Leuk
Leuk.95	query_1	TRUE	4.92397e-14	296	745	46	0.061745	0.155405	GO:0045089	GO:BP	positive regulation of innate immune response	21110	11962	Leuk
Leuk.96	query_1	TRUE	9.0518e-14	240	745	41	0.0550336	0.170833	GO:0030595	GO:BP	leukocyte chemotaxis	21110	7227	Leuk
Leuk.97	query_1	TRUE	9.12388e-14	195	745	37	0.0496644	0.189744	GO:0002695	GO:BP	negative regulation of leukocyte activation	21110	1231	Leuk
Leuk.98	query_1	TRUE	1.35653e-13	631	745	69	0.0926174	0.10935	GO:0006935	GO:BP	chemotaxis	21110	2631	Leuk
Leuk.99	query_1	TRUE	1.40262e-13	176	745	35	0.0469799	0.198864	GO:0002822	GO:BP	regulation of adaptive immune response based on somatic recombination of immune receptors built from immunoglobulin superfamily domains	21110	1351	Leuk
Leuk.100	query_1	TRUE	1.60029e-13	633	745	69	0.0926174	0.109005	GO:0042330	GO:BP	taxis	21110	10669	Leuk
Leuk.101	query_1	TRUE	2.02139e-13	128	745	30	0.0402685	0.234375	GO:0001909	GO:BP	leukocyte mediated cytotoxicity	21110	541	Leuk
Leuk.102	query_1	TRUE	2.67091e-13	33	745	17	0.0228188	0.515152	GO:0002495	GO:BP	antigen processing and presentation of peptide antigen via MHC class II	21110	1036	Leuk
Leuk.103	query_1	TRUE	3.85456e-13	506	745	60	0.0805369	0.118577	GO:0007264	GO:BP	small GTPase mediated signal transduction	21110	2861	Leuk
Leuk.104	query_1	TRUE	4.26106e-13	204	745	37	0.0496644	0.181373	GO:0002758	GO:BP	innate immune response-activating signaling pathway	21110	1288	Leuk
Leuk.105	query_1	TRUE	4.96926e-13	29	745	16	0.0214765	0.551724	GO:0019886	GO:BP	antigen processing and presentation of exogenous peptide antigen via MHC class II	21110	6401	Leuk
Leuk.106	query_1	TRUE	5.13582e-13	228	745	39	0.052349	0.171053	GO:0002685	GO:BP	regulation of leukocyte migration	21110	1221	Leuk
Leuk.107	query_1	TRUE	5.98699e-13	229	745	39	0.052349	0.170306	GO:0002218	GO:BP	activation of innate immune response	21110	771	Leuk
Leuk.108	query_1	TRUE	7.41481e-13	317	745	46	0.061745	0.14511	GO:1902105	GO:BP	regulation of leukocyte differentiation	21110	23039	Leuk
Leuk.109	query_1	TRUE	8.56349e-13	186	745	35	0.0469799	0.188172	GO:0050777	GO:BP	negative regulation of immune response	21110	13997	Leuk
Leuk.110	query_1	TRUE	9.5195e-13	256	745	41	0.0550336	0.160156	GO:0006898	GO:BP	receptor-mediated endocytosis	21110	2608	Leuk
Leuk.111	query_1	TRUE	1.82303e-12	213	745	37	0.0496644	0.173709	GO:0042098	GO:BP	T cell proliferation	21110	10534	Leuk
Leuk.112	query_1	TRUE	1.95436e-12	325	745	46	0.061745	0.141538	GO:0070371	GO:BP	ERK1 and ERK2 cascade	21110	17010	Leuk
Leuk.113	query_1	TRUE	2.03716e-12	48	745	19	0.0255034	0.395833	GO:0019884	GO:BP	antigen processing and presentation of exogenous antigen	21110	6399	Leuk
Leuk.114	query_1	TRUE	2.60726e-12	251	745	40	0.0536913	0.159363	GO:0050730	GO:BP	regulation of peptidyl-tyrosine phosphorylation	21110	13973	Leuk
Leuk.115	query_1	TRUE	2.81392e-12	483	745	57	0.0765101	0.118012	GO:0043410	GO:BP	positive regulation of MAPK cascade	21110	11268	Leuk
Leuk.116	query_1	TRUE	3.73381e-12	63	745	21	0.0281879	0.333333	GO:0031663	GO:BP	lipopolysaccharide-mediated signaling pathway	21110	7671	Leuk
Leuk.117	query_1	TRUE	4.33058e-12	207	745	36	0.0483221	0.173913	GO:0002285	GO:BP	lymphocyte activation involved in immune response	21110	835	Leuk
Leuk.118	query_1	TRUE	4.50533e-12	163	745	32	0.042953	0.196319	GO:0051250	GO:BP	negative regulation of lymphocyte activation	21110	14366	Leuk
Leuk.119	query_1	TRUE	4.54568e-12	401	745	51	0.0684564	0.127182	GO:0032102	GO:BP	negative regulation of response to external stimulus	21110	7778	Leuk
Leuk.120	query_1	TRUE	5.04564e-12	374	745	49	0.0657718	0.131016	GO:0050727	GO:BP	regulation of inflammatory response	21110	13970	Leuk
Leuk.121	query_1	TRUE	7.70605e-12	145	745	30	0.0402685	0.206897	GO:0034341	GO:BP	response to type II interferon	21110	9028	Leuk
Leuk.122	query_1	TRUE	1.02782e-11	353	745	47	0.0630872	0.133144	GO:0002449	GO:BP	lymphocyte mediated immunity	21110	990	Leuk
Leuk.123	query_1	TRUE	1.24184e-11	301	745	43	0.0577181	0.142857	GO:0070372	GO:BP	regulation of ERK1 and ERK2 cascade	21110	17011	Leuk
Leuk.124	query_1	TRUE	1.86165e-11	182	745	33	0.0442953	0.181319	GO:0042129	GO:BP	regulation of T cell proliferation	21110	10552	Leuk
Leuk.125	query_1	TRUE	2.23114e-11	242	745	38	0.0510067	0.157025	GO:0097529	GO:BP	myeloid leukocyte migration	21110	19735	Leuk
Leuk.126	query_1	TRUE	2.62742e-11	602	745	63	0.0845638	0.104651	GO:0071396	GO:BP	cellular response to lipid	21110	17594	Leuk
Leuk.127	query_1	TRUE	2.65269e-11	173	745	32	0.042953	0.184971	GO:0002706	GO:BP	regulation of lymphocyte mediated immunity	21110	1242	Leuk
Leuk.128	query_1	TRUE	3.20281e-11	480	745	55	0.0738255	0.114583	GO:1903131	GO:BP	mononuclear cell differentiation	21110	23860	Leuk
Leuk.129	query_1	TRUE	4.42462e-11	165	745	31	0.0416107	0.187879	GO:0070665	GO:BP	positive regulation of leukocyte proliferation	21110	17181	Leuk
Leuk.130	query_1	TRUE	4.64115e-11	114	745	26	0.0348993	0.22807	GO:0002821	GO:BP	positive regulation of adaptive immune response	21110	1350	Leuk
Leuk.131	query_1	TRUE	5.08933e-11	105	745	25	0.033557	0.238095	GO:1903557	GO:BP	positive regulation of tumor necrosis factor superfamily cytokine production	21110	24207	Leuk
Leuk.132	query_1	TRUE	5.62031e-11	412	745	50	0.0671141	0.121359	GO:1903706	GO:BP	regulation of hemopoiesis	21110	24346	Leuk
Leuk.133	query_1	TRUE	5.78367e-11	189	745	33	0.0442953	0.174603	GO:0001906	GO:BP	cell killing	21110	539	Leuk
Leuk.134	query_1	TRUE	7.1563e-11	731	745	70	0.0939597	0.0957592	GO:0030036	GO:BP	actin cytoskeleton organization	21110	7022	Leuk
Leuk.135	query_1	TRUE	7.35935e-11	136	745	28	0.0375839	0.205882	GO:0002705	GO:BP	positive regulation of leukocyte mediated immunity	21110	1241	Leuk
Leuk.136	query_1	TRUE	7.61652e-11	372	745	47	0.0630872	0.126344	GO:0018108	GO:BP	peptidyl-tyrosine phosphorylation	21110	5495	Leuk
Leuk.137	query_1	TRUE	9.32516e-11	374	745	47	0.0630872	0.125668	GO:0018212	GO:BP	peptidyl-tyrosine modification	21110	5575	Leuk
Leuk.138	query_1	TRUE	9.45961e-11	821	745	75	0.100671	0.091352	GO:0032940	GO:BP	secretion by cell	21110	8354	Leuk
Leuk.139	query_1	TRUE	1.02314e-10	108	745	25	0.033557	0.231481	GO:0002824	GO:BP	positive regulation of adaptive immune response based on somatic recombination of immune receptors built from immunoglobulin superfamily domains	21110	1353	Leuk
Leuk.140	query_1	TRUE	1.37061e-10	183	745	32	0.042953	0.174863	GO:1902107	GO:BP	positive regulation of leukocyte differentiation	21110	23041	Leuk
Leuk.141	query_1	TRUE	1.37061e-10	183	745	32	0.042953	0.174863	GO:1903708	GO:BP	positive regulation of hemopoiesis	21110	24348	Leuk
Leuk.142	query_1	TRUE	1.70474e-10	955	745	82	0.110067	0.0858639	GO:0046903	GO:BP	secretion	21110	13155	Leuk
Leuk.143	query_1	TRUE	1.76916e-10	101	745	24	0.0322148	0.237624	GO:0050764	GO:BP	regulation of phagocytosis	21110	13984	Leuk
Leuk.144	query_1	TRUE	1.76916e-10	101	745	24	0.0322148	0.237624	GO:0002275	GO:BP	myeloid cell activation involved in immune response	21110	825	Leuk
Leuk.145	query_1	TRUE	1.76916e-10	101	745	24	0.0322148	0.237624	GO:0032760	GO:BP	positive regulation of tumor necrosis factor production	21110	8228	Leuk
Leuk.146	query_1	TRUE	1.77169e-10	884	745	78	0.104698	0.0882353	GO:0140352	GO:BP	export from cell	21110	20837	Leuk
Leuk.147	query_1	TRUE	2.00651e-10	517	745	56	0.0751678	0.108317	GO:1902532	GO:BP	negative regulation of intracellular signal transduction	21110	23382	Leuk
Leuk.148	query_1	TRUE	2.18694e-10	817	745	74	0.0993289	0.0905753	GO:0030029	GO:BP	actin filament-based process	21110	7015	Leuk
Leuk.149	query_1	TRUE	2.19203e-10	186	745	32	0.042953	0.172043	GO:0002221	GO:BP	pattern recognition receptor signaling pathway	21110	773	Leuk
Leuk.150	query_1	TRUE	2.23123e-10	84	745	22	0.0295302	0.261905	GO:0043299	GO:BP	leukocyte degranulation	21110	11197	Leuk
Leuk.151	query_1	TRUE	2.50283e-10	428	745	50	0.0671141	0.116822	GO:0030098	GO:BP	lymphocyte differentiation	21110	7039	Leuk
Leuk.152	query_1	TRUE	2.76868e-10	176	745	31	0.0416107	0.176136	GO:0046631	GO:BP	alpha-beta T cell activation	21110	12978	Leuk
Leuk.153	query_1	TRUE	2.97617e-10	224	745	35	0.0469799	0.15625	GO:0050920	GO:BP	regulation of chemotaxis	21110	14115	Leuk
Leuk.154	query_1	TRUE	3.16491e-10	123	745	26	0.0348993	0.211382	GO:0071346	GO:BP	cellular response to type II interferon	21110	17544	Leuk
Leuk.155	query_1	TRUE	3.51132e-10	860	745	76	0.102013	0.0883721	GO:0045937	GO:BP	positive regulation of phosphate metabolic process	21110	12433	Leuk
Leuk.156	query_1	TRUE	3.51132e-10	860	745	76	0.102013	0.0883721	GO:0010562	GO:BP	positive regulation of phosphorus metabolic process	21110	4310	Leuk
Leuk.157	query_1	TRUE	3.9992e-10	145	745	28	0.0375839	0.193103	GO:0050671	GO:BP	positive regulation of lymphocyte proliferation	21110	13949	Leuk
Leuk.158	query_1	TRUE	5.3706e-10	921	745	79	0.10604	0.0857763	GO:0051050	GO:BP	positive regulation of transport	21110	14220	Leuk
Leuk.159	query_1	TRUE	5.56203e-10	106	745	24	0.0322148	0.226415	GO:0042116	GO:BP	macrophage activation	21110	10541	Leuk
Leuk.160	query_1	TRUE	6.0016e-10	712	745	67	0.0899329	0.0941011	GO:0001934	GO:BP	positive regulation of protein phosphorylation	21110	563	Leuk
Leuk.161	query_1	TRUE	6.06366e-10	181	745	31	0.0416107	0.171271	GO:0050731	GO:BP	positive regulation of peptidyl-tyrosine phosphorylation	21110	13974	Leuk
Leuk.162	query_1	TRUE	6.41601e-10	782	745	71	0.095302	0.0907928	GO:0042327	GO:BP	positive regulation of phosphorylation	21110	10668	Leuk
Leuk.163	query_1	TRUE	6.8202e-10	148	745	28	0.0375839	0.189189	GO:0032946	GO:BP	positive regulation of mononuclear cell proliferation	21110	8359	Leuk
Leuk.164	query_1	TRUE	6.9317e-10	243	745	36	0.0483221	0.148148	GO:0031348	GO:BP	negative regulation of defense response	21110	7534	Leuk
Leuk.165	query_1	TRUE	7.58119e-10	283	745	39	0.052349	0.137809	GO:0001818	GO:BP	negative regulation of cytokine production	21110	489	Leuk
Leuk.166	query_1	TRUE	9.65899e-10	150	745	28	0.0375839	0.186667	GO:0002687	GO:BP	positive regulation of leukocyte migration	21110	1223	Leuk
Leuk.167	query_1	TRUE	1.14368e-09	247	745	36	0.0483221	0.145749	GO:0034612	GO:BP	response to tumor necrosis factor	21110	9150	Leuk
Leuk.168	query_1	TRUE	1.22973e-09	100	745	23	0.0308725	0.23	GO:0031341	GO:BP	regulation of cell killing	21110	7527	Leuk
Leuk.169	query_1	TRUE	1.28438e-09	50	745	17	0.0228188	0.34	GO:0043300	GO:BP	regulation of leukocyte degranulation	21110	11198	Leuk
Leuk.170	query_1	TRUE	1.63185e-09	419	745	48	0.0644295	0.114558	GO:0030099	GO:BP	myeloid cell differentiation	21110	7040	Leuk
Leuk.171	query_1	TRUE	1.70552e-09	83	745	21	0.0281879	0.253012	GO:0001910	GO:BP	regulation of leukocyte mediated cytotoxicity	21110	542	Leuk
Leuk.172	query_1	TRUE	2.46878e-09	113	745	24	0.0322148	0.212389	GO:0046634	GO:BP	regulation of alpha-beta T cell activation	21110	12981	Leuk
Leuk.173	query_1	TRUE	2.82586e-09	85	745	21	0.0281879	0.247059	GO:0002709	GO:BP	regulation of T cell mediated immunity	21110	1245	Leuk
Leuk.174	query_1	TRUE	3.0838e-09	60	745	18	0.0241611	0.3	GO:0002886	GO:BP	regulation of myeloid leukocyte mediated immunity	21110	1415	Leuk
Leuk.175	query_1	TRUE	3.39484e-09	95	745	22	0.0295302	0.231579	GO:0032611	GO:BP	interleukin-1 beta production	21110	8083	Leuk
Leuk.176	query_1	TRUE	3.39484e-09	95	745	22	0.0295302	0.231579	GO:0032651	GO:BP	regulation of interleukin-1 beta production	21110	8122	Leuk
Leuk.177	query_1	TRUE	3.65975e-09	723	745	66	0.0885906	0.0912863	GO:0043549	GO:BP	regulation of kinase activity	21110	11355	Leuk
Leuk.178	query_1	TRUE	5.38827e-09	54	745	17	0.0228188	0.314815	GO:0051452	GO:BP	intracellular pH reduction	21110	14492	Leuk
Leuk.179	query_1	TRUE	5.39917e-09	70	745	19	0.0255034	0.271429	GO:0046635	GO:BP	positive regulation of alpha-beta T cell activation	21110	12982	Leuk
Leuk.180	query_1	TRUE	5.44736e-09	433	745	48	0.0644295	0.110855	GO:0010720	GO:BP	positive regulation of cell development	21110	4445	Leuk
Leuk.181	query_1	TRUE	6.64697e-09	98	745	22	0.0295302	0.22449	GO:0032755	GO:BP	positive regulation of interleukin-6 production	21110	8223	Leuk
Leuk.182	query_1	TRUE	6.89124e-09	108	745	23	0.0308725	0.212963	GO:0002456	GO:BP	T cell mediated immunity	21110	997	Leuk
Leuk.183	query_1	TRUE	7.81387e-09	63	745	18	0.0241611	0.285714	GO:0032623	GO:BP	interleukin-2 production	21110	8094	Leuk
Leuk.184	query_1	TRUE	7.81387e-09	63	745	18	0.0241611	0.285714	GO:0032663	GO:BP	regulation of interleukin-2 production	21110	8133	Leuk
Leuk.185	query_1	TRUE	8.8182e-09	48	745	16	0.0214765	0.333333	GO:0036230	GO:BP	granulocyte activation	21110	10025	Leuk
Leuk.186	query_1	TRUE	9.04019e-09	225	745	33	0.0442953	0.146667	GO:0002573	GO:BP	myeloid leukocyte differentiation	21110	1112	Leuk
Leuk.187	query_1	TRUE	9.93975e-09	213	745	32	0.042953	0.150235	GO:0070374	GO:BP	positive regulation of ERK1 and ERK2 cascade	21110	17013	Leuk
Leuk.188	query_1	TRUE	1.06705e-08	201	745	31	0.0416107	0.154229	GO:0071674	GO:BP	mononuclear cell migration	21110	17797	Leuk
Leuk.189	query_1	TRUE	1.12246e-08	253	745	35	0.0469799	0.13834	GO:0050851	GO:BP	antigen receptor-mediated signaling pathway	21110	14052	Leuk
Leuk.190	query_1	TRUE	1.47382e-08	144	745	26	0.0348993	0.180556	GO:0050921	GO:BP	positive regulation of chemotaxis	21110	14116	Leuk
Leuk.191	query_1	TRUE	1.53433e-08	112	745	23	0.0308725	0.205357	GO:0032612	GO:BP	interleukin-1 production	21110	8084	Leuk
Leuk.192	query_1	TRUE	1.53433e-08	112	745	23	0.0308725	0.205357	GO:0032652	GO:BP	regulation of interleukin-1 production	21110	8123	Leuk
Leuk.193	query_1	TRUE	1.81345e-08	662	745	61	0.0818792	0.092145	GO:0071417	GO:BP	cellular response to organonitrogen compound	21110	17615	Leuk
Leuk.194	query_1	TRUE	1.86334e-08	113	745	23	0.0308725	0.20354	GO:0002444	GO:BP	myeloid leukocyte mediated immunity	21110	985	Leuk
Leuk.195	query_1	TRUE	2.39635e-08	233	745	33	0.0442953	0.141631	GO:0045055	GO:BP	regulated exocytosis	21110	11943	Leuk
Leuk.196	query_1	TRUE	2.44578e-08	125	745	24	0.0322148	0.192	GO:0002688	GO:BP	regulation of leukocyte chemotaxis	21110	1224	Leuk
Leuk.197	query_1	TRUE	2.67454e-08	703	745	63	0.0845638	0.0896159	GO:1901699	GO:BP	cellular response to nitrogen compound	21110	22660	Leuk
Leuk.198	query_1	TRUE	2.72756e-08	617	745	58	0.0778523	0.0940032	GO:0045859	GO:BP	regulation of protein kinase activity	21110	12373	Leuk
Leuk.199	query_1	TRUE	2.76637e-08	453	745	48	0.0644295	0.10596	GO:0007015	GO:BP	actin filament organization	21110	2683	Leuk
Leuk.200	query_1	TRUE	2.92226e-08	126	745	24	0.0322148	0.190476	GO:0038061	GO:BP	NIK/NF-kappaB signaling	21110	10229	Leuk
Leuk.201	query_1	TRUE	3.01611e-08	160	745	27	0.0362416	0.16875	GO:0097530	GO:BP	granulocyte migration	21110	19736	Leuk
Leuk.202	query_1	TRUE	3.27574e-08	905	745	74	0.0993289	0.081768	GO:0043069	GO:BP	negative regulation of programmed cell death	21110	11097	Leuk
Leuk.203	query_1	TRUE	3.52361e-08	106	745	22	0.0295302	0.207547	GO:0030593	GO:BP	neutrophil chemotaxis	21110	7226	Leuk
Leuk.204	query_1	TRUE	3.52949e-08	96	745	21	0.0281879	0.21875	GO:0070664	GO:BP	negative regulation of leukocyte proliferation	21110	17180	Leuk
Leuk.205	query_1	TRUE	3.61292e-08	349	745	41	0.0550336	0.117479	GO:0007265	GO:BP	Ras protein signal transduction	21110	2862	Leuk
Leuk.206	query_1	TRUE	4.29798e-08	590	745	56	0.0751678	0.0949153	GO:0010942	GO:BP	positive regulation of cell death	21110	4636	Leuk
Leuk.207	query_1	TRUE	4.41311e-08	225	745	32	0.042953	0.142222	GO:0071356	GO:BP	cellular response to tumor necrosis factor	21110	17554	Leuk
Leuk.208	query_1	TRUE	4.76236e-08	367	745	42	0.0563758	0.114441	GO:0016050	GO:BP	vesicle organization	21110	5205	Leuk
Leuk.209	query_1	TRUE	4.76384e-08	118	745	23	0.0308725	0.194915	GO:0002286	GO:BP	T cell activation involved in immune response	21110	836	Leuk
Leuk.210	query_1	TRUE	5.10504e-08	88	745	20	0.0268456	0.227273	GO:0050672	GO:BP	negative regulation of lymphocyte proliferation	21110	13950	Leuk
Leuk.211	query_1	TRUE	5.55327e-08	70	745	18	0.0241611	0.257143	GO:0032722	GO:BP	positive regulation of chemokine production	21110	8191	Leuk
Leuk.212	query_1	TRUE	6.36977e-08	89	745	20	0.0268456	0.224719	GO:0032945	GO:BP	negative regulation of mononuclear cell proliferation	21110	8358	Leuk
Leuk.213	query_1	TRUE	6.92536e-08	131	745	24	0.0322148	0.183206	GO:1990266	GO:BP	neutrophil migration	21110	26365	Leuk
Leuk.214	query_1	TRUE	7.19709e-08	71	745	18	0.0241611	0.253521	GO:0150076	GO:BP	neuroinflammatory response	21110	21110	Leuk
Leuk.215	query_1	TRUE	7.41668e-08	357	745	41	0.0550336	0.114846	GO:0006887	GO:BP	exocytosis	21110	2599	Leuk
Leuk.216	query_1	TRUE	7.56152e-08	884	745	72	0.0966443	0.081448	GO:0043066	GO:BP	negative regulation of apoptotic process	21110	11094	Leuk
Leuk.217	query_1	TRUE	8.05929e-08	33	745	13	0.0174497	0.393939	GO:0050858	GO:BP	negative regulation of antigen receptor-mediated signaling pathway	21110	14059	Leuk
Leuk.218	query_1	TRUE	9.7296e-08	122	745	23	0.0308725	0.188525	GO:0071675	GO:BP	regulation of mononuclear cell migration	21110	17798	Leuk
Leuk.219	query_1	TRUE	1.05819e-07	302	745	37	0.0496644	0.122517	GO:0030217	GO:BP	T cell differentiation	21110	7088	Leuk
Leuk.220	query_1	TRUE	1.24477e-07	969	745	76	0.102013	0.0784314	GO:0031401	GO:BP	positive regulation of protein modification process	21110	7554	Leuk
Leuk.221	query_1	TRUE	1.27751e-07	441	745	46	0.061745	0.104308	GO:0033674	GO:BP	positive regulation of kinase activity	21110	8787	Leuk
Leuk.222	query_1	TRUE	1.76682e-07	104	745	21	0.0281879	0.201923	GO:0042102	GO:BP	positive regulation of T cell proliferation	21110	10536	Leuk
Leuk.223	query_1	TRUE	1.83862e-07	94	745	20	0.0268456	0.212766	GO:0032602	GO:BP	chemokine production	21110	8074	Leuk
Leuk.224	query_1	TRUE	1.83862e-07	94	745	20	0.0268456	0.212766	GO:0032642	GO:BP	regulation of chemokine production	21110	8113	Leuk
Leuk.225	query_1	TRUE	1.9786e-07	42	745	14	0.0187919	0.333333	GO:0042119	GO:BP	neutrophil activation	21110	10544	Leuk
Leuk.226	query_1	TRUE	2.13048e-07	354	745	40	0.0536913	0.112994	GO:0042113	GO:BP	B cell activation	21110	10540	Leuk
Leuk.227	query_1	TRUE	2.36269e-07	187	745	28	0.0375839	0.149733	GO:0002700	GO:BP	regulation of production of molecular mediator of immune response	21110	1236	Leuk
Leuk.228	query_1	TRUE	2.45931e-07	76	745	18	0.0241611	0.236842	GO:0002220	GO:BP	innate immune response activating cell surface receptor signaling pathway	21110	772	Leuk
Leuk.229	query_1	TRUE	2.50723e-07	67	745	17	0.0228188	0.253731	GO:0030888	GO:BP	regulation of B cell proliferation	21110	7319	Leuk
Leuk.230	query_1	TRUE	2.63937e-07	163	745	26	0.0348993	0.159509	GO:0060759	GO:BP	regulation of response to cytokine stimulus	21110	15775	Leuk
Leuk.231	query_1	TRUE	2.78373e-07	835	745	68	0.0912752	0.0814371	GO:0060284	GO:BP	regulation of cell development	21110	15333	Leuk
Leuk.232	query_1	TRUE	3.03737e-07	709	745	61	0.0818792	0.0860367	GO:0008285	GO:BP	negative regulation of cell population proliferation	21110	3225	Leuk
Leuk.233	query_1	TRUE	3.14397e-07	14	745	9	0.0120805	0.642857	GO:1902563	GO:BP	regulation of neutrophil activation	21110	23399	Leuk
Leuk.234	query_1	TRUE	3.1758e-07	764	745	64	0.085906	0.0837696	GO:0048871	GO:BP	multicellular organismal-level homeostasis	21110	13854	Leuk
Leuk.235	query_1	TRUE	4.06486e-07	643	745	57	0.0765101	0.088647	GO:0031329	GO:BP	regulation of cellular catabolic process	21110	7516	Leuk
Leuk.236	query_1	TRUE	4.35845e-07	131	745	23	0.0308725	0.175573	GO:0071621	GO:BP	granulocyte chemotaxis	21110	17751	Leuk
Leuk.237	query_1	TRUE	4.53826e-07	120	745	22	0.0295302	0.183333	GO:0002698	GO:BP	negative regulation of immune effector process	21110	1234	Leuk
Leuk.238	query_1	TRUE	4.70935e-07	155	745	25	0.033557	0.16129	GO:0045807	GO:BP	positive regulation of endocytosis	21110	12331	Leuk
Leuk.239	query_1	TRUE	4.82161e-07	219	745	30	0.0402685	0.136986	GO:0002440	GO:BP	production of molecular mediator of immune response	21110	981	Leuk
Leuk.240	query_1	TRUE	5.36538e-07	121	745	22	0.0295302	0.181818	GO:0002761	GO:BP	regulation of myeloid leukocyte differentiation	21110	1291	Leuk
Leuk.241	query_1	TRUE	6.77986e-07	599	745	54	0.0724832	0.0901503	GO:0097190	GO:BP	apoptotic signaling pathway	21110	19569	Leuk
Leuk.242	query_1	TRUE	6.83457e-07	170	745	26	0.0348993	0.152941	GO:0043409	GO:BP	negative regulation of MAPK cascade	21110	11267	Leuk
Leuk.243	query_1	TRUE	8.36813e-07	147	745	24	0.0322148	0.163265	GO:0050729	GO:BP	positive regulation of inflammatory response	21110	13972	Leuk
Leuk.244	query_1	TRUE	8.54943e-07	72	745	17	0.0228188	0.236111	GO:0050766	GO:BP	positive regulation of phagocytosis	21110	13986	Leuk
Leuk.245	query_1	TRUE	8.78788e-07	325	745	37	0.0496644	0.113846	GO:0052548	GO:BP	regulation of endopeptidase activity	21110	14961	Leuk
Leuk.246	query_1	TRUE	9.46326e-07	136	745	23	0.0308725	0.169118	GO:0050852	GO:BP	T cell receptor signaling pathway	21110	14053	Leuk
Leuk.247	query_1	TRUE	9.82337e-07	860	745	68	0.0912752	0.0790698	GO:0051338	GO:BP	regulation of transferase activity	21110	14434	Leuk
Leuk.248	query_1	TRUE	1.03208e-06	373	745	40	0.0536913	0.107239	GO:0032535	GO:BP	regulation of cellular component size	21110	8053	Leuk
Leuk.249	query_1	TRUE	1.04001e-06	186	745	27	0.0362416	0.145161	GO:0044000	GO:BP	movement in host	21110	11505	Leuk
Leuk.250	query_1	TRUE	1.04147e-06	103	745	20	0.0268456	0.194175	GO:0080171	GO:BP	lytic vacuole organization	21110	18838	Leuk
Leuk.251	query_1	TRUE	1.04147e-06	103	745	20	0.0268456	0.194175	GO:0007040	GO:BP	lysosome organization	21110	2703	Leuk
Leuk.252	query_1	TRUE	1.12751e-06	64	745	16	0.0214765	0.25	GO:0050854	GO:BP	regulation of antigen receptor-mediated signaling pathway	21110	14055	Leuk
Leuk.253	query_1	TRUE	1.14071e-06	93	745	19	0.0255034	0.204301	GO:0030641	GO:BP	regulation of cellular pH	21110	7234	Leuk
Leuk.254	query_1	TRUE	1.23028e-06	423	745	43	0.0577181	0.101655	GO:0016032	GO:BP	viral process	21110	5194	Leuk
Leuk.255	query_1	TRUE	1.26353e-06	115	745	21	0.0281879	0.182609	GO:0002708	GO:BP	positive regulation of lymphocyte mediated immunity	21110	1244	Leuk
Leuk.256	query_1	TRUE	1.37064e-06	56	745	15	0.0201342	0.267857	GO:0002711	GO:BP	positive regulation of T cell mediated immunity	21110	1247	Leuk
Leuk.257	query_1	TRUE	1.3931e-06	576	745	52	0.0697987	0.0902778	GO:0009611	GO:BP	response to wounding	21110	3616	Leuk
Leuk.258	query_1	TRUE	1.41177e-06	127	745	22	0.0295302	0.173228	GO:0050868	GO:BP	negative regulation of T cell activation	21110	14069	Leuk
Leuk.259	query_1	TRUE	1.44721e-06	65	745	16	0.0214765	0.246154	GO:0031343	GO:BP	positive regulation of cell killing	21110	7529	Leuk
Leuk.260	query_1	TRUE	1.4557e-06	286	745	34	0.0456376	0.118881	GO:0072659	GO:BP	protein localization to plasma membrane	21110	18455	Leuk
Leuk.261	query_1	TRUE	1.49201e-06	316	745	36	0.0483221	0.113924	GO:0019058	GO:BP	viral life cycle	21110	5848	Leuk
Leuk.262	query_1	TRUE	1.84844e-06	66	745	16	0.0214765	0.242424	GO:0002704	GO:BP	negative regulation of leukocyte mediated immunity	21110	1240	Leuk
Leuk.263	query_1	TRUE	1.9354e-06	564	745	51	0.0684564	0.0904255	GO:1903530	GO:BP	regulation of secretion by cell	21110	24181	Leuk
Leuk.264	query_1	TRUE	2.0096e-06	49	745	14	0.0187919	0.285714	GO:0140895	GO:BP	cell surface toll-like receptor signaling pathway	21110	21020	Leuk
Leuk.265	query_1	TRUE	2.07054e-06	118	745	21	0.0281879	0.177966	GO:0032649	GO:BP	regulation of type II interferon production	21110	8120	Leuk
Leuk.266	query_1	TRUE	2.35517e-06	955	745	72	0.0966443	0.0753927	GO:0008284	GO:BP	positive regulation of cell population proliferation	21110	3224	Leuk
Leuk.267	query_1	TRUE	2.42704e-06	97	745	19	0.0255034	0.195876	GO:0002690	GO:BP	positive regulation of leukocyte chemotaxis	21110	1226	Leuk
Leuk.268	query_1	TRUE	2.43213e-06	119	745	21	0.0281879	0.176471	GO:0032609	GO:BP	type II interferon production	21110	8081	Leuk
Leuk.269	query_1	TRUE	2.80395e-06	623	745	54	0.0724832	0.0866774	GO:0051046	GO:BP	regulation of secretion	21110	14216	Leuk
Leuk.270	query_1	TRUE	2.85177e-06	120	745	21	0.0281879	0.175	GO:0002832	GO:BP	negative regulation of response to biotic stimulus	21110	1361	Leuk
Leuk.271	query_1	TRUE	2.85177e-06	120	745	21	0.0281879	0.175	GO:0046632	GO:BP	alpha-beta T cell differentiation	21110	12979	Leuk
Leuk.272	query_1	TRUE	3.02168e-06	132	745	22	0.0295302	0.166667	GO:0002702	GO:BP	positive regulation of production of molecular mediator of immune response	21110	1238	Leuk
Leuk.273	query_1	TRUE	3.07354e-06	35	745	12	0.0161074	0.342857	GO:0038094	GO:BP	Fc-gamma receptor signaling pathway	21110	10243	Leuk
Leuk.274	query_1	TRUE	3.19229e-06	88	745	18	0.0241611	0.204545	GO:0051453	GO:BP	regulation of intracellular pH	21110	14493	Leuk
Leuk.275	query_1	TRUE	3.48707e-06	99	745	19	0.0255034	0.191919	GO:1901222	GO:BP	regulation of NIK/NF-kappaB signaling	21110	22275	Leuk
Leuk.276	query_1	TRUE	3.557e-06	522	745	48	0.0644295	0.091954	GO:0043068	GO:BP	positive regulation of programmed cell death	21110	11096	Leuk
Leuk.277	query_1	TRUE	3.60337e-06	51	745	14	0.0187919	0.27451	GO:0046638	GO:BP	positive regulation of alpha-beta T cell differentiation	21110	12985	Leuk
Leuk.278	query_1	TRUE	3.6034e-06	849	745	66	0.0885906	0.0777385	GO:0045597	GO:BP	positive regulation of cell differentiation	21110	12148	Leuk
Leuk.279	query_1	TRUE	3.79698e-06	406	745	41	0.0550336	0.100985	GO:0052547	GO:BP	regulation of peptidase activity	21110	14960	Leuk
Leuk.280	query_1	TRUE	4.01936e-06	211	745	28	0.0375839	0.132701	GO:0045637	GO:BP	regulation of myeloid cell differentiation	21110	12188	Leuk
Leuk.281	query_1	TRUE	4.27207e-06	283	745	33	0.0442953	0.116608	GO:0043547	GO:BP	positive regulation of GTPase activity	21110	11354	Leuk
Leuk.282	query_1	TRUE	4.8015e-06	971	745	72	0.0966443	0.0741504	GO:0044087	GO:BP	regulation of cellular component biogenesis	21110	11543	Leuk
Leuk.283	query_1	TRUE	4.83992e-06	23	745	10	0.0134228	0.434783	GO:0001911	GO:BP	negative regulation of leukocyte mediated cytotoxicity	21110	543	Leuk
Leuk.284	query_1	TRUE	5.04843e-06	227	745	29	0.0389262	0.127753	GO:0072593	GO:BP	reactive oxygen species metabolic process	21110	18432	Leuk
Leuk.285	query_1	TRUE	5.4802e-06	935	745	70	0.0939597	0.0748663	GO:0014070	GO:BP	response to organic cyclic compound	21110	4755	Leuk
Leuk.286	query_1	TRUE	6.01578e-06	364	745	38	0.0510067	0.104396	GO:0045860	GO:BP	positive regulation of protein kinase activity	21110	12374	Leuk
Leuk.287	query_1	TRUE	6.10943e-06	287	745	33	0.0442953	0.114983	GO:0007162	GO:BP	negative regulation of cell adhesion	21110	2789	Leuk
Leuk.288	query_1	TRUE	6.2764e-06	53	745	14	0.0187919	0.264151	GO:0061900	GO:BP	glial cell activation	21110	16629	Leuk
Leuk.289	query_1	TRUE	6.36955e-06	804	745	63	0.0845638	0.0783582	GO:0019725	GO:BP	cellular homeostasis	21110	6348	Leuk
Leuk.290	query_1	TRUE	6.61104e-06	30	745	11	0.0147651	0.366667	GO:0090382	GO:BP	phagosome maturation	21110	19281	Leuk
Leuk.291	query_1	TRUE	6.72246e-06	18	745	9	0.0120805	0.5	GO:0002396	GO:BP	MHC protein complex assembly	21110	938	Leuk
Leuk.292	query_1	TRUE	6.72246e-06	18	745	9	0.0120805	0.5	GO:0002501	GO:BP	peptide antigen assembly with MHC protein complex	21110	1042	Leuk
Leuk.293	query_1	TRUE	6.93911e-06	45	745	13	0.0174497	0.288889	GO:0001913	GO:BP	T cell mediated cytotoxicity	21110	545	Leuk
Leuk.294	query_1	TRUE	6.99927e-06	103	745	19	0.0255034	0.184466	GO:0006885	GO:BP	regulation of pH	21110	2597	Leuk
Leuk.295	query_1	TRUE	7.00851e-06	366	745	38	0.0510067	0.103825	GO:0032956	GO:BP	regulation of actin cytoskeleton organization	21110	8368	Leuk
Leuk.296	query_1	TRUE	7.16824e-06	138	745	22	0.0295302	0.15942	GO:1903038	GO:BP	negative regulation of leukocyte cell-cell adhesion	21110	23785	Leuk
Leuk.297	query_1	TRUE	7.30047e-06	72	745	16	0.0214765	0.222222	GO:0046637	GO:BP	regulation of alpha-beta T cell differentiation	21110	12984	Leuk
Leuk.298	query_1	TRUE	7.38026e-06	245	745	30	0.0402685	0.122449	GO:0031098	GO:BP	stress-activated protein kinase signaling cascade	21110	7407	Leuk
Leuk.299	query_1	TRUE	7.44706e-06	203	745	27	0.0362416	0.133005	GO:0043281	GO:BP	regulation of cysteine-type endopeptidase activity involved in apoptotic process	21110	11190	Leuk
Leuk.300	query_1	TRUE	8.11208e-06	384	745	39	0.052349	0.101562	GO:1902903	GO:BP	regulation of supramolecular fiber organization	21110	23660	Leuk
Leuk.301	query_1	TRUE	8.79225e-06	369	745	38	0.0510067	0.102981	GO:2001233	GO:BP	regulation of apoptotic signaling pathway	21110	27712	Leuk
Leuk.302	query_1	TRUE	8.84865e-06	191	745	26	0.0348993	0.136126	GO:0022408	GO:BP	negative regulation of cell-cell adhesion	21110	6961	Leuk
Leuk.303	query_1	TRUE	8.93397e-06	152	745	23	0.0308725	0.151316	GO:0001959	GO:BP	regulation of cytokine-mediated signaling pathway	21110	583	Leuk
Leuk.304	query_1	TRUE	9.04697e-06	38	745	12	0.0161074	0.315789	GO:0001914	GO:BP	regulation of T cell mediated cytotoxicity	21110	546	Leuk
Leuk.305	query_1	TRUE	9.25991e-06	233	745	29	0.0389262	0.124464	GO:2000116	GO:BP	regulation of cysteine-type endopeptidase activity	21110	26719	Leuk
Leuk.306	query_1	TRUE	9.36243e-06	46	745	13	0.0174497	0.282609	GO:0001774	GO:BP	microglial cell activation	21110	453	Leuk
Leuk.307	query_1	TRUE	9.47663e-06	370	745	38	0.0510067	0.102703	GO:0070997	GO:BP	neuron death	21110	17362	Leuk
Leuk.308	query_1	TRUE	1.02933e-05	206	745	27	0.0362416	0.131068	GO:0050864	GO:BP	regulation of B cell activation	21110	14065	Leuk
Leuk.309	query_1	TRUE	1.05626e-05	324	745	35	0.0469799	0.108025	GO:1901214	GO:BP	regulation of neuron death	21110	22269	Leuk
Leuk.310	query_1	TRUE	1.07655e-05	117	745	20	0.0268456	0.17094	GO:0002367	GO:BP	cytokine production involved in immune response	21110	917	Leuk
Leuk.311	query_1	TRUE	1.07655e-05	117	745	20	0.0268456	0.17094	GO:0002718	GO:BP	regulation of cytokine production involved in immune response	21110	1254	Leuk
Leuk.312	query_1	TRUE	1.09692e-05	309	745	34	0.0456376	0.110032	GO:0051056	GO:BP	regulation of small GTPase mediated signal transduction	21110	14226	Leuk
Leuk.313	query_1	TRUE	1.15351e-05	106	745	19	0.0255034	0.179245	GO:0001776	GO:BP	leukocyte homeostasis	21110	455	Leuk
Leuk.314	query_1	TRUE	1.29888e-05	819	745	63	0.0845638	0.0769231	GO:0097435	GO:BP	supramolecular fiber organization	21110	19703	Leuk
Leuk.315	query_1	TRUE	1.31082e-05	14	745	8	0.0107383	0.571429	GO:0002399	GO:BP	MHC class II protein complex assembly	21110	941	Leuk
Leuk.316	query_1	TRUE	1.31082e-05	14	745	8	0.0107383	0.571429	GO:0002503	GO:BP	peptide antigen assembly with MHC class II protein complex	21110	1044	Leuk
Leuk.317	query_1	TRUE	1.37068e-05	237	745	29	0.0389262	0.122363	GO:0051403	GO:BP	stress-activated MAPK cascade	21110	14472	Leuk
Leuk.318	query_1	TRUE	1.37224e-05	375	745	38	0.0510067	0.101333	GO:0043087	GO:BP	regulation of GTPase activity	21110	11102	Leuk
Leuk.319	query_1	TRUE	1.37383e-05	56	745	14	0.0187919	0.25	GO:0001912	GO:BP	positive regulation of leukocyte mediated cytotoxicity	21110	544	Leuk
Leuk.320	query_1	TRUE	1.37383e-05	56	745	14	0.0187919	0.25	GO:0002752	GO:BP	cell surface pattern recognition receptor signaling pathway	21110	1282	Leuk
Leuk.321	query_1	TRUE	1.40478e-05	408	745	40	0.0536913	0.0980392	GO:0032970	GO:BP	regulation of actin filament-based process	21110	8381	Leuk
Leuk.322	query_1	TRUE	1.43849e-05	708	745	57	0.0765101	0.0805085	GO:0030162	GO:BP	regulation of proteolysis	21110	7053	Leuk
Leuk.323	query_1	TRUE	1.47305e-05	131	745	21	0.0281879	0.160305	GO:0045621	GO:BP	positive regulation of lymphocyte differentiation	21110	12172	Leuk
Leuk.324	query_1	TRUE	1.51064e-05	978	745	71	0.095302	0.0725971	GO:0000902	GO:BP	cell morphogenesis	21110	249	Leuk
Leuk.325	query_1	TRUE	1.5688e-05	210	745	27	0.0362416	0.128571	GO:0051701	GO:BP	biological process involved in interaction with host	21110	14689	Leuk
Leuk.326	query_1	TRUE	1.64319e-05	980	745	71	0.095302	0.072449	GO:0060341	GO:BP	regulation of cellular localization	21110	15386	Leuk
Leuk.327	query_1	TRUE	1.68389e-05	76	745	16	0.0214765	0.210526	GO:0032729	GO:BP	positive regulation of type II interferon production	21110	8198	Leuk
Leuk.328	query_1	TRUE	1.74952e-05	40	745	12	0.0161074	0.3	GO:0034142	GO:BP	toll-like receptor 4 signaling pathway	21110	8891	Leuk
Leuk.329	query_1	TRUE	1.92861e-05	212	745	27	0.0362416	0.127358	GO:0045619	GO:BP	regulation of lymphocyte differentiation	21110	12170	Leuk
Leuk.330	query_1	TRUE	2.04098e-05	26	745	10	0.0134228	0.384615	GO:0031342	GO:BP	negative regulation of cell killing	21110	7528	Leuk
Leuk.331	query_1	TRUE	2.04098e-05	26	745	10	0.0134228	0.384615	GO:0050860	GO:BP	negative regulation of T cell receptor signaling pathway	21110	14061	Leuk
Leuk.332	query_1	TRUE	2.12602e-05	33	745	11	0.0147651	0.333333	GO:0007035	GO:BP	vacuolar acidification	21110	2699	Leuk
Leuk.333	query_1	TRUE	2.1626e-05	159	745	23	0.0308725	0.144654	GO:0044409	GO:BP	entry into host	21110	11648	Leuk
Leuk.334	query_1	TRUE	2.19084e-05	49	745	13	0.0174497	0.265306	GO:0002269	GO:BP	leukocyte activation involved in inflammatory response	21110	819	Leuk
Leuk.335	query_1	TRUE	2.25185e-05	535	745	47	0.0630872	0.0878505	GO:0051347	GO:BP	positive regulation of transferase activity	21110	14443	Leuk
Leuk.336	query_1	TRUE	2.3945e-05	41	745	12	0.0161074	0.292683	GO:0042554	GO:BP	superoxide anion generation	21110	10820	Leuk
Leuk.337	query_1	TRUE	2.57847e-05	701	745	56	0.0751678	0.0798859	GO:0055082	GO:BP	intracellular chemical homeostasis	21110	15066	Leuk
Leuk.338	query_1	TRUE	2.61548e-05	873	745	65	0.0872483	0.0744559	GO:0032880	GO:BP	regulation of protein localization	21110	8304	Leuk
Leuk.339	query_1	TRUE	2.67208e-05	289	745	32	0.042953	0.110727	GO:0007249	GO:BP	I-kappaB kinase/NF-kappaB signaling	21110	2852	Leuk
Leuk.340	query_1	TRUE	3.03816e-05	79	745	16	0.0214765	0.202532	GO:0002720	GO:BP	positive regulation of cytokine production involved in immune response	21110	1256	Leuk
Leuk.341	query_1	TRUE	3.04303e-05	34	745	11	0.0147651	0.323529	GO:0150077	GO:BP	regulation of neuroinflammatory response	21110	21111	Leuk
Leuk.342	query_1	TRUE	3.04303e-05	34	745	11	0.0147651	0.323529	GO:0002431	GO:BP	Fc receptor mediated stimulatory signaling pathway	21110	972	Leuk
Leuk.343	query_1	TRUE	3.31713e-05	524	745	46	0.061745	0.0877863	GO:0006873	GO:BP	intracellular monoatomic ion homeostasis	21110	2587	Leuk
Leuk.344	query_1	TRUE	3.43084e-05	507	745	45	0.0604027	0.0887574	GO:0043065	GO:BP	positive regulation of apoptotic process	21110	11093	Leuk
Leuk.345	query_1	TRUE	3.5745e-05	543	745	47	0.0630872	0.0865562	GO:0051493	GO:BP	regulation of cytoskeleton organization	21110	14528	Leuk
Leuk.346	query_1	TRUE	3.60192e-05	60	745	14	0.0187919	0.233333	GO:0032613	GO:BP	interleukin-10 production	21110	8085	Leuk
Leuk.347	query_1	TRUE	3.60192e-05	60	745	14	0.0187919	0.233333	GO:0032653	GO:BP	regulation of interleukin-10 production	21110	8124	Leuk
Leuk.348	query_1	TRUE	3.78548e-05	177	745	24	0.0322148	0.135593	GO:0010952	GO:BP	positive regulation of peptidase activity	21110	4644	Leuk
Leuk.349	query_1	TRUE	4.08646e-05	407	745	39	0.052349	0.0958231	GO:0045936	GO:BP	negative regulation of phosphate metabolic process	21110	12432	Leuk
Leuk.350	query_1	TRUE	4.29688e-05	35	745	11	0.0147651	0.314286	GO:0050869	GO:BP	negative regulation of B cell activation	21110	14070	Leuk
Leuk.351	query_1	TRUE	4.36989e-05	408	745	39	0.052349	0.0955882	GO:0010563	GO:BP	negative regulation of phosphorus metabolic process	21110	4311	Leuk
Leuk.352	query_1	TRUE	4.47844e-05	152	745	22	0.0295302	0.144737	GO:0046718	GO:BP	viral entry into host cell	21110	13050	Leuk
Leuk.353	query_1	TRUE	4.52447e-05	61	745	14	0.0187919	0.229508	GO:0032720	GO:BP	negative regulation of tumor necrosis factor production	21110	8189	Leuk
Leuk.354	query_1	TRUE	4.72935e-05	28	745	10	0.0134228	0.357143	GO:0001916	GO:BP	positive regulation of T cell mediated cytotoxicity	21110	548	Leuk
Leuk.355	query_1	TRUE	5.2752e-05	16	745	8	0.0107383	0.5	GO:0097401	GO:BP	synaptic vesicle lumen acidification	21110	19694	Leuk
Leuk.356	query_1	TRUE	5.37439e-05	116	745	19	0.0255034	0.163793	GO:0045582	GO:BP	positive regulation of T cell differentiation	21110	12133	Leuk
Leuk.357	query_1	TRUE	5.48667e-05	515	745	45	0.0604027	0.0873786	GO:0030003	GO:BP	intracellular monoatomic cation homeostasis	21110	7010	Leuk
Leuk.358	query_1	TRUE	5.65616e-05	62	745	14	0.0187919	0.225806	GO:0032655	GO:BP	regulation of interleukin-12 production	21110	8126	Leuk
Leuk.359	query_1	TRUE	5.65616e-05	62	745	14	0.0187919	0.225806	GO:0032615	GO:BP	interleukin-12 production	21110	8087	Leuk
Leuk.360	query_1	TRUE	6.16216e-05	53	745	13	0.0174497	0.245283	GO:0038066	GO:BP	p38MAPK cascade	21110	10232	Leuk
Leuk.361	query_1	TRUE	6.16703e-05	700	745	55	0.0738255	0.0785714	GO:0080135	GO:BP	regulation of cellular response to stress	21110	18809	Leuk
Leuk.362	query_1	TRUE	6.20765e-05	117	745	19	0.0255034	0.162393	GO:0035710	GO:BP	CD4-positive, alpha-beta T cell activation	21110	9691	Leuk
Leuk.363	query_1	TRUE	6.38628e-05	83	745	16	0.0214765	0.192771	GO:0008625	GO:BP	extrinsic apoptotic signaling pathway via death domain receptors	21110	3289	Leuk
Leuk.364	query_1	TRUE	6.92131e-05	225	745	27	0.0362416	0.12	GO:0097191	GO:BP	extrinsic apoptotic signaling pathway	21110	19570	Leuk
Leuk.365	query_1	TRUE	7.02013e-05	73	745	15	0.0201342	0.205479	GO:0002260	GO:BP	lymphocyte homeostasis	21110	810	Leuk
Leuk.366	query_1	TRUE	7.03837e-05	63	745	14	0.0187919	0.222222	GO:1903556	GO:BP	negative regulation of tumor necrosis factor superfamily cytokine production	21110	24206	Leuk
Leuk.367	query_1	TRUE	7.64754e-05	350	745	35	0.0469799	0.1	GO:1990778	GO:BP	protein localization to cell periphery	21110	26530	Leuk
Leuk.368	query_1	TRUE	7.65807e-05	45	745	12	0.0161074	0.266667	GO:0050856	GO:BP	regulation of T cell receptor signaling pathway	21110	14057	Leuk
Leuk.369	query_1	TRUE	7.85601e-05	54	745	13	0.0174497	0.240741	GO:0002707	GO:BP	negative regulation of lymphocyte mediated immunity	21110	1243	Leuk
Leuk.370	query_1	TRUE	8.11943e-05	184	745	24	0.0322148	0.130435	GO:0043405	GO:BP	regulation of MAP kinase activity	21110	11263	Leuk
Leuk.371	query_1	TRUE	8.25532e-05	37	745	11	0.0147651	0.297297	GO:0009595	GO:BP	detection of biotic stimulus	21110	3603	Leuk
Leuk.372	query_1	TRUE	8.52095e-05	74	745	15	0.0201342	0.202703	GO:0071677	GO:BP	positive regulation of mononuclear cell migration	21110	17800	Leuk
Leuk.373	query_1	TRUE	8.52095e-05	74	745	15	0.0201342	0.202703	GO:0045824	GO:BP	negative regulation of innate immune response	21110	12344	Leuk
Leuk.374	query_1	TRUE	8.93872e-05	436	745	40	0.0536913	0.0917431	GO:0051051	GO:BP	negative regulation of transport	21110	14221	Leuk
Leuk.375	query_1	TRUE	9.55081e-05	403	745	38	0.0510067	0.0942928	GO:0009615	GO:BP	response to virus	21110	3618	Leuk
Leuk.376	query_1	TRUE	9.65583e-05	17	745	8	0.0107383	0.470588	GO:0034134	GO:BP	toll-like receptor 2 signaling pathway	21110	8883	Leuk
Leuk.377	query_1	TRUE	9.83378e-05	370	745	36	0.0483221	0.0972973	GO:1901653	GO:BP	cellular response to peptide	21110	22627	Leuk
Leuk.378	query_1	TRUE	0.000108725	121	745	19	0.0255034	0.157025	GO:0050830	GO:BP	defense response to Gram-positive bacterium	21110	14034	Leuk
Leuk.379	query_1	TRUE	0.0001125	38	745	11	0.0147651	0.289474	GO:1904646	GO:BP	cellular response to amyloid-beta	21110	25145	Leuk
Leuk.380	query_1	TRUE	0.00011975	261	745	29	0.0389262	0.111111	GO:0022604	GO:BP	regulation of cell morphogenesis	21110	6974	Leuk
Leuk.381	query_1	TRUE	0.000120502	511	745	44	0.0590604	0.0861057	GO:0090066	GO:BP	regulation of anatomical structure size	21110	18997	Leuk
Leuk.382	query_1	TRUE	0.000125945	277	745	30	0.0402685	0.108303	GO:0110053	GO:BP	regulation of actin filament organization	21110	20452	Leuk
Leuk.383	query_1	TRUE	0.0001304	47	745	12	0.0161074	0.255319	GO:1904645	GO:BP	response to amyloid-beta	21110	25144	Leuk
Leuk.384	query_1	TRUE	0.000132128	66	745	14	0.0187919	0.212121	GO:1901224	GO:BP	positive regulation of NIK/NF-kappaB signaling	21110	22277	Leuk
Leuk.385	query_1	TRUE	0.000132173	135	745	20	0.0268456	0.148148	GO:0030168	GO:BP	platelet activation	21110	7058	Leuk
Leuk.386	query_1	TRUE	0.000132392	247	745	28	0.0375839	0.11336	GO:0016197	GO:BP	endosomal transport	21110	5293	Leuk
Leuk.387	query_1	TRUE	0.000137864	443	745	40	0.0536913	0.0902935	GO:0042060	GO:BP	wound healing	21110	10514	Leuk
Leuk.388	query_1	TRUE	0.000141157	568	745	47	0.0630872	0.0827465	GO:0061919	GO:BP	process utilizing autophagic mechanism	21110	16642	Leuk
Leuk.389	query_1	TRUE	0.000141157	568	745	47	0.0630872	0.0827465	GO:0006914	GO:BP	autophagy	21110	2619	Leuk
Leuk.390	query_1	TRUE	0.000142877	99	745	17	0.0228188	0.171717	GO:1990868	GO:BP	response to chemokine	21110	26567	Leuk
Leuk.391	query_1	TRUE	0.000142877	99	745	17	0.0228188	0.171717	GO:1990869	GO:BP	cellular response to chemokine	21110	26568	Leuk
Leuk.392	query_1	TRUE	0.000143586	737	745	56	0.0751678	0.0759837	GO:0001944	GO:BP	vasculature development	21110	570	Leuk
Leuk.393	query_1	TRUE	0.000151718	88	745	16	0.0214765	0.181818	GO:0032418	GO:BP	lysosome localization	21110	7976	Leuk
Leuk.394	query_1	TRUE	0.000151718	88	745	16	0.0214765	0.181818	GO:1990849	GO:BP	vacuolar localization	21110	26559	Leuk
Leuk.395	query_1	TRUE	0.000161662	67	745	14	0.0187919	0.208955	GO:0006801	GO:BP	superoxide metabolic process	21110	2541	Leuk
Leuk.396	query_1	TRUE	0.00018735	880	745	63	0.0845638	0.0715909	GO:0022603	GO:BP	regulation of anatomical structure morphogenesis	21110	6973	Leuk
Leuk.397	query_1	TRUE	0.000196395	58	745	13	0.0174497	0.224138	GO:0002763	GO:BP	positive regulation of myeloid leukocyte differentiation	21110	1293	Leuk
Leuk.398	query_1	TRUE	0.000196395	58	745	13	0.0174497	0.224138	GO:0043030	GO:BP	regulation of macrophage activation	21110	11066	Leuk
Leuk.399	query_1	TRUE	0.000210659	90	745	16	0.0214765	0.177778	GO:0043367	GO:BP	CD4-positive, alpha-beta T cell differentiation	21110	11234	Leuk
Leuk.400	query_1	TRUE	0.000228908	180	745	23	0.0308725	0.127778	GO:0045580	GO:BP	regulation of T cell differentiation	21110	12131	Leuk
Leuk.401	query_1	TRUE	0.000238159	317	745	32	0.042953	0.100946	GO:0044403	GO:BP	biological process involved in symbiotic interaction	21110	11644	Leuk
Leuk.402	query_1	TRUE	0.000238901	153	745	21	0.0281879	0.137255	GO:0008360	GO:BP	regulation of cell shape	21110	3253	Leuk
Leuk.403	query_1	TRUE	0.000250815	167	745	22	0.0295302	0.131737	GO:0010950	GO:BP	positive regulation of endopeptidase activity	21110	4642	Leuk
Leuk.404	query_1	TRUE	0.000254668	80	745	15	0.0201342	0.1875	GO:0002292	GO:BP	T cell differentiation involved in immune response	21110	842	Leuk
Leuk.405	query_1	TRUE	0.00025703	115	745	18	0.0241611	0.156522	GO:0031532	GO:BP	actin cytoskeleton reorganization	21110	7598	Leuk
Leuk.406	query_1	TRUE	0.00026174	507	745	43	0.0577181	0.0848126	GO:1901652	GO:BP	response to peptide	21110	22626	Leuk
Leuk.407	query_1	TRUE	0.000281921	19	745	8	0.0107383	0.421053	GO:0002283	GO:BP	neutrophil activation involved in immune response	21110	833	Leuk
Leuk.408	query_1	TRUE	0.000283152	256	745	28	0.0375839	0.109375	GO:0051402	GO:BP	neuron apoptotic process	21110	14471	Leuk
Leuk.409	query_1	TRUE	0.000283152	256	745	28	0.0375839	0.109375	GO:0043122	GO:BP	regulation of I-kappaB kinase/NF-kappaB signaling	21110	11125	Leuk
Leuk.410	query_1	TRUE	0.000284223	33	745	10	0.0134228	0.30303	GO:0043372	GO:BP	positive regulation of CD4-positive, alpha-beta T cell differentiation	21110	11239	Leuk
Leuk.411	query_1	TRUE	0.000284223	33	745	10	0.0134228	0.30303	GO:0032633	GO:BP	interleukin-4 production	21110	8104	Leuk
Leuk.412	query_1	TRUE	0.000284223	33	745	10	0.0134228	0.30303	GO:0032673	GO:BP	regulation of interleukin-4 production	21110	8143	Leuk
Leuk.413	query_1	TRUE	0.000284223	33	745	10	0.0134228	0.30303	GO:0001782	GO:BP	B cell homeostasis	21110	461	Leuk
Leuk.414	query_1	TRUE	0.000292138	509	745	43	0.0577181	0.0844794	GO:0044089	GO:BP	positive regulation of cellular component biogenesis	21110	11545	Leuk
Leuk.415	query_1	TRUE	0.000301625	104	745	17	0.0228188	0.163462	GO:0030316	GO:BP	osteoclast differentiation	21110	7130	Leuk
Leuk.416	query_1	TRUE	0.000313159	602	745	48	0.0644295	0.0797342	GO:0050801	GO:BP	monoatomic ion homeostasis	21110	14013	Leuk
Leuk.417	query_1	TRUE	0.000316925	422	745	38	0.0510067	0.0900474	GO:0043254	GO:BP	regulation of protein-containing complex assembly	21110	11176	Leuk
Leuk.418	query_1	TRUE	0.000324248	388	745	36	0.0483221	0.0927835	GO:0042742	GO:BP	defense response to bacterium	21110	10912	Leuk
Leuk.419	query_1	TRUE	0.00033014	9	745	6	0.00805369	0.666667	GO:0002291	GO:BP	T cell activation via T cell receptor contact with antigen bound to MHC molecule on antigen presenting cell	21110	841	Leuk
Leuk.420	query_1	TRUE	0.00034824	105	745	17	0.0228188	0.161905	GO:0042100	GO:BP	B cell proliferation	21110	10535	Leuk
Leuk.421	query_1	TRUE	0.000351804	42	745	11	0.0147651	0.261905	GO:2000516	GO:BP	positive regulation of CD4-positive, alpha-beta T cell activation	21110	27093	Leuk
Leuk.422	query_1	TRUE	0.000370958	897	745	63	0.0845638	0.0702341	GO:0061024	GO:BP	membrane organization	21110	16012	Leuk
Leuk.423	query_1	TRUE	0.000373858	157	745	21	0.0281879	0.133758	GO:0030183	GO:BP	B cell differentiation	21110	7063	Leuk
Leuk.424	query_1	TRUE	0.000379981	425	745	38	0.0510067	0.0894118	GO:0006979	GO:BP	response to oxidative stress	21110	2662	Leuk
Leuk.425	query_1	TRUE	0.00038997	34	745	10	0.0134228	0.294118	GO:0033006	GO:BP	regulation of mast cell activation involved in immune response	21110	8404	Leuk
Leuk.426	query_1	TRUE	0.000415615	358	745	34	0.0456376	0.0949721	GO:0045862	GO:BP	positive regulation of proteolysis	21110	12376	Leuk
Leuk.427	query_1	TRUE	0.000416467	14	745	7	0.00939597	0.5	GO:0043301	GO:BP	negative regulation of leukocyte degranulation	21110	11199	Leuk
Leuk.428	query_1	TRUE	0.00041928	72	745	14	0.0187919	0.194444	GO:0042267	GO:BP	natural killer cell mediated cytotoxicity	21110	10638	Leuk
Leuk.429	query_1	TRUE	0.00045168	231	745	26	0.0348993	0.112554	GO:2001234	GO:BP	negative regulation of apoptotic signaling pathway	21110	27713	Leuk
Leuk.430	query_1	TRUE	0.00045534	20	745	8	0.0107383	0.4	GO:0002888	GO:BP	positive regulation of myeloid leukocyte mediated immunity	21110	1417	Leuk
Leuk.431	query_1	TRUE	0.000457346	591	745	47	0.0630872	0.0795262	GO:0055080	GO:BP	monoatomic cation homeostasis	21110	15064	Leuk
Leuk.432	query_1	TRUE	0.000457756	43	745	11	0.0147651	0.255814	GO:0002861	GO:BP	regulation of inflammatory response to antigenic stimulus	21110	1390	Leuk
Leuk.433	query_1	TRUE	0.000479978	706	745	53	0.0711409	0.0750708	GO:0001568	GO:BP	blood vessel development	21110	367	Leuk
Leuk.434	query_1	TRUE	0.000482434	429	745	38	0.0510067	0.0885781	GO:0001667	GO:BP	ameboidal-type cell migration	21110	392	Leuk
Leuk.435	query_1	TRUE	0.000484976	202	745	24	0.0322148	0.118812	GO:0008154	GO:BP	actin polymerization or depolymerization	21110	3199	Leuk
Leuk.436	query_1	TRUE	0.000486867	27	745	9	0.0120805	0.333333	GO:0032703	GO:BP	negative regulation of interleukin-2 production	21110	8172	Leuk
Leuk.437	query_1	TRUE	0.000486867	27	745	9	0.0120805	0.333333	GO:0002433	GO:BP	immune response-regulating cell surface receptor signaling pathway involved in phagocytosis	21110	974	Leuk
Leuk.438	query_1	TRUE	0.000486867	27	745	9	0.0120805	0.333333	GO:0016188	GO:BP	synaptic vesicle maturation	21110	5289	Leuk
Leuk.439	query_1	TRUE	0.000486867	27	745	9	0.0120805	0.333333	GO:0038096	GO:BP	Fc-gamma receptor signaling pathway involved in phagocytosis	21110	10245	Leuk
Leuk.440	query_1	TRUE	0.000494423	217	745	25	0.033557	0.115207	GO:0043523	GO:BP	regulation of neuron apoptotic process	21110	11343	Leuk
Leuk.441	query_1	TRUE	0.00052877	35	745	10	0.0134228	0.285714	GO:0032743	GO:BP	positive regulation of interleukin-2 production	21110	8211	Leuk
Leuk.442	query_1	TRUE	0.000575996	161	745	21	0.0281879	0.130435	GO:0008064	GO:BP	regulation of actin polymerization or depolymerization	21110	3185	Leuk
Leuk.443	query_1	TRUE	0.000575996	161	745	21	0.0281879	0.130435	GO:1902600	GO:BP	proton transmembrane transport	21110	23418	Leuk
Leuk.444	query_1	TRUE	0.000585962	85	745	15	0.0201342	0.176471	GO:0032637	GO:BP	interleukin-8 production	21110	8108	Leuk
Leuk.445	query_1	TRUE	0.000585962	85	745	15	0.0201342	0.176471	GO:0032677	GO:BP	regulation of interleukin-8 production	21110	8147	Leuk
Leuk.446	query_1	TRUE	0.000618447	97	745	16	0.0214765	0.164948	GO:0002753	GO:BP	cytosolic pattern recognition receptor signaling pathway	21110	1283	Leuk
Leuk.447	query_1	TRUE	0.000634017	235	745	26	0.0348993	0.110638	GO:0007599	GO:BP	hemostasis	21110	3130	Leuk
Leuk.448	query_1	TRUE	0.000682402	54	745	12	0.0161074	0.222222	GO:0043370	GO:BP	regulation of CD4-positive, alpha-beta T cell differentiation	21110	11237	Leuk
Leuk.449	query_1	TRUE	0.000695964	349	745	33	0.0442953	0.0945559	GO:0010506	GO:BP	regulation of autophagy	21110	4271	Leuk
Leuk.450	query_1	TRUE	0.000712816	21	745	8	0.0107383	0.380952	GO:0007042	GO:BP	lysosomal lumen acidification	21110	2705	Leuk
Leuk.451	query_1	TRUE	0.000713298	75	745	14	0.0187919	0.186667	GO:0002228	GO:BP	natural killer cell mediated immunity	21110	779	Leuk
Leuk.452	query_1	TRUE	0.000757436	45	745	11	0.0147651	0.244444	GO:0033003	GO:BP	regulation of mast cell activation	21110	8401	Leuk
Leuk.453	query_1	TRUE	0.000772867	150	745	20	0.0268456	0.133333	GO:0050728	GO:BP	negative regulation of inflammatory response	21110	13971	Leuk
Leuk.454	query_1	TRUE	0.000788811	164	745	21	0.0281879	0.128049	GO:0030832	GO:BP	regulation of actin filament length	21110	7283	Leuk
Leuk.455	query_1	TRUE	0.000813944	65	745	13	0.0174497	0.2	GO:0060760	GO:BP	positive regulation of response to cytokine stimulus	21110	15776	Leuk
Leuk.456	query_1	TRUE	0.00084505	55	745	12	0.0161074	0.218182	GO:0030225	GO:BP	macrophage differentiation	21110	7096	Leuk
Leuk.457	query_1	TRUE	0.0009406	644	745	49	0.0657718	0.076087	GO:0043086	GO:BP	negative regulation of catalytic activity	21110	11101	Leuk
Leuk.458	query_1	TRUE	0.000951123	100	745	16	0.0214765	0.16	GO:0045639	GO:BP	positive regulation of myeloid cell differentiation	21110	12190	Leuk
Leuk.459	query_1	TRUE	0.000951123	100	745	16	0.0214765	0.16	GO:2001243	GO:BP	negative regulation of intrinsic apoptotic signaling pathway	21110	27722	Leuk
Leuk.460	query_1	TRUE	0.000968149	304	745	30	0.0402685	0.0986842	GO:0048872	GO:BP	homeostasis of number of cells	21110	13855	Leuk
Leuk.461	query_1	TRUE	0.000976416	29	745	9	0.0120805	0.310345	GO:0032691	GO:BP	negative regulation of interleukin-1 beta production	21110	8161	Leuk
Leuk.462	query_1	TRUE	0.000976416	29	745	9	0.0120805	0.310345	GO:0055094	GO:BP	response to lipoprotein particle	21110	15075	Leuk
Leuk.463	query_1	TRUE	0.00100117	77	745	14	0.0187919	0.181818	GO:2000514	GO:BP	regulation of CD4-positive, alpha-beta T cell activation	21110	27091	Leuk
Leuk.464	query_1	TRUE	0.00109085	89	745	15	0.0201342	0.168539	GO:0033627	GO:BP	cell adhesion mediated by integrin	21110	8766	Leuk
Leuk.465	query_1	TRUE	0.00111265	516	745	42	0.0563758	0.0813953	GO:0010638	GO:BP	positive regulation of organelle organization	21110	4380	Leuk
Leuk.466	query_1	TRUE	0.00117847	67	745	13	0.0174497	0.19403	GO:0014910	GO:BP	regulation of smooth muscle cell migration	21110	4904	Leuk
Leuk.467	query_1	TRUE	0.00117847	67	745	13	0.0174497	0.19403	GO:0045453	GO:BP	bone resorption	21110	12082	Leuk
Leuk.468	query_1	TRUE	0.00118821	154	745	20	0.0268456	0.12987	GO:2001236	GO:BP	regulation of extrinsic apoptotic signaling pathway	21110	27715	Leuk
Leuk.469	query_1	TRUE	0.0012371	38	745	10	0.0134228	0.263158	GO:0045730	GO:BP	respiratory burst	21110	12272	Leuk
Leuk.470	query_1	TRUE	0.00125529	102	745	16	0.0214765	0.156863	GO:0032479	GO:BP	regulation of type I interferon production	21110	8010	Leuk
Leuk.471	query_1	TRUE	0.00125529	102	745	16	0.0214765	0.156863	GO:0032606	GO:BP	type I interferon production	21110	8078	Leuk
Leuk.472	query_1	TRUE	0.00126688	90	745	15	0.0201342	0.166667	GO:0070098	GO:BP	chemokine-mediated signaling pathway	21110	16835	Leuk
Leuk.473	query_1	TRUE	0.00127698	57	745	12	0.0161074	0.210526	GO:0038093	GO:BP	Fc receptor signaling pathway	21110	10242	Leuk
Leuk.474	query_1	TRUE	0.00127698	57	745	12	0.0161074	0.210526	GO:0031529	GO:BP	ruffle organization	21110	7597	Leuk
Leuk.475	query_1	TRUE	0.00137785	229	745	25	0.033557	0.10917	GO:0007596	GO:BP	blood coagulation	21110	3127	Leuk
Leuk.476	query_1	TRUE	0.00141045	68	745	13	0.0174497	0.191176	GO:2000401	GO:BP	regulation of lymphocyte migration	21110	26990	Leuk
Leuk.477	query_1	TRUE	0.00141537	293	745	29	0.0389262	0.0989761	GO:1903532	GO:BP	positive regulation of secretion by cell	21110	24183	Leuk
Leuk.478	query_1	TRUE	0.00143215	142	745	19	0.0255034	0.133803	GO:0048660	GO:BP	regulation of smooth muscle cell proliferation	21110	13658	Leuk
Leuk.479	query_1	TRUE	0.00143819	103	745	16	0.0214765	0.15534	GO:0062207	GO:BP	regulation of pattern recognition receptor signaling pathway	21110	16784	Leuk
Leuk.480	query_1	TRUE	0.00146811	91	745	15	0.0201342	0.164835	GO:0046849	GO:BP	bone remodeling	21110	13119	Leuk
Leuk.481	query_1	TRUE	0.00150256	578	745	45	0.0604027	0.0778547	GO:0071407	GO:BP	cellular response to organic cyclic compound	21110	17605	Leuk
Leuk.482	query_1	TRUE	0.00154923	200	745	23	0.0308725	0.115	GO:0031334	GO:BP	positive regulation of protein-containing complex assembly	21110	7520	Leuk
Leuk.483	query_1	TRUE	0.00154923	200	745	23	0.0308725	0.115	GO:0017157	GO:BP	regulation of exocytosis	21110	5421	Leuk
Leuk.484	query_1	TRUE	0.00162401	157	745	20	0.0268456	0.127389	GO:0051092	GO:BP	positive regulation of NF-kappaB transcription factor activity	21110	14247	Leuk
Leuk.485	query_1	TRUE	0.00164484	104	745	16	0.0214765	0.153846	GO:0033209	GO:BP	tumor necrosis factor-mediated signaling pathway	21110	8508	Leuk
Leuk.486	query_1	TRUE	0.00172444	619	745	47	0.0630872	0.0759289	GO:0048514	GO:BP	blood vessel morphogenesis	21110	13537	Leuk
Leuk.487	query_1	TRUE	0.00175595	172	745	21	0.0281879	0.122093	GO:0030041	GO:BP	actin filament polymerization	21110	7025	Leuk
Leuk.488	query_1	TRUE	0.00191162	49	745	11	0.0147651	0.22449	GO:0046633	GO:BP	alpha-beta T cell proliferation	21110	12980	Leuk
Leuk.489	query_1	TRUE	0.00192211	365	745	33	0.0442953	0.090411	GO:0071900	GO:BP	regulation of protein serine/threonine kinase activity	21110	17931	Leuk
Leuk.490	query_1	TRUE	0.00200002	70	745	13	0.0174497	0.185714	GO:0002224	GO:BP	toll-like receptor signaling pathway	21110	776	Leuk
Leuk.491	query_1	TRUE	0.00206362	234	745	25	0.033557	0.106838	GO:0050817	GO:BP	coagulation	21110	14025	Leuk
Leuk.492	query_1	TRUE	0.00215066	17	745	7	0.00939597	0.411765	GO:0045953	GO:BP	negative regulation of natural killer cell mediated cytotoxicity	21110	12447	Leuk
Leuk.493	query_1	TRUE	0.00220585	146	745	19	0.0255034	0.130137	GO:0048659	GO:BP	smooth muscle cell proliferation	21110	13657	Leuk
Leuk.494	query_1	TRUE	0.00237008	71	745	13	0.0174497	0.183099	GO:0002294	GO:BP	CD4-positive, alpha-beta T cell differentiation involved in immune response	21110	844	Leuk
Leuk.495	query_1	TRUE	0.00237008	71	745	13	0.0174497	0.183099	GO:0045576	GO:BP	mast cell activation	21110	12127	Leuk
Leuk.496	query_1	TRUE	0.00237325	50	745	11	0.0147651	0.22	GO:0032715	GO:BP	negative regulation of interleukin-6 production	21110	8184	Leuk
Leuk.497	query_1	TRUE	0.00237458	133	745	18	0.0241611	0.135338	GO:1903305	GO:BP	regulation of regulated secretory pathway	21110	23988	Leuk
Leuk.498	query_1	TRUE	0.00237458	133	745	18	0.0241611	0.135338	GO:0070555	GO:BP	response to interleukin-1	21110	17109	Leuk
Leuk.499	query_1	TRUE	0.00248662	32	745	9	0.0120805	0.28125	GO:0071402	GO:BP	cellular response to lipoprotein particle stimulus	21110	17600	Leuk
Leuk.500	query_1	TRUE	0.00248662	32	745	9	0.0120805	0.28125	GO:0043304	GO:BP	regulation of mast cell degranulation	21110	11202	Leuk
Leuk.501	query_1	TRUE	0.00262384	191	745	22	0.0295302	0.115183	GO:0043123	GO:BP	positive regulation of I-kappaB kinase/NF-kappaB signaling	21110	11126	Leuk
Leuk.502	query_1	TRUE	0.00276372	61	745	12	0.0161074	0.196721	GO:0032731	GO:BP	positive regulation of interleukin-1 beta production	21110	8200	Leuk
Leuk.503	query_1	TRUE	0.00277374	121	745	17	0.0228188	0.140496	GO:0072676	GO:BP	lymphocyte migration	21110	18469	Leuk
Leuk.504	query_1	TRUE	0.00279992	72	745	13	0.0174497	0.180556	GO:0002293	GO:BP	alpha-beta T cell differentiation involved in immune response	21110	843	Leuk
Leuk.505	query_1	TRUE	0.00279992	72	745	13	0.0174497	0.180556	GO:0002287	GO:BP	alpha-beta T cell activation involved in immune response	21110	837	Leuk
Leuk.506	query_1	TRUE	0.00279992	72	745	13	0.0174497	0.180556	GO:0032732	GO:BP	positive regulation of interleukin-1 production	21110	8201	Leuk
Leuk.507	query_1	TRUE	0.00296017	163	745	20	0.0268456	0.122699	GO:0050792	GO:BP	regulation of viral process	21110	14006	Leuk
Leuk.508	query_1	TRUE	0.00304122	338	745	31	0.0416107	0.091716	GO:0062197	GO:BP	cellular response to chemical stress	21110	16782	Leuk
Leuk.509	query_1	TRUE	0.00325023	322	745	30	0.0402685	0.0931677	GO:0051047	GO:BP	positive regulation of secretion	21110	14217	Leuk
Leuk.510	query_1	TRUE	0.00325023	322	745	30	0.0402685	0.0931677	GO:0001933	GO:BP	negative regulation of protein phosphorylation	21110	562	Leuk
Leuk.511	query_1	TRUE	0.003315	12	745	6	0.00805369	0.5	GO:0043312	GO:BP	neutrophil degranulation	21110	11210	Leuk
Leuk.512	query_1	TRUE	0.003342	25	745	8	0.0107383	0.32	GO:0098581	GO:BP	detection of external biotic stimulus	21110	19848	Leuk
Leuk.513	query_1	TRUE	0.003342	25	745	8	0.0107383	0.32	GO:1903306	GO:BP	negative regulation of regulated secretory pathway	21110	23989	Leuk
Leuk.514	query_1	TRUE	0.003342	25	745	8	0.0107383	0.32	GO:0046641	GO:BP	positive regulation of alpha-beta T cell proliferation	21110	12988	Leuk
Leuk.515	query_1	TRUE	0.00341208	18	745	7	0.00939597	0.388889	GO:0072673	GO:BP	lamellipodium morphogenesis	21110	18466	Leuk
Leuk.516	query_1	TRUE	0.00341208	18	745	7	0.00939597	0.388889	GO:0030889	GO:BP	negative regulation of B cell proliferation	21110	7320	Leuk
Leuk.517	query_1	TRUE	0.00341208	18	745	7	0.00939597	0.388889	GO:0002716	GO:BP	negative regulation of natural killer cell mediated immunity	21110	1252	Leuk
Leuk.518	query_1	TRUE	0.00341559	194	745	22	0.0295302	0.113402	GO:0070302	GO:BP	regulation of stress-activated protein kinase signaling cascade	21110	16973	Leuk
Leuk.519	query_1	TRUE	0.00378271	226	745	24	0.0322148	0.106195	GO:0099003	GO:BP	vesicle-mediated transport in synapse	21110	20060	Leuk
Leuk.520	query_1	TRUE	0.00386156	291	745	28	0.0375839	0.0962199	GO:1901342	GO:BP	regulation of vasculature development	21110	22370	Leuk
Leuk.521	query_1	TRUE	0.00387284	74	745	13	0.0174497	0.175676	GO:0014909	GO:BP	smooth muscle cell migration	21110	4903	Leuk
Leuk.522	query_1	TRUE	0.00405875	196	745	22	0.0295302	0.112245	GO:0051495	GO:BP	positive regulation of cytoskeleton organization	21110	14530	Leuk
Leuk.523	query_1	TRUE	0.00427701	43	745	10	0.0134228	0.232558	GO:0032735	GO:BP	positive regulation of interleukin-12 production	21110	8204	Leuk
Leuk.524	query_1	TRUE	0.00439778	53	745	11	0.0147651	0.207547	GO:0010543	GO:BP	regulation of platelet activation	21110	4297	Leuk
Leuk.525	query_1	TRUE	0.00440711	344	745	31	0.0416107	0.0901163	GO:0051235	GO:BP	maintenance of location	21110	14354	Leuk
Leuk.526	query_1	TRUE	0.00453533	75	745	13	0.0174497	0.173333	GO:0002437	GO:BP	inflammatory response to antigenic stimulus	21110	978	Leuk
Leuk.527	query_1	TRUE	0.00465364	87	745	14	0.0187919	0.16092	GO:0014812	GO:BP	muscle cell migration	21110	4812	Leuk
Leuk.528	query_1	TRUE	0.00467842	26	745	8	0.0107383	0.307692	GO:0032753	GO:BP	positive regulation of interleukin-4 production	21110	8221	Leuk
Leuk.529	query_1	TRUE	0.00467842	26	745	8	0.0107383	0.307692	GO:0019883	GO:BP	antigen processing and presentation of endogenous antigen	21110	6398	Leuk
Leuk.530	query_1	TRUE	0.00492009	126	745	17	0.0228188	0.134921	GO:0031623	GO:BP	receptor internalization	21110	7644	Leuk
Leuk.531	query_1	TRUE	0.005238	19	745	7	0.00939597	0.368421	GO:0002483	GO:BP	antigen processing and presentation of endogenous peptide antigen	21110	1024	Leuk
Leuk.532	query_1	TRUE	0.00542245	313	745	29	0.0389262	0.0926518	GO:0051222	GO:BP	positive regulation of protein transport	21110	14344	Leuk
Leuk.533	query_1	TRUE	0.00544684	365	745	32	0.042953	0.0876712	GO:0009306	GO:BP	protein secretion	21110	3528	Leuk
Leuk.534	query_1	TRUE	0.00554558	530	745	41	0.0550336	0.0773585	GO:0001525	GO:BP	angiogenesis	21110	344	Leuk
Leuk.535	query_1	TRUE	0.0055739	231	745	24	0.0322148	0.103896	GO:0046777	GO:BP	protein autophosphorylation	21110	13076	Leuk
Leuk.536	query_1	TRUE	0.00569244	35	745	9	0.0120805	0.257143	GO:0032692	GO:BP	negative regulation of interleukin-1 production	21110	8162	Leuk
Leuk.537	query_1	TRUE	0.00573804	170	745	20	0.0268456	0.117647	GO:2001242	GO:BP	regulation of intrinsic apoptotic signaling pathway	21110	27721	Leuk
Leuk.538	query_1	TRUE	0.00577294	366	745	32	0.042953	0.0874317	GO:0035592	GO:BP	establishment of protein localization to extracellular region	21110	9611	Leuk
Leuk.539	query_1	TRUE	0.00597233	13	745	6	0.00805369	0.461538	GO:0070486	GO:BP	leukocyte aggregation	21110	17077	Leuk
Leuk.540	query_1	TRUE	0.00616905	77	745	13	0.0174497	0.168831	GO:0043154	GO:BP	negative regulation of cysteine-type endopeptidase activity involved in apoptotic process	21110	11145	Leuk
Leuk.541	query_1	TRUE	0.00621482	142	745	18	0.0241611	0.126761	GO:0030833	GO:BP	regulation of actin filament polymerization	21110	7284	Leuk
Leuk.542	query_1	TRUE	0.006287	171	745	20	0.0268456	0.116959	GO:0048771	GO:BP	tissue remodeling	21110	13760	Leuk
Leuk.543	query_1	TRUE	0.00629269	8	745	5	0.00671141	0.625	GO:0043313	GO:BP	regulation of neutrophil degranulation	21110	11211	Leuk
Leuk.544	query_1	TRUE	0.00670601	351	745	31	0.0416107	0.0883191	GO:0042326	GO:BP	negative regulation of phosphorylation	21110	10667	Leuk
Leuk.545	query_1	TRUE	0.00676952	710	745	50	0.0671141	0.0704225	GO:0070848	GO:BP	response to growth factor	21110	17276	Leuk
Leuk.546	query_1	TRUE	0.00683696	129	745	17	0.0228188	0.131783	GO:0070304	GO:BP	positive regulation of stress-activated protein kinase signaling cascade	21110	16975	Leuk
Leuk.547	query_1	TRUE	0.00687965	143	745	18	0.0241611	0.125874	GO:2001056	GO:BP	positive regulation of cysteine-type endopeptidase activity	21110	27584	Leuk
Leuk.548	query_1	TRUE	0.00687965	143	745	18	0.0241611	0.125874	GO:2000377	GO:BP	regulation of reactive oxygen species metabolic process	21110	26966	Leuk
Leuk.549	query_1	TRUE	0.00727852	203	745	22	0.0295302	0.108374	GO:0099504	GO:BP	synaptic vesicle cycle	21110	20162	Leuk
Leuk.550	query_1	TRUE	0.00746555	301	745	28	0.0375839	0.0930233	GO:0097193	GO:BP	intrinsic apoptotic signaling pathway	21110	19572	Leuk
Leuk.551	query_1	TRUE	0.00773836	268	745	26	0.0348993	0.0970149	GO:0001894	GO:BP	tissue homeostasis	21110	534	Leuk
Leuk.552	query_1	TRUE	0.00773836	268	745	26	0.0348993	0.0970149	GO:0060249	GO:BP	anatomical structure homeostasis	21110	15299	Leuk
Leuk.553	query_1	TRUE	0.00780201	56	745	11	0.0147651	0.196429	GO:0032608	GO:BP	interferon-beta production	21110	8080	Leuk
Leuk.554	query_1	TRUE	0.00780201	56	745	11	0.0147651	0.196429	GO:0032648	GO:BP	regulation of interferon-beta production	21110	8119	Leuk
Leuk.555	query_1	TRUE	0.00789271	204	745	22	0.0295302	0.107843	GO:0032271	GO:BP	regulation of protein polymerization	21110	7872	Leuk
Leuk.556	query_1	TRUE	0.00795914	302	745	28	0.0375839	0.0927152	GO:0010631	GO:BP	epithelial cell migration	21110	4373	Leuk
Leuk.557	query_1	TRUE	0.00809052	220	745	23	0.0308725	0.104545	GO:0007033	GO:BP	vacuole organization	21110	2697	Leuk
Leuk.558	query_1	TRUE	0.00823189	174	745	20	0.0268456	0.114943	GO:0007254	GO:BP	JNK cascade	21110	2856	Leuk
Leuk.559	query_1	TRUE	0.00826328	46	745	10	0.0134228	0.217391	GO:0046640	GO:BP	regulation of alpha-beta T cell proliferation	21110	12987	Leuk
Leuk.560	query_1	TRUE	0.00826328	46	745	10	0.0134228	0.217391	GO:0062208	GO:BP	positive regulation of pattern recognition receptor signaling pathway	21110	16785	Leuk
Leuk.561	query_1	TRUE	0.00846414	131	745	17	0.0228188	0.129771	GO:1904375	GO:BP	regulation of protein localization to cell periphery	21110	24916	Leuk
Leuk.562	query_1	TRUE	0.00855369	205	745	22	0.0295302	0.107317	GO:0033002	GO:BP	muscle cell proliferation	21110	8400	Leuk
Leuk.563	query_1	TRUE	0.00861054	373	745	32	0.042953	0.0857909	GO:0071692	GO:BP	protein localization to extracellular region	21110	17810	Leuk
Leuk.564	query_1	TRUE	0.00863647	859	745	57	0.0765101	0.0663562	GO:0098655	GO:BP	monoatomic cation transmembrane transport	21110	19861	Leuk
Leuk.565	query_1	TRUE	0.00874257	28	745	8	0.0107383	0.285714	GO:0071404	GO:BP	cellular response to low-density lipoprotein particle stimulus	21110	17602	Leuk
Leuk.566	query_1	TRUE	0.00902002	287	745	27	0.0362416	0.0940767	GO:0045765	GO:BP	regulation of angiogenesis	21110	12301	Leuk
Leuk.567	query_1	TRUE	0.00912311	118	745	16	0.0214765	0.135593	GO:0007229	GO:BP	integrin-mediated signaling pathway	21110	2848	Leuk
Leuk.568	query_1	TRUE	0.00921212	92	745	14	0.0187919	0.152174	GO:0097581	GO:BP	lamellipodium organization	21110	19752	Leuk
Leuk.569	query_1	TRUE	0.00941468	37	745	9	0.0120805	0.243243	GO:0046466	GO:BP	membrane lipid catabolic process	21110	12883	Leuk
Leuk.570	query_1	TRUE	0.00943136	105	745	15	0.0201342	0.142857	GO:1903076	GO:BP	regulation of protein localization to plasma membrane	21110	23822	Leuk
Leuk.571	query_1	TRUE	0.00962516	305	745	28	0.0375839	0.0918033	GO:0090132	GO:BP	epithelium migration	21110	19055	Leuk
Leuk.572	query_1	TRUE	0.00962516	305	745	28	0.0375839	0.0918033	GO:0051607	GO:BP	defense response to virus	21110	14611	Leuk
Leuk.573	query_1	TRUE	0.00964479	191	745	21	0.0281879	0.109948	GO:0032872	GO:BP	regulation of stress-activated MAPK cascade	21110	8296	Leuk
Leuk.574	query_1	TRUE	0.0100416	680	745	48	0.0644295	0.0705882	GO:0071363	GO:BP	cellular response to growth factor stimulus	21110	17561	Leuk
Leuk.575	query_1	TRUE	0.0101392	14	745	6	0.00805369	0.428571	GO:0002468	GO:BP	dendritic cell antigen processing and presentation	21110	1009	Leuk
Leuk.576	query_1	TRUE	0.0101392	14	745	6	0.00805369	0.428571	GO:0071639	GO:BP	positive regulation of monocyte chemotactic protein-1 production	21110	17766	Leuk
Leuk.577	query_1	TRUE	0.0101672	47	745	10	0.0134228	0.212766	GO:0072583	GO:BP	clathrin-dependent endocytosis	21110	18429	Leuk
Leuk.578	query_1	TRUE	0.0102479	306	745	28	0.0375839	0.0915033	GO:0140546	GO:BP	defense response to symbiont	21110	20911	Leuk
Leuk.579	query_1	TRUE	0.0106332	106	745	15	0.0201342	0.141509	GO:0071347	GO:BP	cellular response to interleukin-1	21110	17545	Leuk
Leuk.580	query_1	TRUE	0.010707	177	745	20	0.0268456	0.112994	GO:1902905	GO:BP	positive regulation of supramolecular fiber organization	21110	23662	Leuk
Leuk.581	query_1	TRUE	0.0107072	583	745	43	0.0577181	0.0737564	GO:0051640	GO:BP	organelle localization	21110	14641	Leuk
Leuk.582	query_1	TRUE	0.0108014	69	745	12	0.0161074	0.173913	GO:0002548	GO:BP	monocyte chemotaxis	21110	1087	Leuk
Leuk.583	query_1	TRUE	0.0108014	69	745	12	0.0161074	0.173913	GO:0042093	GO:BP	T-helper cell differentiation	21110	10533	Leuk
Leuk.584	query_1	TRUE	0.0108501	208	745	22	0.0295302	0.105769	GO:0019722	GO:BP	calcium-mediated signaling	21110	6346	Leuk
Leuk.585	query_1	TRUE	0.0111887	58	745	11	0.0147651	0.189655	GO:0002279	GO:BP	mast cell activation involved in immune response	21110	829	Leuk
Leuk.586	query_1	TRUE	0.0113635	21	745	7	0.00939597	0.333333	GO:0032928	GO:BP	regulation of superoxide anion generation	21110	8347	Leuk
Leuk.587	query_1	TRUE	0.0117011	29	745	8	0.0107383	0.275862	GO:0035751	GO:BP	regulation of lysosomal lumen pH	21110	9721	Leuk
Leuk.588	query_1	TRUE	0.0117011	29	745	8	0.0107383	0.275862	GO:0090322	GO:BP	regulation of superoxide metabolic process	21110	19226	Leuk
Leuk.589	query_1	TRUE	0.0117011	29	745	8	0.0107383	0.275862	GO:0002474	GO:BP	antigen processing and presentation of peptide antigen via MHC class I	21110	1015	Leuk
Leuk.590	query_1	TRUE	0.0119526	38	745	9	0.0120805	0.236842	GO:0045920	GO:BP	negative regulation of exocytosis	21110	12416	Leuk
Leuk.591	query_1	TRUE	0.0121075	725	745	50	0.0671141	0.0689655	GO:0051129	GO:BP	negative regulation of cellular component organization	21110	14275	Leuk
Leuk.592	query_1	TRUE	0.0124399	48	745	10	0.0134228	0.208333	GO:0034314	GO:BP	Arp2/3 complex-mediated actin nucleation	21110	9017	Leuk
Leuk.593	query_1	TRUE	0.0127365	82	745	13	0.0174497	0.158537	GO:0002532	GO:BP	production of molecular mediator involved in inflammatory response	21110	1072	Leuk
Leuk.594	query_1	TRUE	0.0128003	135	745	17	0.0228188	0.125926	GO:1904019	GO:BP	epithelial cell apoptotic process	21110	24599	Leuk
Leuk.595	query_1	TRUE	0.0128384	327	745	29	0.0389262	0.088685	GO:0070482	GO:BP	response to oxygen levels	21110	17073	Leuk
Leuk.596	query_1	TRUE	0.0133186	59	745	11	0.0147651	0.186441	GO:0002448	GO:BP	mast cell mediated immunity	21110	989	Leuk
Leuk.597	query_1	TRUE	0.0134465	243	745	24	0.0322148	0.0987654	GO:0007163	GO:BP	establishment or maintenance of cell polarity	21110	2790	Leuk
Leuk.598	query_1	TRUE	0.0137459	9	745	5	0.00671141	0.555556	GO:2001187	GO:BP	positive regulation of CD8-positive, alpha-beta T cell activation	21110	27677	Leuk
Leuk.599	query_1	TRUE	0.0139527	311	745	28	0.0375839	0.0900322	GO:0090130	GO:BP	tissue migration	21110	19053	Leuk
Leuk.600	query_1	TRUE	0.0139556	165	745	19	0.0255034	0.115152	GO:1904018	GO:BP	positive regulation of vasculature development	21110	24598	Leuk
Leuk.601	query_1	TRUE	0.0139556	165	745	19	0.0255034	0.115152	GO:0045766	GO:BP	positive regulation of angiogenesis	21110	12302	Leuk
Leuk.602	query_1	TRUE	0.0144503	329	745	29	0.0389262	0.0881459	GO:1904951	GO:BP	positive regulation of establishment of protein localization	21110	25409	Leuk
Leuk.603	query_1	TRUE	0.0147075	71	745	12	0.0161074	0.169014	GO:0072678	GO:BP	T cell migration	21110	18471	Leuk
Leuk.604	query_1	TRUE	0.0153239	330	745	29	0.0389262	0.0878788	GO:0071496	GO:BP	cellular response to external stimulus	21110	17676	Leuk
Leuk.605	query_1	TRUE	0.0153618	96	745	14	0.0187919	0.145833	GO:0046330	GO:BP	positive regulation of JNK cascade	21110	12766	Leuk
Leuk.606	query_1	TRUE	0.0160469	632	745	45	0.0604027	0.0712025	GO:0007169	GO:BP	transmembrane receptor protein tyrosine kinase signaling pathway	21110	2796	Leuk
Leuk.607	query_1	TRUE	0.0160846	515	745	39	0.052349	0.0757282	GO:0051223	GO:BP	regulation of protein transport	21110	14345	Leuk
Leuk.608	query_1	TRUE	0.016649	167	745	19	0.0255034	0.113772	GO:0030307	GO:BP	positive regulation of cell growth	21110	7125	Leuk
Leuk.609	query_1	TRUE	0.0166583	367	745	31	0.0416107	0.0844687	GO:0050878	GO:BP	regulation of body fluid levels	21110	14076	Leuk
Leuk.610	query_1	TRUE	0.0169995	5	745	4	0.00536913	0.8	GO:0001788	GO:BP	antibody-dependent cellular cytotoxicity	21110	464	Leuk
Leuk.611	query_1	TRUE	0.0169995	5	745	4	0.00536913	0.8	GO:1902564	GO:BP	negative regulation of neutrophil activation	21110	23400	Leuk
Leuk.612	query_1	TRUE	0.0169995	5	745	4	0.00536913	0.8	GO:0003032	GO:BP	detection of oxygen	21110	1502	Leuk
Leuk.613	query_1	TRUE	0.017089	72	745	12	0.0161074	0.166667	GO:0042130	GO:BP	negative regulation of T cell proliferation	21110	10553	Leuk
Leuk.614	query_1	TRUE	0.0186603	61	745	11	0.0147651	0.180328	GO:0002820	GO:BP	negative regulation of adaptive immune response	21110	1349	Leuk
Leuk.615	query_1	TRUE	0.0188215	40	745	9	0.0120805	0.225	GO:0050850	GO:BP	positive regulation of calcium-mediated signaling	21110	14051	Leuk
Leuk.616	query_1	TRUE	0.0189394	111	745	15	0.0201342	0.135135	GO:0048259	GO:BP	regulation of receptor-mediated endocytosis	21110	13348	Leuk
Leuk.617	query_1	TRUE	0.0190336	139	745	17	0.0228188	0.122302	GO:0007266	GO:BP	Rho protein signal transduction	21110	2863	Leuk
Leuk.618	query_1	TRUE	0.0191211	443	745	35	0.0469799	0.0790068	GO:0051090	GO:BP	regulation of DNA-binding transcription factor activity	21110	14245	Leuk
Leuk.619	query_1	TRUE	0.0191397	85	745	13	0.0174497	0.152941	GO:0048661	GO:BP	positive regulation of smooth muscle cell proliferation	21110	13659	Leuk
Leuk.620	query_1	TRUE	0.0194165	125	745	16	0.0214765	0.128	GO:0043280	GO:BP	positive regulation of cysteine-type endopeptidase activity involved in apoptotic process	21110	11189	Leuk
Leuk.621	query_1	TRUE	0.0198019	169	745	19	0.0255034	0.112426	GO:0051048	GO:BP	negative regulation of secretion	21110	14218	Leuk
Leuk.622	query_1	TRUE	0.0218068	250	745	24	0.0322148	0.096	GO:0098657	GO:BP	import into cell	21110	19863	Leuk
Leuk.623	query_1	TRUE	0.0219695	62	745	11	0.0147651	0.177419	GO:0045010	GO:BP	actin nucleation	21110	11916	Leuk
Leuk.624	query_1	TRUE	0.0230709	141	745	17	0.0228188	0.120567	GO:1903900	GO:BP	regulation of viral life cycle	21110	24499	Leuk
Leuk.625	query_1	TRUE	0.0230709	141	745	17	0.0228188	0.120567	GO:0046328	GO:BP	regulation of JNK cascade	21110	12764	Leuk
Leuk.626	query_1	TRUE	0.0231935	867	745	56	0.0751678	0.0645905	GO:0035239	GO:BP	tube morphogenesis	21110	9403	Leuk
Leuk.627	query_1	TRUE	0.0233654	41	745	9	0.0120805	0.219512	GO:1900744	GO:BP	regulation of p38MAPK cascade	21110	21861	Leuk
Leuk.628	query_1	TRUE	0.0233654	41	745	9	0.0120805	0.219512	GO:0032733	GO:BP	positive regulation of interleukin-10 production	21110	8202	Leuk
Leuk.629	query_1	TRUE	0.0238354	127	745	16	0.0214765	0.125984	GO:0032874	GO:BP	positive regulation of stress-activated MAPK cascade	21110	8298	Leuk
Leuk.630	query_1	TRUE	0.0248472	87	745	13	0.0174497	0.149425	GO:0010507	GO:BP	negative regulation of autophagy	21110	4272	Leuk
Leuk.631	query_1	TRUE	0.0254475	16	745	6	0.00805369	0.375	GO:0051044	GO:BP	positive regulation of membrane protein ectodomain proteolysis	21110	14214	Leuk
Leuk.632	query_1	TRUE	0.0254475	16	745	6	0.00805369	0.375	GO:0070431	GO:BP	nucleotide-binding oligomerization domain containing 2 signaling pathway	21110	17046	Leuk
Leuk.633	query_1	TRUE	0.0255434	172	745	19	0.0255034	0.110465	GO:1901136	GO:BP	carbohydrate derivative catabolic process	21110	22200	Leuk
Leuk.634	query_1	TRUE	0.0257774	63	745	11	0.0147651	0.174603	GO:0032481	GO:BP	positive regulation of type I interferon production	21110	8012	Leuk
Leuk.635	query_1	TRUE	0.0261071	32	745	8	0.0107383	0.25	GO:0030149	GO:BP	sphingolipid catabolic process	21110	7046	Leuk
Leuk.636	query_1	TRUE	0.0266165	287	745	26	0.0348993	0.0905923	GO:0051258	GO:BP	protein polymerization	21110	14374	Leuk
Leuk.637	query_1	TRUE	0.0266911	10	745	5	0.00671141	0.5	GO:0070391	GO:BP	response to lipoteichoic acid	21110	17020	Leuk
Leuk.638	query_1	TRUE	0.0266911	10	745	5	0.00671141	0.5	GO:0071223	GO:BP	cellular response to lipoteichoic acid	21110	17428	Leuk
Leuk.639	query_1	TRUE	0.0288135	42	745	9	0.0120805	0.214286	GO:2000403	GO:BP	positive regulation of lymphocyte migration	21110	26992	Leuk
Leuk.640	query_1	TRUE	0.0288135	42	745	9	0.0120805	0.214286	GO:0032814	GO:BP	regulation of natural killer cell activation	21110	8265	Leuk
Leuk.641	query_1	TRUE	0.0293082	115	745	15	0.0201342	0.130435	GO:0043406	GO:BP	positive regulation of MAP kinase activity	21110	11264	Leuk
Leuk.642	query_1	TRUE	0.0301986	875	745	56	0.0751678	0.064	GO:0009725	GO:BP	response to hormone	21110	3700	Leuk
Leuk.643	query_1	TRUE	0.0306379	434	745	34	0.0456376	0.078341	GO:0009410	GO:BP	response to xenobiotic stimulus	21110	3551	Leuk
Leuk.644	query_1	TRUE	0.0313316	206	745	21	0.0281879	0.101942	GO:0006469	GO:BP	negative regulation of protein kinase activity	21110	2259	Leuk
Leuk.645	query_1	TRUE	0.0354119	475	745	36	0.0483221	0.0757895	GO:1903829	GO:BP	positive regulation of protein localization	21110	24440	Leuk
Leuk.646	query_1	TRUE	0.036213	90	745	13	0.0174497	0.144444	GO:2000117	GO:BP	negative regulation of cysteine-type endopeptidase activity	21110	26720	Leuk
Leuk.647	query_1	TRUE	0.0367047	146	745	17	0.0228188	0.116438	GO:1903531	GO:BP	negative regulation of secretion by cell	21110	24182	Leuk
Leuk.648	query_1	TRUE	0.0375995	54	745	10	0.0134228	0.185185	GO:1902743	GO:BP	regulation of lamellipodium organization	21110	23520	Leuk
Leuk.649	query_1	TRUE	0.0381549	17	745	6	0.00805369	0.352941	GO:0036005	GO:BP	response to macrophage colony-stimulating factor	21110	9899	Leuk
Leuk.650	query_1	TRUE	0.039818	78	745	12	0.0161074	0.153846	GO:0046209	GO:BP	nitric oxide metabolic process	21110	12678	Leuk
Leuk.651	query_1	TRUE	0.0408813	656	745	45	0.0604027	0.0685976	GO:0031344	GO:BP	regulation of cell projection organization	21110	7530	Leuk
Leuk.652	query_1	TRUE	0.0409037	91	745	13	0.0174497	0.142857	GO:1901216	GO:BP	positive regulation of neuron death	21110	22271	Leuk
Leuk.653	query_1	TRUE	0.0412036	576	745	41	0.0550336	0.0711806	GO:0044283	GO:BP	small molecule biosynthetic process	21110	11591	Leuk
Leuk.654	query_1	TRUE	0.0415243	25	745	7	0.00939597	0.28	GO:0070423	GO:BP	nucleotide-binding oligomerization domain containing signaling pathway	21110	17038	Leuk
Leuk.655	query_1	TRUE	0.0415243	25	745	7	0.00939597	0.28	GO:1903902	GO:BP	positive regulation of viral life cycle	21110	24501	Leuk
Leuk.656	query_1	TRUE	0.042339	194	745	20	0.0268456	0.103093	GO:0000302	GO:BP	response to reactive oxygen species	21110	93	Leuk
Leuk.657	query_1	TRUE	0.0430092	44	745	9	0.0120805	0.204545	GO:2000249	GO:BP	regulation of actin cytoskeleton reorganization	21110	26846	Leuk
Leuk.658	query_1	TRUE	0.0437505	227	745	22	0.0295302	0.0969163	GO:0010632	GO:BP	regulation of epithelial cell migration	21110	4374	Leuk
Leuk.659	query_1	TRUE	0.0439646	105	745	14	0.0187919	0.133333	GO:1904035	GO:BP	regulation of epithelial cell apoptotic process	21110	24615	Leuk
Leuk.660	query_1	TRUE	0.044183	278	745	25	0.033557	0.0899281	GO:0034599	GO:BP	cellular response to oxidative stress	21110	9144	Leuk
Leuk.661	query_1	TRUE	0.0454622	79	745	12	0.0161074	0.151899	GO:2001057	GO:BP	reactive nitrogen species metabolic process	21110	27585	Leuk
Leuk.662	query_1	TRUE	0.0456486	195	745	20	0.0268456	0.102564	GO:0071902	GO:BP	positive regulation of protein serine/threonine kinase activity	21110	17933	Leuk
Leuk.663	query_1	TRUE	0.0465981	314	745	27	0.0362416	0.0859873	GO:0019932	GO:BP	second-messenger-mediated signaling	21110	6416	Leuk
Leuk.664	query_1	TRUE	0.0473253	67	745	11	0.0147651	0.164179	GO:2000379	GO:BP	positive regulation of reactive oxygen species metabolic process	21110	26968	Leuk
Leuk.665	query_1	TRUE	0.0475099	11	745	5	0.00671141	0.454545	GO:0006054	GO:BP	N-acetylneuraminate metabolic process	21110	1964	Leuk
Leuk.666	query_1	TRUE	0.0475099	11	745	5	0.00671141	0.454545	GO:0060368	GO:BP	regulation of Fc receptor mediated stimulatory signaling pathway	21110	15411	Leuk
Leuk.667	query_1	TRUE	0.0475463	540	745	39	0.052349	0.0722222	GO:0070201	GO:BP	regulation of establishment of protein localization	21110	16909	Leuk
Leuk.668	query_1	TRUE	0.0484442	482	745	36	0.0483221	0.0746888	GO:0031400	GO:BP	negative regulation of protein modification process	21110	7553	Leuk
Leuk.669	query_1	TRUE	0.0495679	6	745	4	0.00536913	0.666667	GO:1902565	GO:BP	positive regulation of neutrophil activation	21110	23401	Leuk
Leuk.670	query_1	TRUE	0.0495679	6	745	4	0.00536913	0.666667	GO:0019262	GO:BP	N-acetylneuraminate catabolic process	21110	5933	Leuk
Leuk.671	query_1	TRUE	0.0495679	6	745	4	0.00536913	0.666667	GO:0060369	GO:BP	positive regulation of Fc receptor mediated stimulatory signaling pathway	21110	15412	Leuk
Leuk.672	query_1	TRUE	0.0495679	6	745	4	0.00536913	0.666667	GO:0001794	GO:BP	type IIa hypersensitivity	21110	465	Leuk
Leuk.673	query_1	TRUE	0.0495679	6	745	4	0.00536913	0.666667	GO:0002445	GO:BP	type II hypersensitivity	21110	986	Leuk
Leuk.674	query_1	TRUE	0.0495679	6	745	4	0.00536913	0.666667	GO:0070427	GO:BP	nucleotide-binding oligomerization domain containing 1 signaling pathway	21110	17042	Leuk
Leuk.675	query_1	TRUE	6.17307e-41	760	755	116	0.153642	0.152632	GO:0000323	GO:CC	lytic vacuole	22122	53	Leuk
Leuk.676	query_1	TRUE	6.17307e-41	760	755	116	0.153642	0.152632	GO:0005764	GO:CC	lysosome	22122	332	Leuk
Leuk.677	query_1	TRUE	2.76515e-40	893	755	125	0.165563	0.139978	GO:0030141	GO:CC	secretory granule	22122	919	Leuk
Leuk.678	query_1	TRUE	6.41314e-38	855	755	119	0.157616	0.139181	GO:0005773	GO:CC	vacuole	22122	340	Leuk
Leuk.679	query_1	TRUE	2.46728e-28	343	755	66	0.0874172	0.19242	GO:0030139	GO:CC	endocytic vesicle	22122	917	Leuk
Leuk.680	query_1	TRUE	3.35926e-25	317	755	60	0.0794702	0.189274	GO:0030667	GO:CC	secretory granule membrane	22122	958	Leuk
Leuk.681	query_1	TRUE	1.03055e-22	544	755	75	0.0993377	0.137868	GO:0010008	GO:CC	endosome membrane	22122	667	Leuk
Leuk.682	query_1	TRUE	3.77294e-22	422	755	65	0.0860927	0.154028	GO:0098852	GO:CC	lytic vacuole membrane	22122	3294	Leuk
Leuk.683	query_1	TRUE	3.77294e-22	422	755	65	0.0860927	0.154028	GO:0005765	GO:CC	lysosomal membrane	22122	333	Leuk
Leuk.684	query_1	TRUE	1.27977e-21	192	755	44	0.0582781	0.229167	GO:0030666	GO:CC	endocytic vesicle membrane	22122	957	Leuk
Leuk.685	query_1	TRUE	4.3221e-21	142	755	38	0.0503311	0.267606	GO:0045335	GO:CC	phagocytic vesicle	22122	2195	Leuk
Leuk.686	query_1	TRUE	1.96447e-20	466	755	66	0.0874172	0.141631	GO:0005774	GO:CC	vacuolar membrane	22122	341	Leuk
Leuk.687	query_1	TRUE	9.62907e-20	163	755	39	0.0516556	0.239264	GO:0070820	GO:CC	tertiary granule	22122	2574	Leuk
Leuk.688	query_1	TRUE	5.15922e-19	685	755	79	0.104636	0.115328	GO:0098552	GO:CC	side of membrane	22122	3197	Leuk
Leuk.689	query_1	TRUE	6.86824e-18	78	755	27	0.0357616	0.346154	GO:0030670	GO:CC	phagocytic vesicle membrane	22122	961	Leuk
Leuk.690	query_1	TRUE	2.29522e-17	158	755	36	0.0476821	0.227848	GO:0042581	GO:CC	specific granule	22122	1800	Leuk
Leuk.691	query_1	TRUE	3.19688e-16	320	755	49	0.0649007	0.153125	GO:0034774	GO:CC	secretory granule lumen	22122	1571	Leuk
Leuk.692	query_1	TRUE	4.76414e-16	323	755	49	0.0649007	0.151703	GO:0060205	GO:CC	cytoplasmic vesicle lumen	22122	2293	Leuk
Leuk.693	query_1	TRUE	6.1985e-16	325	755	49	0.0649007	0.150769	GO:0031983	GO:CC	vesicle lumen	22122	1232	Leuk
Leuk.694	query_1	TRUE	1.76189e-14	902	755	84	0.111258	0.0931264	GO:0070161	GO:CC	anchoring junction	22122	2447	Leuk
Leuk.695	query_1	TRUE	3.29952e-14	184	755	35	0.0463576	0.190217	GO:0101002	GO:CC	ficolin-1-rich granule	22122	3392	Leuk
Leuk.696	query_1	TRUE	7.09339e-14	435	755	54	0.0715232	0.124138	GO:0030055	GO:CC	cell-substrate junction	22122	872	Leuk
Leuk.697	query_1	TRUE	1.11804e-13	425	755	53	0.0701987	0.124706	GO:0005925	GO:CC	focal adhesion	22122	453	Leuk
Leuk.698	query_1	TRUE	1.11804e-13	425	755	53	0.0701987	0.124706	GO:0031252	GO:CC	cell leading edge	22122	1077	Leuk
Leuk.699	query_1	TRUE	1.12683e-13	214	755	37	0.0490066	0.172897	GO:0030136	GO:CC	clathrin-coated vesicle	22122	915	Leuk
Leuk.700	query_1	TRUE	2.38207e-13	418	755	52	0.0688742	0.124402	GO:0005769	GO:CC	early endosome	22122	337	Leuk
Leuk.701	query_1	TRUE	4.6966e-13	972	755	85	0.112583	0.0874486	GO:0009986	GO:CC	cell surface	22122	663	Leuk
Leuk.702	query_1	TRUE	7.71501e-13	90	755	24	0.0317881	0.266667	GO:0035579	GO:CC	specific granule membrane	22122	1629	Leuk
Leuk.703	query_1	TRUE	1.43468e-12	130	755	28	0.0370861	0.215385	GO:0030665	GO:CC	clathrin-coated vesicle membrane	22122	956	Leuk
Leuk.704	query_1	TRUE	2.17174e-12	312	755	43	0.0569536	0.137821	GO:0030135	GO:CC	coated vesicle	22122	914	Leuk
Leuk.705	query_1	TRUE	2.67329e-12	154	755	30	0.0397351	0.194805	GO:0042582	GO:CC	azurophil granule	22122	1801	Leuk
Leuk.706	query_1	TRUE	2.67329e-12	154	755	30	0.0397351	0.194805	GO:0005766	GO:CC	primary lysosome	22122	334	Leuk
Leuk.707	query_1	TRUE	6.0462e-12	72	755	21	0.0278146	0.291667	GO:0070821	GO:CC	tertiary granule membrane	22122	2575	Leuk
Leuk.708	query_1	TRUE	4.48306e-11	194	755	32	0.0423841	0.164948	GO:0030662	GO:CC	coated vesicle membrane	22122	954	Leuk
Leuk.709	query_1	TRUE	4.59024e-11	24	755	13	0.0172185	0.541667	GO:0042611	GO:CC	MHC protein complex	22122	1813	Leuk
Leuk.710	query_1	TRUE	1.74973e-10	460	755	50	0.0662252	0.108696	GO:0009897	GO:CC	external side of plasma membrane	22122	656	Leuk
Leuk.711	query_1	TRUE	8.68612e-10	178	755	29	0.0384106	0.162921	GO:0005775	GO:CC	vacuolar lumen	22122	342	Leuk
Leuk.712	query_1	TRUE	4.71411e-09	203	755	30	0.0397351	0.147783	GO:0030027	GO:CC	lamellipodium	22122	870	Leuk
Leuk.713	query_1	TRUE	1.06953e-08	17	755	10	0.013245	0.588235	GO:0042613	GO:CC	MHC class II protein complex	22122	1815	Leuk
Leuk.714	query_1	TRUE	1.73578e-08	298	755	36	0.0476821	0.120805	GO:0005770	GO:CC	late endosome	22122	338	Leuk
Leuk.715	query_1	TRUE	3.56301e-08	431	755	44	0.0582781	0.102088	GO:0030133	GO:CC	transport vesicle	22122	912	Leuk
Leuk.716	query_1	TRUE	7.00865e-08	124	755	22	0.0291391	0.177419	GO:1904813	GO:CC	ficolin-1-rich granule lumen	22122	3694	Leuk
Leuk.717	query_1	TRUE	1.82985e-07	324	755	36	0.0476821	0.111111	GO:0045121	GO:CC	membrane raft	22122	2137	Leuk
Leuk.718	query_1	TRUE	1.99239e-07	325	755	36	0.0476821	0.110769	GO:0098857	GO:CC	membrane microdomain	22122	3298	Leuk
Leuk.719	query_1	TRUE	2.93475e-07	184	755	26	0.0344371	0.141304	GO:0031901	GO:CC	early endosome membrane	22122	1199	Leuk
Leuk.720	query_1	TRUE	4.12654e-07	112	755	20	0.0264901	0.178571	GO:0042470	GO:CC	melanosome	22122	1789	Leuk
Leuk.721	query_1	TRUE	4.12654e-07	112	755	20	0.0264901	0.178571	GO:0048770	GO:CC	pigment granule	22122	2248	Leuk
Leuk.722	query_1	TRUE	4.98875e-07	91	755	18	0.0238411	0.197802	GO:0035578	GO:CC	azurophil granule lumen	22122	1628	Leuk
Leuk.723	query_1	TRUE	1.12213e-06	182	755	25	0.0331126	0.137363	GO:0001726	GO:CC	ruffle	22122	155	Leuk
Leuk.724	query_1	TRUE	1.29468e-06	197	755	26	0.0344371	0.13198	GO:0055037	GO:CC	recycling endosome	22122	2261	Leuk
Leuk.725	query_1	TRUE	1.40243e-06	25	755	10	0.013245	0.4	GO:0098553	GO:CC	lumenal side of endoplasmic reticulum membrane	22122	3198	Leuk
Leuk.726	query_1	TRUE	2.24063e-06	33	755	11	0.0145695	0.333333	GO:0098576	GO:CC	lumenal side of membrane	22122	3219	Leuk
Leuk.727	query_1	TRUE	3.27442e-06	265	755	30	0.0397351	0.113208	GO:0005802	GO:CC	trans-Golgi network	22122	364	Leuk
Leuk.728	query_1	TRUE	8.18687e-06	74	755	15	0.0198675	0.202703	GO:0005905	GO:CC	clathrin-coated pit	22122	440	Leuk
Leuk.729	query_1	TRUE	8.33002e-06	230	755	27	0.0357616	0.117391	GO:0030658	GO:CC	transport vesicle membrane	22122	950	Leuk
Leuk.730	query_1	TRUE	1.20807e-05	87	755	16	0.0211921	0.183908	GO:0045334	GO:CC	clathrin-coated endocytic vesicle	22122	2194	Leuk
Leuk.731	query_1	TRUE	1.31752e-05	99	755	17	0.0225166	0.171717	GO:0055038	GO:CC	recycling endosome membrane	22122	2262	Leuk
Leuk.732	query_1	TRUE	1.44729e-05	733	755	55	0.0728477	0.0750341	GO:0048471	GO:CC	perinuclear region of cytoplasm	22122	2238	Leuk
Leuk.733	query_1	TRUE	1.53762e-05	100	755	17	0.0225166	0.17	GO:0043202	GO:CC	lysosomal lumen	22122	1874	Leuk
Leuk.734	query_1	TRUE	1.84249e-05	510	755	43	0.0569536	0.0843137	GO:0015629	GO:CC	actin cytoskeleton	22122	709	Leuk
Leuk.735	query_1	TRUE	2.36558e-05	69	755	14	0.018543	0.202899	GO:0030669	GO:CC	clathrin-coated endocytic vesicle membrane	22122	960	Leuk
Leuk.736	query_1	TRUE	3.05295e-05	60	755	13	0.0172185	0.216667	GO:0101003	GO:CC	ficolin-1-rich granule membrane	22122	3393	Leuk
Leuk.737	query_1	TRUE	4.20969e-05	233	755	26	0.0344371	0.111588	GO:0070382	GO:CC	exocytic vesicle	22122	2478	Leuk
Leuk.738	query_1	TRUE	4.95906e-05	161	755	21	0.0278146	0.130435	GO:0031902	GO:CC	late endosome membrane	22122	1200	Leuk
Leuk.739	query_1	TRUE	6.30219e-05	44	755	11	0.0145695	0.25	GO:0001772	GO:CC	immunological synapse	22122	160	Leuk
Leuk.740	query_1	TRUE	7.80292e-05	28	755	9	0.0119205	0.321429	GO:0001891	GO:CC	phagocytic cup	22122	161	Leuk
Leuk.741	query_1	TRUE	0.000106713	213	755	24	0.0317881	0.112676	GO:0008021	GO:CC	synaptic vesicle	22122	488	Leuk
Leuk.742	query_1	TRUE	0.000109726	29	755	9	0.0119205	0.310345	GO:0033176	GO:CC	proton-transporting V-type ATPase complex	22122	1396	Leuk
Leuk.743	query_1	TRUE	0.000153002	172	755	21	0.0278146	0.122093	GO:0009898	GO:CC	cytoplasmic side of plasma membrane	22122	657	Leuk
Leuk.744	query_1	TRUE	0.000179146	387	755	34	0.0450331	0.0878553	GO:0098791	GO:CC	Golgi apparatus subcompartment	22122	3264	Leuk
Leuk.745	query_1	TRUE	0.000205931	119	755	17	0.0225166	0.142857	GO:0005884	GO:CC	actin filament	22122	422	Leuk
Leuk.746	query_1	TRUE	0.000230567	717	755	51	0.0675497	0.0711297	GO:0098797	GO:CC	plasma membrane protein complex	22122	3268	Leuk
Leuk.747	query_1	TRUE	0.00024001	207	755	23	0.0304636	0.111111	GO:0098562	GO:CC	cytoplasmic side of membrane	22122	3207	Leuk
Leuk.748	query_1	TRUE	0.000368093	569	755	43	0.0569536	0.0755712	GO:0098793	GO:CC	presynapse	22122	3265	Leuk
Leuk.749	query_1	TRUE	0.000698464	55	755	11	0.0145695	0.2	GO:0016469	GO:CC	proton-transporting two-sector ATPase complex	22122	745	Leuk
Leuk.750	query_1	TRUE	0.000747668	27	755	8	0.010596	0.296296	GO:0016471	GO:CC	vacuolar proton-transporting V-type ATPase complex	22122	746	Leuk
Leuk.751	query_1	TRUE	0.000750213	221	755	23	0.0304636	0.104072	GO:0098858	GO:CC	actin-based cell projection	22122	3299	Leuk
Leuk.752	query_1	TRUE	0.00125815	180	755	20	0.0264901	0.111111	GO:0031256	GO:CC	leading edge membrane	22122	1081	Leuk
Leuk.753	query_1	TRUE	0.00201199	15	755	6	0.00794702	0.4	GO:0043020	GO:CC	NADPH oxidase complex	22122	1852	Leuk
Leuk.754	query_1	TRUE	0.00398052	351	755	29	0.0384106	0.0826211	GO:0031253	GO:CC	cell projection membrane	22122	1078	Leuk
Leuk.755	query_1	TRUE	0.00496867	55	755	10	0.013245	0.181818	GO:1904724	GO:CC	tertiary granule lumen	22122	3693	Leuk
Leuk.756	query_1	TRUE	0.00562466	107	755	14	0.018543	0.130841	GO:0030175	GO:CC	filopodium	22122	922	Leuk
Leuk.757	query_1	TRUE	0.00642	323	755	27	0.0357616	0.0835913	GO:0005938	GO:CC	cell cortex	22122	462	Leuk
Leuk.758	query_1	TRUE	0.0064572	6	755	4	0.00529801	0.666667	GO:0071159	GO:CC	NF-kappaB complex	22122	2702	Leuk
Leuk.759	query_1	TRUE	0.00683513	18	755	6	0.00794702	0.333333	GO:0005767	GO:CC	secondary lysosome	22122	335	Leuk
Leuk.760	query_1	TRUE	0.00808313	58	755	10	0.013245	0.172414	GO:0012507	GO:CC	ER to Golgi transport vesicle membrane	22122	691	Leuk
Leuk.761	query_1	TRUE	0.00808313	58	755	10	0.013245	0.172414	GO:0098636	GO:CC	protein complex involved in cell adhesion	22122	3233	Leuk
Leuk.762	query_1	TRUE	0.0120957	655	755	43	0.0569536	0.0656489	GO:0000139	GO:CC	Golgi membrane	22122	18	Leuk
Leuk.763	query_1	TRUE	0.0206309	91	755	12	0.015894	0.131868	GO:0030134	GO:CC	COPII-coated ER to Golgi transport vesicle	22122	913	Leuk
Leuk.764	query_1	TRUE	0.0285233	8	755	4	0.00529801	0.5	GO:0030061	GO:CC	mitochondrial crista	22122	875	Leuk
Leuk.765	query_1	TRUE	0.0285233	8	755	4	0.00529801	0.5	GO:0042612	GO:CC	MHC class I protein complex	22122	1814	Leuk
Leuk.766	query_1	TRUE	0.038696	97	755	12	0.015894	0.123711	GO:0031234	GO:CC	extrinsic component of cytoplasmic side of plasma membrane	22122	1067	Leuk
Leuk.767	query_1	TRUE	0.0419437	57	755	9	0.0119205	0.157895	GO:0035577	GO:CC	azurophil granule membrane	22122	1627	Leuk
Leuk.768	query_1	TRUE	0.0499536	9	755	4	0.00529801	0.444444	GO:0072559	GO:CC	NLRP3 inflammasome complex	22122	2821	Leuk
Leuk.769	query_1	TRUE	1.69082e-10	596	751	62	0.0825566	0.104027	GO:0008047	GO:MF	enzyme activator activity	20195	1536	Leuk
Leuk.770	query_1	TRUE	2.15627e-09	505	751	54	0.0719041	0.106931	GO:0030695	GO:MF	GTPase regulator activity	20195	4018	Leuk
Leuk.771	query_1	TRUE	2.15627e-09	505	751	54	0.0719041	0.106931	GO:0060589	GO:MF	nucleoside-triphosphatase regulator activity	20195	8475	Leuk
Leuk.772	query_1	TRUE	2.19143e-07	307	751	37	0.0492676	0.120521	GO:0051020	GO:MF	GTPase binding	20195	8002	Leuk
Leuk.773	query_1	TRUE	6.46611e-07	276	751	34	0.045273	0.123188	GO:0031267	GO:MF	small GTPase binding	20195	4137	Leuk
Leuk.774	query_1	TRUE	1.49119e-06	831	751	67	0.0892144	0.0806258	GO:0008289	GO:MF	lipid binding	20195	1647	Leuk
Leuk.775	query_1	TRUE	6.42836e-06	25	751	10	0.0133156	0.4	GO:0023026	GO:MF	MHC class II protein complex binding	20195	3848	Leuk
Leuk.776	query_1	TRUE	1.09671e-05	33	751	11	0.0146471	0.333333	GO:0023023	GO:MF	MHC protein complex binding	20195	3845	Leuk
Leuk.777	query_1	TRUE	1.56699e-05	34	751	11	0.0146471	0.323529	GO:0042605	GO:MF	peptide antigen binding	20195	5664	Leuk
Leuk.778	query_1	TRUE	2.47648e-05	125	751	20	0.0266312	0.16	GO:0017124	GO:MF	SH3 domain binding	20195	3171	Leuk
Leuk.779	query_1	TRUE	6.08982e-05	284	751	31	0.0412783	0.109155	GO:0005096	GO:MF	GTPase activator activity	20195	1280	Leuk
Leuk.780	query_1	TRUE	7.47894e-05	333	751	34	0.045273	0.102102	GO:0003924	GO:MF	GTPase activity	20195	449	Leuk
Leuk.781	query_1	TRUE	9.79223e-05	792	751	60	0.0798935	0.0757576	GO:0019900	GO:MF	kinase binding	20195	3755	Leuk
Leuk.782	query_1	TRUE	0.00012617	278	751	30	0.0399467	0.107914	GO:0005126	GO:MF	cytokine receptor binding	20195	1298	Leuk
Leuk.783	query_1	TRUE	0.000135544	9	751	6	0.00798935	0.666667	GO:0019864	GO:MF	IgG binding	20195	3744	Leuk
Leuk.784	query_1	TRUE	0.000141762	562	751	47	0.0625832	0.0836299	GO:0050839	GO:MF	cell adhesion molecule binding	20195	7987	Leuk
Leuk.785	query_1	TRUE	0.0001443	391	751	37	0.0492676	0.0946292	GO:0005525	GO:MF	GTP binding	20195	1505	Leuk
Leuk.786	query_1	TRUE	0.000155138	709	751	55	0.0732357	0.077574	GO:0019901	GO:MF	protein kinase binding	20195	3756	Leuk
Leuk.787	query_1	TRUE	0.00019782	71	751	14	0.0186418	0.197183	GO:0019003	GO:MF	GDP binding	20195	3607	Leuk
Leuk.788	query_1	TRUE	0.000279651	6	751	5	0.00665779	0.833333	GO:0001875	GO:MF	lipopolysaccharide immune receptor activity	20195	276	Leuk
Leuk.789	query_1	TRUE	0.000554782	413	751	37	0.0492676	0.0895884	GO:0032561	GO:MF	guanyl ribonucleotide binding	20195	4491	Leuk
Leuk.790	query_1	TRUE	0.000554782	413	751	37	0.0492676	0.0895884	GO:0019001	GO:MF	guanyl nucleotide binding	20195	3605	Leuk
Leuk.791	query_1	TRUE	0.000682021	451	751	39	0.0519308	0.0864745	GO:0003779	GO:MF	actin binding	20195	361	Leuk
Leuk.792	query_1	TRUE	0.000901404	545	751	44	0.0585885	0.0807339	GO:0060090	GO:MF	molecular adaptor activity	20195	8466	Leuk
Leuk.793	query_1	TRUE	0.0010421	143	751	19	0.0252996	0.132867	GO:0140375	GO:MF	immune receptor activity	20195	10638	Leuk
Leuk.794	query_1	TRUE	0.00129989	428	751	37	0.0492676	0.0864486	GO:0022804	GO:MF	active transmembrane transporter activity	20195	3792	Leuk
Leuk.795	query_1	TRUE	0.00134869	232	751	25	0.0332889	0.107759	GO:0005085	GO:MF	guanyl-nucleotide exchange factor activity	20195	1274	Leuk
Leuk.796	query_1	TRUE	0.00136681	311	751	30	0.0399467	0.096463	GO:0042277	GO:MF	peptide binding	20195	5621	Leuk
Leuk.797	query_1	TRUE	0.00187862	221	751	24	0.0319574	0.108597	GO:0051015	GO:MF	actin filament binding	20195	7999	Leuk
Leuk.798	query_1	TRUE	0.0022955	474	751	39	0.0519308	0.0822785	GO:0005543	GO:MF	phospholipid binding	20195	1514	Leuk
Leuk.799	query_1	TRUE	0.00272485	739	751	53	0.0705726	0.0717185	GO:0140678	GO:MF	molecular function inhibitor activity	20195	10738	Leuk
Leuk.800	query_1	TRUE	0.00286193	167	751	20	0.0266312	0.11976	GO:0015399	GO:MF	primary active transmembrane transporter activity	20195	2532	Leuk
Leuk.801	query_1	TRUE	0.00386383	690	751	50	0.0665779	0.0724638	GO:0019904	GO:MF	protein domain specific binding	20195	3759	Leuk
Leuk.802	query_1	TRUE	0.00413618	397	751	34	0.045273	0.0856423	GO:0033218	GO:MF	amide binding	20195	4543	Leuk
Leuk.803	query_1	TRUE	0.004615	297	751	28	0.0372836	0.0942761	GO:0031625	GO:MF	ubiquitin protein ligase binding	20195	4176	Leuk
Leuk.804	query_1	TRUE	0.0059855	369	751	32	0.0426099	0.0867209	GO:0030674	GO:MF	protein-macromolecule adaptor activity	20195	4017	Leuk
Leuk.805	query_1	TRUE	0.00870011	50	751	10	0.0133156	0.2	GO:0008009	GO:MF	chemokine activity	20195	1522	Leuk
Leuk.806	query_1	TRUE	0.013775	315	751	28	0.0372836	0.0888889	GO:0044389	GO:MF	ubiquitin-like protein ligase binding	20195	6044	Leuk
Leuk.807	query_1	TRUE	0.0155408	234	751	23	0.0306258	0.0982906	GO:0022853	GO:MF	active monoatomic ion transmembrane transporter activity	20195	3816	Leuk
Leuk.808	query_1	TRUE	0.0155412	707	751	49	0.0652463	0.0693069	GO:0017111	GO:MF	ribonucleoside triphosphate phosphatase activity	20195	3167	Leuk
Leuk.809	query_1	TRUE	0.0175162	25	751	7	0.00932091	0.28	GO:0042625	GO:MF	ATPase-coupled ion transmembrane transporter activity	20195	5670	Leuk
Leuk.810	query_1	TRUE	0.0175162	25	751	7	0.00932091	0.28	GO:0044769	GO:MF	ATPase activity, coupled to transmembrane movement of ions, rotational mechanism	20195	6094	Leuk
Leuk.811	query_1	TRUE	0.0175162	25	751	7	0.00932091	0.28	GO:0046961	GO:MF	proton-transporting ATPase activity, rotational mechanism	20195	6307	Leuk
Leuk.812	query_1	TRUE	0.020947	55	751	10	0.0133156	0.181818	GO:0019829	GO:MF	ATPase-coupled monoatomic cation transmembrane transporter activity	20195	3734	Leuk
Leuk.813	query_1	TRUE	0.0293999	277	751	25	0.0332889	0.0902527	GO:0035091	GO:MF	phosphatidylinositol binding	20195	5305	Leuk
Leuk.814	query_1	TRUE	0.0306161	12	751	5	0.00665779	0.416667	GO:0035325	GO:MF	Toll-like receptor binding	20195	5334	Leuk
Leuk.815	query_1	TRUE	0.0350081	710	751	48	0.0639148	0.0676056	GO:0042803	GO:MF	protein homodimerization activity	20195	5684	Leuk
Leuk.816	query_1	TRUE	0.0350884	3	751	3	0.00399467	1	GO:0019770	GO:MF	IgG receptor activity	20195	3704	Leuk
Leuk.817	query_1	TRUE	0.0391427	28	751	7	0.00932091	0.25	GO:0009678	GO:MF	pyrophosphate hydrolysis-driven proton transmembrane transporter activity	20195	2157	Leuk
Leuk.818	query_1	TRUE	0.0415775	7	751	4	0.00532623	0.571429	GO:0019763	GO:MF	immunoglobulin receptor activity	20195	3699	Leuk
Leuk.819	query_1	TRUE	0.042523	84	751	12	0.0159787	0.142857	GO:0001540	GO:MF	amyloid-beta binding	20195	195	Leuk
Leuk.820	query_1	TRUE	1.53646e-14	630	244	82	0.336066	0.130159	HP:0032251	HP	Abnormal immune system morphology	4851	12269	Leuk
Leuk.821	query_1	TRUE	6.5906e-14	605	244	79	0.32377	0.130579	HP:0010987	HP	Abnormal cellular immune system morphology	4851	7412	Leuk
Leuk.822	query_1	TRUE	6.5906e-14	605	244	79	0.32377	0.130579	HP:0001881	HP	Abnormal leukocyte morphology	4851	1365	Leuk
Leuk.823	query_1	TRUE	1.26015e-10	222	244	41	0.168033	0.184685	HP:0002733	HP	Abnormal lymph node morphology	4851	1987	Leuk
Leuk.824	query_1	TRUE	2.87384e-10	36	244	17	0.0696721	0.472222	HP:0004311	HP	Abnormal macrophage morphology	4851	3011	Leuk
Leuk.825	query_1	TRUE	1.90753e-09	515	244	64	0.262295	0.124272	HP:0011122	HP	Abnormality of skin physiology	4851	7543	Leuk
Leuk.826	query_1	TRUE	7.67934e-09	452	244	58	0.237705	0.128319	HP:0001744	HP	Splenomegaly	4851	1273	Leuk
Leuk.827	query_1	TRUE	1.61085e-08	447	244	57	0.233607	0.127517	HP:0011123	HP	Inflammatory abnormality of the skin	4851	7544	Leuk
Leuk.828	query_1	TRUE	4.27621e-08	209	244	36	0.147541	0.172249	HP:0002716	HP	Lymphadenopathy	4851	1971	Leuk
Leuk.829	query_1	TRUE	6.81426e-08	713	244	75	0.307377	0.105189	HP:0100763	HP	Abnormality of the lymphatic system	4851	15742	Leuk
Leuk.830	query_1	TRUE	7.89694e-08	375	244	50	0.204918	0.133333	HP:0001945	HP	Fever	4851	1415	Leuk
Leuk.831	query_1	TRUE	9.39243e-08	135	244	28	0.114754	0.207407	HP:0000988	HP	Skin rash	4851	772	Leuk
Leuk.832	query_1	TRUE	1.50759e-07	218	244	36	0.147541	0.165138	HP:0004332	HP	Abnormal lymphocyte morphology	4851	3028	Leuk
Leuk.833	query_1	TRUE	2.20099e-07	544	244	62	0.254098	0.113971	HP:0011276	HP	Vascular skin abnormality	4851	7691	Leuk
Leuk.834	query_1	TRUE	3.28405e-07	563	244	63	0.258197	0.111901	HP:0011017	HP	Abnormal cellular physiology	4851	7440	Leuk
Leuk.835	query_1	TRUE	5.21505e-07	758	244	76	0.311475	0.100264	HP:0001438	HP	Abnormal abdomen morphology	4851	1076	Leuk
Leuk.836	query_1	TRUE	5.37818e-07	108	244	24	0.0983607	0.222222	HP:0032158	HP	Unusual infection by anatomical site	4851	12180	Leuk
Leuk.837	query_1	TRUE	7.05949e-07	703	244	72	0.295082	0.102418	HP:0003271	HP	Visceromegaly	4851	2366	Leuk
Leuk.838	query_1	TRUE	1.42317e-06	104	244	23	0.0942623	0.221154	HP:0011450	HP	Unusual CNS infection	4851	7860	Leuk
Leuk.839	query_1	TRUE	1.64629e-06	501	244	57	0.233607	0.113772	HP:0004370	HP	Abnormality of temperature regulation	4851	3060	Leuk
Leuk.840	query_1	TRUE	2.1701e-06	437	244	52	0.213115	0.118993	HP:0011893	HP	Abnormal leukocyte count	4851	8296	Leuk
Leuk.841	query_1	TRUE	2.43773e-06	10	244	8	0.0327869	0.8	HP:0002955	HP	Granulomatosis	4851	2143	Leuk
Leuk.842	query_1	TRUE	2.95365e-06	593	244	63	0.258197	0.106239	HP:0025354	HP	Abnormal cellular phenotype	4851	9793	Leuk
Leuk.843	query_1	TRUE	4.26509e-06	200	244	32	0.131148	0.16	HP:0040088	HP	Abnormal lymphocyte count	4851	14571	Leuk
Leuk.844	query_1	TRUE	4.41689e-06	119	244	24	0.0983607	0.201681	HP:0000979	HP	Purpura	4851	768	Leuk
Leuk.845	query_1	TRUE	4.80548e-06	28	244	12	0.0491803	0.428571	HP:0100721	HP	Mediastinal lymphadenopathy	4851	15704	Leuk
Leuk.846	query_1	TRUE	7.43184e-06	592	244	62	0.254098	0.10473	HP:0001743	HP	Abnormality of the spleen	4851	1272	Leuk
Leuk.847	query_1	TRUE	8.34295e-06	565	244	60	0.245902	0.106195	HP:0025408	HP	Abnormal spleen morphology	4851	9843	Leuk
Leuk.848	query_1	TRUE	2.42953e-05	285	244	38	0.155738	0.133333	HP:0005368	HP	Abnormality of humoral immunity	4851	3650	Leuk
Leuk.849	query_1	TRUE	3.04796e-05	45	244	14	0.057377	0.311111	HP:0045026	HP	Abnormal mediastinum morphology	4851	14961	Leuk
Leuk.850	query_1	TRUE	3.28466e-05	131	244	24	0.0983607	0.183206	HP:0200042	HP	Skin ulcer	4851	15959	Leuk
Leuk.851	query_1	TRUE	3.9047e-05	39	244	13	0.0532787	0.333333	HP:0006510	HP	Chronic pulmonary obstruction	4851	4260	Leuk
Leuk.852	query_1	TRUE	3.94652e-05	53	244	15	0.0614754	0.283019	HP:0045027	HP	Abnormality of the thoracic cavity	4851	14962	Leuk
Leuk.853	query_1	TRUE	4.45317e-05	69	244	17	0.0696721	0.246377	HP:0002633	HP	Vasculitis	4851	1907	Leuk
Leuk.854	query_1	TRUE	4.50397e-05	994	244	86	0.352459	0.0865191	HP:0011354	HP	Generalized abnormality of skin	4851	7767	Leuk
Leuk.855	query_1	TRUE	4.90674e-05	17	244	9	0.0368852	0.529412	HP:0011002	HP	Osteopetrosis	4851	7427	Leuk
Leuk.856	query_1	TRUE	5.98279e-05	282	244	37	0.151639	0.131206	HP:0033796	HP	Abnormal leukocyte physiology	4851	13784	Leuk
Leuk.857	query_1	TRUE	5.98279e-05	282	244	37	0.151639	0.131206	HP:0031409	HP	Abnormal lymphocyte physiology	4851	11470	Leuk
Leuk.858	query_1	TRUE	8.30909e-05	158	244	26	0.106557	0.164557	HP:0001433	HP	Hepatosplenomegaly	4851	1072	Leuk
Leuk.859	query_1	TRUE	8.77782e-05	430	244	48	0.196721	0.111628	HP:0001872	HP	Abnormality of thrombocytes	4851	1356	Leuk
Leuk.860	query_1	TRUE	0.000110812	996	244	85	0.348361	0.0853414	HP:0032101	HP	Unusual infection	4851	12126	Leuk
Leuk.861	query_1	TRUE	0.000126385	253	244	34	0.139344	0.134387	HP:0005372	HP	Abnormality of B cell physiology	4851	3652	Leuk
Leuk.862	query_1	TRUE	0.000128913	607	244	60	0.245902	0.0988468	HP:0002240	HP	Hepatomegaly	4851	1652	Leuk
Leuk.863	query_1	TRUE	0.000165127	7	244	6	0.0245902	0.857143	HP:0003203	HP	Impaired oxidative burst	4851	2311	Leuk
Leuk.864	query_1	TRUE	0.000254611	77	244	17	0.0696721	0.220779	HP:0001287	HP	Meningitis	4851	979	Leuk
Leuk.865	query_1	TRUE	0.000375425	252	244	33	0.135246	0.130952	HP:0010701	HP	Abnormal immunoglobulin level	4851	7142	Leuk
Leuk.866	query_1	TRUE	0.000768979	235	244	31	0.127049	0.131915	HP:0001933	HP	Subcutaneous hemorrhage	4851	1406	Leuk
Leuk.867	query_1	TRUE	0.000863595	352	244	40	0.163934	0.113636	HP:0010974	HP	Abnormal myeloid leukocyte morphology	4851	7401	Leuk
Leuk.868	query_1	TRUE	0.000940451	201	244	28	0.114754	0.139303	HP:0002960	HP	Autoimmunity	4851	2146	Leuk
Leuk.869	query_1	TRUE	0.000957493	35	244	11	0.045082	0.314286	HP:0002725	HP	Systemic lupus erythematosus	4851	1980	Leuk
Leuk.870	query_1	TRUE	0.00101195	395	244	43	0.17623	0.108861	HP:0011873	HP	Abnormal platelet count	4851	8276	Leuk
Leuk.871	query_1	TRUE	0.0013019	498	244	50	0.204918	0.100402	HP:0001892	HP	Abnormal bleeding	4851	1375	Leuk
Leuk.872	query_1	TRUE	0.00153818	401	244	43	0.17623	0.107232	HP:0011875	HP	Abnormal platelet morphology	4851	8278	Leuk
Leuk.873	query_1	TRUE	0.00159715	13	244	7	0.0286885	0.538462	HP:0000576	HP	Centrocecal scotoma	4851	445	Leuk
Leuk.874	query_1	TRUE	0.00181835	9	244	6	0.0245902	0.666667	HP:0005224	HP	Rectal abscess	4851	3543	Leuk
Leuk.875	query_1	TRUE	0.0022958	186	244	26	0.106557	0.139785	HP:0004313	HP	Decreased circulating antibody level	4851	3013	Leuk
Leuk.876	query_1	TRUE	0.002451	339	244	38	0.155738	0.112094	HP:0011830	HP	Abnormal oral mucosa morphology	4851	8235	Leuk
Leuk.877	query_1	TRUE	0.00305385	177	244	25	0.102459	0.141243	HP:0000726	HP	Dementia	4851	565	Leuk
Leuk.878	query_1	TRUE	0.00305799	14	244	7	0.0286885	0.5	HP:0003651	HP	Foam cells	4851	2601	Leuk
Leuk.879	query_1	TRUE	0.00324996	166	244	24	0.0983607	0.144578	HP:0001888	HP	Lymphopenia	4851	1371	Leuk
Leuk.880	query_1	TRUE	0.00339526	178	244	25	0.102459	0.140449	HP:0000095	HP	Abnormal renal glomerulus morphology	4851	85	Leuk
Leuk.881	query_1	TRUE	0.00377139	179	244	25	0.102459	0.139665	HP:0031263	HP	Abnormal renal corpuscle morphology	4851	11330	Leuk
Leuk.882	query_1	TRUE	0.00418539	180	244	25	0.102459	0.138889	HP:0002788	HP	Recurrent upper respiratory tract infections	4851	2020	Leuk
Leuk.883	query_1	TRUE	0.00426349	157	244	23	0.0942623	0.146497	HP:0000246	HP	Sinusitis	4851	208	Leuk
Leuk.884	query_1	TRUE	0.00435489	10	244	6	0.0245902	0.6	HP:0001112	HP	Leber optic atrophy	4851	872	Leuk
Leuk.885	query_1	TRUE	0.00435489	10	244	6	0.0245902	0.6	HP:0011993	HP	Impaired neutrophil bactericidal activity	4851	8395	Leuk
Leuk.886	query_1	TRUE	0.00529832	834	244	70	0.286885	0.0839329	HP:0410042	HP	Abnormal liver morphology	4851	16067	Leuk
Leuk.887	query_1	TRUE	0.00676439	209	244	27	0.110656	0.129187	HP:0033151	HP	Abnormal pharynx morphology	4851	13144	Leuk
Leuk.888	query_1	TRUE	0.00821567	370	244	39	0.159836	0.105405	HP:0001873	HP	Thrombocytopenia	4851	1357	Leuk
Leuk.889	query_1	TRUE	0.00934266	16	244	7	0.0286885	0.4375	HP:0002840	HP	Lymphadenitis	4851	2056	Leuk
Leuk.890	query_1	TRUE	0.0100844	4	244	4	0.0163934	1	HP:0002741	HP	Recurrent Serratia marcescens infections	4851	1991	Leuk
Leuk.891	query_1	TRUE	0.0100844	4	244	4	0.0163934	1	HP:0010977	HP	Abnormal phagocytosis	4851	7404	Leuk
Leuk.892	query_1	TRUE	0.0100844	4	244	4	0.0163934	1	HP:0002740	HP	Recurrent E. coli infections	4851	1990	Leuk
Leuk.893	query_1	TRUE	0.0100844	4	244	4	0.0163934	1	HP:0002723	HP	Absence of bactericidal oxidative respiratory burst in phagocytes	4851	1978	Leuk
Leuk.894	query_1	TRUE	0.0103073	177	244	24	0.0983607	0.135593	HP:0000245	HP	Abnormal paranasal sinus morphology	4851	207	Leuk
Leuk.895	query_1	TRUE	0.0110383	52	244	12	0.0491803	0.230769	HP:0000967	HP	Petechiae	4851	756	Leuk
Leuk.896	query_1	TRUE	0.0151431	218	244	27	0.110656	0.123853	HP:0011035	HP	Abnormal renal cortex morphology	4851	7458	Leuk
Leuk.897	query_1	TRUE	0.015206	17	244	7	0.0286885	0.411765	HP:0011990	HP	Abnormality of neutrophil physiology	4851	8392	Leuk
Leuk.898	query_1	TRUE	0.015206	17	244	7	0.0286885	0.411765	HP:0025439	HP	Pharyngitis	4851	9871	Leuk
Leuk.899	query_1	TRUE	0.015206	17	244	7	0.0286885	0.411765	HP:0001427	HP	Mitochondrial inheritance	4851	1069	Leuk
Leuk.900	query_1	TRUE	0.0165811	158	244	22	0.0901639	0.139241	HP:0000964	HP	Eczema	4851	753	Leuk
Leuk.901	query_1	TRUE	0.0175871	12	244	6	0.0245902	0.5	HP:0007768	HP	Central retinal vessel vascular tortuosity	4851	4955	Leuk
Leuk.902	query_1	TRUE	0.0175871	12	244	6	0.0245902	0.5	HP:0000631	HP	Retinal arterial tortuosity	4851	491	Leuk
Leuk.903	query_1	TRUE	0.0175871	12	244	6	0.0245902	0.5	HP:0004356	HP	Abnormality of lysosomal metabolism	4851	3047	Leuk
Leuk.904	query_1	TRUE	0.0180628	929	244	74	0.303279	0.0796555	HP:0002719	HP	Recurrent infections	4851	1974	Leuk
Leuk.905	query_1	TRUE	0.0186812	46	244	11	0.045082	0.23913	HP:0002572	HP	Episodic vomiting	4851	1859	Leuk
Leuk.906	query_1	TRUE	0.0188752	38	244	10	0.0409836	0.263158	HP:0001701	HP	Pericarditis	4851	1242	Leuk
Leuk.907	query_1	TRUE	0.0195783	592	244	53	0.217213	0.089527	HP:0001903	HP	Anemia	4851	1385	Leuk
Leuk.908	query_1	TRUE	0.0197529	196	244	25	0.102459	0.127551	HP:0001739	HP	Abnormal nasopharynx morphology	4851	1269	Leuk
Leuk.909	query_1	TRUE	0.0233196	47	244	11	0.045082	0.234043	HP:0000751	HP	Personality changes	4851	587	Leuk
Leuk.910	query_1	TRUE	0.0246578	8	244	5	0.0204918	0.625	HP:0007417	HP	Discoid lupus rash	4851	4747	Leuk
Leuk.911	query_1	TRUE	0.0256336	95	244	16	0.0655738	0.168421	HP:0001269	HP	Hemiparesis	4851	966	Leuk
Leuk.912	query_1	TRUE	0.029004	66	244	13	0.0532787	0.19697	HP:0025615	HP	Abscess	4851	10032	Leuk
Leuk.913	query_1	TRUE	0.0382269	33	244	9	0.0368852	0.272727	HP:0000230	HP	Gingivitis	4851	194	Leuk
Leuk.914	query_1	TRUE	0.0417873	26	244	8	0.0327869	0.307692	HP:0007763	HP	Retinal telangiectasia	4851	4952	Leuk
Leuk.915	query_1	TRUE	0.0417873	26	244	8	0.0327869	0.307692	HP:0001045	HP	Vitiligo	4851	817	Leuk
Leuk.916	query_1	TRUE	0.0436929	59	244	12	0.0491803	0.20339	HP:0002754	HP	Osteomyelitis	4851	2003	Leuk
Leuk.917	query_1	TRUE	0.0478546	232	244	27	0.110656	0.116379	HP:0000600	HP	Abnormality of the pharynx	4851	465	Leuk
Leuk.918	query_1	TRUE	0.0484246	5	244	4	0.0163934	0.8	HP:0003206	HP	Decreased activity of NADPH oxidase	4851	2314	Leuk
Leuk.919	query_1	TRUE	0.0484246	5	244	4	0.0163934	0.8	HP:0004333	HP	Bone-marrow foam cells	4851	3029	Leuk
Leuk.920	query_1	TRUE	0.0484246	5	244	4	0.0163934	0.8	HP:0004358	HP	Abnormality of superoxide metabolism	4851	3049	Leuk
Leuk.921	query_1	TRUE	0.0491489	42	244	10	0.0409836	0.238095	HP:0002135	HP	Basal ganglia calcification	4851	1569	Leuk
Leuk.922	query_1	TRUE	0.0491489	42	244	10	0.0409836	0.238095	HP:0000622	HP	Blurred vision	4851	485	Leuk
Leuk.923	query_1	TRUE	1.20007e-18	833	582	112	0.19244	0.134454	HPA:0471442	HPA	skin 2; fibrohistiocytic cells[???Medium]	11006	705	Leuk
Leuk.924	query_1	TRUE	1.62988e-17	885	582	114	0.195876	0.128814	HPA:0461441	HPA	skin 1; fibrohistiocytic cells[???Low]	11006	652	Leuk
Leuk.925	query_1	TRUE	1.01034e-15	699	582	95	0.16323	0.135908	HPA:0461442	HPA	skin 1; fibrohistiocytic cells[???Medium]	11006	653	Leuk
Leuk.926	query_1	TRUE	5.59714e-15	802	582	102	0.175258	0.127182	HPA:0471471	HPA	skin 2; lymphocytes[???Low]	11006	713	Leuk
Leuk.927	query_1	TRUE	4.35335e-14	336	582	59	0.101375	0.175595	HPA:0030441	HPA	appendix; non-germinal center cells[???Low]	11006	47	Leuk
Leuk.928	query_1	TRUE	1.708e-13	408	582	65	0.111684	0.159314	HPA:0461443	HPA	skin 1; fibrohistiocytic cells[High]	11006	654	Leuk
Leuk.929	query_1	TRUE	1.83592e-13	398	582	64	0.109966	0.160804	HPA:0401332	HPA	rectum; mucosal lymphoid cells[???Medium]	11006	569	Leuk
Leuk.930	query_1	TRUE	1.05549e-12	467	582	69	0.118557	0.147752	HPA:0471443	HPA	skin 2; fibrohistiocytic cells[High]	11006	706	Leuk
Leuk.931	query_1	TRUE	1.74161e-12	263	582	49	0.0841924	0.186312	HPA:0030442	HPA	appendix; non-germinal center cells[???Medium]	11006	48	Leuk
Leuk.932	query_1	TRUE	1.85587e-12	647	582	84	0.14433	0.12983	HPA:0471472	HPA	skin 2; lymphocytes[???Medium]	11006	714	Leuk
Leuk.933	query_1	TRUE	2.64181e-12	544	582	75	0.128866	0.137868	HPA:0401331	HPA	rectum; mucosal lymphoid cells[???Low]	11006	568	Leuk
Leuk.934	query_1	TRUE	7.40642e-12	508	582	71	0.121993	0.139764	HPA:0131331	HPA	colon; mucosal lymphoid cells[???Low]	11006	237	Leuk
Leuk.935	query_1	TRUE	2.98675e-11	365	582	57	0.0979381	0.156164	HPA:0131332	HPA	colon; mucosal lymphoid cells[???Medium]	11006	238	Leuk
Leuk.936	query_1	TRUE	6.51562e-11	816	582	94	0.161512	0.115196	HPA:0530713	HPA	spleen; cells in red pulp[High]	11006	778	Leuk
Leuk.937	query_1	TRUE	4.09797e-10	789	582	90	0.154639	0.114068	HPA:0471461	HPA	skin 2; langerhans cells[???Low]	11006	710	Leuk
Leuk.938	query_1	TRUE	3.97914e-09	456	582	61	0.104811	0.133772	HPA:0471473	HPA	skin 2; lymphocytes[High]	11006	715	Leuk
Leuk.939	query_1	TRUE	6.38533e-09	155	582	32	0.0549828	0.206452	HPA:0131333	HPA	colon; mucosal lymphoid cells[High]	11006	239	Leuk
Leuk.940	query_1	TRUE	7.46866e-09	712	582	81	0.139175	0.113764	HPA:0461471	HPA	skin 1; lymphocytes[???Low]	11006	664	Leuk
Leuk.941	query_1	TRUE	1.03628e-08	176	582	34	0.0584192	0.193182	HPA:0401333	HPA	rectum; mucosal lymphoid cells[High]	11006	570	Leuk
Leuk.942	query_1	TRUE	2.17542e-08	662	582	76	0.130584	0.114804	HPA:0471462	HPA	skin 2; langerhans cells[???Medium]	11006	711	Leuk
Leuk.943	query_1	TRUE	4.27793e-08	287	582	44	0.0756014	0.15331	HPA:0030431	HPA	appendix; germinal center cells[???Low]	11006	35	Leuk
Leuk.944	query_1	TRUE	2.56059e-07	888	582	90	0.154639	0.101351	HPA:0470201	HPA	skin 2; endothelial cells[???Low]	11006	695	Leuk
Leuk.945	query_1	TRUE	4.21087e-07	181	582	32	0.0549828	0.176796	HPA:0091003	HPA	cerebellum; molecular layer cells - cytoplasm/membrane[High]	11006	151	Leuk
Leuk.946	query_1	TRUE	5.61668e-07	846	582	86	0.147766	0.101655	HPA:0530723	HPA	spleen; cells in white pulp[High]	11006	781	Leuk
Leuk.947	query_1	TRUE	8.43363e-07	716	582	76	0.130584	0.106145	HPA:0461461	HPA	skin 1; langerhans cells[???Low]	11006	661	Leuk
Leuk.948	query_1	TRUE	8.50931e-07	227	582	36	0.0618557	0.15859	HPA:0030432	HPA	appendix; germinal center cells[???Medium]	11006	36	Leuk
Leuk.949	query_1	TRUE	1.34188e-06	105	582	23	0.0395189	0.219048	HPA:0030443	HPA	appendix; non-germinal center cells[High]	11006	49	Leuk
Leuk.950	query_1	TRUE	4.8045e-06	130	582	25	0.0429553	0.192308	HPA:0090973	HPA	cerebellum; granular cells - cytoplasm/membrane[High]	11006	142	Leuk
Leuk.951	query_1	TRUE	8.26753e-06	578	582	63	0.108247	0.108997	HPA:0461462	HPA	skin 1; langerhans cells[???Medium]	11006	662	Leuk
Leuk.952	query_1	TRUE	9.63886e-06	841	582	82	0.140893	0.097503	HPA:0460201	HPA	skin 1; endothelial cells[???Low]	11006	643	Leuk
Leuk.953	query_1	TRUE	9.92197e-06	26	582	11	0.0189003	0.423077	HPA:0640412	HPA	endometrium; macrophages[???Medium]	11006	292	Leuk
Leuk.954	query_1	TRUE	9.92197e-06	26	582	11	0.0189003	0.423077	HPA:0640411	HPA	endometrium; macrophages[???Low]	11006	291	Leuk
Leuk.955	query_1	TRUE	2.40359e-05	945	582	88	0.151203	0.0931217	HPA:0310433	HPA	lymph node; germinal center cells[High]	11006	462	Leuk
Leuk.956	query_1	TRUE	3.52004e-05	574	582	61	0.104811	0.106272	HPA:0461472	HPA	skin 1; lymphocytes[???Medium]	11006	665	Leuk
Leuk.957	query_1	TRUE	8.00352e-05	305	582	39	0.0670103	0.127869	HPA:0091002	HPA	cerebellum; molecular layer cells - cytoplasm/membrane[???Medium]	11006	150	Leuk
Leuk.958	query_1	TRUE	9.74905e-05	20	582	9	0.0154639	0.45	HPA:0640413	HPA	endometrium; macrophages[High]	11006	293	Leuk
Leuk.959	query_1	TRUE	0.000177774	339	582	41	0.0704467	0.120944	HPA:0091001	HPA	cerebellum; molecular layer cells - cytoplasm/membrane[???Low]	11006	149	Leuk
Leuk.960	query_1	TRUE	0.000215548	963	582	86	0.147766	0.0893043	HPA:0471391	HPA	skin 2; cells in basal layer[???Low]	11006	680	Leuk
Leuk.961	query_1	TRUE	0.000389001	92	582	18	0.0309278	0.195652	HPA:0030433	HPA	appendix; germinal center cells[High]	11006	37	Leuk
Leuk.962	query_1	TRUE	0.00106919	881	582	78	0.134021	0.0885358	HPA:0461391	HPA	skin 1; cells in basal layer[???Low]	11006	628	Leuk
Leuk.963	query_1	TRUE	0.0014448	231	582	30	0.0515464	0.12987	HPA:0090972	HPA	cerebellum; granular cells - cytoplasm/membrane[???Medium]	11006	141	Leuk
Leuk.964	query_1	TRUE	0.00147604	394	582	43	0.0738832	0.109137	HPA:0461473	HPA	skin 1; lymphocytes[High]	11006	666	Leuk
Leuk.965	query_1	TRUE	0.00218591	297	582	35	0.0601375	0.117845	HPA:0090971	HPA	cerebellum; granular cells - cytoplasm/membrane[???Low]	11006	140	Leuk
Leuk.966	query_1	TRUE	0.00249621	637	582	60	0.103093	0.0941915	HPA:0470202	HPA	skin 2; endothelial cells[???Medium]	11006	696	Leuk
Leuk.967	query_1	TRUE	0.00254506	724	582	66	0.113402	0.0911602	HPA:0470671	HPA	skin 2; melanocytes[???Low]	11006	716	Leuk
Leuk.968	query_1	TRUE	0.00516794	120	582	19	0.032646	0.158333	HPA:0091073	HPA	cerebellum; white matter cells - cytoplasm/membrane[High]	11006	178	Leuk
Leuk.969	query_1	TRUE	0.00615935	143	582	21	0.0360825	0.146853	HPA:0271152	HPA	kidney; proximal tubules (microvilli)[???Medium]	11006	427	Leuk
Leuk.970	query_1	TRUE	0.00795612	381	582	40	0.0687285	0.104987	HPA:0381202	HPA	placenta; hofbauer cells[???Medium]	11006	528	Leuk
Leuk.971	query_1	TRUE	0.00912998	266	582	31	0.0532646	0.116541	HPA:0471463	HPA	skin 2; langerhans cells[High]	11006	712	Leuk
Leuk.972	query_1	TRUE	0.0141563	151	582	21	0.0360825	0.139073	HPA:0271151	HPA	kidney; proximal tubules (microvilli)[???Low]	11006	426	Leuk
Leuk.973	query_1	TRUE	0.0177976	436	582	43	0.0738832	0.0986239	HPA:0381201	HPA	placenta; hofbauer cells[???Low]	11006	527	Leuk
Leuk.974	query_1	TRUE	0.0395871	640	582	56	0.0962199	0.0875	HPA:0470672	HPA	skin 2; melanocytes[???Medium]	11006	717	Leuk
Leuk.975	query_1	TRUE	5.01589e-22	147	453	47	0.103753	0.319728	KEGG:04145	KEGG	Phagosome	8161	276	Leuk
Leuk.976	query_1	TRUE	1.21149e-18	88	453	34	0.0750552	0.386364	KEGG:05323	KEGG	Rheumatoid arthritis	8161	478	Leuk
Leuk.977	query_1	TRUE	1.9058e-18	175	453	47	0.103753	0.268571	KEGG:05152	KEGG	Tuberculosis	8161	433	Leuk
Leuk.978	query_1	TRUE	2.35592e-16	72	453	29	0.0640177	0.402778	KEGG:05140	KEGG	Leishmaniasis	8161	426	Leuk
Leuk.979	query_1	TRUE	1.41424e-12	102	453	30	0.0662252	0.294118	KEGG:04064	KEGG	NF-kappa B signaling pathway	8161	251	Leuk
Leuk.980	query_1	TRUE	1.84188e-12	132	453	34	0.0750552	0.257576	KEGG:04142	KEGG	Lysosome	8161	274	Leuk
Leuk.981	query_1	TRUE	3.68401e-11	214	453	42	0.0927152	0.196262	KEGG:05417	KEGG	Lipid and atherosclerosis	8161	487	Leuk
[truncated: 897 more rows]

## Sheet: 3.Low_L96.specific.markers
	p_val	avg_log2FC	pct.1	pct.2	p_val_adj	cluster	gene	gene_description
1	0	1.43045	0.967	0.267	0	L96-1	IGF2	insulin like growth factor 2
2	0	1.40311	1	0.951	0	L96-1	CNMD	chondromodulin
3	0	1.3368	0.999	0.924	0	L96-1	IL17B	interleukin 17B
4	0	1.28152	1	0.996	0	L96-1	HAPLN1	hyaluronan and proteoglycan link protein 1
5	0	1.25651	0.988	0.666	0	L96-1	EPYC	epiphycan
6	0	1.2308	0.993	0.749	0	L96-1	S100A1	S100 calcium binding protein A1
7	0	1.19684	0.999	0.929	0	L96-1	FGFBP2	fibroblast growth factor binding protein 2
8	0	1.12411	0.999	0.796	0	L96-1	PPIA	peptidylprolyl isomerase A
9	0	1.1144	1	0.938	0	L96-1	COL9A3	collagen type IX alpha 3 chain
10	0	1.09403	0.725	0.284	0	L96-1	MATN1	matrilin 1
11	0	1.05616	0.996	0.681	0	L96-1	S100B	S100 calcium binding protein B
12	0	1.01684	0.991	0.624	0	L96-1	PDPN	podoplanin
13	0	0.86994	0.739	0.255	0	L96-1	CLEC3A	C-type lectin domain family 3 member A
14	0	0.85905	0.868	0.325	0	L96-1	SMIM5	small integral membrane protein 5
15	0	0.852432	0.999	0.854	0	L96-1	RBP4	retinol binding protein 4
16	0	0.845063	0.928	0.292	0	L96-1	CHADL	chondroadherin like
17	0	0.841163	1	0.989	0	L96-1	SCRG1	stimulator of chondrogenesis 1
18	0	0.825533	0.972	0.444	0	L96-1	LDHB	lactate dehydrogenase B
19	0	0.824987	0.942	0.41	0	L96-1	SERPINA5	serpin family A member 5
20	0	0.754702	0.976	0.565	0	L96-1	PGK1	phosphoglycerate kinase 1
21	0	0.751427	0.996	0.705	0	L96-1	TPI1	triosephosphate isomerase 1
22	0	0.744037	0.952	0.399	0	L96-1	CDK2AP1	cyclin dependent kinase 2 associated protein 1
23	0	0.739316	0.98	0.507	0	L96-1	KDELR1	KDEL endoplasmic reticulum protein retention receptor 1
24	0	0.733535	0.992	0.601	0	L96-1	PRDX4	peroxiredoxin 4
25	0	0.714777	0.997	0.788	0	L96-1	PPIB	peptidylprolyl isomerase B
26	0	0.71337	0.995	0.6	0	L96-1	PPDPF	pancreatic progenitor cell differentiation and proliferation factor
27	0	0.705712	0.715	0.259	0	L96-1	SPON2	spondin 2
28	0	0.680881	0.944	0.36	0	L96-1	PCOLCE2	procollagen C-endopeptidase enhancer 2
29	0	0.678957	1	0.942	0	L96-1	SNORC	secondary ossification center associated regulator of chondrocyte maturation
30	0	0.675023	0.994	0.633	0	L96-1	RCN2	reticulocalbin 2
31	0	0.668781	1	0.988	0	L96-1	RPL7A	ribosomal protein L7a
32	0	0.659719	0.998	0.685	0	L96-1	BTF3	basic transcription factor 3
33	0	0.658088	1	0.856	0	L96-1	SNHG29	small nucleolar RNA host gene 29
34	0	0.657351	0.999	0.872	0	L96-1	COL9A2	collagen type IX alpha 2 chain
35	0	0.652392	0.882	0.389	0	L96-1	TUBB2A	tubulin beta 2A class IIa
36	0	0.63332	0.952	0.434	0	L96-1	TSC22D4	TSC22 domain family member 4
37	0	0.628429	0.912	0.352	0	L96-1	NME4	NME/NM23 nucleoside diphosphate kinase 4
38	0	0.628259	0.999	0.897	0	L96-1	RPL6	ribosomal protein L6
39	0	0.627637	0.85	0.276	0	L96-1	RBPMS	RNA binding protein, mRNA processing factor
40	0	0.626722	0.972	0.534	0	L96-1	S100A13	S100 calcium binding protein A13
41	0	0.625901	0.971	0.472	0	L96-1	BEX3	brain expressed X-linked 3
42	0	0.619655	0.977	0.545	0	L96-1	RPN2	ribophorin II
43	0	0.618965	1	0.968	0	L96-1	RPS4X	ribosomal protein S4 X-linked
44	0	0.617099	0.975	0.503	0	L96-1	METRN	meteorin, glial cell differentiation regulator
45	0	0.614811	0.874	0.259	0	L96-1	ITM2C	integral membrane protein 2C
46	0	0.613473	0.997	0.701	0	L96-1	TMED9	transmembrane p24 trafficking protein 9
47	0	0.612426	0.987	0.537	0	L96-1	SSR2	signal sequence receptor subunit 2
48	0	0.612154	1	0.995	0	L96-1	TPT1	tumor protein, translationally-controlled 1
49	0	0.598174	0.947	0.455	0	L96-1	ZFYVE21	zinc finger FYVE-type containing 21
50	0	0.596773	0.978	0.517	0	L96-1	MIA	MIA SH3 domain containing
51	0	0.596021	1	0.942	0	L96-1	RPL29	ribosomal protein L29
52	0	0.589418	1	0.959	0	L96-1	RPS14	ribosomal protein S14
53	0	0.587094	1	0.913	0	L96-1	RPS3	ribosomal protein S3
54	0	0.53728	0.945	0.438	0	L96-1	NDUFB11	NADH:ubiquinone oxidoreductase subunit B11
55	0	0.535688	0.817	0.237	0	L96-1	NRN1	neuritin 1
56	0	0.520117	0.943	0.447	0	L96-1	MAGED2	MAGE family member D2
57	0	0.505581	0.859	0.331	0	L96-1	TECR	trans-2,3-enoyl-CoA reductase
58	0	0.500158	0.901	0.376	0	L96-1	SOCS2	suppressor of cytokine signaling 2
59	0	0.498402	0.766	0.227	0	L96-1	TPD52L1	TPD52 like 1
60	0	0.496594	0.895	0.386	0	L96-1	NME1	NME/NM23 nucleoside diphosphate kinase 1
61	0	0.493728	0.658	0.163	0	L96-1	SHISA4	shisa family member 4
62	0	0.492264	1	0.981	0	L96-1	RPL15	ribosomal protein L15
63	0	0.487027	0.713	0.208	0	L96-1	SRPX	sushi repeat containing protein X-linked
64	0	0.478475	0.674	0.185	0	L96-1	ERG28	ergosterol biosynthesis 28 homolog
65	0	0.476764	0.628	0.147	0	L96-1	ITM2A	integral membrane protein 2A
66	0	0.475751	1	0.987	0	L96-1	RPS3A	ribosomal protein S3A
67	0	0.46765	0.704	0.183	0	L96-1	IDH2	isocitrate dehydrogenase (NADP(+)) 2
68	0	0.466715	0.831	0.311	0	L96-1	ARL4D	ADP ribosylation factor like GTPase 4D
69	0	0.458124	0.67	0.189	0	L96-1	PLTP	phospholipid transfer protein
70	0	0.451345	0.923	0.405	0	L96-1	RPL22L1	ribosomal protein L22 like 1
71	0	0.447552	0.482	0.106	0	L96-1	PTN	pleiotrophin
72	0	0.442679	0.935	0.423	0	L96-1	NDUFC2	NADH:ubiquinone oxidoreductase subunit C2
73	0	0.437902	0.927	0.405	0	L96-1	PSMB5	proteasome 20S subunit beta 5
74	0	0.437697	0.916	0.396	0	L96-1	SELENOK	selenoprotein K
75	0	0.434547	0.808	0.28	0	L96-1	TXNDC12	thioredoxin domain containing 12
76	0	0.42876	0.873	0.305	0	L96-1	TM2D1	TM2 domain containing 1
77	0	0.419177	0.871	0.364	0	L96-1	COX5A	cytochrome c oxidase subunit 5A
78	0	0.418634	0.844	0.291	0	L96-1	GPRC5C	G protein-coupled receptor class C group 5 member C
79	0	0.411715	0.904	0.372	0	L96-1	IER3IP1	immediate early response 3 interacting protein 1
80	0	0.409962	0.813	0.297	0	L96-1	APEX1	apurinic/apyrimidinic endodeoxyribonuclease 1
81	0	0.408286	0.778	0.252	0	L96-1	IKBIP	IKBKB interacting protein
82	0	0.397245	0.688	0.179	0	L96-1	CRYZ	crystallin zeta
83	0	0.38885	0.889	0.362	0	L96-1	STMP1	short transmembrane mitochondrial protein 1
84	0	0.379452	0.883	0.365	0	L96-1	UQCRFS1	ubiquinol-cytochrome c reductase, Rieske iron-sulfur polypeptide 1
85	0	0.375366	0.812	0.303	0	L96-1	CLPP	caseinolytic mitochondrial matrix peptidase proteolytic subunit
86	0	0.375313	0.868	0.326	0	L96-1	TMED1	transmembrane p24 trafficking protein 1
87	0	0.374927	0.812	0.311	0	L96-1	ARPC1A	actin related protein 2/3 complex subunit 1A
88	0	0.374917	0.872	0.367	0	L96-1	TMED3	transmembrane p24 trafficking protein 3
89	0	0.374772	0.871	0.358	0	L96-1	MDH1	malate dehydrogenase 1
90	0	0.37376	0.763	0.265	0	L96-1	CD320	CD320 molecule
91	0	0.372352	0.85	0.329	0	L96-1	ALG5	ALG5 dolichyl-phosphate beta-glucosyltransferase
92	0	0.372265	0.781	0.251	0	L96-1	TMX1	thioredoxin related transmembrane protein 1
93	0	0.370948	0.85	0.339	0	L96-1	DGUOK	deoxyguanosine kinase
94	0	0.370672	0.709	0.217	0	L96-1	GPX7	glutathione peroxidase 7
95	0	0.369088	0.759	0.243	0	L96-1	TMEM9	transmembrane protein 9
96	0	0.368771	0.478	0.08	0	L96-1	ENHO	energy homeostasis associated
97	0	0.357018	0.401	0.07	0	L96-1	C1QL1	complement C1q like 1
98	0	0.355054	0.76	0.276	0	L96-1	TUSC1	tumor suppressor candidate 1
99	0	0.352191	0.544	0.142	0	L96-1	CIAO2A	cytosolic iron-sulfur assembly component 2A
100	0	0.351027	0.667	0.179	0	L96-1	PON2	paraoxonase 2
101	0	0.34322	0.522	0.119	0	L96-1	CALML4	calmodulin like 4
102	0	0.340506	0.662	0.183	0	L96-1	TSC2	TSC complex subunit 2
103	0	0.336133	0.848	0.332	0	L96-1	MZT2A	mitotic spindle organizing protein 2B
104	0	0.333958	0.579	0.133	0	L96-1	ALDOC	aldolase, fructose-bisphosphate C
105	0	0.331506	0.735	0.242	0	L96-1	NDUFB6	NADH:ubiquinone oxidoreductase subunit B6
106	0	0.330064	0.625	0.192	0	L96-1	CDKN2C	cyclin dependent kinase inhibitor 2C
107	0	0.328435	0.622	0.151	0	L96-1	RTKN	rhotekin
108	0	0.325451	0.788	0.303	0	L96-1	YIPF2	Yip1 domain family member 2
109	0	0.32388	0.832	0.33	0	L96-1	PRMT1	protein arginine methyltransferase 1
110	0	0.321917	0.691	0.237	0	L96-1	MRPL17	mitochondrial ribosomal protein L17
111	0	0.32175	0.791	0.289	0	L96-1	ACP1	acid phosphatase 1
112	0	0.319815	0.771	0.249	0	L96-1	NDUFA7	NADH:ubiquinone oxidoreductase subunit A7
113	0	0.319486	0.399	0.062	0	L96-1	LIX1	limb and CNS expressed 1
114	0	0.315447	0.525	0.123	0	L96-1	MYL3	myosin light chain 3
115	0	0.312496	0.447	0.072	0	L96-1	CMTM5	CKLF like MARVEL transmembrane domain containing 5
116	0	0.310837	0.709	0.236	0	L96-1	OSBPL1A	oxysterol binding protein like 1A
117	0	0.310523	0.551	0.142	0	L96-1	TSPAN6	tetraspanin 6
118	0	0.309828	0.719	0.244	0	L96-1	AKR7A2	aldo-keto reductase family 7 member A2
119	0	0.306879	0.712	0.231	0	L96-1	EBPL	EBP like
120	0	0.305193	0.638	0.192	0	L96-1	GSTM3	glutathione S-transferase mu 3
121	0	0.299441	0.678	0.212	0	L96-1	TMEM101	transmembrane protein 101
122	0	0.297321	0.587	0.167	0	L96-1	RAMP1	receptor activity modifying protein 1
123	0	0.297149	0.401	0.064	0	L96-1	FOLR1	folate receptor alpha
124	0	0.297112	0.62	0.184	0	L96-1	HYAL2	hyaluronidase 2
125	0	0.295991	0.806	0.303	0	L96-1	SDF2	stromal cell derived factor 2
126	0	0.293138	0.39	0.065	0	L96-1	PPP1R1B	protein phosphatase 1 regulatory inhibitor subunit 1B
127	0	0.290926	0.548	0.146	0	L96-1	GET1	guided entry of tail-anchored proteins factor 1
128	0	0.288103	0.695	0.235	0	L96-1	CCNB1IP1	cyclin B1 interacting protein 1
129	0	0.287911	0.763	0.263	0	L96-1	SSBP4	single stranded DNA binding protein 4
130	0	0.28562	0.751	0.259	0	L96-1	TXNDC15	thioredoxin domain containing 15
131	0	0.281405	0.727	0.247	0	L96-1	AP1S1	adaptor related protein complex 1 subunit sigma 1
132	0	0.281303	0.769	0.281	0	L96-1	C1D	C1D nuclear receptor corepressor
133	0	0.279723	0.767	0.277	0	L96-1	SPTSSA	serine palmitoyltransferase small subunit A
134	0	0.277932	0.785	0.288	0	L96-1	NDN	necdin, MAGE family member
135	0	0.267818	0.537	0.138	0	L96-1	PPIF	peptidylprolyl isomerase F
136	0	0.253468	0.494	0.125	0	L96-1	MAGEH1	MAGE family member H1
137	7.69054e-308	0.593403	0.986	0.561	1.76144e-303	L96-1	UQCRH	ubiquinol-cytochrome c reductase hinge protein
138	2.18832e-307	0.406617	0.821	0.318	5.01214e-303	L96-1	FHL1	four and a half LIM domains 1
139	6.99095e-307	0.278986	0.719	0.254	1.60121e-302	L96-1	FKBP3	FKBP prolyl isomerase 3
140	2.52475e-305	0.272436	0.745	0.271	5.78268e-301	L96-1	UBAC1	UBA domain containing 1
141	5.01325e-305	0.250286	0.599	0.183	1.14824e-300	L96-1	GALK1	galactokinase 1
142	1.07857e-304	0.435929	0.951	0.453	2.47035e-300	L96-1	DDOST	dolichyl-diphosphooligosaccharide--protein glycosyltransferase non-catalytic subunit
143	1.92294e-303	0.498856	1	0.89	4.40431e-299	L96-1	NPM1	nucleophosmin 1
144	6.99525e-302	0.272107	0.808	0.312	1.60219e-297	L96-1	MALSU1	mitochondrial assembly of ribosomal large subunit 1
145	4.52139e-301	0.308726	0.591	0.182	1.03558e-296	L96-1	DOK1	docking protein 1
146	5.18815e-301	0.653333	0.964	0.495	1.18829e-296	L96-1	MRPS6	mitochondrial ribosomal protein S6
147	2.02584e-299	0.518311	0.926	0.418	4.63997e-295	L96-1	PCSK1N	proprotein convertase subtilisin/kexin type 1 inhibitor
148	2.31323e-299	0.505983	0.927	0.4	5.29823e-295	L96-1	SPINT2	serine peptidase inhibitor, Kunitz type 2
149	1.51569e-297	0.430672	0.924	0.413	3.47153e-293	L96-1	C1orf21	chromosome 1 open reading frame 21
150	2.87078e-297	0.50629	1	0.918	6.57523e-293	L96-1	RPL14	ribosomal protein L14
151	1.53484e-295	0.269354	0.761	0.287	3.5154e-291	L96-1	TYW3	tRNA-yW synthesizing protein 3 homolog
152	1.02217e-294	0.275472	0.696	0.247	2.34117e-290	L96-1	TMEM45A	transmembrane protein 45A
153	9.33797e-293	0.280749	0.533	0.152	2.13877e-288	L96-1	MDFI	MyoD family inhibitor
154	1.58682e-292	0.341101	0.913	0.402	3.63445e-288	L96-1	PAIP2	poly(A) binding protein interacting protein 2
155	2.63844e-292	0.311223	0.775	0.293	6.04309e-288	L96-1	DANCR	differentiation antagonizing non-protein coding RNA
156	4.05819e-292	0.597395	0.995	0.648	9.29488e-288	L96-1	CNPY2	canopy FGF signaling regulator 2
157	2.08127e-291	0.27311	0.508	0.138	4.76693e-287	L96-1	LSR	lipolysis stimulated lipoprotein receptor
158	6.5426e-291	0.327207	0.816	0.322	1.49852e-286	L96-1	NBDY	negative regulator of P-body association
159	1.99772e-290	0.283987	0.882	0.367	4.57559e-286	L96-1	SNHG16	small nucleolar RNA host gene 16
160	2.78899e-290	0.256616	0.743	0.275	6.3879e-286	L96-1	POP7	POP7 homolog, ribonuclease P/MRP subunit
161	4.34303e-290	0.310741	0.744	0.28	9.94727e-286	L96-1	COPZ1	COPI coat complex subunit zeta 1
162	5.45665e-289	0.39429	0.727	0.263	1.24979e-284	L96-1	SSTR2	somatostatin receptor 2
163	1.23553e-288	0.251588	0.461	0.117	2.82985e-284	L96-1	CYP27A1	cytochrome P450 family 27 subfamily A member 1
164	4.86904e-286	0.384886	0.889	0.384	1.1152e-281	L96-1	TBCB	tubulin folding cofactor B
165	1.05269e-285	0.287753	0.788	0.306	2.41108e-281	L96-1	C1orf43	chromosome 1 open reading frame 43
166	8.19447e-285	0.289307	0.834	0.343	1.87686e-280	L96-1	ADH5	alcohol dehydrogenase 5 (class III), chi polypeptide
167	1.21731e-284	0.453483	0.624	0.203	2.78812e-280	L96-1	SLC14A1	solute carrier family 14 member 1 (Kidd blood group)
168	1.20118e-283	0.350235	0.897	0.398	2.75117e-279	L96-1	NDUFB5	NADH:ubiquinone oxidoreductase subunit B5
169	1.00613e-282	0.358035	0.91	0.395	2.30445e-278	L96-1	CHPT1	choline phosphotransferase 1
170	3.71466e-282	0.355173	0.881	0.38	8.50806e-278	L96-1	LAGE3	L antigen family member 3
171	4.26797e-281	0.598015	0.732	0.28	9.77535e-277	L96-1	RCL1	RNA terminal phosphate cyclase like 1
172	2.29225e-279	0.30583	0.867	0.363	5.25017e-275	L96-1	NAA20	N-alpha-acetyltransferase 20, NatB catalytic subunit
173	2.47954e-279	0.898944	0.944	0.51	5.67914e-275	L96-1	MATN4	matrilin 4
174	7.14274e-279	0.372703	0.87	0.37	1.63597e-274	L96-1	TMEM147	transmembrane protein 147
175	1.35994e-276	0.254228	0.71	0.263	3.1148e-272	L96-1	B3GAT3	beta-1,3-glucuronyltransferase 3
176	2.62358e-276	0.551909	0.999	0.823	6.00905e-272	L96-1	RPL5	ribosomal protein L5
177	6.03473e-276	0.444173	0.901	0.428	1.3822e-271	L96-1	C1QBP	complement C1q binding protein
178	1.20129e-275	0.361258	0.915	0.414	2.75143e-271	L96-1	COX8A	cytochrome c oxidase subunit 8A
179	5.96469e-274	0.25828	0.861	0.369	1.36615e-269	L96-1	LSM7	LSM7 homolog, U6 small nuclear RNA and mRNA degradation associated
180	7.08337e-273	0.328042	0.903	0.407	1.62237e-268	L96-1	TMCO1	transmembrane and coiled-coil domains 1
181	7.49782e-273	0.326207	0.843	0.35	1.7173e-268	L96-1	BTG3	BTG anti-proliferation factor 3
182	8.71913e-273	0.335998	0.848	0.362	1.99703e-268	L96-1	DBI	diazepam binding inhibitor, acyl-CoA binding protein
183	3.80952e-272	0.292733	0.832	0.349	8.72533e-268	L96-1	POLR2H	RNA polymerase II, I and III subunit H
184	3.17264e-271	0.322304	0.519	0.154	7.26661e-267	L96-1	TUBB2B	tubulin beta 2B class IIb
185	1.25153e-270	0.279783	0.443	0.115	2.86651e-266	L96-1	DUSP14	dual specificity phosphatase 14
186	4.07602e-270	0.70136	0.997	0.881	9.33572e-266	L96-1	MATN3	matrilin 3
187	1.50931e-269	0.43612	0.942	0.45	3.45693e-265	L96-1	SNRPN	small nuclear ribonucleoprotein polypeptide N
188	1.88691e-269	0.284408	0.829	0.352	4.32179e-265	L96-1	SNRPD1	small nuclear ribonucleoprotein D1 polypeptide
189	2.8001e-269	0.253306	0.611	0.206	6.41336e-265	L96-1	URM1	ubiquitin related modifier 1
190	4.14203e-269	0.447103	0.963	0.477	9.4869e-265	L96-1	DCTN3	dynactin subunit 3
191	1.1988e-267	0.258943	0.739	0.284	2.74574e-263	L96-1	HSD17B10	hydroxysteroid 17-beta dehydrogenase 10
192	3.04933e-267	0.253412	0.8	0.326	6.98419e-263	L96-1	GCSH	glycine cleavage system protein H
193	1.53695e-266	0.307774	0.883	0.388	3.52024e-262	L96-1	ELOC	elongin C
194	6.09466e-266	0.33343	0.919	0.434	1.39592e-261	L96-1	P4HA1	prolyl 4-hydroxylase subunit alpha 1
195	7.6211e-266	0.274243	0.847	0.351	1.74554e-261	L96-1	BOD1	biorientation of chromosomes in cell division 1
196	3.23497e-265	0.547269	0.985	0.549	7.40938e-261	L96-1	BSG	basigin (Ok blood group)
197	1.04074e-264	0.373401	0.929	0.449	2.38372e-260	L96-1	MXD4	MAX dimerization protein 4
198	1.25396e-264	0.257584	0.816	0.335	2.87206e-260	L96-1	TFG	trafficking from ER to golgi regulator
199	8.96367e-264	0.426515	0.906	0.415	2.05304e-259	L96-1	H2AFV	NA
200	1.24016e-263	0.437434	0.907	0.425	2.84047e-259	L96-1	SLC25A5	solute carrier family 25 member 5
201	2.87934e-263	0.266297	0.795	0.323	6.59483e-259	L96-1	EIF4A3	eukaryotic translation initiation factor 4A3
202	1.17502e-262	0.312059	0.869	0.382	2.69127e-258	L96-1	CAMTA1	calmodulin binding transcription activator 1
203	5.3209e-262	0.533756	0.998	0.77	1.2187e-257	L96-1	GNAS	GNAS complex locus
[truncated: 2,907 more rows]

## Sheet: 4.Low_L96.go
	query	significant	p_value	term_size	query_size	intersection_size	precision	recall	term_id	source	term_name	effective_domain_size	source_order	cluster
[truncated: 3,024 more rows]

[truncated: 2 more sheets: 5.Med_L80.specific.markers, 6.Med_L80.go]
