# Supplementary material for: A single-cell atlas of conventional central chondrosarcoma reveals the role of endoplasmic reticulum stress in malignant transformation
Source: Commun Biol. 2024 Jan 24;7:124. doi: 10.1038/s42003-024-05790-w (PMC10808239; doi:10.1038/s42003-024-05790-w)
Supplement: Supplementary file 8 — Supplementary Data 5 [file 42003_2024_5790_MOESM8_ESM.xlsx]

## Sheet: 1.Clusters
significant	p_value	term_size	query_size	intersection_size	precision	recall	term_id	source	show	term_name	effective_domain_size	source_order	cluster	cluster.name
TRUE	0.000246327	535	151	19	0.125828	0.035514	GO:0001501	GO:BP	TRUE	skeletal system development	17906	438	0	Chon1
TRUE	0.00057885	216	151	12	0.0794702	0.0555556	GO:0051216	GO:BP	TRUE	cartilage development	17906	16013	0	Chon1
TRUE	0.00774054	29	151	5	0.0331126	0.172414	GO:0061037	GO:BP	TRUE	negative regulation of cartilage development	17906	18137	0	Chon1
TRUE	0.00916239	281	151	12	0.0794702	0.0427046	GO:0061448	GO:BP	TRUE	connective tissue development	17906	18537	0	Chon1
TRUE	0.0181926	715	151	19	0.125828	0.0265734	GO:0071363	GO:BP	TRUE	cellular response to growth factor stimulus	17906	19751	0	Chon1
TRUE	0.0208856	125	151	8	0.0529801	0.064	GO:0002062	GO:BP	TRUE	chondrocyte differentiation	17906	787	0	Chon1
TRUE	0.0311503	743	151	19	0.125828	0.025572	GO:0070848	GO:BP	TRUE	response to growth factor	17906	19444	0	Chon1
TRUE	0.0317376	744	151	19	0.125828	0.0255376	GO:0007169	GO:BP	TRUE	transmembrane receptor protein tyrosine kinase signaling pathway	17906	3114	0	Chon1
TRUE	0.0327542	219	151	10	0.0662252	0.0456621	GO:0048762	GO:BP	TRUE	mesenchymal cell differentiation	17906	15359	0	Chon1
TRUE	0.0420116	534	156	14	0.0897436	0.0262172	GO:0031012	GO:CC		extracellular matrix	18856	1218	0	Chon1
TRUE	0.0434397	407	156	12	0.0769231	0.029484	GO:0062023	GO:CC		collagen-containing extracellular matrix	18856	2710	0	Chon1
TRUE	0.00862637	36	153	5	0.0326797	0.138889	GO:0043394	GO:MF		proteoglycan binding	18126	6882	0	Chon1
TRUE	0.0101607	113	41	8	0.195122	0.0707965	HP:0002514	HP		Cerebral calcification	4225	1834	0	Chon1
TRUE	0.0433159	298	100	11	0.11	0.0369128	REAC:R-HSA-1474244	REAC		Extracellular matrix organization	10594	757	0	Chon1
TRUE	0.014105	129	78	8	0.102564	0.0620155	WP:WP236	WP		Adipogenesis	6646	196	0	Chon1
TRUE	0.045806	54	78	5	0.0641026	0.0925926	WP:WP560	WP	TRUE	TGF-beta Receptor Signaling	6646	31	0	Chon1
TRUE	0.000111888	781	470	48	0.102128	0.0614597	GO:0030029	GO:BP		actin filament-based process	17906	7749	1	High2
TRUE	0.000183531	744	470	46	0.0978723	0.061828	GO:0007169	GO:BP	TRUE	transmembrane receptor protein tyrosine kinase signaling pathway	17906	3114	1	High2
TRUE	0.00125295	873	470	49	0.104255	0.0561283	GO:0000122	GO:BP		negative regulation of transcription by RNA polymerase II	17906	64	1	High2
TRUE	0.00183091	679	470	41	0.087234	0.0603829	GO:0030036	GO:BP	TRUE	actin cytoskeleton organization	17906	7756	1	High2
TRUE	0.00706436	422	470	29	0.0617021	0.0687204	GO:0045785	GO:BP		positive regulation of cell adhesion	17906	13801	1	High2
TRUE	0.00764804	378	470	27	0.0574468	0.0714286	GO:1902903	GO:BP		regulation of supramolecular fiber organization	17906	26259	1	High2
TRUE	0.00770338	693	470	40	0.0851064	0.0577201	GO:0097435	GO:BP	TRUE	supramolecular fiber organization	17906	22303	1	High2
TRUE	0.0106726	139	470	15	0.0319149	0.107914	GO:0070972	GO:BP		protein localization to endoplasmic reticulum	17906	19528	1	High2
TRUE	0.0112681	998	470	51	0.108511	0.0511022	GO:0014070	GO:BP		response to organic cyclic compound	17906	5239	1	High2
TRUE	0.0131586	124	470	14	0.0297872	0.112903	GO:0034101	GO:BP		erythrocyte homeostasis	17906	9755	1	High2
TRUE	0.0176219	564	470	34	0.0723404	0.0602837	GO:0051493	GO:BP	TRUE	regulation of cytoskeleton organization	17906	16221	1	High2
TRUE	0.0196143	95	470	12	0.0255319	0.126316	GO:1901184	GO:BP	TRUE	regulation of ERBB signaling pathway	17906	24717	1	High2
TRUE	0.0290279	383	470	26	0.0553191	0.0678851	GO:0032535	GO:BP		regulation of cellular component size	17906	8911	1	High2
TRUE	0.0294206	189	470	17	0.0361702	0.0899471	GO:0008064	GO:BP	TRUE	regulation of actin polymerization or depolymerization	17906	3563	1	High2
TRUE	0.0315446	190	470	17	0.0361702	0.0894737	GO:0030832	GO:BP		regulation of actin filament length	17906	8083	1	High2
TRUE	0.0325969	409	470	27	0.0574468	0.0660147	GO:0032970	GO:BP		regulation of actin filament-based process	17906	9244	1	High2
TRUE	0.0349473	172	470	16	0.0340426	0.0930233	GO:0030833	GO:BP		regulation of actin filament polymerization	17906	8084	1	High2
TRUE	0.0449196	279	470	21	0.0446809	0.0752688	GO:0110053	GO:BP		regulation of actin filament organization	17906	23104	1	High2
TRUE	0.0465426	216	470	18	0.0382979	0.0833333	GO:0008154	GO:BP		actin polymerization or depolymerization	17906	3578	1	High2
TRUE	0.0499219	3	470	3	0.00638298	1	GO:0021817	GO:BP		nucleokinesis involved in cell motility in cerebral cortex radial glia guided migration	17906	7424	1	High2
TRUE	5.35e-09	785	487	55	0.112936	0.0700637	GO:0070161	GO:CC		anchoring junction	18856	2788	1	High2
TRUE	2.37e-06	517	487	38	0.0780287	0.073501	GO:0015629	GO:CC		actin cytoskeleton	18856	855	1	High2
TRUE	2.67e-06	410	487	33	0.0677618	0.0804878	GO:0005925	GO:CC		focal adhesion	18856	567	1	High2
TRUE	4.04e-06	417	487	33	0.0677618	0.0791367	GO:0030055	GO:CC		cell-substrate junction	18856	1046	1	High2
TRUE	4.6e-05	417	487	31	0.063655	0.0743405	GO:0031252	GO:CC	TRUE	cell leading edge	18856	1280	1	High2
TRUE	0.000175501	210	487	20	0.0410678	0.0952381	GO:0031968	GO:CC		organelle outer membrane	18856	1461	1	High2
TRUE	0.000204118	212	487	20	0.0410678	0.0943396	GO:0019867	GO:CC		outer membrane	18856	1001	1	High2
TRUE	0.000429982	439	487	30	0.0616016	0.0683371	GO:0005911	GO:CC		cell-cell junction	18856	554	1	High2
TRUE	0.00051048	186	487	18	0.036961	0.0967742	GO:0005741	GO:CC		mitochondrial outer membrane	18856	405	1	High2
TRUE	0.00109745	177	487	17	0.0349076	0.0960452	GO:0001726	GO:CC	TRUE	ruffle	18856	200	1	High2
TRUE	0.00124774	198	487	18	0.036961	0.0909091	GO:0030027	GO:CC	TRUE	lamellipodium	18856	1044	1	High2
TRUE	0.00352634	801	487	42	0.0862423	0.0524345	GO:0012506	GO:CC		vesicle membrane	18856	836	1	High2
TRUE	0.00845027	93	487	11	0.0225873	0.11828	GO:0030864	GO:CC		cortical actin cytoskeleton	18856	1169	1	High2
TRUE	0.0094737	780	487	40	0.0821355	0.0512821	GO:0030659	GO:CC		cytoplasmic vesicle membrane	18856	1137	1	High2
TRUE	0.0132441	326	487	22	0.0451745	0.0674847	GO:0005938	GO:CC		cell cortex	18856	578	1	High2
TRUE	0.0163289	403	487	25	0.0513347	0.0620347	GO:0016607	GO:CC		nuclear speck	18856	920	1	High2
TRUE	0.0183465	119	487	12	0.0246407	0.10084	GO:0030863	GO:CC		cortical cytoskeleton	18856	1168	1	High2
TRUE	0.0437304	752	487	37	0.0759754	0.0492021	GO:0000139	GO:CC		Golgi membrane	18856	20	1	High2
TRUE	0.000157956	991	475	54	0.113684	0.0544904	GO:0008092	GO:MF		cytoskeletal protein binding	18126	1986	1	High2
TRUE	0.000381351	330	475	26	0.0547368	0.0787879	GO:0045296	GO:MF		cadherin binding	18126	7259	1	High2
TRUE	0.00250414	506	475	32	0.0673684	0.0632411	GO:0050839	GO:MF		cell adhesion molecule binding	18126	9168	1	High2
TRUE	0.00663956	433	475	28	0.0589474	0.0646651	GO:0003779	GO:MF		actin binding	18126	485	1	High2
TRUE	0.00794727	255	475	20	0.0421053	0.0784314	GO:0030674	GO:MF		protein binding, bridging	18126	4986	1	High2
TRUE	0.0160471	712	475	38	0.08	0.0533708	GO:0019904	GO:MF		protein domain specific binding	18126	4672	1	High2
TRUE	0.016556	313	475	22	0.0463158	0.0702875	GO:0060090	GO:MF		molecular adaptor activity	18126	9683	1	High2
TRUE	0.0171198	741	475	39	0.0821053	0.0526316	GO:0019900	GO:MF		kinase binding	18126	4668	1	High2
TRUE	0.0366128	176	475	15	0.0315789	0.0852273	GO:0017048	GO:MF	TRUE	Rho GTPase binding	18126	3985	1	High2
TRUE	0.00235061	726	321	48	0.149533	0.0661157	HPA:048030_11	HPA		soft tissue 2; fibroblasts[Supported,Low]	9494	1339	1	High2
TRUE	0.00315532	544	321	39	0.121495	0.0716912	HPA:048030_12	HPA		soft tissue 2; fibroblasts[Supported,Medium]	9494	1340	1	High2
TRUE	0.00446207	657	321	44	0.137072	0.0669711	HPA:043020_12	HPA		skin 1; fibroblasts[Supported,Medium]	9494	1191	1	High2
TRUE	0.00588463	751	321	48	0.149533	0.0639148	HPA:031020_11	HPA		ovary; ovarian stroma cells[Supported,Low]	9494	878	1	High2
TRUE	0.00645221	820	321	51	0.158879	0.0621951	HPA:040010_12	HPA		seminal vesicle; glandular cells[Supported,Medium]	9494	1116	1	High2
TRUE	0.0104306	658	321	43	0.133956	0.0653495	HPA:011010_12	HPA		colon; endothelial cells[Supported,Medium]	9494	355	1	High2
TRUE	0.011897	576	321	39	0.121495	0.0677083	HPA:048040_11	HPA		soft tissue 2; peripheral nerve[Supported,Low]	9494	1351	1	High2
TRUE	0.0189305	763	321	47	0.146417	0.061599	HPA:006010_11	HPA		caudate; glial cells[Supported,Low]	9494	157	1	High2
TRUE	0.0274369	492	321	34	0.105919	0.0691057	HPA:008010_12	HPA		cerebral cortex; endothelial cells[Supported,Medium]	9494	244	1	High2
TRUE	0.028369	753	321	46	0.143302	0.061089	HPA:043030_12	HPA		skin 1; keratinocytes[Supported,Medium]	9494	1203	1	High2
TRUE	0.0287693	844	321	50	0.155763	0.0592417	HPA:011010_11	HPA		colon; endothelial cells[Supported,Low]	9494	354	1	High2
TRUE	0.0374424	807	321	48	0.149533	0.0594796	HPA:043020_11	HPA		skin 1; fibroblasts[Supported,Low]	9494	1190	1	High2
TRUE	0.0470289	657	321	41	0.127726	0.0624049	HPA:043010_12	HPA		skin 1; Langerhans[Supported,Medium]	9494	1179	1	High2
TRUE	0.0489663	793	321	47	0.146417	0.0592686	HPA:039010_12	HPA		salivary gland; glandular cells[Supported,Medium]	9494	1103	1	High2
TRUE	0.0173975	73	216	9	0.0416667	0.123288	KEGG:05100	KEGG		Bacterial invasion of epithelial cells	7788	397	1	High2
TRUE	0.0259544	212	216	16	0.0740741	0.0754717	KEGG:04810	KEGG		Regulation of actin cytoskeleton	7788	342	1	High2
TRUE	0.000152885	759	473	52	0.109937	0.0685112	MIRNA:hsa-miR-15b-5p	MIRNA		hsa-miR-15b-5p	14722	286	1	High2
TRUE	0.000193433	638	473	46	0.0972516	0.0721003	MIRNA:hsa-miR-195-5p	MIRNA		hsa-miR-195-5p	14722	350	1	High2
TRUE	0.000269994	604	473	44	0.0930233	0.0728477	MIRNA:hsa-miR-21-5p	MIRNA		hsa-miR-21-5p	14722	399	1	High2
TRUE	0.000603393	643	473	45	0.0951374	0.0699844	MIRNA:hsa-miR-190a-3p	MIRNA		hsa-miR-190a-3p	14722	326	1	High2
TRUE	0.00162231	459	473	35	0.0739958	0.0762527	MIRNA:hsa-miR-497-5p	MIRNA		hsa-miR-497-5p	14722	1488	1	High2
TRUE	0.00203017	716	473	47	0.0993658	0.0656425	MIRNA:hsa-miR-15a-5p	MIRNA		hsa-miR-15a-5p	14722	284	1	High2
TRUE	0.00276396	470	473	35	0.0739958	0.0744681	MIRNA:hsa-miR-424-5p	MIRNA		hsa-miR-424-5p	14722	926	1	High2
TRUE	0.0027862	430	473	33	0.0697674	0.0767442	MIRNA:hsa-miR-6838-5p	MIRNA		hsa-miR-6838-5p	14722	2286	1	High2
TRUE	0.00501474	287	473	25	0.0528541	0.087108	MIRNA:hsa-miR-1207-5p	MIRNA		hsa-miR-1207-5p	14722	64	1	High2
TRUE	0.00968932	648	473	42	0.0887949	0.0648148	MIRNA:hsa-miR-5011-5p	MIRNA		hsa-miR-5011-5p	14722	1523	1	High2
TRUE	0.0113319	282	473	24	0.05074	0.0851064	MIRNA:hsa-miR-4763-3p	MIRNA		hsa-miR-4763-3p	14722	1392	1	High2
TRUE	0.0168769	708	473	44	0.0930233	0.0621469	MIRNA:hsa-miR-19b-3p	MIRNA		hsa-miR-19b-3p	14722	369	1	High2
TRUE	0.021809	900	473	52	0.109937	0.0577778	MIRNA:hsa-miR-155-5p	MIRNA		hsa-miR-155-5p	14722	281	1	High2
TRUE	0.000686397	144	319	17	0.0532915	0.118056	REAC:R-HSA-8856828	REAC		Clathrin-mediated endocytosis	10594	333	1	High2
TRUE	0.00541117	626	319	39	0.122257	0.0623003	REAC:R-HSA-199991	REAC		Membrane Trafficking	10594	1203	1	High2
TRUE	0.00131142	973	502	52	0.103586	0.053443	TF:M01593_1	TF		Factor: Zfx; motif: SNSCAGGCCKCGSCSS; match class: 1	19945	13330	1	High2
TRUE	0.0484238	373	502	25	0.0498008	0.0670241	TF:M03932_1	TF		Factor: ZIC4; motif: GRCCCCCCGCNGNGN; match class: 1	19945	13375	1	High2
TRUE	0.000508089	3	39	3	0.0769231	1	CORUM:3059	CORUM		ITGA11-ITGB1-COL1A1 complex	3629	1366	2	Stro
TRUE	0.0498064	2	39	2	0.0512821	1	CORUM:3058	CORUM		ITGA11-ITGB1 complex	3629	1365	2	Stro
TRUE	7.87e-11	375	160	24	0.15	0.064	GO:0030198	GO:BP	TRUE	extracellular matrix organization	17906	7812	2	Stro
TRUE	8.34e-11	376	160	24	0.15	0.0638298	GO:0043062	GO:BP		extracellular structure organization	17906	12275	2	Stro
TRUE	1.33e-06	406	160	20	0.125	0.0492611	GO:0001503	GO:BP	TRUE	ossification	17906	440	2	Stro
TRUE	3.62e-06	679	160	25	0.15625	0.0368189	GO:0030036	GO:BP	TRUE	actin cytoskeleton organization	17906	7756	2	Stro
TRUE	8.4e-06	28	160	7	0.04375	0.25	GO:0036075	GO:BP		replacement ossification	17906	10958	2	Stro
TRUE	8.4e-06	28	160	7	0.04375	0.25	GO:0001958	GO:BP		endochondral ossification	17906	699	2	Stro
TRUE	1.35e-05	781	160	26	0.1625	0.0332907	GO:0030029	GO:BP		actin filament-based process	17906	7749	2	Stro
TRUE	0.000139395	535	160	20	0.125	0.0373832	GO:0001501	GO:BP	TRUE	skeletal system development	17906	438	2	Stro
TRUE	0.000234498	224	160	13	0.08125	0.0580357	GO:0001649	GO:BP	TRUE	osteoblast differentiation	17906	493	2	Stro
TRUE	0.000724361	247	160	13	0.08125	0.0526316	GO:0048705	GO:BP		skeletal system morphogenesis	17906	15304	2	Stro
TRUE	0.00163105	113	160	9	0.05625	0.079646	GO:0032963	GO:BP	TRUE	collagen metabolic process	17906	9238	2	Stro
TRUE	0.00172526	224	160	12	0.075	0.0535714	GO:0060348	GO:BP		bone development	17906	17476	2	Stro
TRUE	0.00203588	116	160	9	0.05625	0.0775862	GO:0060349	GO:BP		bone morphogenesis	17906	17477	2	Stro
TRUE	0.00207162	693	160	21	0.13125	0.030303	GO:0097435	GO:BP	TRUE	supramolecular fiber organization	17906	22303	2	Stro
TRUE	0.00435168	163	160	10	0.0625	0.0613497	GO:0031214	GO:BP		biomineral tissue development	17906	8297	2	Stro
TRUE	0.00435168	163	160	10	0.0625	0.0613497	GO:0110148	GO:BP	TRUE	biomineralization	17906	23178	2	Stro
TRUE	0.00789852	355	160	14	0.0875	0.0394366	GO:0031589	GO:BP		cell-substrate adhesion	17906	8470	2	Stro
TRUE	0.00825409	73	160	7	0.04375	0.0958904	GO:0060350	GO:BP		endochondral bone morphogenesis	17906	17478	2	Stro
TRUE	0.0132263	978	160	24	0.15	0.0245399	GO:0030334	GO:BP		regulation of cell migration	17906	7888	2	Stro
TRUE	0.0149282	230	160	11	0.06875	0.0478261	GO:0007160	GO:BP		cell-matrix adhesion	17906	3105	2	Stro
TRUE	0.0164276	113	160	8	0.05	0.0707965	GO:0030282	GO:BP		bone mineralization	17906	7863	2	Stro
TRUE	0.0165937	81	160	7	0.04375	0.0864198	GO:0022617	GO:BP		extracellular matrix disassembly	17906	7679	2	Stro
TRUE	0.0224786	743	160	20	0.125	0.0269179	GO:0070848	GO:BP	TRUE	response to growth factor	17906	19444	2	Stro
TRUE	0.0286053	6	160	3	0.01875	0.5	GO:0001957	GO:BP		intramembranous ossification	17906	698	2	Stro
TRUE	0.0286053	6	160	3	0.01875	0.5	GO:0036072	GO:BP		direct ossification	17906	10955	2	Stro
TRUE	0.0430691	63	160	6	0.0375	0.0952381	GO:0045669	GO:BP		positive regulation of osteoblast differentiation	17906	13691	2	Stro
TRUE	0.0453625	715	160	19	0.11875	0.0265734	GO:0071363	GO:BP		cellular response to growth factor stimulus	17906	19751	2	Stro
TRUE	0.0487465	784	160	20	0.125	0.0255102	GO:0001568	GO:BP		blood vessel development	17906	479	2	Stro
TRUE	3.96e-10	534	166	26	0.156627	0.0486891	GO:0031012	GO:CC		extracellular matrix	18856	1218	2	Stro
TRUE	4.29e-10	407	166	23	0.138554	0.0565111	GO:0062023	GO:CC		collagen-containing extracellular matrix	18856	2710	2	Stro
TRUE	1.89e-08	76	166	11	0.0662651	0.144737	GO:0032432	GO:CC		actin filament bundle	18856	1548	2	Stro
TRUE	1.42e-07	69	166	10	0.060241	0.144928	GO:0097517	GO:CC		contractile actin filament bundle	18856	3422	2	Stro
TRUE	1.42e-07	69	166	10	0.060241	0.144928	GO:0001725	GO:CC		stress fiber	18856	199	2	Stro
TRUE	7.17e-07	81	166	10	0.060241	0.123457	GO:0042641	GO:CC		actomyosin	18856	2082	2	Stro
TRUE	1.78e-06	517	166	21	0.126506	0.040619	GO:0015629	GO:CC		actin cytoskeleton	18856	855	2	Stro
TRUE	7.24e-06	410	166	18	0.108434	0.0439024	GO:0005925	GO:CC		focal adhesion	18856	567	2	Stro
TRUE	9.37e-06	417	166	18	0.108434	0.0431655	GO:0030055	GO:CC		cell-substrate junction	18856	1046	2	Stro
TRUE	0.000381301	121	166	9	0.0542169	0.0743802	GO:0005884	GO:CC		actin filament	18856	530	2	Stro
TRUE	0.000484466	785	166	22	0.13253	0.0280255	GO:0070161	GO:CC		anchoring junction	18856	2788	2	Stro
TRUE	0.000642155	96	166	8	0.0481928	0.0833333	GO:0043202	GO:CC		lysosomal lumen	18856	2140	2	Stro
TRUE	0.00185159	229	166	11	0.0662651	0.0480349	GO:0030016	GO:CC		myofibril	18856	1041	2	Stro
TRUE	0.00288768	240	166	11	0.0662651	0.0458333	GO:0043292	GO:CC		contractile fiber	18856	2172	2	Stro
TRUE	0.00461645	36	166	5	0.0301205	0.138889	GO:0098636	GO:CC		protein complex involved in cell adhesion	18856	3622	2	Stro
TRUE	0.00471451	207	166	10	0.060241	0.0483092	GO:0030017	GO:CC		sarcomere	18856	1042	2	Stro
TRUE	0.00782326	98	166	7	0.0421687	0.0714286	GO:0005604	GO:CC		basement membrane	18856	283	2	Stro
TRUE	0.0236319	2	166	2	0.0120482	1	GO:0034681	GO:CC		integrin alpha11-beta1 complex	18856	1778	2	Stro
TRUE	0.0461579	173	166	8	0.0481928	0.0462428	GO:0005775	GO:CC		vacuolar lumen	18856	436	2	Stro
TRUE	0.0464458	31	166	4	0.0240964	0.129032	GO:0008305	GO:CC		integrin complex	18856	638	2	Stro
TRUE	1.27e-08	70	156	11	0.0705128	0.157143	GO:0005518	GO:MF		collagen binding	18126	1909	2	Stro
TRUE	1.9e-06	139	156	12	0.0769231	0.0863309	GO:0005178	GO:MF		integrin binding	18126	1704	2	Stro
TRUE	0.000254746	506	156	18	0.115385	0.0355731	GO:0050839	GO:MF		cell adhesion molecule binding	18126	9168	2	Stro
TRUE	0.00112461	165	156	10	0.0641026	0.0606061	GO:0005201	GO:MF		extracellular matrix structural constituent	18126	1724	2	Stro
TRUE	0.00167951	4	156	3	0.0192308	0.75	GO:0005017	GO:MF		platelet-derived growth factor-activated receptor activity	18126	1570	2	Stro
TRUE	0.00244189	717	156	20	0.128205	0.027894	GO:0005509	GO:MF		calcium ion binding	18126	1904	2	Stro
TRUE	0.00348297	433	156	15	0.0961538	0.034642	GO:0003779	GO:MF		actin binding	18126	485	2	Stro
TRUE	0.00834483	253	156	11	0.0705128	0.0434783	GO:1901681	GO:MF		sulfur compound binding	18126	11877	2	Stro
TRUE	0.00993555	18	156	4	0.025641	0.222222	GO:0051371	GO:MF		muscle alpha-actinin binding	18126	9224	2	Stro
TRUE	0.0144185	7	156	3	0.0192308	0.428571	GO:0098634	GO:MF		cell-matrix adhesion mediator activity	18126	10503	2	Stro
TRUE	0.0270233	237	156	10	0.0641026	0.0421941	GO:0005539	GO:MF		glycosaminoglycan binding	18126	1926	2	Stro
TRUE	0.0497296	2	156	2	0.0128205	1	GO:0005019	GO:MF		platelet-derived growth factor beta-receptor activity	18126	1572	2	Stro
TRUE	6.49e-05	10	52	5	0.0961538	0.5	HP:0003179	HP		Protrusio acetabuli	4225	2309	2	Stro
TRUE	0.000128285	361	52	18	0.346154	0.0498615	HP:0003468	HP		Abnormal vertebral morphology	4225	2521	2	Stro
TRUE	0.000986434	558	52	21	0.403846	0.0376344	HP:0011849	HP		Abnormal bone ossification	4225	8309	2	Stro
TRUE	0.00251704	98	52	9	0.173077	0.0918367	HP:0000926	HP		Platyspondyly	4225	727	2	Stro
TRUE	0.00351448	273	52	14	0.269231	0.0512821	HP:0003312	HP		Abnormal form of the vertebral bodies	4225	2411	2	Stro
TRUE	0.00480323	412	52	17	0.326923	0.0412621	HP:0004349	HP		Reduced bone mineral density	4225	3061	2	Stro
TRUE	0.00680696	471	52	18	0.346154	0.0382166	HP:0004348	HP		Abnormality of bone mineral density	4225	3060	2	Stro
TRUE	0.00684856	627	52	21	0.403846	0.0334928	HP:0003330	HP		Abnormal bone structure	4225	2424	2	Stro
TRUE	0.00961916	62	52	7	0.134615	0.112903	HP:0003170	HP		Abnormality of the acetabulum	4225	2303	2	Stro
TRUE	0.0160868	93	52	8	0.153846	0.0860215	HP:0000591	HP		Abnormal sclera morphology	4225	459	2	Stro
TRUE	0.0169828	45	52	6	0.115385	0.133333	HP:0002645	HP		Wormian bones	4225	1930	2	Stro
TRUE	0.0201039	5	52	3	0.0576923	0.6	HP:0003304	HP		Spondylolysis	4225	2403	2	Stro
TRUE	0.0201039	5	52	3	0.0576923	0.6	HP:0006352	HP		Failure of eruption of permanent teeth	4225	4185	2	Stro
TRUE	0.025015	323	52	14	0.269231	0.0433437	HP:0001376	HP		Limitation of joint mobility	4225	1041	2	Stro
TRUE	0.0280821	49	52	6	0.115385	0.122449	HP:0002812	HP		Coxa vara	4225	2046	2	Stro
TRUE	0.0280821	49	52	6	0.115385	0.122449	HP:0006481	HP		Abnormality of primary teeth	4225	4264	2	Stro
TRUE	0.0310636	473	52	17	0.326923	0.0359408	HP:0002644	HP		Abnormality of pelvic girdle bone morphology	4225	1929	2	Stro
TRUE	0.0389751	249	52	12	0.230769	0.0481928	HP:0011329	HP		Abnormality of cranial sutures	4225	7795	2	Stro
TRUE	0.0408273	210	52	11	0.211538	0.052381	HP:0002981	HP		Abnormality of the calf	4225	2172	2	Stro
TRUE	0.0408454	77	52	7	0.134615	0.0909091	HP:0000592	HP		Blue sclerae	4225	460	2	Stro
TRUE	0.0421627	106	52	8	0.153846	0.0754717	HP:0000774	HP		Narrow chest	4225	607	2	Stro
TRUE	6.24e-08	198	78	15	0.192308	0.0757576	KEGG:04510	KEGG		Focal adhesion	7788	291	2	Stro
TRUE	1.58e-05	88	78	9	0.115385	0.102273	KEGG:04512	KEGG		ECM-receptor interaction	7788	292	2	Stro
TRUE	0.00333308	352	78	13	0.166667	0.0369318	KEGG:04151	KEGG	TRUE	PI3K-Akt signaling pathway	7788	263	2	Stro
TRUE	5.16e-10	298	106	21	0.198113	0.0704698	REAC:R-HSA-1474244	REAC		Extracellular matrix organization	10594	757	2	Stro
TRUE	5.86e-05	84	106	9	0.0849057	0.107143	REAC:R-HSA-216083	REAC		Integrin cell surface interactions	10594	1047	2	Stro
TRUE	0.000310648	75	106	8	0.0754717	0.106667	REAC:R-HSA-3000178	REAC		ECM proteoglycans	10594	691	2	Stro
TRUE	0.000771869	38	106	6	0.0566038	0.157895	REAC:R-HSA-445355	REAC		Smooth Muscle Contraction	10594	1956	2	Stro
TRUE	0.00438746	140	106	9	0.0849057	0.0642857	REAC:R-HSA-1474228	REAC		Degradation of the extracellular matrix	10594	630	2	Stro
TRUE	0.0072175	33	106	5	0.0471698	0.151515	REAC:R-HSA-1592389	REAC		Activation of Matrix Metalloproteinases	10594	77	2	Stro
TRUE	0.0302642	44	106	5	0.0471698	0.113636	REAC:R-HSA-1566948	REAC		Elastic fibre formation	10594	713	2	Stro
TRUE	1.85e-06	197	84	15	0.178571	0.0761421	WP:WP306	WP		Focal Adhesion	6646	84	2	Stro
TRUE	5.63e-05	14	84	5	0.0595238	0.357143	WP:WP322	WP		Osteoblast Signaling	6646	297	2	Stro
TRUE	0.0102831	303	84	13	0.154762	0.0429043	WP:WP3932	WP		Focal Adhesion-PI3K-Akt-mTOR-signaling pathway	6646	426	2	Stro
TRUE	0.0324185	340	84	13	0.154762	0.0382353	WP:WP4172	WP		PI3K-Akt Signaling Pathway	6646	445	2	Stro
TRUE	0.00108953	22	112	7	0.0625	0.318182	CORUM:181	CORUM		26S proteasome	3629	92	3	Cos
TRUE	0.0372745	36	112	7	0.0625	0.194444	CORUM:193	CORUM		PA700-20S-PA28 complex	3629	98	3	Cos
TRUE	0.0474435	4	112	3	0.0267857	0.75	CORUM:1379	CORUM		GALNS-lysosomal hydrolase 1.27 MDa complex	3629	743	3	Cos
TRUE	5.76e-10	218	387	27	0.0697674	0.123853	GO:0006457	GO:BP		protein folding	17906	2481	3	Cos
TRUE	9e-09	669	387	46	0.118863	0.0687593	GO:1901137	GO:BP		carbohydrate derivative biosynthetic process	17906	24673	3	Cos
TRUE	4.4e-07	289	387	27	0.0697674	0.0934256	GO:0034976	GO:BP	TRUE	response to endoplasmic reticulum stress	17906	10151	3	Cos
TRUE	1.7e-05	62	387	12	0.0310078	0.193548	GO:0018208	GO:BP		peptidyl-proline modification	17906	6151	3	Cos
TRUE	0.000177922	180	387	18	0.0465116	0.1	GO:0006986	GO:BP	TRUE	response to unfolded protein	17906	2957	3	Cos
TRUE	0.000180802	484	387	31	0.0801034	0.0640496	GO:0043312	GO:BP		neutrophil degranulation	17906	12397	3	Cos
TRUE	0.000207669	487	387	31	0.0801034	0.063655	GO:0002283	GO:BP		neutrophil activation involved in immune response	17906	954	3	Cos
TRUE	0.000301072	549	387	33	0.0852713	0.0601093	GO:0002444	GO:BP	TRUE	myeloid leukocyte mediated immunity	17906	1115	3	Cos
TRUE	0.000341481	498	387	31	0.0801034	0.062249	GO:0002446	GO:BP		neutrophil mediated immunity	17906	1117	3	Cos
TRUE	0.000341481	498	387	31	0.0801034	0.062249	GO:0042119	GO:BP		neutrophil activation	17906	11667	3	Cos
TRUE	0.000464674	505	387	31	0.0801034	0.0613861	GO:0036230	GO:BP		granulocyte activation	17906	11052	3	Cos
TRUE	0.000859077	413	387	27	0.0697674	0.0653753	GO:0009100	GO:BP		glycoprotein metabolic process	17906	3747	3	Cos
TRUE	0.000912427	33	387	8	0.0206718	0.242424	GO:0018279	GO:BP	TRUE	protein N-linked glycosylation via asparagine	17906	6215	3	Cos
TRUE	0.00101479	202	387	18	0.0465116	0.0891089	GO:0035966	GO:BP		response to topologically incorrect protein	17906	10888	3	Cos
TRUE	0.00117083	34	387	8	0.0206718	0.235294	GO:0018196	GO:BP		peptidyl-asparagine modification	17906	6139	3	Cos
TRUE	0.00141698	793	387	40	0.103359	0.0504414	GO:0045055	GO:BP		regulated exocytosis	17906	13280	3	Cos
TRUE	0.00143883	532	387	31	0.0801034	0.0582707	GO:0043299	GO:BP		leukocyte degranulation	17906	12384	3	Cos
TRUE	0.0016408	375	387	25	0.0645995	0.0666667	GO:0030198	GO:BP	TRUE	extracellular matrix organization	17906	7812	3	Cos
TRUE	0.00172329	376	387	25	0.0645995	0.0664894	GO:0043062	GO:BP		extracellular structure organization	17906	12275	3	Cos
TRUE	0.00213917	542	387	31	0.0801034	0.0571956	GO:0002275	GO:BP		myeloid cell activation involved in immune response	17906	946	3	Cos
TRUE	0.00701458	208	387	17	0.0439276	0.0817308	GO:0006643	GO:BP		membrane lipid metabolic process	17906	2658	3	Cos
TRUE	0.00988648	74	387	10	0.0258398	0.135135	GO:0048199	GO:BP	TRUE	vesicle targeting, to, from or within Golgi	17906	14904	3	Cos
TRUE	0.0106807	192	387	16	0.0413437	0.0833333	GO:0046390	GO:BP		ribose phosphate biosynthetic process	17906	14378	3	Cos
TRUE	0.0137568	94	387	11	0.0284238	0.117021	GO:0006903	GO:BP		vesicle targeting	17906	2888	3	Cos
TRUE	0.0157705	657	387	33	0.0852713	0.0502283	GO:0002274	GO:BP		myeloid leukocyte activation	17906	945	3	Cos
TRUE	0.0158495	907	387	41	0.105943	0.045204	GO:0006887	GO:BP		exocytosis	17906	2874	3	Cos
TRUE	0.0238554	3	387	3	0.00775194	1	GO:1901874	GO:BP		negative regulation of post-translational protein modification	17906	25352	3	Cos
TRUE	0.0245082	65	387	9	0.0232558	0.138462	GO:0036498	GO:BP	TRUE	IRE1-mediated unfolded protein response	17906	11208	3	Cos
TRUE	0.0261357	704	387	34	0.0878553	0.0482955	GO:0002366	GO:BP		leukocyte activation involved in immune response	17906	1037	3	Cos
TRUE	0.0278434	66	387	9	0.0232558	0.136364	GO:0048208	GO:BP		COPII vesicle coating	17906	14913	3	Cos
TRUE	0.0278434	66	387	9	0.0232558	0.136364	GO:0048207	GO:BP	TRUE	vesicle targeting, rough ER to cis-Golgi	17906	14912	3	Cos
TRUE	0.0294165	708	387	34	0.0878553	0.0480226	GO:0002263	GO:BP		cell activation involved in immune response	17906	934	3	Cos
TRUE	0.0325624	416	387	24	0.0620155	0.0576923	GO:0006401	GO:BP		RNA catabolic process	17906	2436	3	Cos
TRUE	0.0392699	16	387	5	0.0129199	0.3125	GO:0019511	GO:BP		peptidyl-proline hydroxylation	17906	6812	3	Cos
TRUE	0.0453393	70	387	9	0.0232558	0.128571	GO:0006901	GO:BP		vesicle coating	17906	2887	3	Cos
TRUE	0.0470374	27	387	6	0.0155039	0.222222	GO:0018126	GO:BP		protein hydroxylation	17906	6076	3	Cos
TRUE	1.57e-13	129	407	24	0.0589681	0.186047	GO:0005793	GO:CC		endoplasmic reticulum-Golgi intermediate compartment	18856	454	3	Cos
TRUE	4.68e-08	307	407	28	0.0687961	0.0912052	GO:0005788	GO:CC		endoplasmic reticulum lumen	18856	449	3	Cos
TRUE	7.78e-08	70	407	14	0.034398	0.2	GO:0033116	GO:CC		endoplasmic reticulum-Golgi intermediate compartment membrane	18856	1632	3	Cos
TRUE	5.29e-07	534	407	36	0.0884521	0.0674157	GO:0031012	GO:CC		extracellular matrix	18856	1218	3	Cos
TRUE	2.06e-06	839	407	46	0.113022	0.0548272	GO:0030141	GO:CC		secretory granule	18856	1099	3	Cos
TRUE	3.69e-06	797	407	44	0.108108	0.055207	GO:0005773	GO:CC		vacuole	18856	434	3	Cos
TRUE	6.24e-06	697	407	40	0.0982801	0.0573888	GO:0000323	GO:CC		lytic vacuole	18856	67	3	Cos
TRUE	6.24e-06	697	407	40	0.0982801	0.0573888	GO:0005764	GO:CC		lysosome	18856	426	3	Cos
TRUE	1.27e-05	154	407	17	0.041769	0.11039	GO:0005766	GO:CC		primary lysosome	18856	428	3	Cos
TRUE	1.27e-05	154	407	17	0.041769	0.11039	GO:0042582	GO:CC		azurophil granule	18856	2063	3	Cos
TRUE	3.57e-05	94	407	13	0.031941	0.138298	GO:0030134	GO:CC		COPII-coated ER to Golgi transport vesicle	18856	1093	3	Cos
TRUE	0.000161021	163	407	16	0.039312	0.0981595	GO:0031227	GO:CC		intrinsic component of endoplasmic reticulum membrane	18856	1259	3	Cos
TRUE	0.000161142	369	407	25	0.0614251	0.0677507	GO:0031301	GO:CC		integral component of organelle membrane	18856	1296	3	Cos
TRUE	0.000165256	90	407	12	0.029484	0.133333	GO:1905368	GO:CC		peptidase complex	18856	4077	3	Cos
TRUE	0.000209848	400	407	26	0.0638821	0.065	GO:0031300	GO:CC		intrinsic component of organelle membrane	18856	1295	3	Cos
TRUE	0.000291073	407	407	26	0.0638821	0.0638821	GO:0062023	GO:CC		collagen-containing extracellular matrix	18856	2710	3	Cos
TRUE	0.000352334	752	407	38	0.0933661	0.0505319	GO:0000139	GO:CC		Golgi membrane	18856	20	3	Cos
TRUE	0.000358984	173	407	16	0.039312	0.0924855	GO:0005775	GO:CC		vacuolar lumen	18856	436	3	Cos
TRUE	0.000438145	155	407	15	0.036855	0.0967742	GO:0030176	GO:CC		integral component of endoplasmic reticulum membrane	18856	1104	3	Cos
TRUE	0.000515052	67	407	10	0.02457	0.149254	GO:0000502	GO:CC		proteasome complex	18856	98	3	Cos
TRUE	0.000571044	422	407	26	0.0638821	0.0616114	GO:0005774	GO:CC		vacuolar membrane	18856	435	3	Cos
TRUE	0.00058556	319	407	22	0.0540541	0.0689655	GO:0034774	GO:CC		secretory granule lumen	18856	1822	3	Cos
TRUE	0.000592374	68	407	10	0.02457	0.147059	GO:1905369	GO:CC		endopeptidase complex	18856	4078	3	Cos
TRUE	0.000718452	323	407	22	0.0540541	0.0681115	GO:0060205	GO:CC		cytoplasmic vesicle lumen	18856	2628	3	Cos
TRUE	0.000794733	325	407	22	0.0540541	0.0676923	GO:0031983	GO:CC		vesicle lumen	18856	1474	3	Cos
TRUE	0.0010861	410	407	25	0.0614251	0.0609756	GO:0005925	GO:CC		focal adhesion	18856	567	3	Cos
TRUE	0.00123107	58	407	9	0.022113	0.155172	GO:0012507	GO:CC		ER to Golgi transport vesicle membrane	18856	837	3	Cos
TRUE	0.00146256	417	407	25	0.0614251	0.059952	GO:0030055	GO:CC		cell-substrate junction	18856	1046	3	Cos
TRUE	0.00483574	104	407	11	0.027027	0.105769	GO:0048770	GO:CC		pigment granule	18856	2577	3	Cos
TRUE	0.00483574	104	407	11	0.027027	0.105769	GO:0042470	GO:CC		melanosome	18856	2050	3	Cos
TRUE	0.00502995	365	407	22	0.0540541	0.060274	GO:0005765	GO:CC		lysosomal membrane	18856	427	3	Cos
TRUE	0.00502995	365	407	22	0.0540541	0.060274	GO:0098852	GO:CC		lytic vacuole membrane	18856	3687	3	Cos
TRUE	0.00911855	57	407	8	0.019656	0.140351	GO:0035577	GO:CC		azurophil granule membrane	18856	1883	3	Cos
TRUE	0.0127576	181	407	14	0.034398	0.0773481	GO:0005798	GO:CC		Golgi-associated vesicle	18856	459	3	Cos
TRUE	0.0134431	96	407	10	0.02457	0.104167	GO:0043202	GO:CC		lysosomal lumen	18856	2140	3	Cos
TRUE	0.0267663	66	407	8	0.019656	0.121212	GO:0030173	GO:CC		integral component of Golgi membrane	18856	1102	3	Cos
TRUE	0.0305874	5	407	3	0.00737101	0.6	GO:0042765	GO:CC		GPI-anchor transamidase complex	18856	2108	3	Cos
TRUE	0.0367008	108	407	10	0.02457	0.0925926	GO:0030660	GO:CC		Golgi-associated vesicle membrane	18856	1138	3	Cos
TRUE	0.0414649	13	407	4	0.00982801	0.307692	GO:0008250	GO:CC	TRUE	oligosaccharyltransferase complex	18856	629	3	Cos
TRUE	0.0451444	71	407	8	0.019656	0.112676	GO:0031228	GO:CC		intrinsic component of Golgi membrane	18856	1260	3	Cos
TRUE	0.0452239	801	407	34	0.0835381	0.0424469	GO:0012506	GO:CC		vesicle membrane	18856	836	3	Cos
TRUE	2.73e-05	18	390	7	0.0179487	0.388889	GO:0003756	GO:MF		protein disulfide isomerase activity	18126	473	3	Cos
TRUE	2.73e-05	18	390	7	0.0179487	0.388889	GO:0016864	GO:MF		intramolecular oxidoreductase activity, transposing S-S bonds	18126	3869	3	Cos
TRUE	0.00220997	768	390	37	0.0948718	0.0481771	GO:0016491	GO:MF		oxidoreductase activity	18126	3594	3	Cos
TRUE	0.00235408	171	390	15	0.0384615	0.0877193	GO:0016853	GO:MF		isomerase activity	18126	3858	3	Cos
TRUE	0.00614712	121	390	12	0.0307692	0.0991736	GO:0051082	GO:MF		unfolded protein binding	18126	9200	3	Cos
TRUE	0.0202656	4	390	3	0.00769231	0.75	GO:0036402	GO:MF		proteasome-activating ATPase activity	18126	6536	3	Cos
TRUE	0.0202656	4	390	3	0.00769231	0.75	GO:0016215	GO:MF		acyl-CoA desaturase activity	18126	3494	3	Cos
TRUE	0.0236211	45	390	7	0.0179487	0.155556	GO:0003755	GO:MF		peptidyl-prolyl cis-trans isomerase activity	18126	472	3	Cos
TRUE	0.0415294	49	390	7	0.0179487	0.142857	GO:0016859	GO:MF		cis-trans isomerase activity	18126	3864	3	Cos
TRUE	0.0498534	5	390	3	0.00769231	0.6	GO:0003923	GO:MF		GPI-anchor transamidase activity	18126	615	3	Cos
TRUE	0.0498534	5	390	3	0.00769231	0.6	GO:0004185	GO:MF		serine-type carboxypeptidase activity	18126	856	3	Cos
TRUE	0.00025525	25	115	8	0.0695652	0.32	HP:0002953	HP		Vertebral compression fractures	4225	2155	3	Cos
TRUE	0.000289497	215	115	21	0.182609	0.0976744	HP:0006487	HP		Bowing of the long bones	4225	4269	3	Cos
TRUE	0.000426901	130	115	16	0.13913	0.123077	HP:0002757	HP		Recurrent fractures	4225	2018	3	Cos
TRUE	0.000429661	220	115	21	0.182609	0.0954545	HP:0006504	HP		Anomaly of the limb diaphyses	4225	4285	3	Cos
TRUE	0.000704523	188	115	19	0.165217	0.101064	HP:0002659	HP		Increased susceptibility to fractures	4225	1941	3	Cos
TRUE	0.00185835	240	115	21	0.182609	0.0875	HP:0000940	HP		Abnormal diaphysis morphology	4225	738	3	Cos
TRUE	0.0023273	9	115	5	0.0434783	0.555556	HP:0010729	HP		Cherry red spot of the macula	4225	7214	3	Cos
TRUE	0.00813684	77	115	11	0.0956522	0.142857	HP:0000592	HP		Blue sclerae	4225	460	3	Cos
TRUE	0.0121592	361	115	25	0.217391	0.0692521	HP:0003468	HP		Abnormal vertebral morphology	4225	2521	3	Cos
TRUE	0.0137476	131	115	14	0.121739	0.10687	HP:0000768	HP		Pectus carinatum	4225	602	3	Cos
TRUE	0.0148155	273	115	21	0.182609	0.0769231	HP:0003312	HP		Abnormal form of the vertebral bodies	4225	2411	3	Cos
TRUE	0.015468	98	115	12	0.104348	0.122449	HP:0000926	HP		Platyspondyly	4225	727	3	Cos
TRUE	0.0225878	552	115	32	0.278261	0.057971	HP:0011314	HP		Abnormality of long bone morphology	4225	7780	3	Cos
TRUE	0.0331468	123	115	13	0.113043	0.105691	HP:0003367	HP		Abnormality of the femoral neck	4225	2452	3	Cos
TRUE	0.0379161	143	115	14	0.121739	0.0979021	HP:0003366	HP		Abnormality of the femoral neck or head region	4225	2451	3	Cos
TRUE	0.00225252	986	252	50	0.198413	0.0507099	HPA:032010_23	HPA		pancreas; exocrine glandular cells[Approved,High]	9494	897	3	Cos
TRUE	0.0106213	928	252	46	0.18254	0.049569	HPA:055010_23	HPA		thyroid gland; glandular cells[Approved,High]	9494	1568	3	Cos
TRUE	0.03542	974	252	46	0.18254	0.0472279	HPA:005010_11	HPA		bronchus; respiratory epithelial cells[Supported,Low]	9494	144	3	Cos
TRUE	0.0477897	674	252	35	0.138889	0.0519288	HPA:039010_23	HPA		salivary gland; glandular cells[Approved,High]	9494	1108	3	Cos
TRUE	2.2e-08	166	202	22	0.108911	0.13253	KEGG:04141	KEGG		Protein processing in endoplasmic reticulum	7788	257	3	Cos
TRUE	0.00516224	27	202	6	0.029703	0.222222	KEGG:01040	KEGG		Biosynthesis of unsaturated fatty acids	7788	161	3	Cos
TRUE	0.00749027	123	202	12	0.0594059	0.097561	KEGG:04142	KEGG		Lysosome	7788	258	3	Cos
TRUE	0.0136066	45	202	7	0.0346535	0.155556	KEGG:03050	KEGG		Proteasome	7788	212	3	Cos
TRUE	0.0308948	24	202	5	0.0247525	0.208333	KEGG:00534	KEGG	TRUE	Glycosaminoglycan biosynthesis - heparan sulfate / heparin	7788	82	3	Cos
TRUE	0.0378121	25	202	5	0.0247525	0.2	KEGG:00563	KEGG		Glycosylphosphatidylinositol (GPI)-anchor biosynthesis	7788	87	3	Cos
TRUE	0.0246781	913	374	44	0.117647	0.0481928	MIRNA:hsa-miR-1-3p	MIRNA		hsa-miR-1-3p	14722	21	3	Cos
TRUE	4.61e-06	305	265	27	0.101887	0.0885246	REAC:R-HSA-446203	REAC		Asparagine N-linked glycosylation	10594	155	3	Cos
TRUE	0.000411816	476	265	31	0.116981	0.0651261	REAC:R-HSA-6798695	REAC		Neutrophil degranulation	10594	1368	3	Cos
TRUE	0.000879151	89	265	12	0.045283	0.134831	REAC:R-HSA-1474290	REAC		Collagen formation	10594	342	3	Cos
TRUE	0.0018908	65	265	10	0.0377358	0.153846	REAC:R-HSA-5358346	REAC		Hedgehog ligand biogenesis	10594	955	3	Cos
TRUE	0.00202665	113	265	13	0.0490566	0.115044	REAC:R-HSA-1799339	REAC		SRP-dependent cotranslational protein targeting to membrane	10594	1825	3	Cos
TRUE	0.00239983	298	265	22	0.0830189	0.0738255	REAC:R-HSA-1474244	REAC		Extracellular matrix organization	10594	757	3	Cos
TRUE	0.00291527	54	265	9	0.0339623	0.166667	REAC:R-HSA-8941858	REAC		Regulation of RUNX3 expression and activity	10594	1707	3	Cos
TRUE	0.00397556	56	265	9	0.0339623	0.160714	REAC:R-HSA-5362768	REAC		Hh mutants that don't undergo autocatalytic processing are degraded by ERAD	10594	962	3	Cos
TRUE	0.00455987	140	265	14	0.0528302	0.1	REAC:R-HSA-3781865	REAC		Diseases of glycosylation	10594	662	3	Cos
TRUE	0.00617584	59	265	9	0.0339623	0.152542	REAC:R-HSA-5387390	REAC		Hh mutants abrogate ligand secretion	10594	961	3	Cos
TRUE	0.00678913	3	265	3	0.0113208	1	REAC:R-HSA-4341670	REAC		Defective NEU1 causes sialidosis	10594	530	3	Cos
TRUE	0.00815916	61	265	9	0.0339623	0.147541	REAC:R-HSA-5678895	REAC		Defective CFTR causes cystic fibrosis	10594	454	3	Cos
TRUE	0.00816354	47	265	8	0.0301887	0.170213	REAC:R-HSA-381038	REAC		XBP1(S) activates chaperone genes	10594	2268	3	Cos
TRUE	0.0093988	94	265	11	0.0415094	0.117021	REAC:R-HSA-8878159	REAC		Transcriptional regulation by RUNX3	10594	2161	3	Cos
TRUE	0.010754	171	265	15	0.0566038	0.0877193	REAC:R-HSA-9010553	REAC		Regulation of expression of SLITs and ROBOs	10594	1725	3	Cos
TRUE	0.011212	49	265	8	0.0301887	0.163265	REAC:R-HSA-381070	REAC		IRE1alpha activates chaperones	10594	999	3	Cos
TRUE	0.0176497	67	265	9	0.0339623	0.134328	REAC:R-HSA-1650814	REAC		Collagen biosynthesis and modifying enzymes	10594	339	3	Cos
TRUE	0.0232181	54	265	8	0.0301887	0.148148	REAC:R-HSA-450408	REAC		AUF1 (hnRNP D0) binds and destabilizes mRNA	10594	34	3	Cos
TRUE	0.0250677	123	265	12	0.045283	0.097561	REAC:R-HSA-1630316	REAC		Glycosaminoglycan metabolism	10594	921	3	Cos
TRUE	0.0269507	41	265	7	0.0264151	0.170732	REAC:R-HSA-3560782	REAC		Diseases associated with glycosaminoglycan metabolism	10594	651	3	Cos
TRUE	0.034561	57	265	8	0.0301887	0.140351	REAC:R-HSA-69541	REAC		Stabilization of p53	10594	1965	3	Cos
TRUE	0.0392349	58	265	8	0.0301887	0.137931	REAC:R-HSA-351202	REAC		Metabolism of polyamines	10594	1222	3	Cos
TRUE	0.0426382	285	265	19	0.0716981	0.0666667	REAC:R-HSA-71387	REAC		Metabolism of carbohydrates	10594	1211	3	Cos
TRUE	0.0477938	217	265	16	0.0603774	0.0737327	REAC:R-HSA-376176	REAC		Signaling by ROBO receptors	10594	1930	3	Cos
TRUE	0.00153794	958	415	45	0.108434	0.0469729	TF:M12165_1	TF		Factor: BTEB2; motif: NCCACRCCCN; match class: 1	19945	889	3	Cos
TRUE	0.0256969	62	174	8	0.045977	0.129032	WP:WP183	WP		Proteasome Degradation	6646	341	3	Cos
TRUE	0.0499959	14	174	4	0.0229885	0.285714	WP:WP4724	WP		Omega-9 FA synthesis	6646	493	3	Cos
TRUE	2.02e-43	80	55	34	0.618182	0.425	CORUM:306	CORUM		Ribosome, cytoplasmic	3629	183	4	High1
TRUE	3.96e-33	104	55	31	0.563636	0.298077	CORUM:3055	CORUM		Nop56p-associated pre-rRNA complex	3629	1362	4	High1
TRUE	1.8e-31	47	55	24	0.436364	0.510638	CORUM:308	CORUM		60S ribosomal subunit, cytoplasmic	3629	184	4	High1
TRUE	1.65e-10	25	55	10	0.181818	0.4	CORUM:5380	CORUM		TRBP containing complex (DICER, RPL7A, EIF6, MOV10 and subunits of the 60S ribosomal particle)	3629	1658	4	High1
TRUE	2.1e-09	31	55	10	0.181818	0.322581	CORUM:338	CORUM		40S ribosomal subunit, cytoplasmic	3629	199	4	High1
TRUE	4.27e-09	33	55	10	0.181818	0.30303	CORUM:305	CORUM		40S ribosomal subunit, cytoplasmic	3629	182	4	High1
TRUE	0.00934974	14	55	4	0.0727273	0.285714	CORUM:5266	CORUM		TNF-alpha/NF-kappa B signaling complex 6	3629	1618	4	High1
TRUE	8.28e-55	96	91	35	0.384615	0.364583	GO:0006614	GO:BP	TRUE	SRP-dependent cotranslational protein targeting to membrane	17906	2630	4	High1
TRUE	7.23e-54	101	91	35	0.384615	0.346535	GO:0006613	GO:BP		cotranslational protein targeting to membrane	17906	2629	4	High1
TRUE	1.4e-52	122	91	36	0.395604	0.295082	GO:0000184	GO:BP		nuclear-transcribed mRNA catabolic process, nonsense-mediated decay	17906	79	4	High1
TRUE	2.6e-52	110	91	35	0.384615	0.318182	GO:0045047	GO:BP		protein targeting to ER	17906	13272	4	High1
TRUE	1.14e-51	114	91	35	0.384615	0.307018	GO:0072599	GO:BP	TRUE	establishment of protein localization to endoplasmic reticulum	17906	20745	4	High1
TRUE	3.47e-48	139	91	35	0.384615	0.251799	GO:0070972	GO:BP		protein localization to endoplasmic reticulum	17906	19528	4	High1
TRUE	7.68e-45	211	91	37	0.406593	0.175355	GO:0000956	GO:BP	TRUE	nuclear-transcribed mRNA catabolic process	17906	339	4	High1
TRUE	2.96e-44	196	91	36	0.395604	0.183673	GO:0006413	GO:BP	TRUE	translational initiation	17906	2447	4	High1
TRUE	2.53e-42	197	91	35	0.384615	0.177665	GO:0006612	GO:BP		protein targeting to membrane	17906	2628	4	High1
TRUE	4.02e-42	178	91	34	0.373626	0.191011	GO:0019083	GO:BP		viral transcription	17906	6506	4	High1
TRUE	1.16e-40	195	91	34	0.373626	0.174359	GO:0019080	GO:BP		viral gene expression	17906	6503	4	High1
TRUE	8.34e-37	373	91	38	0.417582	0.101877	GO:0006402	GO:BP		mRNA catabolic process	17906	2437	4	High1
TRUE	1.31e-35	331	91	36	0.395604	0.108761	GO:0090150	GO:BP		establishment of protein localization to membrane	17906	21624	4	High1
TRUE	5.72e-35	416	91	38	0.417582	0.0913462	GO:0006401	GO:BP		RNA catabolic process	17906	2436	4	High1
TRUE	6.79e-32	745	91	43	0.472527	0.0577181	GO:0006412	GO:BP	TRUE	translation	17906	2446	4	High1
TRUE	2.73e-31	770	91	43	0.472527	0.0558442	GO:0043043	GO:BP	TRUE	peptide biosynthetic process	17906	12257	4	High1
TRUE	3.17e-30	554	91	38	0.417582	0.0685921	GO:0034655	GO:BP		nucleobase-containing compound catabolic process	17906	10096	4	High1
TRUE	8.12e-30	435	91	35	0.384615	0.0804598	GO:0006605	GO:BP		protein targeting	17906	2621	4	High1
TRUE	6.05e-29	650	91	39	0.428571	0.06	GO:1901361	GO:BP		organic cyclic compound catabolic process	17906	24880	4	High1
TRUE	6.74e-29	601	91	38	0.417582	0.063228	GO:0046700	GO:BP		heterocycle catabolic process	17906	14597	4	High1
TRUE	7.17e-29	602	91	38	0.417582	0.0631229	GO:0044270	GO:BP		cellular nitrogen compound catabolic process	17906	12871	4	High1
TRUE	1.8e-28	617	91	38	0.417582	0.0615883	GO:0019439	GO:BP		aromatic compound catabolic process	17906	6742	4	High1
TRUE	2.95e-28	910	91	43	0.472527	0.0472527	GO:0006518	GO:BP		peptide metabolic process	17906	2536	4	High1
TRUE	3.23e-28	912	91	43	0.472527	0.0471491	GO:0043604	GO:BP	TRUE	amide biosynthetic process	17906	12589	4	High1
TRUE	8.03e-27	579	91	36	0.395604	0.0621762	GO:0072594	GO:BP		establishment of protein localization to organelle	17906	20740	4	High1
TRUE	2.88e-25	641	91	36	0.395604	0.0561622	GO:0072657	GO:BP		protein localization to membrane	17906	20802	4	High1
TRUE	4.9e-23	867	91	38	0.417582	0.0438293	GO:0016071	GO:BP		mRNA metabolic process	17906	5729	4	High1
TRUE	2.14e-22	838	91	37	0.406593	0.0441527	GO:0016032	GO:BP		viral process	17906	5700	4	High1
TRUE	1.85e-21	891	91	37	0.406593	0.0415264	GO:0044403	GO:BP		symbiotic process	17906	12947	4	High1
TRUE	1.44e-20	945	91	37	0.406593	0.0391534	GO:0044419	GO:BP		interspecies interaction between organisms	17906	12959	4	High1
TRUE	3.54e-19	964	91	36	0.395604	0.0373444	GO:0033365	GO:BP	TRUE	protein localization to organelle	17906	9485	4	High1
TRUE	1.5e-16	103	91	16	0.175824	0.15534	GO:0002181	GO:BP		cytoplasmic translation	17906	866	4	High1
TRUE	3.13e-07	76	91	9	0.0989011	0.118421	GO:0042273	GO:BP		ribosomal large subunit biogenesis	17906	11789	4	High1
TRUE	7.54e-06	301	91	13	0.142857	0.0431894	GO:0042254	GO:BP	TRUE	ribosome biogenesis	17906	11776	4	High1
TRUE	5.85e-05	63	91	7	0.0769231	0.111111	GO:0042255	GO:BP		ribosome assembly	17906	11777	4	High1
TRUE	7.14e-05	433	91	14	0.153846	0.0323326	GO:0022613	GO:BP	TRUE	ribonucleoprotein complex biogenesis	17906	7675	4	High1
TRUE	0.000629208	29	91	5	0.0549451	0.172414	GO:0000027	GO:BP		ribosomal large subunit assembly	17906	14	4	High1
TRUE	0.00136189	197	91	9	0.0989011	0.0456853	GO:0071826	GO:BP		ribonucleoprotein complex subunit organization	17906	20107	4	High1
TRUE	0.00527135	448	91	12	0.131868	0.0267857	GO:0006417	GO:BP		regulation of translation	17906	2450	4	High1
TRUE	0.0106866	190	91	8	0.0879121	0.0421053	GO:0022618	GO:BP		ribonucleoprotein complex assembly	17906	7680	4	High1
TRUE	0.0171356	503	91	12	0.131868	0.0238569	GO:0034248	GO:BP		regulation of cellular amide metabolic process	17906	9881	4	High1
TRUE	0.0282016	217	91	8	0.0879121	0.0368664	GO:0006364	GO:BP		rRNA processing	17906	2405	4	High1
TRUE	0.0415707	229	91	8	0.0879121	0.0349345	GO:0016072	GO:BP		rRNA metabolic process	17906	5730	4	High1
TRUE	0.0471149	169	91	7	0.0769231	0.0414201	GO:2001242	GO:BP		regulation of intrinsic apoptotic signaling pathway	17906	30703	4	High1
TRUE	5.51e-54	108	92	35	0.380435	0.324074	GO:0022626	GO:CC		cytosolic ribosome	18856	1034	4	High1
TRUE	5.85e-46	192	92	36	0.391304	0.1875	GO:0044391	GO:CC		ribosomal subunit	18856	2357	4	High1
TRUE	1.23e-43	245	92	37	0.402174	0.15102	GO:0005840	GO:CC		ribosome	18856	497	4	High1
TRUE	7.86e-39	59	92	24	0.26087	0.40678	GO:0022625	GO:CC		cytosolic large ribosomal subunit	18856	1033	4	High1
TRUE	2.56e-30	119	92	24	0.26087	0.201681	GO:0015934	GO:CC		large ribosomal subunit	18856	857	4	High1
TRUE	3.65e-29	697	92	39	0.423913	0.0559541	GO:1990904	GO:CC		ribonucleoprotein complex	18856	4434	4	High1
TRUE	7.68e-14	46	92	11	0.119565	0.23913	GO:0022627	GO:CC		cytosolic small ribosomal subunit	18856	1035	4	High1
TRUE	1.28e-13	33	92	10	0.108696	0.30303	GO:0042788	GO:CC		polysomal ribosome	18856	2109	4	High1
TRUE	6.85e-13	76	92	12	0.130435	0.157895	GO:0015935	GO:CC		small ribosomal subunit	18856	858	4	High1
TRUE	1.84e-11	73	92	11	0.119565	0.150685	GO:0005844	GO:CC		polysome	18856	498	4	High1
TRUE	2.98e-11	410	92	19	0.206522	0.0463415	GO:0005925	GO:CC		focal adhesion	18856	567	4	High1
TRUE	4.04e-11	417	92	19	0.206522	0.0455635	GO:0030055	GO:CC		cell-substrate junction	18856	1046	4	High1
TRUE	7.82e-10	785	92	23	0.25	0.0292994	GO:0070161	GO:CC		anchoring junction	18856	2788	4	High1
TRUE	3.99e-07	344	92	14	0.152174	0.0406977	GO:0014069	GO:CC		postsynaptic density	18856	842	4	High1
TRUE	4.63e-07	348	92	14	0.152174	0.0402299	GO:0032279	GO:CC		asymmetric synapse	18856	1529	4	High1
TRUE	1.02e-06	370	92	14	0.152174	0.0378378	GO:0099572	GO:CC		postsynaptic specialization	18856	3824	4	High1
TRUE	1.09e-06	372	92	14	0.152174	0.0376344	GO:0098984	GO:CC		neuron to neuron synapse	18856	3737	4	High1
TRUE	0.000142874	638	92	15	0.163043	0.023511	GO:0098794	GO:CC		postsynapse	18856	3658	4	High1
TRUE	0.0131148	927	92	15	0.163043	0.0161812	GO:0005730	GO:CC		nucleolus	18856	395	4	High1
TRUE	2.56e-45	171	91	35	0.384615	0.204678	GO:0003735	GO:MF		structural constituent of ribosome	18126	466	4	High1
TRUE	8.72e-29	683	91	39	0.428571	0.057101	GO:0005198	GO:MF		structural molecule activity	18126	1721	4	High1
TRUE	1.72e-13	63	91	12	0.131868	0.190476	GO:0019843	GO:MF		rRNA binding	18126	4645	4	High1
TRUE	8.02e-05	10	91	4	0.043956	0.4	GO:0070181	GO:MF		small ribosomal subunit rRNA binding	18126	9931	4	High1
TRUE	4.82e-06	49	23	7	0.304348	0.142857	HP:0001972	HP		Macrocytic anemia	4225	1447	4	High1
TRUE	0.000303352	132	23	8	0.347826	0.0606061	HP:0002076	HP		Migraine	4225	1535	4	High1
TRUE	0.000458846	93	23	7	0.304348	0.0752688	HP:0002488	HP		Acute leukemia	4225	1814	4	High1
TRUE	0.0042865	129	23	7	0.304348	0.0542636	HP:0000980	HP		Pallor	4225	771	4	High1
TRUE	0.00673971	138	23	7	0.304348	0.0507246	HP:0010972	HP		Anemia of inadequate production	4225	7447	4	High1
TRUE	0.00707308	139	23	7	0.304348	0.0503597	HP:0001909	HP		Leukemia	4225	1397	4	High1
TRUE	0.0308489	115	23	6	0.26087	0.0521739	HP:0000457	HP		Depressed nasal ridge	4225	347	4	High1
TRUE	0.0448929	184	23	7	0.304348	0.0380435	HP:0000823	HP		Delayed puberty	4225	643	4	High1
TRUE	1.66e-06	986	67	25	0.373134	0.025355	HPA:032010_23	HPA		pancreas; exocrine glandular cells[Approved,High]	9494	897	4	High1
TRUE	0.000409594	945	67	21	0.313433	0.0222222	HPA:007010_23	HPA		cerebellum; Purkinje cells[Approved,High]	9494	212	4	High1
TRUE	0.00196882	483	67	14	0.208955	0.0289855	HPA:056010_23	HPA		tonsil; germinal center cells[Approved,High]	9494	1581	4	High1
TRUE	0.00235412	637	67	16	0.238806	0.0251177	HPA:004020_23	HPA		breast; glandular cells[Approved,High]	9494	125	4	High1
TRUE	0.00272556	569	67	15	0.223881	0.026362	HPA:022020_23	HPA		hippocampus; neuronal cells[Approved,High]	9494	635	4	High1
TRUE	0.00599312	767	67	17	0.253731	0.0221643	HPA:016010_23	HPA		esophagus; squamous epithelial cells[Approved,High]	9494	473	4	High1
TRUE	0.0102156	347	67	11	0.164179	0.0317003	HPA:028010_23	HPA		lymph node; germinal center cells[Approved,High]	9494	821	4	High1
TRUE	0.0124381	898	67	18	0.268657	0.0200445	HPA:008030_23	HPA		cerebral cortex; neuronal cells[Approved,High]	9494	273	4	High1
TRUE	0.0201963	674	67	15	0.223881	0.0222552	HPA:039010_23	HPA		salivary gland; glandular cells[Approved,High]	9494	1108	4	High1
TRUE	8.49e-43	134	70	35	0.5	0.261194	KEGG:03010	KEGG		Ribosome	7788	204	4	High1
TRUE	0.00118729	249	87	10	0.114943	0.0401606	MIRNA:hsa-miR-100-5p	MIRNA		hsa-miR-100-5p	14722	24	4	High1
TRUE	0.0164307	336	87	10	0.114943	0.0297619	MIRNA:hsa-miR-324-3p	MIRNA		hsa-miR-324-3p	14722	661	4	High1
TRUE	7.5e-53	90	74	35	0.472973	0.388889	REAC:R-HSA-156902	REAC		Peptide chain elongation	10594	1480	4	High1
TRUE	4.95e-52	94	74	35	0.472973	0.37234	REAC:R-HSA-156842	REAC		Eukaryotic Translation Elongation	10594	741	4	High1
TRUE	1.22e-51	96	74	35	0.472973	0.364583	REAC:R-HSA-975956	REAC		Nonsense Mediated Decay (NMD) independent of the Exon Junction Complex (EJC)	10594	1377	4	High1
TRUE	6.42e-51	112	74	36	0.486486	0.321429	REAC:R-HSA-156827	REAC		L13a-mediated translational silencing of Ceruloplasmin expression	10594	1118	4	High1
TRUE	1.23e-50	90	74	34	0.459459	0.377778	REAC:R-HSA-192823	REAC		Viral mRNA Translation	10594	2244	4	High1
TRUE	1.62e-50	102	74	35	0.472973	0.343137	REAC:R-HSA-72689	REAC		Formation of a pool of free 40S subunits	10594	813	4	High1
TRUE	7.56e-50	94	74	34	0.459459	0.361702	REAC:R-HSA-72764	REAC		Eukaryotic Translation Termination	10594	743	4	High1
TRUE	7.56e-50	94	74	34	0.459459	0.361702	REAC:R-HSA-2408557	REAC		Selenocysteine synthesis	10594	1852	4	High1
TRUE	1.2e-49	120	74	36	0.486486	0.3	REAC:R-HSA-72737	REAC		Cap-dependent Translation Initiation	10594	273	4	High1
TRUE	1.2e-49	120	74	36	0.486486	0.3	REAC:R-HSA-72613	REAC		Eukaryotic Translation Initiation	10594	742	4	High1
TRUE	1.16e-48	113	74	35	0.472973	0.309735	REAC:R-HSA-72706	REAC		GTP hydrolysis and joining of the 60S ribosomal subunit	10594	875	4	High1
TRUE	1.16e-48	113	74	35	0.472973	0.309735	REAC:R-HSA-1799339	REAC		SRP-dependent cotranslational protein targeting to membrane	10594	1825	4	High1
TRUE	3.41e-48	116	74	35	0.472973	0.301724	REAC:R-HSA-927802	REAC		Nonsense-Mediated Decay (NMD)	10594	1378	4	High1
TRUE	3.41e-48	116	74	35	0.472973	0.301724	REAC:R-HSA-975957	REAC		Nonsense Mediated Decay (NMD) enhanced by the Exon Junction Complex (EJC)	10594	1376	4	High1
TRUE	5.34e-46	117	74	34	0.459459	0.290598	REAC:R-HSA-2408522	REAC		Selenoamino acid metabolism	10594	1851	4	High1
TRUE	7.97e-44	133	74	34	0.459459	0.255639	REAC:R-HSA-168273	REAC		Influenza Viral RNA Transcription and Replication	10594	1018	4	High1
TRUE	9.85e-43	142	74	34	0.459459	0.239437	REAC:R-HSA-168255	REAC		Influenza Life Cycle	10594	1017	4	High1
TRUE	1.31e-41	152	74	34	0.459459	0.223684	REAC:R-HSA-168254	REAC		Influenza Infection	10594	1016	4	High1
TRUE	1.62e-41	171	74	35	0.472973	0.204678	REAC:R-HSA-9010553	REAC		Regulation of expression of SLITs and ROBOs	10594	1725	4	High1
TRUE	2.17e-40	183	74	35	0.472973	0.191257	REAC:R-HSA-6791226	REAC		Major pathway of rRNA processing in the nucleolus and cytosol	10594	1197	4	High1
TRUE	1.63e-39	193	74	35	0.472973	0.181347	REAC:R-HSA-8868773	REAC		rRNA processing in the nucleus and cytosol	10594	2313	4	High1
TRUE	2.72e-39	292	74	39	0.527027	0.133562	REAC:R-HSA-72766	REAC		Translation	10594	2169	4	High1
TRUE	1.09e-38	203	74	35	0.472973	0.172414	REAC:R-HSA-72312	REAC		rRNA processing	10594	2311	4	High1
TRUE	1.33e-37	217	74	35	0.472973	0.16129	REAC:R-HSA-376176	REAC		Signaling by ROBO receptors	10594	1930	4	High1
TRUE	1.2e-30	370	74	36	0.486486	0.0972973	REAC:R-HSA-5663205	REAC		Infectious disease	10594	1014	4	High1
TRUE	7.44e-28	368	74	34	0.459459	0.0923913	REAC:R-HSA-71291	REAC		Metabolism of amino acids and derivatives	10594	1210	4	High1
TRUE	1.66e-24	549	74	36	0.486486	0.0655738	REAC:R-HSA-422475	REAC		Axon guidance	10594	173	4	High1
TRUE	1.13e-21	662	74	36	0.486486	0.0543807	REAC:R-HSA-8953854	REAC		Metabolism of RNA	10594	1208	4	High1
TRUE	1.63e-12	59	74	12	0.162162	0.20339	REAC:R-HSA-72649	REAC		Translation initiation complex formation	10594	2170	4	High1
TRUE	2.02e-12	60	74	12	0.162162	0.2	REAC:R-HSA-72662	REAC		Activation of the mRNA upon binding of the cap-binding complex and eIFs, and subsequent binding to 43S	10594	96	4	High1
TRUE	1.52e-11	52	74	11	0.148649	0.211538	REAC:R-HSA-72695	REAC		Formation of the ternary complex, and subsequently, the 43S complex	10594	824	4	High1
TRUE	6.78e-11	59	74	11	0.148649	0.186441	REAC:R-HSA-72702	REAC		Ribosomal scanning and start codon recognition	10594	1790	4	High1
TRUE	5.52e-47	88	66	34	0.515152	0.386364	WP:WP477	WP		Cytoplasmic Ribosomal Proteins	6646	183	4	High1
TRUE	6.81e-06	20	102	8	0.0784314	0.4	CORUM:32	CORUM		PA700 complex	3629	15	5	Chon2
TRUE	9.3e-05	36	102	9	0.0882353	0.25	CORUM:193	CORUM		PA700-20S-PA28 complex	3629	98	5	Chon2
TRUE	0.0204171	4	102	3	0.0294118	0.75	CORUM:7126	CORUM		HSPA9-GRPEL1-GRPEL2-TIMM44 complex	3629	2617	5	Chon2
TRUE	0.0403006	11	102	4	0.0392157	0.363636	CORUM:3040	CORUM		Multisynthetase complex	3629	1350	5	Chon2
TRUE	1.55e-09	145	236	18	0.0762712	0.124138	GO:0006119	GO:BP		oxidative phosphorylation	17906	2183	5	Chon2
TRUE	2.51e-08	941	236	41	0.173729	0.0435707	GO:0006396	GO:BP		RNA processing	17906	2431	5	Chon2
TRUE	5.9e-08	539	236	30	0.127119	0.0556586	GO:0007005	GO:BP		mitochondrion organization	17906	2972	5	Chon2
TRUE	5.19e-07	481	236	27	0.114407	0.0561331	GO:0034660	GO:BP		ncRNA metabolic process	17906	10099	5	Chon2
TRUE	1.53e-06	192	236	17	0.0720339	0.0885417	GO:0045333	GO:BP		cellular respiration	17906	13420	5	Chon2
TRUE	2.82e-06	347	236	22	0.0932203	0.0634006	GO:0006520	GO:BP		cellular amino acid metabolic process	17906	2537	5	Chon2
TRUE	7.61e-06	544	236	27	0.114407	0.0496324	GO:0006091	GO:BP		generation of precursor metabolites and energy	17906	2158	5	Chon2
TRUE	8.45e-06	745	236	32	0.135593	0.042953	GO:0006412	GO:BP	TRUE	translation	17906	2446	5	Chon2
TRUE	1.87e-05	770	236	32	0.135593	0.0415584	GO:0043043	GO:BP		peptide biosynthetic process	17906	12257	5	Chon2
TRUE	1.97e-05	287	236	19	0.0805085	0.0662021	GO:0015980	GO:BP		energy derivation by oxidation of organic compounds	17906	5683	5	Chon2
TRUE	2.25e-05	229	236	17	0.0720339	0.0742358	GO:0016072	GO:BP		rRNA metabolic process	17906	5730	5	Chon2
TRUE	2.51e-05	910	236	35	0.148305	0.0384615	GO:0006518	GO:BP		peptide metabolic process	17906	2536	5	Chon2
TRUE	3.4e-05	433	236	23	0.0974576	0.0531178	GO:0022613	GO:BP		ribonucleoprotein complex biogenesis	17906	7675	5	Chon2
TRUE	4.25e-05	301	236	19	0.0805085	0.0631229	GO:0042254	GO:BP	TRUE	ribosome biogenesis	17906	11776	5	Chon2
TRUE	6.15e-05	308	236	19	0.0805085	0.0616883	GO:0046034	GO:BP		ATP metabolic process	17906	14026	5	Chon2
TRUE	8.54e-05	73	236	10	0.0423729	0.136986	GO:1902036	GO:BP		regulation of hematopoietic stem cell differentiation	17906	25508	5	Chon2
TRUE	8.87e-05	867	236	33	0.139831	0.0380623	GO:0016071	GO:BP		mRNA metabolic process	17906	5729	5	Chon2
TRUE	8.92e-05	912	236	34	0.144068	0.0372807	GO:0043604	GO:BP		amide biosynthetic process	17906	12589	5	Chon2
TRUE	0.000112445	118	236	12	0.0508475	0.101695	GO:0022904	GO:BP		respiratory electron transport chain	17906	7686	5	Chon2
TRUE	0.000146862	98	236	11	0.0466102	0.112245	GO:0042775	GO:BP		mitochondrial ATP synthesis coupled electron transport	17906	12097	5	Chon2
TRUE	0.000163322	99	236	11	0.0466102	0.111111	GO:0042773	GO:BP		ATP synthesis coupled electron transport	17906	12095	5	Chon2
TRUE	0.000163322	99	236	11	0.0466102	0.111111	GO:0033108	GO:BP		mitochondrial respiratory chain complex assembly	17906	9334	5	Chon2
TRUE	0.0003285	64	236	9	0.0381356	0.140625	GO:0006521	GO:BP		regulation of cellular amino acid metabolic process	17906	2538	5	Chon2
TRUE	0.000354962	47	236	8	0.0338983	0.170213	GO:0006418	GO:BP		tRNA aminoacylation for protein translation	17906	2451	5	Chon2
TRUE	0.000374582	85	236	10	0.0423729	0.117647	GO:0060218	GO:BP		hematopoietic stem cell differentiation	17906	17356	5	Chon2
TRUE	0.00040285	108	236	11	0.0466102	0.101852	GO:1902750	GO:BP	TRUE	negative regulation of cell cycle G2/M phase transition	17906	26118	5	Chon2
TRUE	0.000419022	86	236	10	0.0423729	0.116279	GO:1901532	GO:BP		regulation of hematopoietic progenitor cell differentiation	17906	25036	5	Chon2
TRUE	0.000431059	217	236	15	0.0635593	0.0691244	GO:0006364	GO:BP		rRNA processing	17906	2405	5	Chon2
TRUE	0.000585757	50	236	8	0.0338983	0.16	GO:0043039	GO:BP		tRNA aminoacylation	17906	12253	5	Chon2
TRUE	0.000686901	51	236	8	0.0338983	0.156863	GO:0043038	GO:BP		amino acid activation	17906	12252	5	Chon2
TRUE	0.00103421	172	236	13	0.0550847	0.0755814	GO:0033209	GO:BP	TRUE	tumor necrosis factor-mediated signaling pathway	17906	9381	5	Chon2
TRUE	0.00109198	485	236	22	0.0932203	0.0453608	GO:0010498	GO:BP		proteasomal protein catabolic process	17906	4717	5	Chon2
TRUE	0.00118987	96	236	10	0.0423729	0.104167	GO:0010972	GO:BP		negative regulation of G2/M transition of mitotic cell cycle	17906	5143	5	Chon2
TRUE	0.00131147	97	236	10	0.0423729	0.103093	GO:1990542	GO:BP		mitochondrial transmembrane transport	17906	29285	5	Chon2
TRUE	0.00132109	75	236	9	0.0381356	0.12	GO:0002479	GO:BP		antigen processing and presentation of exogenous peptide antigen via MHC class I, TAP-dependent	17906	1150	5	Chon2
TRUE	0.00169257	799	236	29	0.122881	0.0362954	GO:0044257	GO:BP		cellular protein catabolic process	17906	12863	5	Chon2
TRUE	0.00185359	78	236	9	0.0381356	0.115385	GO:0061418	GO:BP		regulation of transcription from RNA polymerase II promoter in response to hypoxia	17906	18507	5	Chon2
TRUE	0.00187537	384	236	19	0.0805085	0.0494792	GO:0034470	GO:BP		ncRNA processing	17906	10022	5	Chon2
TRUE	0.00203549	213	236	14	0.059322	0.0657277	GO:0071456	GO:BP	TRUE	cellular response to hypoxia	17906	19837	5	Chon2
TRUE	0.00206815	79	236	9	0.0381356	0.113924	GO:0042590	GO:BP	TRUE	antigen processing and presentation via MHC class I	17906	11980	5	Chon2
TRUE	0.00209723	102	236	10	0.0423729	0.0980392	GO:0070498	GO:BP	TRUE	interleukin-1-mediated signaling pathway	17906	19240	5	Chon2
TRUE	0.00225179	427	236	20	0.0847458	0.0468384	GO:0043161	GO:BP	TRUE	proteasome-mediated ubiquitin-dependent protein catabolic process	17906	12335	5	Chon2
TRUE	0.00284259	188	236	13	0.0550847	0.0691489	GO:0022900	GO:BP		electron transport chain	17906	7685	5	Chon2
TRUE	0.00315548	83	236	9	0.0381356	0.108434	GO:0031145	GO:BP		anaphase-promoting complex-dependent catabolic process	17906	8269	5	Chon2
TRUE	0.00332323	289	236	16	0.0677966	0.0553633	GO:0034976	GO:BP	TRUE	response to endoplasmic reticulum stress	17906	10151	5	Chon2
TRUE	0.00349402	84	236	9	0.0381356	0.107143	GO:0033238	GO:BP		regulation of cellular amine metabolic process	17906	9395	5	Chon2
TRUE	0.00351405	223	236	14	0.059322	0.0627803	GO:0036294	GO:BP		cellular response to decreased oxygen levels	17906	11103	5	Chon2
TRUE	0.00355719	162	236	12	0.0508475	0.0740741	GO:1902600	GO:BP		proton transmembrane transport	17906	25988	5	Chon2
TRUE	0.00370441	739	236	27	0.114407	0.0365359	GO:0051603	GO:BP		proteolysis involved in cellular protein catabolic process	17906	16301	5	Chon2
TRUE	0.0053298	336	236	17	0.0720339	0.0505952	GO:1903311	GO:BP		regulation of mRNA metabolic process	17906	26612	5	Chon2
TRUE	0.00625942	90	236	9	0.0381356	0.1	GO:0009060	GO:BP		aerobic respiration	17906	3708	5	Chon2
TRUE	0.00698883	858	236	29	0.122881	0.0337995	GO:0010608	GO:BP		posttranscriptional regulation of gene expression	17906	4806	5	Chon2
TRUE	0.00831272	240	236	14	0.059322	0.0583333	GO:0071453	GO:BP		cellular response to oxygen levels	17906	19834	5	Chon2
TRUE	0.00861777	119	236	10	0.0423729	0.0840336	GO:2000736	GO:BP		regulation of stem cell differentiation	17906	30226	5	Chon2
TRUE	0.00929393	120	236	10	0.0423729	0.0833333	GO:0043618	GO:BP		regulation of transcription from RNA polymerase II promoter in response to stress	17906	12602	5	Chon2
TRUE	0.0106727	180	236	12	0.0508475	0.0666667	GO:0019884	GO:BP		antigen processing and presentation of exogenous antigen	17906	7064	5	Chon2
TRUE	0.0107175	354	236	17	0.0720339	0.0480226	GO:0000398	GO:BP		mRNA splicing, via spliceosome	17906	172	5	Chon2
TRUE	0.0107175	354	236	17	0.0720339	0.0480226	GO:0000377	GO:BP		RNA splicing, via transesterification reactions with bulged adenosine as nucleophile	17906	160	5	Chon2
TRUE	0.0107309	96	236	9	0.0381356	0.09375	GO:0031146	GO:BP		SCF-dependent proteasomal ubiquitin-dependent protein catabolic process	17906	8270	5	Chon2
TRUE	0.0109428	646	236	24	0.101695	0.0371517	GO:0019941	GO:BP		modification-dependent protein catabolic process	17906	7093	5	Chon2
TRUE	0.0112991	181	236	12	0.0508475	0.0662983	GO:0043488	GO:BP		regulation of mRNA stability	17906	12519	5	Chon2
TRUE	0.0116942	97	236	9	0.0381356	0.0927835	GO:0002474	GO:BP		antigen processing and presentation of peptide antigen via MHC class I	17906	1145	5	Chon2
TRUE	0.0119855	357	236	17	0.0720339	0.047619	GO:0000375	GO:BP		RNA splicing, via transesterification reactions	17906	158	5	Chon2
TRUE	0.0144004	126	236	10	0.0423729	0.0793651	GO:0007164	GO:BP		establishment of tissue polarity	17906	3109	5	Chon2
TRUE	0.0144004	126	236	10	0.0423729	0.0793651	GO:0001736	GO:BP		establishment of planar polarity	17906	539	5	Chon2
TRUE	0.0144004	126	236	10	0.0423729	0.0793651	GO:0043620	GO:BP	TRUE	regulation of DNA-templated transcription in response to stress	17906	12604	5	Chon2
TRUE	0.0145427	657	236	24	0.101695	0.0365297	GO:0043632	GO:BP		modification-dependent macromolecule catabolic process	17906	12612	5	Chon2
TRUE	0.0145991	218	236	13	0.0550847	0.059633	GO:1902749	GO:BP		regulation of cell cycle G2/M phase transition	17906	26117	5	Chon2
TRUE	0.0151406	443	236	19	0.0805085	0.0428894	GO:0008380	GO:BP		RNA splicing	17906	3653	5	Chon2
TRUE	0.0168856	291	236	15	0.0635593	0.0515464	GO:0016579	GO:BP		protein deubiquitination	17906	5917	5	Chon2
TRUE	0.0185597	190	236	12	0.0508475	0.0631579	GO:0043487	GO:BP		regulation of RNA stability	17906	12518	5	Chon2
TRUE	0.0229708	23	236	5	0.0211864	0.217391	GO:0042776	GO:BP		mitochondrial ATP synthesis coupled proton transport	17906	12098	5	Chon2
TRUE	0.0235981	416	236	18	0.0762712	0.0432692	GO:0006401	GO:BP		RNA catabolic process	17906	2436	5	Chon2
TRUE	0.0242719	965	236	30	0.127119	0.0310881	GO:0030163	GO:BP		protein catabolic process	17906	7794	5	Chon2
TRUE	0.0291334	12	236	4	0.0169492	0.333333	GO:1990173	GO:BP		protein localization to nucleoplasm	17906	29141	5	Chon2
TRUE	0.0296875	640	236	23	0.0974576	0.0359375	GO:0006511	GO:BP		ubiquitin-dependent protein catabolic process	17906	2530	5	Chon2
TRUE	0.0304266	109	236	9	0.0381356	0.0825688	GO:0060071	GO:BP		Wnt signaling pathway, planar cell polarity pathway	17906	17239	5	Chon2
TRUE	0.0325351	554	236	21	0.0889831	0.0379061	GO:0034655	GO:BP		nucleobase-containing compound catabolic process	17906	10096	5	Chon2
TRUE	0.0327532	201	236	12	0.0508475	0.0597015	GO:0010389	GO:BP		regulation of G2/M transition of mitotic cell cycle	17906	4632	5	Chon2
TRUE	0.0327626	110	236	9	0.0381356	0.0818182	GO:0002223	GO:BP		stimulatory C-type lectin receptor signaling pathway	17906	896	5	Chon2
TRUE	0.0331459	308	236	15	0.0635593	0.0487013	GO:0070646	GO:BP		protein modification by small protein removal	17906	19324	5	Chon2
TRUE	0.0352496	111	236	9	0.0381356	0.0810811	GO:0090175	GO:BP		regulation of establishment of planar polarity	17906	21648	5	Chon2
TRUE	0.036164	203	236	12	0.0508475	0.0591133	GO:0061013	GO:BP		regulation of mRNA catabolic process	17906	18119	5	Chon2
TRUE	0.0407088	113	236	9	0.0381356	0.079646	GO:0002220	GO:BP		innate immune response activating cell surface receptor signaling pathway	17906	893	5	Chon2
TRUE	0.0415148	173	236	11	0.0466102	0.0635838	GO:0002478	GO:BP		antigen processing and presentation of exogenous peptide antigen	17906	1149	5	Chon2
TRUE	0.0461456	523	236	20	0.0847458	0.0382409	GO:0006397	GO:BP		mRNA processing	17906	2432	5	Chon2
TRUE	0.0495557	145	236	10	0.0423729	0.0689655	GO:0001738	GO:BP		morphogenesis of a polarized epithelium	17906	541	5	Chon2
TRUE	0.0499358	65	236	7	0.029661	0.107692	GO:0032981	GO:BP		mitochondrial respiratory chain complex I assembly	17906	9254	5	Chon2
TRUE	0.0499358	65	236	7	0.029661	0.107692	GO:0010257	GO:BP		NADH dehydrogenase complex assembly	17906	4561	5	Chon2
TRUE	2.78e-13	482	246	34	0.138211	0.0705394	GO:0005743	GO:CC		mitochondrial inner membrane	18856	407	5	Chon2
TRUE	9.25e-12	543	246	34	0.138211	0.0626151	GO:0019866	GO:CC		organelle inner membrane	18856	1000	5	Chon2
TRUE	1.64e-11	766	246	40	0.162602	0.0522193	GO:0005740	GO:CC		mitochondrial envelope	18856	404	5	Chon2
TRUE	2.97e-10	723	246	37	0.150407	0.0511757	GO:0031966	GO:CC		mitochondrial membrane	18856	1459	5	Chon2
TRUE	1.19e-09	22	246	9	0.0365854	0.409091	GO:0005838	GO:CC		proteasome regulatory particle	18856	495	5	Chon2
TRUE	2.23e-09	697	246	35	0.142276	0.0502152	GO:1990904	GO:CC		ribonucleoprotein complex	18856	4434	5	Chon2
TRUE	4.74e-09	25	246	9	0.0365854	0.36	GO:0022624	GO:CC		proteasome accessory complex	18856	1032	5	Chon2
TRUE	4.58e-08	90	246	13	0.0528455	0.144444	GO:1905368	GO:CC		peptidase complex	18856	4077	5	Chon2
TRUE	2.96e-07	67	246	11	0.0447154	0.164179	GO:0000502	GO:CC		proteasome complex	18856	98	5	Chon2
TRUE	3.49e-07	68	246	11	0.0447154	0.161765	GO:1905369	GO:CC		endopeptidase complex	18856	4078	5	Chon2
TRUE	3.64e-07	927	246	37	0.150407	0.0399137	GO:0005730	GO:CC		nucleolus	18856	395	5	Chon2
TRUE	4.91e-06	269	246	18	0.0731707	0.0669145	GO:0098798	GO:CC		mitochondrial protein complex	18856	3661	5	Chon2
TRUE	5.79e-06	8	246	5	0.0203252	0.625	GO:0008541	GO:CC		proteasome regulatory particle, lid subcomplex	18856	645	5	Chon2
TRUE	2.48e-05	101	246	11	0.0447154	0.108911	GO:0070469	GO:CC		respirasome	18856	2848	5	Chon2
TRUE	0.000587354	138	246	11	0.0447154	0.0797101	GO:0098800	GO:CC		inner mitochondrial membrane protein complex	18856	3663	5	Chon2
TRUE	0.00341704	82	246	8	0.0325203	0.097561	GO:0005758	GO:CC		mitochondrial intermembrane space	18856	420	5	Chon2
TRUE	0.00379095	12	246	4	0.0162602	0.333333	GO:0017101	GO:CC		aminoacyl-tRNA synthetase multienzyme complex	18856	939	5	Chon2
TRUE	0.00623127	245	246	13	0.0528455	0.0530612	GO:0005840	GO:CC		ribosome	18856	497	5	Chon2
TRUE	0.00626067	89	246	8	0.0325203	0.0898876	GO:0005746	GO:CC		mitochondrial respirasome	18856	410	5	Chon2
TRUE	0.00693929	403	246	17	0.0691057	0.0421836	GO:0016607	GO:CC		nuclear speck	18856	920	5	Chon2
TRUE	0.00736705	91	246	8	0.0325203	0.0879121	GO:0031970	GO:CC		organelle envelope lumen	18856	1463	5	Chon2
TRUE	0.0134791	192	246	11	0.0447154	0.0572917	GO:0044391	GO:CC		ribosomal subunit	18856	2357	5	Chon2
TRUE	0.0167334	476	246	18	0.0731707	0.0378151	GO:0005759	GO:CC		mitochondrial matrix	18856	421	5	Chon2
TRUE	0.0245509	80	246	7	0.0284553	0.0875	GO:0030684	GO:CC		preribosome	18856	1156	5	Chon2
TRUE	0.0334932	84	246	7	0.0284553	0.0833333	GO:0071013	GO:CC		catalytic step 2 spliceosome	18856	2957	5	Chon2
TRUE	0.0418035	87	246	7	0.0284553	0.0804598	GO:0098803	GO:CC		respiratory chain complex	18856	3665	5	Chon2
TRUE	0.000588622	43	242	7	0.0289256	0.162791	GO:0016875	GO:MF		ligase activity, forming carbon-oxygen bonds	18126	3880	5	Chon2
TRUE	0.000588622	43	242	7	0.0289256	0.162791	GO:0004812	GO:MF		aminoacyl-tRNA ligase activity	18126	1393	5	Chon2
TRUE	0.000612534	394	242	19	0.0785124	0.0482233	GO:0140098	GO:MF		catalytic activity, acting on RNA	18126	11761	5	Chon2
TRUE	0.00105142	66	242	8	0.0330579	0.121212	GO:0000049	GO:MF		tRNA binding	18126	19	5	Chon2
TRUE	0.00316414	127	242	10	0.0413223	0.0787402	GO:0140101	GO:MF		catalytic activity, acting on a tRNA	18126	11762	5	Chon2
TRUE	0.014345	47	242	6	0.0247934	0.12766	GO:0008137	GO:MF		NADH dehydrogenase (ubiquinone) activity	18126	2021	5	Chon2
TRUE	0.014345	47	242	6	0.0247934	0.12766	GO:0050136	GO:MF		NADH dehydrogenase (quinone) activity	18126	8635	5	Chon2
TRUE	0.0162128	48	242	6	0.0247934	0.125	GO:0003954	GO:MF		NADH dehydrogenase activity	18126	645	5	Chon2
TRUE	0.0249771	130	242	9	0.0371901	0.0692308	GO:0043021	GO:MF		ribonucleoprotein complex binding	18126	6828	5	Chon2
TRUE	0.0255309	17	242	4	0.0165289	0.235294	GO:0070628	GO:MF		proteasome binding	18126	10009	5	Chon2
TRUE	0.0409009	171	242	10	0.0413223	0.0584795	GO:0003735	GO:MF		structural constituent of ribosome	18126	466	5	Chon2
TRUE	0.000292314	67	59	9	0.152542	0.134328	HP:0003800	HP		Muscle abnormality related to mitochondrial dysfunction	4225	2704	5	Chon2
TRUE	0.00153329	81	59	9	0.152542	0.111111	HP:0002490	HP		Increased CSF lactate	4225	1815	5	Chon2
TRUE	0.00153329	81	59	9	0.152542	0.111111	HP:0030085	HP		Abnormal CSF lactate level	4225	10184	5	Chon2
TRUE	0.00323399	66	59	8	0.135593	0.121212	HP:0008972	HP		Decreased activity of mitochondrial respiratory chain	4225	5643	5	Chon2
TRUE	0.00363286	67	59	8	0.135593	0.119403	HP:0011922	HP		Abnormal activity of mitochondrial respiratory chain	4225	8380	5	Chon2
TRUE	0.00526357	148	59	11	0.186441	0.0743243	HP:0012103	HP		Abnormality of the mitochondrion	4225	8560	5	Chon2
TRUE	0.00543165	94	59	9	0.152542	0.0957447	HP:0000124	HP		Renal tubular dysfunction	4225	107	5	Chon2
TRUE	0.00593551	95	59	9	0.152542	0.0947368	HP:0025454	HP		Abnormal CSF metabolite level	4225	9926	5	Chon2
TRUE	0.00995098	158	59	11	0.186441	0.0696203	HP:0002151	HP		Increased serum lactate	4225	1589	5	Chon2
TRUE	0.0105767	159	59	11	0.186441	0.0691824	HP:0003128	HP		Lactic acidosis	4225	2271	5	Chon2
TRUE	0.047261	338	59	15	0.254237	0.0443787	HP:0004360	HP		Abnormality of acid-base homeostasis	4225	3069	5	Chon2
TRUE	1.52e-07	830	170	42	0.247059	0.0506024	HPA:006020_11	HPA		caudate; neuronal cells[Supported,Low]	9494	169	5	Chon2
TRUE	1.72e-07	732	170	39	0.229412	0.0532787	HPA:028020_12	HPA		lymph node; non-germinal center cells[Supported,Medium]	9494	828	5	Chon2
TRUE	2.07e-07	804	170	41	0.241176	0.050995	HPA:013020_12	HPA		endometrium 1; glandular cells[Supported,Medium]	9494	417	5	Chon2
TRUE	2.81e-07	778	170	40	0.235294	0.0514139	HPA:030010_12	HPA		oral mucosa; squamous epithelial cells[Supported,Medium]	9494	854	5	Chon2
TRUE	4.24e-07	858	170	42	0.247059	0.048951	HPA:043040_11	HPA		skin 1; melanocytes[Supported,Low]	9494	1214	5	Chon2
TRUE	4.52e-07	690	170	37	0.217647	0.0536232	HPA:009020_12	HPA		cervix, uterine; squamous epithelial cells[Supported,Medium]	9494	329	5	Chon2
TRUE	4.63e-07	658	170	36	0.211765	0.0547112	HPA:002020_12	HPA		appendix; lymphoid tissue[Supported,Medium]	9494	82	5	Chon2
TRUE	4.63e-07	658	170	36	0.211765	0.0547112	HPA:006020_12	HPA		caudate; neuronal cells[Supported,Medium]	9494	170	5	Chon2
TRUE	4.72e-07	861	170	42	0.247059	0.0487805	HPA:002010_12	HPA		appendix; glandular cells[Supported,Medium]	9494	70	5	Chon2
TRUE	5.23e-07	829	170	41	0.241176	0.0494572	HPA:044010_12	HPA		skin 2; epidermal cells[Supported,Medium]	9494	1228	5	Chon2
TRUE	5.63e-07	831	170	41	0.241176	0.0493381	HPA:016010_12	HPA		esophagus; squamous epithelial cells[Supported,Medium]	9494	468	5	Chon2
TRUE	6.84e-07	907	170	43	0.252941	0.047409	HPA:024020_12	HPA		kidney; cells in tubules[Supported,Medium]	9494	728	5	Chon2
TRUE	6.96e-07	768	170	39	0.229412	0.0507812	HPA:050020_11	HPA		spleen; cells in white pulp[Supported,Low]	9494	1389	5	Chon2
TRUE	6.98e-07	837	170	41	0.241176	0.0489845	HPA:004020_12	HPA		breast; glandular cells[Supported,Medium]	9494	120	5	Chon2
TRUE	7.49e-07	839	170	41	0.241176	0.0488677	HPA:009020_11	HPA		cervix, uterine; squamous epithelial cells[Supported,Low]	9494	328	5	Chon2
TRUE	8.05e-07	841	170	41	0.241176	0.0487515	HPA:009010_11	HPA		cervix, uterine; glandular cells[Supported,Low]	9494	316	5	Chon2
TRUE	8.27e-07	807	170	40	0.235294	0.0495663	HPA:043020_11	HPA		skin 1; fibroblasts[Supported,Low]	9494	1190	5	Chon2
TRUE	8.69e-07	740	170	38	0.223529	0.0513514	HPA:047030_11	HPA		soft tissue 1; fibroblasts[Supported,Low]	9494	1290	5	Chon2
TRUE	1.25e-06	889	170	42	0.247059	0.0472441	HPA:056010_11	HPA		tonsil; germinal center cells[Supported,Low]	9494	1575	5	Chon2
TRUE	1.46e-06	858	170	41	0.241176	0.0477855	HPA:032010_12	HPA		pancreas; exocrine glandular cells[Supported,Medium]	9494	892	5	Chon2
TRUE	1.46e-06	496	170	30	0.176471	0.0604839	HPA:032010_13	HPA		pancreas; exocrine glandular cells[Supported,High]	9494	893	5	Chon2
TRUE	1.63e-06	933	170	43	0.252941	0.0460879	HPA:039010_11	HPA		salivary gland; glandular cells[Supported,Low]	9494	1102	5	Chon2
TRUE	1.8e-06	936	170	43	0.252941	0.0459402	HPA:004020_11	HPA		breast; glandular cells[Supported,Low]	9494	119	5	Chon2
TRUE	1.93e-06	902	170	42	0.247059	0.0465632	HPA:058010_11	HPA		vagina; squamous epithelial cells[Supported,Low]	9494	1625	5	Chon2
TRUE	2.08e-06	798	170	39	0.229412	0.0488722	HPA:043010_11	HPA		skin 1; Langerhans[Supported,Low]	9494	1178	5	Chon2
TRUE	2.11e-06	696	170	36	0.211765	0.0517241	HPA:033010_12	HPA		parathyroid gland; glandular cells[Supported,Medium]	9494	917	5	Chon2
TRUE	2.12e-06	941	170	43	0.252941	0.0456961	HPA:044010_11	HPA		skin 2; epidermal cells[Supported,Low]	9494	1227	5	Chon2
TRUE	2.43e-06	909	170	42	0.247059	0.0462046	HPA:043030_11	HPA		skin 1; keratinocytes[Supported,Low]	9494	1202	5	Chon2
TRUE	2.55e-06	701	170	36	0.211765	0.0513552	HPA:004030_12	HPA		breast; myoepithelial cells[Supported,Medium]	9494	132	5	Chon2
TRUE	3.24e-06	846	170	40	0.235294	0.0472813	HPA:041010_11	HPA		skeletal muscle; myocytes[Supported,Low]	9494	1128	5	Chon2
TRUE	3.38e-06	777	170	38	0.223529	0.048906	HPA:008030_12	HPA		cerebral cortex; neuronal cells[Supported,Medium]	9494	268	5	Chon2
TRUE	3.42e-06	956	170	43	0.252941	0.0449791	HPA:032010_11	HPA		pancreas; exocrine glandular cells[Supported,Low]	9494	891	5	Chon2
TRUE	3.5e-06	778	170	38	0.223529	0.0488432	HPA:056030_12	HPA		tonsil; squamous epithelial cells[Supported,Medium]	9494	1600	5	Chon2
TRUE	3.51e-06	813	170	39	0.229412	0.0479705	HPA:053010_12	HPA		testis; Leydig cells[Supported,Medium]	9494	1429	5	Chon2
TRUE	3.57e-06	744	170	37	0.217647	0.0497312	HPA:058010_12	HPA		vagina; squamous epithelial cells[Supported,Medium]	9494	1626	5	Chon2
TRUE	3.59e-06	921	170	42	0.247059	0.0456026	HPA:019010_12	HPA		gallbladder; glandular cells[Supported,Medium]	9494	543	5	Chon2
TRUE	3.7e-06	745	170	37	0.217647	0.0496644	HPA:056010_12	HPA		tonsil; germinal center cells[Supported,Medium]	9494	1576	5	Chon2
TRUE	3.83e-06	923	170	42	0.247059	0.0455038	HPA:014020_11	HPA		endometrium 2; glandular cells[Supported,Low]	9494	441	5	Chon2
TRUE	3.96e-06	924	170	42	0.247059	0.0454545	HPA:012010_12	HPA		duodenum; glandular cells[Supported,Medium]	9494	392	5	Chon2
TRUE	3.97e-06	852	170	40	0.235294	0.0469484	HPA:046010_11	HPA		smooth muscle; smooth muscle cells[Supported,Low]	9494	1253	5	Chon2
TRUE	4.22e-06	926	170	42	0.247059	0.0453564	HPA:036010_11	HPA		prostate; glandular cells[Supported,Low]	9494	979	5	Chon2
TRUE	4.49e-06	928	170	42	0.247059	0.0452586	HPA:013020_11	HPA		endometrium 1; glandular cells[Supported,Low]	9494	416	5	Chon2
TRUE	4.78e-06	822	170	39	0.229412	0.0474453	HPA:007030_11	HPA		cerebellum; cells in molecular layer[Supported,Low]	9494	230	5	Chon2
TRUE	4.85e-06	894	170	41	0.241176	0.0458613	HPA:018010_12	HPA		fallopian tube; glandular cells[Supported,Medium]	9494	530	5	Chon2
TRUE	4.98e-06	968	170	43	0.252941	0.0444215	HPA:011020_11	HPA		colon; glandular cells[Supported,Low]	9494	366	5	Chon2
TRUE	5.17e-06	896	170	41	0.241176	0.0457589	HPA:052010_12	HPA		stomach 2; glandular cells[Supported,Medium]	9494	1416	5	Chon2
TRUE	5.51e-06	898	170	41	0.241176	0.045657	HPA:056030_11	HPA		tonsil; squamous epithelial cells[Supported,Low]	9494	1599	5	Chon2
TRUE	5.58e-06	557	170	31	0.182353	0.0556553	HPA:012010_13	HPA		duodenum; glandular cells[Supported,High]	9494	393	5	Chon2
TRUE	5.9e-06	864	170	40	0.235294	0.0462963	HPA:026020_11	HPA		liver; hepatocytes[Supported,Low]	9494	777	5	Chon2
TRUE	5.98e-06	974	170	43	0.252941	0.0441478	HPA:019010_11	HPA		gallbladder; glandular cells[Supported,Low]	9494	542	5	Chon2
TRUE	5.98e-06	974	170	43	0.252941	0.0441478	HPA:005010_11	HPA		bronchus; respiratory epithelial cells[Supported,Low]	9494	144	5	Chon2
TRUE	6.44e-06	726	170	36	0.211765	0.0495868	HPA:048030_11	HPA		soft tissue 2; fibroblasts[Supported,Low]	9494	1339	5	Chon2
TRUE	6.73e-06	868	170	40	0.235294	0.0460829	HPA:022020_11	HPA		hippocampus; neuronal cells[Supported,Low]	9494	629	5	Chon2
TRUE	6.76e-06	941	170	42	0.247059	0.0446334	HPA:016010_11	HPA		esophagus; squamous epithelial cells[Supported,Low]	9494	467	5	Chon2
TRUE	6.95e-06	694	170	35	0.205882	0.0504323	HPA:026010_11	HPA		liver; bile duct cells[Supported,Low]	9494	765	5	Chon2
TRUE	7.35e-06	907	170	41	0.241176	0.045204	HPA:008030_11	HPA		cerebral cortex; neuronal cells[Supported,Low]	9494	267	5	Chon2
TRUE	7.4e-06	532	170	30	0.176471	0.056391	HPA:011020_13	HPA		colon; glandular cells[Supported,High]	9494	368	5	Chon2
TRUE	8.11e-06	984	170	43	0.252941	0.0436992	HPA:051010_11	HPA		stomach 1; glandular cells[Supported,Low]	9494	1402	5	Chon2
TRUE	8.34e-06	911	170	41	0.241176	0.0450055	HPA:045010_12	HPA		small intestine; glandular cells[Supported,Medium]	9494	1241	5	Chon2
TRUE	8.6e-06	912	170	41	0.241176	0.0449561	HPA:056020_11	HPA		tonsil; non-germinal center cells[Supported,Low]	9494	1587	5	Chon2
TRUE	9.15e-06	988	170	43	0.252941	0.0435223	HPA:052010_11	HPA		stomach 2; glandular cells[Supported,Low]	9494	1415	5	Chon2
TRUE	9.21e-06	951	170	42	0.247059	0.044164	HPA:002010_11	HPA		appendix; glandular cells[Supported,Low]	9494	69	5	Chon2
TRUE	1.01e-05	917	170	41	0.241176	0.044711	HPA:030010_11	HPA		oral mucosa; squamous epithelial cells[Supported,Low]	9494	853	5	Chon2
TRUE	1.11e-05	957	170	42	0.247059	0.0438871	HPA:018010_11	HPA		fallopian tube; glandular cells[Supported,Low]	9494	529	5	Chon2
TRUE	1.18e-05	778	170	37	0.217647	0.0475578	HPA:014020_12	HPA		endometrium 2; glandular cells[Supported,Medium]	9494	442	5	Chon2
TRUE	1.22e-05	779	170	37	0.217647	0.0474968	HPA:036010_12	HPA		prostate; glandular cells[Supported,Medium]	9494	980	5	Chon2
TRUE	1.23e-05	998	170	43	0.252941	0.0430862	HPA:045010_11	HPA		small intestine; glandular cells[Supported,Low]	9494	1240	5	Chon2
TRUE	1.29e-05	962	170	42	0.247059	0.043659	HPA:053010_11	HPA		testis; Leydig cells[Supported,Low]	9494	1428	5	Chon2
TRUE	1.29e-05	852	170	39	0.229412	0.0457746	HPA:004030_11	HPA		breast; myoepithelial cells[Supported,Low]	9494	131	5	Chon2
TRUE	1.33e-05	926	170	41	0.241176	0.0442765	HPA:027010_11	HPA		lung; macrophages[Supported,Low]	9494	790	5	Chon2
TRUE	1.33e-05	712	170	35	0.205882	0.0491573	HPA:011030_11	HPA		colon; peripheral nerve/ganglion[Supported,Low]	9494	378	5	Chon2
TRUE	1.37e-05	854	170	39	0.229412	0.0456674	HPA:015010_12	HPA		epididymis; glandular cells[Supported,Medium]	9494	455	5	Chon2
TRUE	1.41e-05	928	170	41	0.241176	0.044181	HPA:040010_11	HPA		seminal vesicle; glandular cells[Supported,Low]	9494	1115	5	Chon2
TRUE	1.45e-05	892	170	40	0.235294	0.044843	HPA:005010_12	HPA		bronchus; respiratory epithelial cells[Supported,Medium]	9494	145	5	Chon2
TRUE	1.46e-05	820	170	38	0.223529	0.0463415	HPA:040010_12	HPA		seminal vesicle; glandular cells[Supported,Medium]	9494	1116	5	Chon2
TRUE	1.5e-05	750	170	36	0.211765	0.048	HPA:003010_12	HPA		bone marrow; hematopoietic cells[Supported,Medium]	9494	95	5	Chon2
TRUE	1.54e-05	968	170	42	0.247059	0.0433884	HPA:057010_11	HPA		urinary bladder; urothelial cells[Supported,Low]	9494	1612	5	Chon2
TRUE	1.56e-05	858	170	39	0.229412	0.0454545	HPA:033010_11	HPA		parathyroid gland; glandular cells[Supported,Low]	9494	916	5	Chon2
TRUE	1.59e-05	895	170	40	0.235294	0.0446927	HPA:057010_12	HPA		urinary bladder; urothelial cells[Supported,Medium]	9494	1613	5	Chon2
TRUE	1.64e-05	896	170	40	0.235294	0.0446429	HPA:011020_12	HPA		colon; glandular cells[Supported,Medium]	9494	367	5	Chon2
TRUE	1.66e-05	753	170	36	0.211765	0.0478088	HPA:043030_12	HPA		skin 1; keratinocytes[Supported,Medium]	9494	1203	5	Chon2
TRUE	1.67e-05	824	170	38	0.223529	0.0461165	HPA:002020_11	HPA		appendix; lymphoid tissue[Supported,Low]	9494	81	5	Chon2
TRUE	1.8e-05	899	170	40	0.235294	0.0444939	HPA:028020_11	HPA		lymph node; non-germinal center cells[Supported,Low]	9494	827	5	Chon2
TRUE	1.83e-05	863	170	39	0.229412	0.0451912	HPA:029010_12	HPA		nasopharynx; respiratory epithelial cells[Supported,Medium]	9494	841	5	Chon2
TRUE	1.83e-05	863	170	39	0.229412	0.0451912	HPA:035020_12	HPA		placenta; trophoblastic cells[Supported,Medium]	9494	967	5	Chon2
TRUE	1.89e-05	975	170	42	0.247059	0.0430769	HPA:037010_11	HPA		rectum; glandular cells[Supported,Low]	9494	992	5	Chon2
TRUE	1.91e-05	938	170	41	0.241176	0.04371	HPA:055010_11	HPA		thyroid gland; glandular cells[Supported,Low]	9494	1562	5	Chon2
TRUE	1.94e-05	793	170	37	0.217647	0.0466583	HPA:039010_12	HPA		salivary gland; glandular cells[Supported,Medium]	9494	1103	5	Chon2
TRUE	1.97e-05	939	170	41	0.241176	0.0436635	HPA:029010_11	HPA		nasopharynx; respiratory epithelial cells[Supported,Low]	9494	840	5	Chon2
TRUE	2.15e-05	657	170	33	0.194118	0.0502283	HPA:043010_12	HPA		skin 1; Langerhans[Supported,Medium]	9494	1179	5	Chon2
TRUE	2.16e-05	905	170	40	0.235294	0.0441989	HPA:051010_12	HPA		stomach 1; glandular cells[Supported,Medium]	9494	1403	5	Chon2
TRUE	2.59e-05	911	170	40	0.235294	0.0439078	HPA:037010_12	HPA		rectum; glandular cells[Supported,Medium]	9494	993	5	Chon2
TRUE	2.77e-05	564	170	30	0.176471	0.0531915	HPA:050020_12	HPA		spleen; cells in white pulp[Supported,Medium]	9494	1390	5	Chon2
TRUE	3.01e-05	991	170	42	0.247059	0.0423814	HPA:012010_11	HPA		duodenum; glandular cells[Supported,Low]	9494	391	5	Chon2
TRUE	3.11e-05	567	170	30	0.176471	0.0529101	HPA:037010_13	HPA		rectum; glandular cells[Supported,High]	9494	994	5	Chon2
TRUE	3.35e-05	957	170	41	0.241176	0.0428422	HPA:035020_11	HPA		placenta; trophoblastic cells[Supported,Low]	9494	966	5	Chon2
TRUE	3.43e-05	636	170	32	0.188235	0.0503145	HPA:050010_12	HPA		spleen; cells in red pulp[Supported,Medium]	9494	1378	5	Chon2
TRUE	3.56e-05	959	170	41	0.241176	0.0427529	HPA:001040_11	HPA		adrenal gland; glandular cells[Supported,Low]	9494	44	5	Chon2
TRUE	3.57e-05	506	170	28	0.164706	0.055336	HPA:005010_13	HPA		bronchus; respiratory epithelial cells[Supported,High]	9494	146	5	Chon2
TRUE	3.62e-05	706	170	34	0.2	0.0481586	HPA:043040_12	HPA		skin 1; melanocytes[Supported,Medium]	9494	1215	5	Chon2
TRUE	3.83e-05	887	170	39	0.229412	0.0439684	HPA:053020_12	HPA		testis; cells in seminiferous ducts[Supported,Medium]	9494	1441	5	Chon2
TRUE	3.91e-05	851	170	38	0.223529	0.0446533	HPA:055010_12	HPA		thyroid gland; glandular cells[Supported,Medium]	9494	1563	5	Chon2
TRUE	3.93e-05	573	170	30	0.176471	0.052356	HPA:011030_12	HPA		colon; peripheral nerve/ganglion[Supported,Medium]	9494	379	5	Chon2
TRUE	3.97e-05	477	170	27	0.158824	0.0566038	HPA:053020_13	HPA		testis; cells in seminiferous ducts[Supported,High]	9494	1442	5	Chon2
TRUE	4.01e-05	709	170	34	0.2	0.0479549	HPA:007010_12	HPA		cerebellum; Purkinje cells[Supported,Medium]	9494	207	5	Chon2
TRUE	4.3e-05	928	170	40	0.235294	0.0431034	HPA:003010_11	HPA		bone marrow; hematopoietic cells[Supported,Low]	9494	94	5	Chon2
TRUE	4.56e-05	856	170	38	0.223529	0.0443925	HPA:001040_12	HPA		adrenal gland; glandular cells[Supported,Medium]	9494	45	5	Chon2
TRUE	4.58e-05	512	170	28	0.164706	0.0546875	HPA:052010_13	HPA		stomach 2; glandular cells[Supported,High]	9494	1417	5	Chon2
TRUE	4.63e-05	820	170	37	0.217647	0.045122	HPA:032020_11	HPA		pancreas; islets of Langerhans[Supported,Low]	9494	903	5	Chon2
TRUE	4.71e-05	857	170	38	0.223529	0.0443407	HPA:027020_11	HPA		lung; pneumocytes[Supported,Low]	9494	802	5	Chon2
TRUE	4.74e-05	969	170	41	0.241176	0.0423117	HPA:015010_11	HPA		epididymis; glandular cells[Supported,Low]	9494	454	5	Chon2
TRUE	4.88e-05	750	170	35	0.205882	0.0466667	HPA:056020_12	HPA		tonsil; non-germinal center cells[Supported,Medium]	9494	1588	5	Chon2
TRUE	5.16e-05	860	170	38	0.223529	0.044186	HPA:007010_11	HPA		cerebellum; Purkinje cells[Supported,Low]	9494	206	5	Chon2
TRUE	5.93e-05	828	170	37	0.217647	0.044686	HPA:053020_03	HPA		testis; cells in seminiferous ducts[Uncertain,High]	9494	1438	5	Chon2
TRUE	6.54e-05	654	170	32	0.188235	0.0489297	HPA:048010_11	HPA		soft tissue 2; adipocytes[Supported,Low]	9494	1315	5	Chon2
TRUE	6.54e-05	654	170	32	0.188235	0.0489297	HPA:033010_03	HPA		parathyroid gland; glandular cells[Uncertain,High]	9494	914	5	Chon2
TRUE	7.22e-05	798	170	36	0.211765	0.0451128	HPA:007020_11	HPA		cerebellum; cells in granular layer[Supported,Low]	9494	218	5	Chon2
TRUE	7.36e-05	692	170	33	0.194118	0.0476879	HPA:014010_11	HPA		endometrium 2; cells in endometrial stroma[Supported,Low]	9494	429	5	Chon2
TRUE	7.65e-05	948	170	40	0.235294	0.0421941	HPA:005010_03	HPA		bronchus; respiratory epithelial cells[Uncertain,High]	9494	142	5	Chon2
TRUE	8.04e-05	526	170	28	0.164706	0.0532319	HPA:051010_13	HPA		stomach 1; glandular cells[Supported,High]	9494	1404	5	Chon2
TRUE	8.04e-05	526	170	28	0.164706	0.0532319	HPA:045010_13	HPA		small intestine; glandular cells[Supported,High]	9494	1242	5	Chon2
TRUE	9.65e-05	844	170	37	0.217647	0.0438389	HPA:011010_11	HPA		colon; endothelial cells[Supported,Low]	9494	354	5	Chon2
TRUE	0.000115456	741	170	34	0.2	0.0458839	HPA:027010_12	HPA		lung; macrophages[Supported,Medium]	9494	791	5	Chon2
TRUE	0.000127045	780	170	35	0.205882	0.0448718	HPA:013010_11	HPA		endometrium 1; cells in endometrial stroma[Supported,Low]	9494	404	5	Chon2
TRUE	0.000128875	891	170	38	0.223529	0.0426487	HPA:021010_11	HPA		heart muscle; myocytes[Supported,Low]	9494	604	5	Chon2
TRUE	0.000137682	856	170	37	0.217647	0.0432243	HPA:050010_11	HPA		spleen; cells in red pulp[Supported,Low]	9494	1377	5	Chon2
TRUE	0.000154731	860	170	37	0.217647	0.0430233	HPA:032010_03	HPA		pancreas; exocrine glandular cells[Uncertain,High]	9494	889	5	Chon2
TRUE	0.000172519	300	170	20	0.117647	0.0666667	HPA:027010_13	HPA		lung; macrophages[Supported,High]	9494	792	5	Chon2
TRUE	0.000193267	686	170	32	0.188235	0.0466472	HPA:022020_12	HPA		hippocampus; neuronal cells[Supported,Medium]	9494	630	5	Chon2
TRUE	0.000194501	360	170	22	0.129412	0.0611111	HPA:033010_13	HPA		parathyroid gland; glandular cells[Supported,High]	9494	918	5	Chon2
TRUE	0.000206754	653	170	31	0.182353	0.0474732	HPA:032020_12	HPA		pancreas; islets of Langerhans[Supported,Medium]	9494	904	5	Chon2
TRUE	0.000213102	797	170	35	0.205882	0.0439147	HPA:008020_11	HPA		cerebral cortex; glial cells[Supported,Low]	9494	255	5	Chon2
TRUE	0.000225652	424	170	24	0.141176	0.0566038	HPA:008030_13	HPA		cerebral cortex; neuronal cells[Supported,High]	9494	269	5	Chon2
TRUE	0.000427951	504	170	26	0.152941	0.0515873	HPA:018010_13	HPA		fallopian tube; glandular cells[Supported,High]	9494	531	5	Chon2
TRUE	0.000483873	715	170	32	0.188235	0.0447552	HPA:009010_12	HPA		cervix, uterine; glandular cells[Supported,Medium]	9494	317	5	Chon2
TRUE	0.000495344	826	170	35	0.205882	0.0423729	HPA:024010_11	HPA		kidney; cells in glomeruli[Supported,Low]	9494	715	5	Chon2
TRUE	0.000580884	721	170	32	0.188235	0.0443828	HPA:022010_11	HPA		hippocampus; glial cells[Supported,Low]	9494	617	5	Chon2
TRUE	0.000630541	652	170	30	0.176471	0.0460123	HPA:041010_12	HPA		skeletal muscle; myocytes[Supported,Medium]	9494	1129	5	Chon2
TRUE	0.000654832	618	170	29	0.170588	0.0469256	HPA:047010_11	HPA		soft tissue 1; adipocytes[Supported,Low]	9494	1266	5	Chon2
TRUE	0.000769494	422	170	23	0.135294	0.0545024	HPA:016010_13	HPA		esophagus; squamous epithelial cells[Supported,High]	9494	469	5	Chon2
TRUE	0.000774339	360	170	21	0.123529	0.0583333	HPA:013020_13	HPA		endometrium 1; glandular cells[Supported,High]	9494	418	5	Chon2
TRUE	0.000809568	361	170	21	0.123529	0.0581717	HPA:030010_13	HPA		oral mucosa; squamous epithelial cells[Supported,High]	9494	855	5	Chon2
TRUE	0.000868588	425	170	23	0.135294	0.0541176	HPA:002010_13	HPA		appendix; glandular cells[Supported,High]	9494	71	5	Chon2
TRUE	0.000878741	809	170	34	0.2	0.0420272	HPA:028010_11	HPA		lymph node; germinal center cells[Supported,Low]	9494	815	5	Chon2
TRUE	0.00122319	859	170	35	0.205882	0.0407451	HPA:018010_03	HPA		fallopian tube; glandular cells[Uncertain,High]	9494	527	5	Chon2
TRUE	0.00125156	371	170	21	0.123529	0.0566038	HPA:053010_13	HPA		testis; Leydig cells[Supported,High]	9494	1430	5	Chon2
TRUE	0.00132177	749	170	32	0.188235	0.0427236	HPA:008010_11	HPA		cerebral cortex; endothelial cells[Supported,Low]	9494	243	5	Chon2
TRUE	0.00139321	503	170	25	0.147059	0.0497018	HPA:029010_13	HPA		nasopharynx; respiratory epithelial cells[Supported,High]	9494	842	5	Chon2
TRUE	0.00139911	751	170	32	0.188235	0.0426099	HPA:031020_11	HPA		ovary; ovarian stroma cells[Supported,Low]	9494	878	5	Chon2
TRUE	0.00155008	540	170	26	0.152941	0.0481481	HPA:006010_12	HPA		caudate; glial cells[Supported,Medium]	9494	158	5	Chon2
TRUE	0.00157052	610	170	28	0.164706	0.0459016	HPA:007020_12	HPA		cerebellum; cells in granular layer[Supported,Medium]	9494	219	5	Chon2
TRUE	0.00160356	541	170	26	0.152941	0.0480592	HPA:013010_12	HPA		endometrium 1; cells in endometrial stroma[Supported,Medium]	9494	405	5	Chon2
TRUE	0.00168144	378	170	21	0.123529	0.0555556	HPA:056030_13	HPA		tonsil; squamous epithelial cells[Supported,High]	9494	1601	5	Chon2
TRUE	0.0016901	259	170	17	0.1	0.0656371	HPA:002020_13	HPA		appendix; lymphoid tissue[Supported,High]	9494	83	5	Chon2
TRUE	0.00185333	651	170	29	0.170588	0.0445469	HPA:007030_12	HPA		cerebellum; cells in molecular layer[Supported,Medium]	9494	231	5	Chon2
TRUE	0.00195814	763	170	32	0.188235	0.0419397	HPA:006010_11	HPA		caudate; glial cells[Supported,Low]	9494	157	5	Chon2
TRUE	0.00197819	513	170	25	0.147059	0.0487329	HPA:008050_11	HPA		cerebral cortex; neuropil[Supported,Low]	9494	291	5	Chon2
TRUE	0.00199439	351	170	20	0.117647	0.0569801	HPA:040010_13	HPA		seminal vesicle; glandular cells[Supported,High]	9494	1117	5	Chon2
TRUE	0.00214245	729	170	31	0.182353	0.042524	HPA:008030_03	HPA		cerebral cortex; neuronal cells[Uncertain,High]	9494	265	5	Chon2
TRUE	0.00221977	657	170	29	0.170588	0.04414	HPA:043020_12	HPA		skin 1; fibroblasts[Supported,Medium]	9494	1191	5	Chon2
TRUE	0.00235601	659	170	29	0.170588	0.0440061	HPA:028010_12	HPA		lymph node; germinal center cells[Supported,Medium]	9494	816	5	Chon2
TRUE	0.00250916	486	170	24	0.141176	0.0493827	HPA:001040_13	HPA		adrenal gland; glandular cells[Supported,High]	9494	46	5	Chon2
TRUE	0.00250916	486	170	24	0.141176	0.0493827	HPA:047040_11	HPA		soft tissue 1; peripheral nerve[Supported,Low]	9494	1302	5	Chon2
TRUE	0.00269158	488	170	24	0.141176	0.0491803	HPA:057010_13	HPA		urinary bladder; urothelial cells[Supported,High]	9494	1614	5	Chon2
TRUE	0.00279944	593	170	27	0.158824	0.0455312	HPA:008020_12	HPA		cerebral cortex; glial cells[Supported,Medium]	9494	256	5	Chon2
TRUE	0.00288816	594	170	27	0.158824	0.0454545	HPA:013020_03	HPA		endometrium 1; glandular cells[Uncertain,High]	9494	414	5	Chon2
TRUE	0.00288816	594	170	27	0.158824	0.0454545	HPA:019010_13	HPA		gallbladder; glandular cells[Supported,High]	9494	544	5	Chon2
TRUE	0.0029069	559	170	26	0.152941	0.0465116	HPA:047030_12	HPA		soft tissue 1; fibroblasts[Supported,Medium]	9494	1291	5	Chon2
TRUE	0.00359111	637	170	28	0.164706	0.043956	HPA:027020_12	HPA		lung; pneumocytes[Supported,Medium]	9494	803	5	Chon2
TRUE	0.00438788	572	170	26	0.152941	0.0454545	HPA:027010_03	HPA		lung; macrophages[Uncertain,High]	9494	788	5	Chon2
TRUE	0.00587882	443	170	22	0.129412	0.0496614	HPA:015010_13	HPA		epididymis; glandular cells[Supported,High]	9494	456	5	Chon2
TRUE	0.00621339	347	170	19	0.111765	0.054755	HPA:002020_03	HPA		appendix; lymphoid tissue[Uncertain,High]	9494	79	5	Chon2
TRUE	0.00647109	348	170	19	0.111765	0.0545977	HPA:007010_13	HPA		cerebellum; Purkinje cells[Supported,High]	9494	208	5	Chon2
TRUE	0.00758113	590	170	26	0.152941	0.0440678	HPA:026020_12	HPA		liver; hepatocytes[Supported,Medium]	9494	778	5	Chon2
TRUE	0.00838822	323	170	18	0.105882	0.0557276	HPA:009020_13	HPA		cervix, uterine; squamous epithelial cells[Supported,High]	9494	330	5	Chon2
TRUE	0.00878414	595	170	26	0.152941	0.0436975	HPA:004010_11	HPA		breast; adipocytes[Supported,Low]	9494	107	5	Chon2
TRUE	0.00887879	524	170	24	0.141176	0.0458015	HPA:022020_03	HPA		hippocampus; neuronal cells[Uncertain,High]	9494	627	5	Chon2
TRUE	0.0103111	328	170	18	0.105882	0.054878	HPA:022020_13	HPA		hippocampus; neuronal cells[Supported,High]	9494	631	5	Chon2
TRUE	0.0116455	331	170	18	0.105882	0.0543807	HPA:014020_13	HPA		endometrium 2; glandular cells[Supported,High]	9494	443	5	Chon2
TRUE	0.0124746	535	170	24	0.141176	0.0448598	HPA:035020_13	HPA		placenta; trophoblastic cells[Supported,High]	9494	968	5	Chon2
TRUE	0.0130273	683	170	28	0.164706	0.0409956	HPA:007010_03	HPA		cerebellum; Purkinje cells[Uncertain,High]	9494	204	5	Chon2
TRUE	0.0140787	539	170	24	0.141176	0.0445269	HPA:030010_03	HPA		oral mucosa; squamous epithelial cells[Uncertain,High]	9494	851	5	Chon2
TRUE	0.0144674	921	170	34	0.2	0.0369164	HPA:029010_03	HPA		nasopharynx; respiratory epithelial cells[Uncertain,High]	9494	838	5	Chon2
TRUE	0.0159889	339	170	18	0.105882	0.0530973	HPA:056010_13	HPA		tonsil; germinal center cells[Supported,High]	9494	1577	5	Chon2
TRUE	0.0199337	194	170	13	0.0764706	0.0670103	HPA:048020_11	HPA		soft tissue 2; chondrocytes[Supported,Low]	9494	1327	5	Chon2
TRUE	0.0209807	589	170	25	0.147059	0.0424448	HPA:046010_12	HPA		smooth muscle; smooth muscle cells[Supported,Medium]	9494	1254	5	Chon2
TRUE	0.026292	419	170	20	0.117647	0.0477327	HPA:026010_12	HPA		liver; bile duct cells[Supported,Medium]	9494	766	5	Chon2
TRUE	0.029014	230	170	14	0.0823529	0.0608696	HPA:011030_13	HPA		colon; peripheral nerve/ganglion[Supported,High]	9494	380	5	Chon2
TRUE	0.029168	601	170	25	0.147059	0.0415973	HPA:040010_03	HPA		seminal vesicle; glandular cells[Uncertain,High]	9494	1113	5	Chon2
TRUE	0.0292154	492	170	22	0.129412	0.0447154	HPA:008010_12	HPA		cerebral cortex; endothelial cells[Supported,Medium]	9494	244	5	Chon2
TRUE	0.03011	493	170	22	0.129412	0.0446247	HPA:056010_03	HPA		tonsil; germinal center cells[Uncertain,High]	9494	1573	5	Chon2
TRUE	0.0302941	356	170	18	0.105882	0.0505618	HPA:004020_13	HPA		breast; glandular cells[Supported,High]	9494	121	5	Chon2
TRUE	0.039355	397	170	19	0.111765	0.0478589	HPA:039010_13	HPA		salivary gland; glandular cells[Supported,High]	9494	1104	5	Chon2
TRUE	0.0413066	729	170	28	0.164706	0.0384088	HPA:016010_03	HPA		esophagus; squamous epithelial cells[Uncertain,High]	9494	465	5	Chon2
TRUE	0.0417573	153	170	11	0.0647059	0.0718954	HPA:048020_12	HPA		soft tissue 2; chondrocytes[Supported,Medium]	9494	1328	5	Chon2
TRUE	0.0462349	544	170	23	0.135294	0.0422794	HPA:048030_12	HPA		soft tissue 2; fibroblasts[Supported,Medium]	9494	1340	5	Chon2
TRUE	0.0481068	620	170	25	0.147059	0.0403226	HPA:056030_03	HPA		tonsil; squamous epithelial cells[Uncertain,High]	9494	1597	5	Chon2
TRUE	1.11e-08	45	131	11	0.0839695	0.244444	KEGG:03050	KEGG		Proteasome	7788	212	5	Chon2
TRUE	3.88e-07	198	131	18	0.137405	0.0909091	KEGG:05016	KEGG		Huntington disease	7788	389	5	Chon2
TRUE	4.4e-07	133	131	15	0.114504	0.112782	KEGG:00190	KEGG		Oxidative phosphorylation	7788	19	5	Chon2
TRUE	7.37e-07	231	131	19	0.145038	0.0822511	KEGG:04714	KEGG		Thermogenesis	7788	326	5	Chon2
TRUE	8.32e-06	142	131	14	0.10687	0.0985915	KEGG:05012	KEGG		Parkinson disease	7788	387	5	Chon2
TRUE	0.000101507	149	131	13	0.0992366	0.0872483	KEGG:04932	KEGG		Non-alcoholic fatty liver disease (NAFLD)	7788	365	5	Chon2
TRUE	0.00047709	171	131	13	0.0992366	0.0760234	KEGG:05010	KEGG		Alzheimer disease	7788	386	5	Chon2
TRUE	0.000661212	44	131	7	0.0534351	0.159091	KEGG:00970	KEGG		Aminoacyl-tRNA biosynthesis	7788	151	5	Chon2
TRUE	0.0029382	23	131	5	0.0381679	0.217391	KEGG:03060	KEGG		Protein export	7788	213	5	Chon2
TRUE	0.00996807	197	131	12	0.0916031	0.0609137	KEGG:05169	KEGG		Epstein-Barr virus infection	7788	424	5	Chon2
TRUE	0.0413523	166	131	10	0.0763359	0.060241	KEGG:04141	KEGG		Protein processing in endoplasmic reticulum	7788	257	5	Chon2
TRUE	7.16e-06	889	228	38	0.166667	0.0427447	MIRNA:hsa-miR-484	MIRNA		hsa-miR-484	14722	1462	5	Chon2
TRUE	7.44e-05	890	228	36	0.157895	0.0404494	MIRNA:hsa-miR-615-3p	MIRNA		hsa-miR-615-3p	14722	1920	5	Chon2
TRUE	0.0436898	297	228	15	0.0657895	0.0505051	MIRNA:hsa-miR-324-5p	MIRNA		hsa-miR-324-5p	14722	662	5	Chon2
TRUE	5.19e-11	292	171	27	0.157895	0.0924658	REAC:R-HSA-72766	REAC		Translation	10594	2169	5	Chon2
TRUE	3.43e-10	123	171	18	0.105263	0.146341	REAC:R-HSA-163200	REAC		Respiratory electron transport, ATP synthesis by chemiosmotic coupling, and heat production by uncoupling proteins.	10594	1771	5	Chon2
TRUE	2.06e-08	100	171	15	0.0877193	0.15	REAC:R-HSA-611105	REAC		Respiratory electron transport	10594	1770	5	Chon2
TRUE	2.68e-08	662	171	36	0.210526	0.0543807	REAC:R-HSA-8953854	REAC		Metabolism of RNA	10594	1208	5	Chon2
TRUE	1.17e-07	173	171	18	0.105263	0.104046	REAC:R-HSA-1428517	REAC		The citric acid (TCA) cycle and respiratory electron transport	10594	2109	5	Chon2
TRUE	1.8e-07	52	171	11	0.0643275	0.211538	REAC:R-HSA-75815	REAC		Ubiquitin-dependent degradation of Cyclin D	10594	2216	5	Chon2
TRUE	8.68e-07	24	171	8	0.0467836	0.333333	REAC:R-HSA-379716	REAC		Cytosolic tRNA aminoacylation	10594	383	5	Chon2
TRUE	9.12e-07	60	171	11	0.0643275	0.183333	REAC:R-HSA-187577	REAC		SCF(Skp2)-mediated degradation of p27/p21	10594	1799	5	Chon2
TRUE	6.51e-06	56	171	10	0.0584795	0.178571	REAC:R-HSA-5362768	REAC		Hh mutants that don't undergo autocatalytic processing are degraded by ERAD	10594	962	5	Chon2
TRUE	9.77e-06	370	171	23	0.134503	0.0621622	REAC:R-HSA-5663205	REAC		Infectious disease	10594	1014	5	Chon2
TRUE	9.87e-06	228	171	18	0.105263	0.0789474	REAC:R-HSA-162906	REAC		HIV Infection	10594	943	5	Chon2
TRUE	1.1e-05	59	171	10	0.0584795	0.169492	REAC:R-HSA-5387390	REAC		Hh mutants abrogate ligand secretion	10594	961	5	Chon2
TRUE	1.54e-05	61	171	10	0.0584795	0.163934	REAC:R-HSA-5678895	REAC		Defective CFTR causes cystic fibrosis	10594	454	5	Chon2
TRUE	2.19e-05	99	171	12	0.0701754	0.121212	REAC:R-HSA-1236975	REAC		Antigen processing-Cross presentation	10594	139	5	Chon2
TRUE	2.89e-05	65	171	10	0.0584795	0.153846	REAC:R-HSA-5358346	REAC		Hedgehog ligand biogenesis	10594	955	5	Chon2
TRUE	3.12e-05	83	171	11	0.0643275	0.13253	REAC:R-HSA-1236974	REAC		ER-Phagosome pathway	10594	702	5	Chon2
TRUE	3.12e-05	83	171	11	0.0643275	0.13253	REAC:R-HSA-69202	REAC		Cyclin E associated events during G1/S transition	10594	375	5	Chon2
TRUE	3.22e-05	50	171	9	0.0526316	0.18	REAC:R-HSA-1236978	REAC		Cross-presentation of soluble exogenous antigens (endosomes)	10594	370	5	Chon2
TRUE	3.22e-05	50	171	9	0.0526316	0.18	REAC:R-HSA-211733	REAC		Regulation of activated PAK-2p34 by proteasome mediated degradation	10594	1719	5	Chon2
TRUE	3.36e-05	66	171	10	0.0584795	0.151515	REAC:R-HSA-1234176	REAC		Oxygen-dependent proline hydroxylation of hypoxia-inducible Factor Alpha	10594	1418	5	Chon2
TRUE	3.85e-05	51	171	9	0.0526316	0.176471	REAC:R-HSA-350562	REAC		Regulation of ornithine decarboxylase (ODC)	10594	1740	5	Chon2
TRUE	4.01e-05	85	171	11	0.0643275	0.129412	REAC:R-HSA-69656	REAC		Cyclin A:Cdk2-associated events at S phase entry	10594	373	5	Chon2
TRUE	4.59e-05	52	171	9	0.0526316	0.173077	REAC:R-HSA-69613	REAC		p53-Independent G1/S DNA damage checkpoint	10594	2301	5	Chon2
TRUE	4.59e-05	52	171	9	0.0526316	0.173077	REAC:R-HSA-69601	REAC		Ubiquitin Mediated Degradation of Phosphorylated Cdc25A	10594	2215	5	Chon2
TRUE	4.59e-05	52	171	9	0.0526316	0.173077	REAC:R-HSA-349425	REAC		Autodegradation of the E3 ubiquitin ligase COP1	10594	170	5	Chon2
TRUE	4.59e-05	52	171	9	0.0526316	0.173077	REAC:R-HSA-69610	REAC		p53-Independent DNA Damage Response	10594	2300	5	Chon2
TRUE	4.59e-05	52	171	9	0.0526316	0.173077	REAC:R-HSA-180534	REAC		Vpu mediated degradation of CD4	10594	2258	5	Chon2
TRUE	5.46e-05	53	171	9	0.0526316	0.169811	REAC:R-HSA-180585	REAC		Vif-mediated degradation of APOBEC3G	10594	2241	5	Chon2
TRUE	5.46e-05	53	171	9	0.0526316	0.169811	REAC:R-HSA-9604323	REAC		Negative regulation of NOTCH4 signaling	10594	1349	5	Chon2
TRUE	5.46e-05	53	171	9	0.0526316	0.169811	REAC:R-HSA-169911	REAC		Regulation of Apoptosis	10594	1687	5	Chon2
TRUE	6.46e-05	54	171	9	0.0526316	0.166667	REAC:R-HSA-8941858	REAC		Regulation of RUNX3 expression and activity	10594	1707	5	Chon2
TRUE	6.46e-05	54	171	9	0.0526316	0.166667	REAC:R-HSA-450408	REAC		AUF1 (hnRNP D0) binds and destabilizes mRNA	10594	34	5	Chon2
TRUE	7.62e-05	55	171	9	0.0526316	0.163636	REAC:R-HSA-8854050	REAC		FBXL7 down-regulates AURKA during mitotic entry and in early mitosis	10594	759	5	Chon2
TRUE	7.62e-05	55	171	9	0.0526316	0.163636	REAC:R-HSA-4641257	REAC		Degradation of AXIN	10594	623	5	Chon2
TRUE	7.62e-05	55	171	9	0.0526316	0.163636	REAC:R-HSA-174113	REAC		SCF-beta-TrCP mediated degradation of Emi1	10594	1800	5	Chon2
TRUE	0.000104807	57	171	9	0.0526316	0.157895	REAC:R-HSA-69541	REAC		Stabilization of p53	10594	1965	5	Chon2
TRUE	0.000104807	57	171	9	0.0526316	0.157895	REAC:R-HSA-4641258	REAC		Degradation of DVL	10594	624	5	Chon2
TRUE	0.000108741	42	171	8	0.0467836	0.190476	REAC:R-HSA-379724	REAC		tRNA Aminoacylation	10594	2316	5	Chon2
TRUE	0.000116343	75	171	10	0.0584795	0.133333	REAC:R-HSA-1234174	REAC		Cellular response to hypoxia	10594	301	5	Chon2
TRUE	0.000122353	58	171	9	0.0526316	0.155172	REAC:R-HSA-351202	REAC		Metabolism of polyamines	10594	1222	5	Chon2
TRUE	0.000142394	59	171	9	0.0526316	0.152542	REAC:R-HSA-68827	REAC		CDT1 association with the CDC6:ORC:origin complex	10594	244	5	Chon2
TRUE	0.000142394	59	171	9	0.0526316	0.152542	REAC:R-HSA-5676590	REAC		NIK-->noncanonical NF-kB signaling	10594	1304	5	Chon2
TRUE	0.000149748	77	171	10	0.0584795	0.12987	REAC:R-HSA-5619084	REAC		ABC transporter disorders	10594	4	5	Chon2
TRUE	0.000165223	60	171	9	0.0526316	0.15	REAC:R-HSA-5610785	REAC		GLI3 is processed to GLI3R by the proteasome	10594	866	5	Chon2
TRUE	0.000165223	60	171	9	0.0526316	0.15	REAC:R-HSA-5610783	REAC		Degradation of GLI2 by the proteasome	10594	627	5	Chon2
TRUE	0.000165223	60	171	9	0.0526316	0.15	REAC:R-HSA-5610780	REAC		Degradation of GLI1 by the proteasome	10594	626	5	Chon2
TRUE	0.000165223	60	171	9	0.0526316	0.15	REAC:R-HSA-5607761	REAC		Dectin-1 mediated noncanonical NF-kB signaling	10594	408	5	Chon2
TRUE	0.000253775	63	171	9	0.0526316	0.142857	REAC:R-HSA-174084	REAC		Autodegradation of Cdh1 by Cdh1:APC/C	10594	169	5	Chon2
TRUE	0.000291248	64	171	9	0.0526316	0.140625	REAC:R-HSA-4608870	REAC		Asymmetric localization of PCP proteins	10594	166	5	Chon2
TRUE	0.000291566	103	171	11	0.0643275	0.106796	REAC:R-HSA-382556	REAC		ABC-family proteins mediated transport	10594	6	5	Chon2
TRUE	0.000380763	66	171	9	0.0526316	0.136364	REAC:R-HSA-69563	REAC		p53-Dependent G1 DNA Damage Response	10594	2298	5	Chon2
TRUE	0.000380763	66	171	9	0.0526316	0.136364	REAC:R-HSA-69580	REAC		p53-Dependent G1/S DNA damage checkpoint	10594	2299	5	Chon2
TRUE	0.000382245	85	171	10	0.0584795	0.117647	REAC:R-HSA-69002	REAC		DNA Replication Pre-Initiation	10594	399	5	Chon2
TRUE	0.000426577	86	171	10	0.0584795	0.116279	REAC:R-HSA-450531	REAC		Regulation of mRNA stability by proteins that bind AU-rich elements	10594	1737	5	Chon2
TRUE	0.000433811	67	171	9	0.0526316	0.134328	REAC:R-HSA-5658442	REAC		Regulation of RAS by GAPs	10594	1704	5	Chon2
TRUE	0.000433811	67	171	9	0.0526316	0.134328	REAC:R-HSA-174154	REAC		APC/C:Cdc20 mediated degradation of Securin	10594	22	5	Chon2
TRUE	0.000433811	67	171	9	0.0526316	0.134328	REAC:R-HSA-1169091	REAC		Activation of NF-kappaB in B cells	10594	78	5	Chon2
TRUE	0.000480046	131	171	12	0.0701754	0.0916031	REAC:R-HSA-69206	REAC		G1/S Transition	10594	852	5	Chon2
TRUE	0.000493125	68	171	9	0.0526316	0.132353	REAC:R-HSA-69615	REAC		G1/S DNA Damage Checkpoints	10594	851	5	Chon2
TRUE	0.000493125	68	171	9	0.0526316	0.132353	REAC:R-HSA-68867	REAC		Assembly of the pre-replicative complex	10594	163	5	Chon2
TRUE	0.000559312	69	171	9	0.0526316	0.130435	REAC:R-HSA-8948751	REAC		Regulation of PTEN stability and activity	10594	1703	5	Chon2
TRUE	0.000584133	158	171	13	0.0760234	0.0822785	REAC:R-HSA-9609507	REAC		Protein localization	10594	1566	5	Chon2
TRUE	0.000713149	368	171	20	0.116959	0.0543478	REAC:R-HSA-71291	REAC		Metabolism of amino acids and derivatives	10594	1210	5	Chon2
TRUE	0.000714975	71	171	9	0.0526316	0.126761	REAC:R-HSA-68949	REAC		Orc1 removal from chromatin	10594	1407	5	Chon2
TRUE	0.000714975	71	171	9	0.0526316	0.126761	REAC:R-HSA-8939902	REAC		Regulation of RUNX2 expression and activity	10594	1706	5	Chon2
TRUE	0.00079927	92	171	10	0.0584795	0.108696	REAC:R-HSA-4086400	REAC		PCP/CE pathway	10594	1422	5	Chon2
TRUE	0.000805905	72	171	9	0.0526316	0.125	REAC:R-HSA-174178	REAC		APC/C:Cdh1 mediated degradation of Cdc20 and other APC/C:Cdh1 targeted proteins in late mitosis/early G1	10594	24	5	Chon2
TRUE	0.000805905	72	171	9	0.0526316	0.125	REAC:R-HSA-174184	REAC		Cdc20:Phospho-APC/C mediated degradation of Cyclin A	10594	287	5	Chon2
TRUE	0.000805905	72	171	9	0.0526316	0.125	REAC:R-HSA-69017	REAC		CDK-mediated phosphorylation and removal of Cdc6	10594	243	5	Chon2
TRUE	0.000906627	73	171	9	0.0526316	0.123288	REAC:R-HSA-179419	REAC		APC:Cdc20 mediated degradation of cell cycle proteins prior to satisfation of the cell cycle checkpoint	10594	25	5	Chon2
TRUE	0.000974751	94	171	10	0.0584795	0.106383	REAC:R-HSA-8878159	REAC		Transcriptional regulation by RUNX3	10594	2161	5	Chon2
TRUE	0.00113507	118	171	11	0.0643275	0.0932203	REAC:R-HSA-8878166	REAC		Transcriptional regulation by RUNX2	10594	2160	5	Chon2
TRUE	0.00114096	75	171	9	0.0526316	0.12	REAC:R-HSA-176409	REAC		APC/C:Cdc20 mediated degradation of mitotic proteins	10594	23	5	Chon2
TRUE	0.00127647	76	171	9	0.0526316	0.118421	REAC:R-HSA-176814	REAC		Activation of APC/C and APC/C:Cdc20 mediated degradation of mitotic proteins	10594	65	5	Chon2
TRUE	0.00141649	171	171	13	0.0760234	0.0760234	REAC:R-HSA-9010553	REAC		Regulation of expression of SLITs and ROBOs	10594	1725	5	Chon2
TRUE	0.00174088	148	171	12	0.0701754	0.0810811	REAC:R-HSA-453279	REAC		Mitotic G1 phase and G1/S transition	10594	1265	5	Chon2
TRUE	0.00176921	79	171	9	0.0526316	0.113924	REAC:R-HSA-8852276	REAC		The role of GTSE1 in G2/M progression after G2 checkpoint	10594	2114	5	Chon2
TRUE	0.00187964	101	171	10	0.0584795	0.0990099	REAC:R-HSA-5689603	REAC		UCH proteinases	10594	2211	5	Chon2
TRUE	0.00187964	101	171	10	0.0584795	0.0990099	REAC:R-HSA-9020702	REAC		Interleukin-1 signaling	10594	1064	5	Chon2
TRUE	0.00196615	80	171	9	0.0526316	0.1125	REAC:R-HSA-176408	REAC		Regulation of APC/C activators between G1/S and early anaphase	10594	1686	5	Chon2
TRUE	0.00196615	80	171	9	0.0526316	0.1125	REAC:R-HSA-1168372	REAC		Downstream signaling events of B Cell Receptor (BCR)	10594	679	5	Chon2
TRUE	0.0021816	81	171	9	0.0526316	0.111111	REAC:R-HSA-9013694	REAC		Signaling by NOTCH4	10594	1919	5	Chon2
TRUE	0.00220514	178	171	13	0.0760234	0.0730337	REAC:R-HSA-72163	REAC		mRNA Splicing - Major Pathway	10594	2288	5	Chon2
TRUE	0.00241698	82	171	9	0.0526316	0.109756	REAC:R-HSA-195253	REAC		Degradation of beta-catenin by the destruction complex	10594	628	5	Chon2
TRUE	0.0032581	85	171	9	0.0526316	0.105882	REAC:R-HSA-5632684	REAC		Hedgehog 'on' state	10594	954	5	Chon2
TRUE	0.00339177	65	171	8	0.0467836	0.123077	REAC:R-HSA-1268020	REAC		Mitochondrial protein import	10594	1255	5	Chon2
TRUE	0.00356199	186	171	13	0.0760234	0.0698925	REAC:R-HSA-72172	REAC		mRNA Splicing	10594	2287	5	Chon2
TRUE	0.00358905	86	171	9	0.0526316	0.104651	REAC:R-HSA-174143	REAC		APC/C-mediated degradation of cell cycle proteins	10594	20	5	Chon2
TRUE	0.00358905	86	171	9	0.0526316	0.104651	REAC:R-HSA-453276	REAC		Regulation of mitotic cell cycle	10594	1738	5	Chon2
TRUE	0.00414244	161	171	12	0.0701754	0.0745342	REAC:R-HSA-69242	REAC		S Phase	10594	1795	5	Chon2
TRUE	0.00475979	89	171	9	0.0526316	0.101124	REAC:R-HSA-5687128	REAC		MAPK6/MAPK4 signaling	10594	1166	5	Chon2
TRUE	0.00521622	90	171	9	0.0526316	0.1	REAC:R-HSA-69052	REAC		Switching of origins to a post-replicative state	10594	1976	5	Chon2
TRUE	0.00811048	119	171	10	0.0584795	0.0840336	REAC:R-HSA-69239	REAC		Synthesis of DNA	10594	1987	5	Chon2
TRUE	0.00958427	97	171	9	0.0526316	0.0927835	REAC:R-HSA-5607764	REAC		CLEC7A (Dectin-1) signaling	10594	247	5	Chon2
TRUE	0.0100307	55	171	7	0.0409357	0.127273	REAC:R-HSA-6799198	REAC		Complex I biogenesis	10594	346	5	Chon2
TRUE	0.010409	98	171	9	0.0526316	0.0918367	REAC:R-HSA-202424	REAC		Downstream TCR signaling	10594	677	5	Chon2
TRUE	0.0122403	100	171	9	0.0526316	0.09	REAC:R-HSA-5668541	REAC		TNFR2 non-canonical NF-kB pathway	10594	2059	5	Chon2
TRUE	0.0124423	125	171	10	0.0584795	0.08	REAC:R-HSA-162909	REAC		Host Interactions of HIV factors	10594	971	5	Chon2
TRUE	0.0142693	127	171	10	0.0584795	0.0787402	REAC:R-HSA-69306	REAC		DNA Replication	10594	398	5	Chon2
TRUE	0.0174379	130	171	10	0.0584795	0.0769231	REAC:R-HSA-8939236	REAC		RUNX1 regulates transcription of genes involved in differentiation of HSCs	10594	1647	5	Chon2
TRUE	0.0178401	60	171	7	0.0409357	0.116667	REAC:R-HSA-6790901	REAC		rRNA modification in the nucleus and cytosol	10594	2310	5	Chon2
TRUE	0.018245	217	171	13	0.0760234	0.0599078	REAC:R-HSA-376176	REAC		Signaling by ROBO receptors	10594	1930	5	Chon2
TRUE	0.0250727	193	171	12	0.0701754	0.0621762	REAC:R-HSA-8868773	REAC		rRNA processing in the nucleus and cytosol	10594	2313	5	Chon2
TRUE	0.0289677	138	171	10	0.0584795	0.0724638	REAC:R-HSA-446652	REAC		Interleukin-1 family signaling	10594	1062	5	Chon2
TRUE	0.0319328	168	171	11	0.0643275	0.0654762	REAC:R-HSA-69481	REAC		G2/M Checkpoints	10594	855	5	Chon2
TRUE	0.0321189	113	171	9	0.0526316	0.079646	REAC:R-HSA-5610787	REAC		Hedgehog 'off' state	10594	953	5	Chon2
TRUE	0.0390508	143	171	10	0.0584795	0.0699301	REAC:R-HSA-3858494	REAC		Beta-catenin independent WNT signaling	10594	192	5	Chon2
TRUE	0.0406993	203	171	12	0.0701754	0.0591133	REAC:R-HSA-72312	REAC		rRNA processing	10594	2311	5	Chon2
TRUE	0.0420535	117	171	9	0.0526316	0.0769231	REAC:R-HSA-2408522	REAC		Selenoamino acid metabolism	10594	1851	5	Chon2
TRUE	0.0448066	237	171	13	0.0760234	0.0548523	REAC:R-HSA-72203	REAC		Processing of Capped Intron-Containing Pre-mRNA	10594	1550	5	Chon2
TRUE	0.0460224	175	171	11	0.0643275	0.0628571	REAC:R-HSA-109581	REAC		Apoptosis	10594	144	5	Chon2
TRUE	0.0479143	119	171	9	0.0526316	0.0756303	REAC:R-HSA-202403	REAC		TCR signaling	10594	2036	5	Chon2
TRUE	6.9e-11	619	250	36	0.144	0.0581583	TF:M02068_1	TF		Factor: etv3; motif: ACCGGAAGYN; match class: 1	19945	3244	5	Chon2
TRUE	1.01e-10	699	250	38	0.152	0.0543634	TF:M11449_1	TF		Factor: Elf-1; motif: NANCCGGAAGTN; match class: 1	19945	2446	5	Chon2
TRUE	2.41e-08	961	250	41	0.164	0.0426639	TF:M03974_0	TF		Factor: ERF; motif: ACCGGAAGTR; match class: 0	19945	2886	5	Chon2
TRUE	2.41e-08	961	250	41	0.164	0.0426639	TF:M03974	TF		Factor: ERF; motif: ACCGGAAGTR	19945	2885	5	Chon2
TRUE	1.08e-07	421	250	26	0.104	0.0617577	TF:M09913_1	TF		Factor: ER81; motif: NNCCGGAAGYG; match class: 1	19945	2797	5	Chon2
TRUE	1.48e-07	846	250	37	0.148	0.0437352	TF:M02058_0	TF		Factor: SAP1A; motif: NCCGGAARYN; match class: 0	19945	10659	5	Chon2
TRUE	1.48e-07	846	250	37	0.148	0.0437352	TF:M02058	TF		Factor: SAP1A; motif: NCCGGAARYN	19945	10658	5	Chon2
TRUE	2.16e-07	774	250	35	0.14	0.0452196	TF:M11407_0	TF		Factor: Pet-1; motif: NACCGGAAGTN; match class: 0	19945	3432	5	Chon2
TRUE	2.16e-07	774	250	35	0.14	0.0452196	TF:M11407	TF		Factor: Pet-1; motif: NACCGGAAGTN	19945	3431	5	Chon2
TRUE	2.7e-07	994	250	40	0.16	0.0402414	TF:M09607_1	TF		Factor: SAP-1; motif: ACCGGAAGTNN; match class: 1	19945	2683	5	Chon2
TRUE	4.05e-07	447	250	26	0.104	0.0581655	TF:M03969_1	TF		Factor: ELF5; motif: ANSMGGAAGTN; match class: 1	19945	2548	5	Chon2
TRUE	7.2e-07	459	250	26	0.104	0.0566449	TF:M11437_1	TF		Factor: SAP-1; motif: NRCCGGAWGYN; match class: 1	19945	2692	5	Chon2
TRUE	7.39e-07	939	250	38	0.152	0.0404686	TF:M11422_1	TF		Factor: Erm; motif: NRCMGGAAGTN; match class: 1	19945	2944	5	Chon2
TRUE	9.6e-07	430	250	25	0.1	0.0581395	TF:M01258_1	TF		Factor: GABP; motif: CACTTCCGGNNN; match class: 1	19945	4144	5	Chon2
TRUE	5.63e-06	703	250	31	0.124	0.0440967	TF:M03973	TF		Factor: ELK4; motif: ACCGGAARTN	19945	2675	5	Chon2
TRUE	5.63e-06	703	250	31	0.124	0.0440967	TF:M03973_0	TF		Factor: ELK4; motif: ACCGGAARTN; match class: 0	19945	2676	5	Chon2
TRUE	7.35e-06	550	250	27	0.108	0.0490909	TF:M11415_1	TF		Factor: GABP-alpha; motif: NRCCGGAAGTN; match class: 1	19945	4129	5	Chon2
TRUE	1.2e-05	449	250	24	0.096	0.0534521	TF:M11440	TF		Factor: Net; motif: NRCCGGAAGTN	19945	2660	5	Chon2
TRUE	1.2e-05	449	250	24	0.096	0.0534521	TF:M11440_0	TF		Factor: Net; motif: NRCCGGAAGTN; match class: 0	19945	2661	5	Chon2
TRUE	1.25e-05	525	250	26	0.104	0.0495238	TF:M11394_1	TF		Factor: Erg; motif: NACMGGAARTN; match class: 1	19945	2920	5	Chon2
TRUE	5.38e-05	604	250	27	0.108	0.044702	TF:M11402_1	TF		Factor: Fli-1; motif: NACCGGAARTN; match class: 1	19945	3535	5	Chon2
TRUE	7.55e-05	875	250	33	0.132	0.0377143	TF:M09613_1	TF		Factor: Fli-1; motif: RCMGGAAGYGNNN; match class: 1	19945	3517	5	Chon2
TRUE	8.7e-05	577	250	26	0.104	0.0450607	TF:M02060	TF		Factor: Net; motif: ACCGGAARTN	19945	7862	5	Chon2
TRUE	8.7e-05	577	250	26	0.104	0.0450607	TF:M02060_0	TF		Factor: Net; motif: ACCGGAARTN; match class: 0	19945	7863	5	Chon2
TRUE	9.79e-05	540	250	25	0.1	0.0462963	TF:M03983_1	TF		Factor: ETV5; motif: NCCGGAWGYN; match class: 1	19945	3307	5	Chon2
TRUE	0.000122951	587	250	26	0.104	0.044293	TF:M04698_1	TF		Factor: GABP-alpha; motif: CACTTCCGG; match class: 1	19945	4114	5	Chon2
TRUE	0.000302614	414	250	21	0.084	0.0507246	TF:M11384_1	TF		Factor: ESE-1; motif: ACCCGGAAGTRNNNNNNNWWWWW; match class: 1	19945	2518	5	Chon2
TRUE	0.000350884	456	250	22	0.088	0.0482456	TF:M02054_1	TF		Factor: ELF2; motif: CCCGGAARYN; match class: 1	19945	2467	5	Chon2
TRUE	0.000410328	384	250	20	0.08	0.0520833	TF:M11439_1	TF		Factor: Net; motif: NRCCGGAAGTN; match class: 1	19945	2659	5	Chon2
TRUE	0.000453172	850	250	31	0.124	0.0364706	TF:M10018_1	TF		Factor: NRF-1; motif: CNSTGCGCATGCGCNNS; match class: 1	19945	8659	5	Chon2
TRUE	0.000668469	434	250	21	0.084	0.0483871	TF:M03791_1	TF		Factor: GABPalpha_GABPbeta; motif: CTTCCKGY; match class: 1	19945	4105	5	Chon2
TRUE	0.000859058	402	250	20	0.08	0.0497512	TF:M11379_1	TF		Factor: ESE-1; motif: ACCCGGAAGTRNNNNNNNNWWWW; match class: 1	19945	2506	5	Chon2
TRUE	0.00105126	446	250	21	0.084	0.0470852	TF:M11414_1	TF		Factor: GABP-alpha; motif: NACCGGAAGTN; match class: 1	19945	4126	5	Chon2
TRUE	0.00111708	334	250	18	0.072	0.0538922	TF:M08760_1	TF		Factor: ETV7; motif: NNSCGGAAGTR; match class: 1	19945	3322	5	Chon2
TRUE	0.00398826	657	250	25	0.1	0.0380518	TF:M08423_1	TF		Factor: TEF-3:ER81; motif: ACCGGAAATRCC; match class: 1	19945	12130	5	Chon2
TRUE	0.00405944	291	250	16	0.064	0.0549828	TF:M02061_1	TF		Factor: ERF; motif: ACCGGAARYN; match class: 1	19945	2884	5	Chon2
TRUE	0.00453972	330	250	17	0.068	0.0515152	TF:M03981_1	TF		Factor: ETV3; motif: ACCGGAAGTN; match class: 1	19945	3247	5	Chon2
TRUE	0.00536923	136	250	11	0.044	0.0808824	TF:M11436_1	TF		Factor: SAP-1; motif: NRNCGGAWRYN; match class: 1	19945	2689	5	Chon2
TRUE	0.00570823	495	250	21	0.084	0.0424242	TF:M11420_1	TF		Factor: ER81; motif: NACCGGAAGTN; match class: 1	19945	2806	5	Chon2
TRUE	0.0104408	390	250	18	0.072	0.0461538	TF:M08917_1	TF		Factor: GABP-ALPHA; motif: RCCGGAARTNN; match class: 1	19945	4120	5	Chon2
TRUE	0.020359	720	250	25	0.1	0.0347222	TF:M08757_0	TF		Factor: nerf; motif: AAMCCGGAAGTN; match class: 0	19945	2469	5	Chon2
TRUE	0.020359	720	250	25	0.1	0.0347222	TF:M08757	TF		Factor: nerf; motif: AAMCCGGAAGTN	19945	2468	5	Chon2
TRUE	0.0217779	54	250	7	0.028	0.12963	TF:M03974_1	TF		Factor: ERF; motif: ACCGGAAGTR; match class: 1	19945	2887	5	Chon2
TRUE	0.0326535	196	250	12	0.048	0.0612245	TF:M01876_1	TF		Factor: GABP-beta; motif: ASMGGAAGKGN; match class: 1	19945	4138	5	Chon2
TRUE	0.0329958	554	250	21	0.084	0.0379061	TF:M11418_1	TF		Factor: ER81; motif: NRCMGGAWGNN; match class: 1	19945	2800	5	Chon2
TRUE	0.0354665	426	250	18	0.072	0.0422535	TF:M00074_1	TF		Factor: c-Ets-1(p54); motif: NNACMGGAWRTNN; match class: 1	19945	1162	5	Chon2
TRUE	0.03588	744	250	25	0.1	0.0336022	TF:M11460	TF		Factor: nerf; motif: NANSCGGAAGTN	19945	2483	5	Chon2
TRUE	0.03588	744	250	25	0.1	0.0336022	TF:M11460_0	TF		Factor: nerf; motif: NANSCGGAAGTN; match class: 0	19945	2484	5	Chon2
TRUE	4.11e-10	103	105	16	0.152381	0.15534	WP:WP111	WP		Electron Transport Chain (OXPHOS system in mitochondria)	6646	101	5	Chon2
TRUE	5.3e-05	62	105	9	0.0857143	0.145161	WP:WP183	WP		Proteasome Degradation	6646	341	5	Chon2
TRUE	0.000104042	156	105	13	0.12381	0.0833333	WP:WP4396	WP		Nonalcoholic fatty liver disease	6646	520	5	Chon2
TRUE	0.00013516	69	105	9	0.0857143	0.130435	WP:WP2359	WP		Parkin-Ubiquitin Proteasomal System pathway	6646	396	5	Chon2
TRUE	0.00046471	60	105	8	0.0761905	0.133333	WP:WP623	WP		Oxidative phosphorylation	6646	120	5	Chon2
TRUE	0.027847	56	105	6	0.0571429	0.107143	WP:WP4324	WP		Mitochondrial complex I assembly model OXPHOS system	6646	494	5	Chon2
TRUE	0.00151725	3	78	3	0.0384615	1	CORUM:6418	CORUM		C1q complex	3629	2113	6	Leuk
TRUE	0.00597484	4	78	3	0.0384615	0.75	CORUM:2536	CORUM		PLC-gamma-2-SLP-76-Lyn-Grb2 complex	3629	1076	6	Leuk
TRUE	0.0136201	12	78	4	0.0512821	0.333333	CORUM:5193	CORUM		TNF-alpha/NF-kappa B signaling complex (CHUK, KPNA3, NFKB2, NFKBIB, REL, IKBKG, NFKB1, NFKBIE, RELB, NFKBIA, RELA, TNIP2)	3629	1580	6	Leuk
TRUE	0.0136201	12	78	4	0.0512821	0.333333	CORUM:5230	CORUM		CHUK-NFKB2-REL-IKBKG-SPAG9-NFKB1-NFKBIE-COPB2-TNIP1-NFKBIA-RELA-TNIP2 complex	3629	1602	6	Leuk
TRUE	4.22e-33	657	301	70	0.232558	0.106545	GO:0002274	GO:BP	TRUE	myeloid leukocyte activation	17906	945	6	Leuk
TRUE	1.84e-28	704	301	67	0.222591	0.0951705	GO:0002366	GO:BP		leukocyte activation involved in immune response	17906	1037	6	Leuk
TRUE	2.6e-28	708	301	67	0.222591	0.0946328	GO:0002263	GO:BP		cell activation involved in immune response	17906	934	6	Leuk
TRUE	1.61e-27	880	301	73	0.242525	0.0829545	GO:0002443	GO:BP		leukocyte mediated immunity	17906	1114	6	Leuk
TRUE	2.66e-26	532	301	57	0.189369	0.107143	GO:0043299	GO:BP		leukocyte degranulation	17906	12384	6	Leuk
TRUE	7.11e-26	542	301	57	0.189369	0.105166	GO:0002275	GO:BP		myeloid cell activation involved in immune response	17906	946	6	Leuk
TRUE	1.3e-25	505	301	55	0.182724	0.108911	GO:0036230	GO:BP		granulocyte activation	17906	11052	6	Leuk
TRUE	1.4e-25	549	301	57	0.189369	0.103825	GO:0002444	GO:BP		myeloid leukocyte mediated immunity	17906	1115	6	Leuk
TRUE	5.48e-25	498	301	54	0.179402	0.108434	GO:0042119	GO:BP		neutrophil activation	17906	11667	6	Leuk
TRUE	5.97e-25	780	301	66	0.219269	0.0846154	GO:0006954	GO:BP	TRUE	inflammatory response	17906	2931	6	Leuk
TRUE	6.48e-23	793	301	64	0.212625	0.0807062	GO:0045055	GO:BP		regulated exocytosis	17906	13280	6	Leuk
TRUE	5.87e-22	907	301	67	0.222591	0.0738699	GO:0006887	GO:BP		exocytosis	17906	2874	6	Leuk
TRUE	6.45e-22	484	301	50	0.166113	0.103306	GO:0043312	GO:BP		neutrophil degranulation	17906	12397	6	Leuk
TRUE	8.56e-22	487	301	50	0.166113	0.102669	GO:0002283	GO:BP		neutrophil activation involved in immune response	17906	954	6	Leuk
TRUE	2.37e-21	498	301	50	0.166113	0.100402	GO:0002446	GO:BP		neutrophil mediated immunity	17906	1117	6	Leuk
TRUE	2.28e-19	892	301	63	0.209302	0.0706278	GO:0050778	GO:BP		positive regulation of immune response	17906	15647	6	Leuk
TRUE	7.69e-19	641	301	53	0.17608	0.0826833	GO:0050865	GO:BP		regulation of cell activation	17906	15716	6	Leuk
TRUE	1.25e-18	478	301	46	0.152824	0.0962343	GO:0042110	GO:BP	TRUE	T cell activation	17906	11662	6	Leuk
TRUE	2.72e-18	356	301	40	0.13289	0.11236	GO:0007159	GO:BP		leukocyte cell-cell adhesion	17906	3104	6	Leuk
TRUE	8.35e-18	598	301	50	0.166113	0.083612	GO:0002694	GO:BP		regulation of leukocyte activation	17906	1364	6	Leuk
TRUE	1.28e-17	330	301	38	0.126246	0.115152	GO:0050863	GO:BP		regulation of T cell activation	17906	15714	6	Leuk
TRUE	4.1e-17	227	301	32	0.106312	0.140969	GO:0071219	GO:BP		cellular response to molecule of bacterial origin	17906	19613	6	Leuk
TRUE	4.69e-17	322	301	37	0.122924	0.114907	GO:1903037	GO:BP		regulation of leukocyte cell-cell adhesion	17906	26383	6	Leuk
TRUE	6.79e-17	367	301	39	0.129568	0.106267	GO:0002237	GO:BP		response to molecule of bacterial origin	17906	909	6	Leuk
TRUE	7.52e-17	347	301	38	0.126246	0.10951	GO:0032496	GO:BP		response to lipopolysaccharide	17906	8884	6	Leuk
TRUE	9.21e-17	251	301	33	0.109635	0.131474	GO:0071216	GO:BP		cellular response to biotic stimulus	17906	19610	6	Leuk
TRUE	1.98e-16	837	301	57	0.189369	0.0681004	GO:0001816	GO:BP	TRUE	cytokine production	17906	601	6	Leuk
TRUE	2.69e-16	426	301	41	0.136213	0.0962441	GO:0022407	GO:BP		regulation of cell-cell adhesion	17906	7652	6	Leuk
TRUE	3.09e-16	498	301	44	0.146179	0.0883534	GO:0050900	GO:BP		leukocyte migration	17906	15745	6	Leuk
TRUE	6e-16	799	301	55	0.182724	0.068836	GO:0019221	GO:BP		cytokine-mediated signaling pathway	17906	6540	6	Leuk
TRUE	6.41e-16	230	301	31	0.10299	0.134783	GO:1903039	GO:BP		positive regulation of leukocyte cell-cell adhesion	17906	26385	6	Leuk
TRUE	7.19e-16	509	301	44	0.146179	0.086444	GO:0051249	GO:BP	TRUE	regulation of lymphocyte activation	17906	16039	6	Leuk
TRUE	8.78e-16	721	301	52	0.172757	0.0721221	GO:0030155	GO:BP		regulation of cell adhesion	17906	7791	6	Leuk
TRUE	9.17e-16	215	301	30	0.0996678	0.139535	GO:0071222	GO:BP		cellular response to lipopolysaccharide	17906	19616	6	Leuk
TRUE	2.12e-15	764	301	53	0.17608	0.0693717	GO:0001817	GO:BP		regulation of cytokine production	17906	602	6	Leuk
TRUE	2.15e-15	736	301	52	0.172757	0.0706522	GO:0009617	GO:BP		response to bacterium	17906	4033	6	Leuk
TRUE	4.93e-15	210	301	29	0.0963455	0.138095	GO:0050870	GO:BP		positive regulation of T cell activation	17906	15721	6	Leuk
TRUE	6.12e-15	754	301	52	0.172757	0.0689655	GO:0046649	GO:BP		lymphocyte activation	17906	14557	6	Leuk
TRUE	1.05e-14	234	301	30	0.0996678	0.128205	GO:0070663	GO:BP		regulation of leukocyte proliferation	17906	19338	6	Leuk
TRUE	1.14e-14	273	301	32	0.106312	0.117216	GO:0022409	GO:BP		positive regulation of cell-cell adhesion	17906	7654	6	Leuk
TRUE	1.59e-14	219	301	29	0.0963455	0.13242	GO:0050670	GO:BP		regulation of lymphocyte proliferation	17906	15558	6	Leuk
TRUE	2.04e-14	221	301	29	0.0963455	0.131222	GO:0032944	GO:BP		regulation of mononuclear cell proliferation	17906	9220	6	Leuk
TRUE	2.35e-14	321	301	34	0.112957	0.105919	GO:0070371	GO:BP	TRUE	ERK1 and ERK2 cascade	17906	19164	6	Leuk
TRUE	6.3e-14	310	301	33	0.109635	0.106452	GO:0070661	GO:BP		leukocyte proliferation	17906	19336	6	Leuk
TRUE	1.71e-13	411	301	37	0.122924	0.0900243	GO:0050867	GO:BP		positive regulation of cell activation	17906	15718	6	Leuk
TRUE	1.74e-13	220	301	28	0.0930233	0.127273	GO:0030595	GO:BP		leukocyte chemotaxis	17906	7994	6	Leuk
TRUE	2.26e-13	302	301	32	0.106312	0.10596	GO:0060326	GO:BP		cell chemotaxis	17906	17455	6	Leuk
TRUE	2.26e-13	302	301	32	0.106312	0.10596	GO:0070372	GO:BP		regulation of ERK1 and ERK2 cascade	17906	19165	6	Leuk
TRUE	3.39e-13	396	301	36	0.119601	0.0909091	GO:0002696	GO:BP		positive regulation of leukocyte activation	17906	1366	6	Leuk
TRUE	4.39e-13	141	301	23	0.076412	0.163121	GO:0097530	GO:BP		granulocyte migration	17906	22336	6	Leuk
TRUE	5.56e-13	211	301	27	0.089701	0.127962	GO:0097529	GO:BP		myeloid leukocyte migration	17906	22335	6	Leuk
TRUE	1.49e-12	118	301	21	0.0697674	0.177966	GO:1990266	GO:BP		neutrophil migration	17906	29179	6	Leuk
TRUE	2.15e-12	283	301	30	0.0996678	0.106007	GO:0046651	GO:BP		lymphocyte proliferation	17906	14558	6	Leuk
TRUE	2.52e-12	374	301	34	0.112957	0.0909091	GO:0006909	GO:BP		phagocytosis	17906	2893	6	Leuk
TRUE	2.82e-12	721	301	47	0.156146	0.0651872	GO:0002253	GO:BP		activation of immune response	17906	924	6	Leuk
TRUE	2.87e-12	286	301	30	0.0996678	0.104895	GO:0032943	GO:BP		mononuclear cell proliferation	17906	9219	6	Leuk
TRUE	3.43e-12	451	301	37	0.122924	0.0820399	GO:0002697	GO:BP		regulation of immune effector process	17906	1367	6	Leuk
TRUE	7.3e-12	214	301	26	0.0863787	0.121495	GO:0070374	GO:BP		positive regulation of ERK1 and ERK2 cascade	17906	19167	6	Leuk
TRUE	9.05e-12	866	301	51	0.169435	0.0588915	GO:0098609	GO:BP		cell-cell adhesion	17906	22466	6	Leuk
TRUE	1.27e-11	470	301	37	0.122924	0.0787234	GO:0001819	GO:BP		positive regulation of cytokine production	17906	604	6	Leuk
TRUE	1.29e-11	101	301	19	0.0631229	0.188119	GO:0030593	GO:BP		neutrophil chemotaxis	17906	7993	6	Leuk
TRUE	1.53e-11	422	301	35	0.116279	0.0829384	GO:0045785	GO:BP		positive regulation of cell adhesion	17906	13801	6	Leuk
TRUE	1.71e-11	351	301	32	0.106312	0.0911681	GO:0051251	GO:BP		positive regulation of lymphocyte activation	17906	16041	6	Leuk
TRUE	7.03e-11	159	301	22	0.0730897	0.138365	GO:0002819	GO:BP		regulation of adaptive immune response	17906	1489	6	Leuk
TRUE	8.41e-11	639	301	42	0.139535	0.0657277	GO:0002757	GO:BP		immune response-activating signal transduction	17906	1427	6	Leuk
TRUE	1.07e-10	673	301	43	0.142857	0.063893	GO:0002764	GO:BP		immune response-regulating signaling pathway	17906	1434	6	Leuk
TRUE	1.17e-10	200	301	24	0.0797342	0.12	GO:0034341	GO:BP	TRUE	response to interferon-gamma	17906	9939	6	Leuk
TRUE	1.24e-10	958	301	52	0.172757	0.0542797	GO:0023014	GO:BP		signal transduction by protein phosphorylation	17906	7697	6	Leuk
TRUE	1.91e-10	807	301	47	0.156146	0.0582404	GO:0031347	GO:BP		regulation of defense response	17906	8359	6	Leuk
TRUE	1.98e-10	167	301	22	0.0730897	0.131737	GO:0042129	GO:BP		regulation of T cell proliferation	17906	11675	6	Leuk
TRUE	2.3e-10	940	301	51	0.169435	0.0542553	GO:0000165	GO:BP	TRUE	MAPK cascade	17906	72	6	Leuk
TRUE	2.82e-10	492	301	36	0.119601	0.0731707	GO:0002683	GO:BP		negative regulation of immune system process	17906	1353	6	Leuk
TRUE	3.46e-10	120	301	19	0.0631229	0.158333	GO:0071621	GO:BP		granulocyte chemotaxis	17906	19971	6	Leuk
TRUE	3.73e-10	231	301	25	0.0830565	0.108225	GO:0019882	GO:BP		antigen processing and presentation	17906	7062	6	Leuk
TRUE	4.1e-10	640	301	41	0.136213	0.0640625	GO:0032103	GO:BP		positive regulation of response to external stimulus	17906	8624	6	Leuk
TRUE	4.42e-10	956	301	51	0.169435	0.0533473	GO:0033993	GO:BP		response to lipid	17906	9717	6	Leuk
TRUE	5.59e-10	531	301	37	0.122924	0.0696798	GO:0002521	GO:BP		leukocyte differentiation	17906	1191	6	Leuk
TRUE	5.83e-10	195	301	23	0.076412	0.117949	GO:0042098	GO:BP		T cell proliferation	17906	11654	6	Leuk
TRUE	5.9e-10	677	301	42	0.139535	0.0620384	GO:0002250	GO:BP		adaptive immune response	17906	921	6	Leuk
TRUE	6.49e-10	649	301	41	0.136213	0.0631741	GO:0006935	GO:BP	TRUE	chemotaxis	17906	2917	6	Leuk
TRUE	7.17e-10	651	301	41	0.136213	0.06298	GO:0042330	GO:BP		taxis	17906	11815	6	Leuk
TRUE	8.27e-10	283	301	27	0.089701	0.0954064	GO:1902105	GO:BP		regulation of leukocyte differentiation	17906	25570	6	Leuk
TRUE	1.06e-09	978	301	51	0.169435	0.0521472	GO:0030334	GO:BP	TRUE	regulation of cell migration	17906	7888	6	Leuk
TRUE	2.25e-09	556	301	37	0.122924	0.0665468	GO:0043410	GO:BP		positive regulation of MAPK cascade	17906	12456	6	Leuk
TRUE	2.31e-09	60	301	14	0.0465116	0.233333	GO:0031663	GO:BP		lipopolysaccharide-mediated signaling pathway	17906	8509	6	Leuk
TRUE	3.01e-09	774	301	44	0.146179	0.0568475	GO:0043900	GO:BP		regulation of multi-organism process	17906	12659	6	Leuk
TRUE	5.51e-09	756	301	43	0.142857	0.0568783	GO:0043408	GO:BP		regulation of MAPK cascade	17906	12454	6	Leuk
TRUE	7.52e-09	65	301	14	0.0465116	0.215385	GO:0032729	GO:BP		positive regulation of interferon-gamma production	17906	9059	6	Leuk
TRUE	8.2e-09	180	301	21	0.0697674	0.116667	GO:0071346	GO:BP		cellular response to interferon-gamma	17906	19734	6	Leuk
TRUE	1e-08	144	301	19	0.0631229	0.131944	GO:0002822	GO:BP		regulation of adaptive immune response based on somatic recombination of immune receptors built from immunoglobulin superfamily domains	17906	1492	6	Leuk
TRUE	1.17e-08	67	301	14	0.0465116	0.208955	GO:0032623	GO:BP		interleukin-2 production	17906	8953	6	Leuk
TRUE	1.71e-08	398	301	30	0.0996678	0.0753769	GO:0050727	GO:BP		regulation of inflammatory response	17906	15604	6	Leuk
TRUE	2.87e-08	192	301	21	0.0697674	0.109375	GO:0048002	GO:BP		antigen processing and presentation of peptide antigen	17906	14775	6	Leuk
TRUE	3.02e-08	101	301	16	0.0531561	0.158416	GO:0032649	GO:BP		regulation of interferon-gamma production	17906	8979	6	Leuk
TRUE	3.87e-08	195	301	21	0.0697674	0.107692	GO:0002703	GO:BP		regulation of leukocyte mediated immunity	17906	1373	6	Leuk
TRUE	5.69e-08	560	301	35	0.116279	0.0625	GO:0030335	GO:BP		positive regulation of cell migration	17906	7889	6	Leuk
TRUE	9.16e-08	204	301	21	0.0697674	0.102941	GO:0002685	GO:BP		regulation of leukocyte migration	17906	1355	6	Leuk
TRUE	1.06e-07	145	301	18	0.0598007	0.124138	GO:0070665	GO:BP		positive regulation of leukocyte proliferation	17906	19340	6	Leuk
TRUE	1.21e-07	207	301	21	0.0697674	0.101449	GO:0002699	GO:BP		positive regulation of immune effector process	17906	1369	6	Leuk
TRUE	1.57e-07	168	301	19	0.0631229	0.113095	GO:1903555	GO:BP		regulation of tumor necrosis factor superfamily cytokine production	17906	26843	6	Leuk
TRUE	1.59e-07	210	301	21	0.0697674	0.1	GO:0050866	GO:BP		negative regulation of cell activation	17906	15717	6	Leuk
TRUE	1.74e-07	774	301	41	0.136213	0.0529716	GO:0051345	GO:BP		positive regulation of hydrolase activity	17906	16120	6	Leuk
TRUE	1.75e-07	113	301	16	0.0531561	0.141593	GO:0032609	GO:BP		interferon-gamma production	17906	8939	6	Leuk
TRUE	1.81e-07	584	301	35	0.116279	0.0599315	GO:2000147	GO:BP		positive regulation of cell motility	17906	29649	6	Leuk
TRUE	2.09e-07	151	301	18	0.0598007	0.119205	GO:1902107	GO:BP		positive regulation of leukocyte differentiation	17906	25572	6	Leuk
TRUE	2.74e-07	624	301	36	0.119601	0.0576923	GO:0071396	GO:BP		cellular response to lipid	17906	19784	6	Leuk
TRUE	2.9e-07	174	301	19	0.0631229	0.109195	GO:0071706	GO:BP		tumor necrosis factor superfamily cytokine production	17906	20044	6	Leuk
TRUE	3e-07	100	301	15	0.0498339	0.15	GO:0042102	GO:BP		positive regulation of T cell proliferation	17906	11656	6	Leuk
TRUE	3e-07	100	301	15	0.0498339	0.15	GO:0002495	GO:BP		antigen processing and presentation of peptide antigen via MHC class II	17906	1166	6	Leuk
TRUE	3.32e-07	136	301	17	0.0564784	0.125	GO:0050671	GO:BP		positive regulation of lymphocyte proliferation	17906	15559	6	Leuk
TRUE	3.66e-07	266	301	23	0.076412	0.0864662	GO:0050663	GO:BP		cytokine secretion	17906	15552	6	Leuk
TRUE	3.73e-07	137	301	17	0.0564784	0.124088	GO:0032946	GO:BP		positive regulation of mononuclear cell proliferation	17906	9222	6	Leuk
TRUE	4e-07	102	301	15	0.0498339	0.147059	GO:0002504	GO:BP		antigen processing and presentation of peptide or polysaccharide antigen via MHC class II	17906	1175	6	Leuk
TRUE	4e-07	102	301	15	0.0498339	0.147059	GO:0042116	GO:BP		macrophage activation	17906	11664	6	Leuk
TRUE	4.08e-07	86	301	14	0.0465116	0.162791	GO:0070664	GO:BP		negative regulation of leukocyte proliferation	17906	19339	6	Leuk
TRUE	4.13e-07	602	301	35	0.116279	0.0581395	GO:0051272	GO:BP		positive regulation of cellular component movement	17906	16056	6	Leuk
TRUE	4.4e-07	120	301	16	0.0531561	0.133333	GO:0032612	GO:BP		interleukin-1 production	17906	8942	6	Leuk
TRUE	4.61e-07	103	301	15	0.0498339	0.145631	GO:0032611	GO:BP		interleukin-1 beta production	17906	8941	6	Leuk
TRUE	5.06e-07	515	301	32	0.106312	0.0621359	GO:0002831	GO:BP		regulation of response to biotic stimulus	17906	1501	6	Leuk
TRUE	6.73e-07	613	301	35	0.116279	0.0570962	GO:0040017	GO:BP		positive regulation of locomotion	17906	11576	6	Leuk
TRUE	1.01e-06	187	301	19	0.0631229	0.101604	GO:0002695	GO:BP		negative regulation of leukocyte activation	17906	1365	6	Leuk
TRUE	1.1e-06	359	301	26	0.0863787	0.0724234	GO:0002449	GO:BP		lymphocyte mediated immunity	17906	1120	6	Leuk
TRUE	1.29e-06	235	301	21	0.0697674	0.0893617	GO:0050707	GO:BP		regulation of cytokine secretion	17906	15584	6	Leuk
TRUE	1.3e-06	212	301	20	0.0664452	0.0943396	GO:0002573	GO:BP		myeloid leukocyte differentiation	17906	1243	6	Leuk
TRUE	1.32e-06	362	301	26	0.0863787	0.0718232	GO:0002460	GO:BP		adaptive immune response based on somatic recombination of immune receptors built from immunoglobulin superfamily domains	17906	1131	6	Leuk
TRUE	1.41e-06	260	301	22	0.0730897	0.0846154	GO:0050730	GO:BP		regulation of peptidyl-tyrosine phosphorylation	17906	15607	6	Leuk
TRUE	1.6e-06	95	301	14	0.0465116	0.147368	GO:0032602	GO:BP		chemokine production	17906	8932	6	Leuk
TRUE	1.63e-06	666	301	36	0.119601	0.0540541	GO:0002790	GO:BP		peptide secretion	17906	1460	6	Leuk
TRUE	1.85e-06	96	301	14	0.0465116	0.145833	GO:0019886	GO:BP		antigen processing and presentation of exogenous peptide antigen via MHC class II	17906	7066	6	Leuk
TRUE	1.9e-06	80	301	13	0.0431894	0.1625	GO:0050672	GO:BP		negative regulation of lymphocyte proliferation	17906	15560	6	Leuk
TRUE	2e-06	173	301	18	0.0598007	0.104046	GO:0002478	GO:BP		antigen processing and presentation of exogenous peptide antigen	17906	1149	6	Leuk
TRUE	2.23e-06	81	301	13	0.0431894	0.160494	GO:0032945	GO:BP		negative regulation of mononuclear cell proliferation	17906	9221	6	Leuk
TRUE	2.33e-06	318	301	24	0.0797342	0.0754717	GO:0001818	GO:BP		negative regulation of cytokine production	17906	603	6	Leuk
TRUE	2.44e-06	21	301	8	0.0265781	0.380952	GO:0002577	GO:BP		regulation of antigen processing and presentation	17906	1247	6	Leuk
TRUE	2.49e-06	916	301	43	0.142857	0.0469432	GO:0030097	GO:BP		hemopoiesis	17906	7774	6	Leuk
TRUE	2.63e-06	155	301	17	0.0564784	0.109677	GO:0051250	GO:BP		negative regulation of lymphocyte activation	17906	16040	6	Leuk
TRUE	3.22e-06	68	301	12	0.0398671	0.176471	GO:0050766	GO:BP		positive regulation of phagocytosis	17906	15635	6	Leuk
TRUE	3.81e-06	180	301	18	0.0598007	0.1	GO:0019884	GO:BP		antigen processing and presentation of exogenous antigen	17906	7064	6	Leuk
TRUE	4.42e-06	470	301	29	0.0963455	0.0617021	GO:0002429	GO:BP		immune response-activating cell surface receptor signaling pathway	17906	1100	6	Leuk
TRUE	5.28e-06	444	301	28	0.0930233	0.0630631	GO:0045088	GO:BP		regulation of innate immune response	17906	13313	6	Leuk
TRUE	5.29e-06	630	301	34	0.112957	0.0539683	GO:0009306	GO:BP		protein secretion	17906	3931	6	Leuk
TRUE	5.45e-06	104	301	14	0.0465116	0.134615	GO:0002286	GO:BP		T cell activation involved in immune response	17906	957	6	Leuk
TRUE	5.51e-06	631	301	34	0.112957	0.0538827	GO:0035592	GO:BP		establishment of protein localization to extracellular region	17906	10592	6	Leuk
TRUE	5.79e-06	665	301	35	0.116279	0.0526316	GO:0006897	GO:BP		endocytosis	17906	2884	6	Leuk
TRUE	5.86e-06	57	301	11	0.0365448	0.192982	GO:0032663	GO:BP		regulation of interleukin-2 production	17906	8993	6	Leuk
TRUE	6.42e-06	88	301	13	0.0431894	0.147727	GO:0070098	GO:BP		chemokine-mediated signaling pathway	17906	18980	6	Leuk
TRUE	6.67e-06	509	301	30	0.0996678	0.0589391	GO:0031349	GO:BP		positive regulation of defense response	17906	8361	6	Leuk
TRUE	6.79e-06	144	301	16	0.0531561	0.111111	GO:0002706	GO:BP		regulation of lymphocyte mediated immunity	17906	1376	6	Leuk
TRUE	6.93e-06	165	301	17	0.0564784	0.10303	GO:0032680	GO:BP		regulation of tumor necrosis factor production	17906	9010	6	Leuk
TRUE	7.29e-06	638	301	34	0.112957	0.0532915	GO:0071692	GO:BP		protein localization to extracellular region	17906	20030	6	Leuk
TRUE	8.89e-06	16	301	7	0.0232558	0.4375	GO:0051044	GO:BP		positive regulation of membrane protein ectodomain proteolysis	17906	15870	6	Leuk
TRUE	9.03e-06	956	301	43	0.142857	0.0449791	GO:0048534	GO:BP		hematopoietic or lymphoid organ development	17906	15153	6	Leuk
TRUE	1e-05	169	301	17	0.0564784	0.100592	GO:0032635	GO:BP		interleukin-6 production	17906	8965	6	Leuk
TRUE	1e-05	169	301	17	0.0564784	0.100592	GO:0032640	GO:BP		tumor necrosis factor production	17906	8970	6	Leuk
TRUE	1.02e-05	109	301	14	0.0465116	0.12844	GO:0032652	GO:BP		regulation of interleukin-1 production	17906	8982	6	Leuk
TRUE	1.09e-05	489	301	29	0.0963455	0.0593047	GO:1903706	GO:BP		regulation of hemopoiesis	17906	26990	6	Leuk
TRUE	1.17e-05	193	301	18	0.0598007	0.0932642	GO:0050731	GO:BP		positive regulation of peptidyl-tyrosine phosphorylation	17906	15608	6	Leuk
TRUE	1.27e-05	194	301	18	0.0598007	0.0927835	GO:1903708	GO:BP		positive regulation of hemopoiesis	17906	26992	6	Leuk
TRUE	1.29e-05	93	301	13	0.0431894	0.139785	GO:0032651	GO:BP		regulation of interleukin-1 beta production	17906	8981	6	Leuk
TRUE	1.43e-05	321	301	23	0.076412	0.0716511	GO:0034612	GO:BP		response to tumor necrosis factor	17906	10066	6	Leuk
TRUE	2.03e-05	802	301	38	0.126246	0.0473815	GO:0045859	GO:BP		regulation of protein kinase activity	17906	13865	6	Leuk
TRUE	2.04e-05	503	301	29	0.0963455	0.0576541	GO:0002768	GO:BP		immune response-regulating cell surface receptor signaling pathway	17906	1438	6	Leuk
TRUE	2.18e-05	97	301	13	0.0431894	0.134021	GO:1990869	GO:BP		cellular response to chemokine	17906	29440	6	Leuk
TRUE	2.18e-05	97	301	13	0.0431894	0.134021	GO:1990868	GO:BP		response to chemokine	17906	29439	6	Leuk
TRUE	2.18e-05	97	301	13	0.0431894	0.134021	GO:0002824	GO:BP		positive regulation of adaptive immune response based on somatic recombination of immune receptors built from immunoglobulin superfamily domains	17906	1494	6	Leuk
TRUE	2.38e-05	136	301	15	0.0498339	0.110294	GO:0002687	GO:BP		positive regulation of leukocyte migration	17906	1357	6	Leuk
TRUE	2.47e-05	98	301	13	0.0431894	0.132653	GO:0050764	GO:BP		regulation of phagocytosis	17906	15633	6	Leuk
TRUE	2.57e-05	81	301	12	0.0398671	0.148148	GO:0150076	GO:BP		neuroinflammatory response	17906	23494	6	Leuk
TRUE	2.62e-05	158	301	16	0.0531561	0.101266	GO:0050777	GO:BP		negative regulation of immune response	17906	15646	6	Leuk
TRUE	2.87e-05	159	301	16	0.0531561	0.100629	GO:0032675	GO:BP		regulation of interleukin-6 production	17906	9005	6	Leuk
TRUE	3.17e-05	363	301	24	0.0797342	0.0661157	GO:0006959	GO:BP		humoral immune response	17906	2936	6	Leuk
TRUE	3.4e-05	926	301	41	0.136213	0.0442765	GO:0043066	GO:BP		negative regulation of apoptotic process	17906	12279	6	Leuk
TRUE	3.59e-05	101	301	13	0.0431894	0.128713	GO:0001909	GO:BP		leukocyte mediated cytotoxicity	17906	658	6	Leuk
TRUE	4.05e-05	102	301	13	0.0431894	0.127451	GO:0002821	GO:BP		positive regulation of adaptive immune response	17906	1491	6	Leuk
TRUE	5.5e-05	213	301	18	0.0598007	0.084507	GO:0070555	GO:BP		response to interleukin-1	17906	19266	6	Leuk
TRUE	6.56e-05	948	301	41	0.136213	0.0432489	GO:0043069	GO:BP		negative regulation of programmed cell death	17906	12282	6	Leuk
TRUE	6.72e-05	88	301	12	0.0398671	0.136364	GO:0032642	GO:BP		regulation of chemokine production	17906	8972	6	Leuk
TRUE	8.26e-05	536	301	29	0.0963455	0.0541045	GO:0002791	GO:BP		regulation of peptide secretion	17906	1461	6	Leuk
TRUE	9.38e-05	507	301	28	0.0930233	0.0552268	GO:0050708	GO:BP		regulation of protein secretion	17906	15585	6	Leuk
TRUE	0.000107603	32	301	8	0.0265781	0.25	GO:0032743	GO:BP		positive regulation of interleukin-2 production	17906	9073	6	Leuk
TRUE	0.000108101	417	301	25	0.0830565	0.059952	GO:0032102	GO:BP		negative regulation of response to external stimulus	17906	8623	6	Leuk
TRUE	0.000111847	92	301	12	0.0398671	0.130435	GO:1903557	GO:BP		positive regulation of tumor necrosis factor superfamily cytokine production	17906	26845	6	Leuk
TRUE	0.000111847	92	301	12	0.0398671	0.130435	GO:0071674	GO:BP		mononuclear cell migration	17906	20017	6	Leuk
TRUE	0.000116378	199	301	17	0.0564784	0.0854271	GO:0050852	GO:BP		T cell receptor signaling pathway	17906	15703	6	Leuk
TRUE	0.000117962	153	301	15	0.0498339	0.0980392	GO:0002224	GO:BP		toll-like receptor signaling pathway	17906	897	6	Leuk
TRUE	0.000139207	60	301	10	0.0332226	0.166667	GO:0032722	GO:BP		positive regulation of chemokine production	17906	9052	6	Leuk
TRUE	0.0001674	180	301	16	0.0531561	0.0888889	GO:0002285	GO:BP		lymphocyte activation involved in immune response	17906	956	6	Leuk
TRUE	0.00016905	255	301	19	0.0631229	0.0745098	GO:0031348	GO:BP		negative regulation of defense response	17906	8360	6	Leuk
TRUE	0.00017418	115	301	13	0.0431894	0.113043	GO:0002688	GO:BP		regulation of leukocyte chemotaxis	17906	1358	6	Leuk
TRUE	0.000195056	911	301	39	0.129568	0.0428101	GO:0043549	GO:BP		regulation of kinase activity	17906	12552	6	Leuk
TRUE	0.000204144	559	301	29	0.0963455	0.0518784	GO:0060627	GO:BP		regulation of vesicle-mediated transport	17906	17741	6	Leuk
TRUE	0.000224385	48	301	9	0.0299003	0.1875	GO:0002704	GO:BP		negative regulation of leukocyte mediated immunity	17906	1374	6	Leuk
TRUE	0.000227484	184	301	16	0.0531561	0.0869565	GO:0071347	GO:BP		cellular response to interleukin-1	17906	19735	6	Leuk
TRUE	0.000239547	24	301	7	0.0232558	0.291667	GO:0051043	GO:BP		regulation of membrane protein ectodomain proteolysis	17906	15869	6	Leuk
TRUE	0.000263572	64	301	10	0.0332226	0.15625	GO:0048247	GO:BP		lymphocyte chemotaxis	17906	14936	6	Leuk
TRUE	0.000274309	163	301	15	0.0498339	0.0920245	GO:0001906	GO:BP		cell killing	17906	656	6	Leuk
TRUE	0.000302119	815	301	36	0.119601	0.0441718	GO:0098657	GO:BP		import into cell	17906	22477	6	Leuk
TRUE	0.000311504	537	301	28	0.0930233	0.0521415	GO:0045860	GO:BP		positive regulation of protein kinase activity	17906	13866	6	Leuk
TRUE	0.000319718	121	301	13	0.0431894	0.107438	GO:0002698	GO:BP		negative regulation of immune effector process	17906	1368	6	Leuk
TRUE	0.000327937	25	301	7	0.0232558	0.28	GO:0072677	GO:BP		eosinophil migration	17906	20820	6	Leuk
TRUE	0.000332233	855	301	37	0.122924	0.0432749	GO:0051046	GO:BP		regulation of secretion	17906	15872	6	Leuk
TRUE	0.000336311	539	301	28	0.0930233	0.0519481	GO:0043902	GO:BP		positive regulation of multi-organism process	17906	12661	6	Leuk
TRUE	0.000352522	122	301	13	0.0431894	0.106557	GO:0002761	GO:BP		regulation of myeloid leukocyte differentiation	17906	1431	6	Leuk
TRUE	0.000383955	216	301	17	0.0564784	0.0787037	GO:0050920	GO:BP		regulation of chemotaxis	17906	15765	6	Leuk
TRUE	0.00040282	145	301	14	0.0465116	0.0965517	GO:0050715	GO:BP		positive regulation of cytokine secretion	17906	15592	6	Leuk
TRUE	0.000421805	298	301	20	0.0664452	0.0671141	GO:0071356	GO:BP		cellular response to tumor necrosis factor	17906	19744	6	Leuk
TRUE	0.00042891	613	301	30	0.0996678	0.0489396	GO:0033674	GO:BP		positive regulation of kinase activity	17906	9688	6	Leuk
TRUE	0.000447725	481	301	26	0.0863787	0.0540541	GO:0043087	GO:BP		regulation of GTPase activity	17906	12287	6	Leuk
TRUE	0.000512648	796	301	35	0.116279	0.0439698	GO:1903530	GO:BP		regulation of secretion by cell	17906	26819	6	Leuk
TRUE	0.000542368	361	301	22	0.0730897	0.0609418	GO:0030098	GO:BP		lymphocyte differentiation	17906	7775	6	Leuk
TRUE	0.000568317	87	301	11	0.0365448	0.126437	GO:0045582	GO:BP		positive regulation of T cell differentiation	17906	13604	6	Leuk
TRUE	0.000568378	17	301	6	0.0199336	0.352941	GO:0001911	GO:BP		negative regulation of leukocyte mediated cytotoxicity	17906	660	6	Leuk
TRUE	0.000625149	198	301	16	0.0531561	0.0808081	GO:0002221	GO:BP		pattern recognition receptor signaling pathway	17906	894	6	Leuk
TRUE	0.000640835	426	301	24	0.0797342	0.056338	GO:0030099	GO:BP		myeloid cell differentiation	17906	7776	6	Leuk
TRUE	0.000641041	490	301	26	0.0863787	0.0530612	GO:0048871	GO:BP		multicellular organismal homeostasis	17906	15461	6	Leuk
TRUE	0.000719639	367	301	22	0.0730897	0.0599455	GO:0045862	GO:BP		positive regulation of proteolysis	17906	13868	6	Leuk
TRUE	0.000784484	153	301	14	0.0465116	0.0915033	GO:0050729	GO:BP		positive regulation of inflammatory response	17906	15606	6	Leuk
TRUE	0.000807093	177	301	15	0.0498339	0.0847458	GO:0001959	GO:BP		regulation of cytokine-mediated signaling pathway	17906	700	6	Leuk
TRUE	0.00097212	893	301	37	0.122924	0.0414334	GO:0061024	GO:BP		membrane organization	17906	18124	6	Leuk
TRUE	0.000976955	781	301	34	0.112957	0.0435339	GO:0030029	GO:BP		actin filament-based process	17906	7749	6	Leuk
TRUE	0.000993082	374	301	22	0.0730897	0.0588235	GO:0018108	GO:BP		peptidyl-tyrosine phosphorylation	17906	6064	6	Leuk
TRUE	0.000995015	745	301	33	0.109635	0.0442953	GO:0030162	GO:BP		regulation of proteolysis	17906	7793	6	Leuk
TRUE	0.00100508	29	301	7	0.0232558	0.241379	GO:0032673	GO:BP		regulation of interleukin-4 production	17906	9003	6	Leuk
TRUE	0.00100508	29	301	7	0.0232558	0.241379	GO:0043304	GO:BP		regulation of mast cell degranulation	17906	12389	6	Leuk
TRUE	0.00104245	406	301	23	0.076412	0.0566502	GO:0043547	GO:BP		positive regulation of GTPase activity	17906	12551	6	Leuk
TRUE	0.00113719	377	301	22	0.0730897	0.0583554	GO:0018212	GO:BP		peptidyl-tyrosine modification	17906	6155	6	Leuk
TRUE	0.00120346	679	301	31	0.10299	0.0456554	GO:0030036	GO:BP		actin cytoskeleton organization	17906	7756	6	Leuk
TRUE	0.00125867	136	301	13	0.0431894	0.0955882	GO:0050921	GO:BP		positive regulation of chemotaxis	17906	15766	6	Leuk
TRUE	0.00129222	30	301	7	0.0232558	0.233333	GO:0033006	GO:BP		regulation of mast cell activation involved in immune response	17906	9267	6	Leuk
TRUE	0.00134766	115	301	12	0.0398671	0.104348	GO:0072676	GO:BP		lymphocyte migration	17906	20819	6	Leuk
TRUE	0.00138051	11	301	5	0.0166113	0.454545	GO:0002604	GO:BP		regulation of dendritic cell antigen processing and presentation	17906	1274	6	Leuk
TRUE	0.00140662	95	301	11	0.0365448	0.115789	GO:0046634	GO:BP		regulation of alpha-beta T cell activation	17906	14542	6	Leuk
TRUE	0.00152178	44	301	8	0.0265781	0.181818	GO:0043300	GO:BP		regulation of leukocyte degranulation	17906	12385	6	Leuk
TRUE	0.00154778	616	301	29	0.0963455	0.0470779	GO:0097190	GO:BP		apoptotic signaling pathway	17906	22159	6	Leuk
TRUE	0.00170273	584	301	28	0.0930233	0.0479452	GO:0007264	GO:BP		small GTPase mediated signal transduction	17906	3200	6	Leuk
TRUE	0.0017393	97	301	11	0.0365448	0.113402	GO:0002456	GO:BP		T cell mediated immunity	17906	1127	6	Leuk
TRUE	0.0019161	61	301	9	0.0299003	0.147541	GO:0033619	GO:BP		membrane protein proteolysis	17906	9648	6	Leuk
TRUE	0.00193026	98	301	11	0.0365448	0.112245	GO:0045621	GO:BP		positive regulation of lymphocyte differentiation	17906	13643	6	Leuk
TRUE	0.00200559	190	301	15	0.0498339	0.0789474	GO:0060759	GO:BP		regulation of response to cytokine stimulus	17906	17870	6	Leuk
TRUE	0.00206918	142	301	13	0.0431894	0.0915493	GO:0046631	GO:BP		alpha-beta T cell activation	17906	14539	6	Leuk
TRUE	0.00212336	166	301	14	0.0465116	0.0843373	GO:0008360	GO:BP		regulation of cell shape	17906	3644	6	Leuk
TRUE	0.00213822	120	301	12	0.0398671	0.1	GO:0050868	GO:BP		negative regulation of T cell activation	17906	15719	6	Leuk
TRUE	0.00217607	46	301	8	0.0265781	0.173913	GO:0150077	GO:BP		regulation of neuroinflammatory response	17906	23495	6	Leuk
TRUE	0.00226538	457	301	24	0.0797342	0.0525164	GO:0007265	GO:BP		Ras protein signal transduction	17906	3201	6	Leuk
TRUE	0.00228182	245	301	17	0.0564784	0.0693878	GO:2000116	GO:BP		regulation of cysteine-type endopeptidase activity	17906	29618	6	Leuk
TRUE	0.00233405	12	301	5	0.0166113	0.416667	GO:0002468	GO:BP		dendritic cell antigen processing and presentation	17906	1139	6	Leuk
TRUE	0.00235469	21	301	6	0.0199336	0.285714	GO:0031342	GO:BP		negative regulation of cell killing	17906	8354	6	Leuk
TRUE	0.00255412	247	301	17	0.0564784	0.0688259	GO:0030217	GO:BP		T cell differentiation	17906	7830	6	Leuk
TRUE	0.00258355	969	301	38	0.126246	0.0392157	GO:0008284	GO:BP		positive regulation of cell population proliferation	17906	3613	6	Leuk
TRUE	0.00258449	47	301	8	0.0265781	0.170213	GO:0002448	GO:BP		mast cell mediated immunity	17906	1119	6	Leuk
TRUE	0.00274058	221	301	16	0.0531561	0.0723982	GO:0043281	GO:BP		regulation of cysteine-type endopeptidase activity involved in apoptotic process	17906	12377	6	Leuk
TRUE	0.00291164	64	301	9	0.0299003	0.140625	GO:0061900	GO:BP		glial cell activation	17906	18788	6	Leuk
TRUE	0.00307078	147	301	13	0.0431894	0.0884354	GO:0045580	GO:BP		regulation of T cell differentiation	17906	13602	6	Leuk
TRUE	0.00312769	279	301	18	0.0598007	0.0645161	GO:0050714	GO:BP		positive regulation of protein secretion	17906	15591	6	Leuk
TRUE	0.00326683	786	301	33	0.109635	0.0419847	GO:0090087	GO:BP		regulation of peptide transport	17906	21566	6	Leuk
TRUE	0.00329246	280	301	18	0.0598007	0.0642857	GO:0007249	GO:BP		I-kappaB kinase/NF-kappaB signaling	17906	3187	6	Leuk
TRUE	0.00349242	751	301	32	0.106312	0.0426099	GO:0010942	GO:BP		positive regulation of cell death	17906	5116	6	Leuk
TRUE	0.00377239	945	301	37	0.122924	0.0391534	GO:0044419	GO:BP		interspecies interaction between organisms	17906	12959	6	Leuk
TRUE	0.00379981	66	301	9	0.0299003	0.136364	GO:0002548	GO:BP		monocyte chemotaxis	17906	1218	6	Leuk
TRUE	0.00391139	755	301	32	0.106312	0.0423841	GO:0051223	GO:BP		regulation of protein transport	17906	16019	6	Leuk
TRUE	0.00400187	175	301	14	0.0465116	0.08	GO:0045619	GO:BP		regulation of lymphocyte differentiation	17906	13641	6	Leuk
TRUE	0.00425802	23	301	6	0.0199336	0.26087	GO:0042094	GO:BP		interleukin-2 biosynthetic process	17906	11651	6	Leuk
TRUE	0.00432539	67	301	9	0.0299003	0.134328	GO:0072678	GO:BP		T cell migration	17906	20821	6	Leuk
TRUE	0.00432539	67	301	9	0.0299003	0.134328	GO:0001910	GO:BP		regulation of leukocyte mediated cytotoxicity	17906	659	6	Leuk
TRUE	0.00432539	67	301	9	0.0299003	0.134328	GO:0002709	GO:BP		regulation of T cell mediated immunity	17906	1379	6	Leuk
TRUE	0.0048599	36	301	7	0.0232558	0.194444	GO:0032633	GO:BP		interleukin-4 production	17906	8963	6	Leuk
TRUE	0.00490271	259	301	17	0.0564784	0.0656371	GO:0051048	GO:BP		negative regulation of secretion	17906	15874	6	Leuk
TRUE	0.00491247	68	301	9	0.0299003	0.132353	GO:0002292	GO:BP		T cell differentiation involved in immune response	17906	963	6	Leuk
TRUE	0.00495179	87	301	10	0.0332226	0.114943	GO:0031341	GO:BP		regulation of cell killing	17906	8353	6	Leuk
TRUE	0.00497349	318	301	19	0.0631229	0.0597484	GO:0050851	GO:BP		antigen receptor-mediated signaling pathway	17906	15702	6	Leuk
TRUE	0.00506116	802	301	33	0.109635	0.0411471	GO:0070201	GO:BP		regulation of establishment of protein localization	17906	19054	6	Leuk
TRUE	0.00518911	232	301	16	0.0531561	0.0689655	GO:1903531	GO:BP		negative regulation of secretion by cell	17906	26820	6	Leuk
TRUE	0.00520916	319	301	19	0.0631229	0.0595611	GO:0006898	GO:BP		receptor-mediated endocytosis	17906	2885	6	Leuk
TRUE	0.00537795	692	301	30	0.0996678	0.0433526	GO:0051347	GO:BP		positive regulation of transferase activity	17906	16122	6	Leuk
TRUE	0.0057389	14	301	5	0.0166113	0.357143	GO:0045086	GO:BP		positive regulation of interleukin-2 biosynthetic process	17906	13311	6	Leuk
TRUE	0.00611032	89	301	10	0.0332226	0.11236	GO:0002690	GO:BP		positive regulation of leukocyte chemotaxis	17906	1360	6	Leuk
TRUE	0.00636461	519	301	25	0.0830565	0.0481696	GO:0071900	GO:BP		regulation of protein serine/threonine kinase activity	17906	20162	6	Leuk
TRUE	0.00658166	7	301	4	0.013289	0.571429	GO:0060369	GO:BP		positive regulation of Fc receptor mediated stimulatory signaling pathway	17906	17496	6	Leuk
TRUE	0.0066748	53	301	8	0.0265781	0.150943	GO:0002886	GO:BP		regulation of myeloid leukocyte mediated immunity	17906	1556	6	Leuk
TRUE	0.00677318	90	301	10	0.0332226	0.111111	GO:0032760	GO:BP		positive regulation of tumor necrosis factor production	17906	9090	6	Leuk
TRUE	0.00693286	134	301	12	0.0398671	0.0895522	GO:0030260	GO:BP		entry into host cell	17906	7854	6	Leuk
TRUE	0.00693286	134	301	12	0.0398671	0.0895522	GO:0044409	GO:BP		entry into host	17906	12952	6	Leuk
TRUE	0.00710377	71	301	9	0.0299003	0.126761	GO:0032720	GO:BP		negative regulation of tumor necrosis factor production	17906	9050	6	Leuk
TRUE	0.00713882	38	301	7	0.0232558	0.184211	GO:0002707	GO:BP		negative regulation of lymphocyte mediated immunity	17906	1377	6	Leuk
TRUE	0.00713882	38	301	7	0.0232558	0.184211	GO:2000403	GO:BP		positive regulation of lymphocyte migration	17906	29900	6	Leuk
TRUE	0.00725042	296	301	18	0.0598007	0.0608108	GO:0002758	GO:BP		innate immune response-activating signal transduction	17906	1428	6	Leuk
TRUE	0.00760252	297	301	18	0.0598007	0.0606061	GO:0007162	GO:BP		negative regulation of cell adhesion	17906	3107	6	Leuk
TRUE	0.00772236	54	301	8	0.0265781	0.148148	GO:0002269	GO:BP		leukocyte activation involved in inflammatory response	17906	940	6	Leuk
TRUE	0.00772236	54	301	8	0.0265781	0.148148	GO:0001774	GO:BP		microglial cell activation	17906	567	6	Leuk
TRUE	0.00846954	393	301	21	0.0697674	0.0534351	GO:0002833	GO:BP		positive regulation of response to biotic stimulus	17906	1503	6	Leuk
TRUE	0.00849012	15	301	5	0.0166113	0.333333	GO:0045410	GO:BP		positive regulation of interleukin-6 biosynthetic process	17906	13491	6	Leuk
TRUE	0.00874626	137	301	12	0.0398671	0.0875912	GO:1903038	GO:BP		negative regulation of leukocyte cell-cell adhesion	17906	26384	6	Leuk
TRUE	0.00875346	300	301	18	0.0598007	0.06	GO:0002793	GO:BP		positive regulation of peptide secretion	17906	1463	6	Leuk
TRUE	0.00890619	55	301	8	0.0265781	0.145455	GO:0032653	GO:BP		regulation of interleukin-10 production	17906	8983	6	Leuk
TRUE	0.00899218	73	301	9	0.0299003	0.123288	GO:1903556	GO:BP		negative regulation of tumor necrosis factor superfamily cytokine production	17906	26844	6	Leuk
TRUE	0.00915084	93	301	10	0.0332226	0.107527	GO:0032755	GO:BP		positive regulation of interleukin-6 production	17906	9085	6	Leuk
TRUE	0.00932416	188	301	14	0.0465116	0.0744681	GO:0022408	GO:BP		negative regulation of cell-cell adhesion	17906	7653	6	Leuk
TRUE	0.00999159	365	301	20	0.0664452	0.0547945	GO:0070997	GO:BP		neuron death	17906	19543	6	Leuk
TRUE	0.0101761	139	301	12	0.0398671	0.0863309	GO:0038094	GO:BP		Fc-gamma receptor signaling pathway	17906	11287	6	Leuk
TRUE	0.0102468	40	301	7	0.0232558	0.175	GO:0033003	GO:BP		regulation of mast cell activation	17906	9264	6	Leuk
TRUE	0.0109652	140	301	12	0.0398671	0.0857143	GO:0002431	GO:BP		Fc receptor mediated stimulatory signaling pathway	17906	1102	6	Leuk
TRUE	0.0117402	57	301	8	0.0265781	0.140351	GO:0050702	GO:BP		interleukin-1 beta secretion	17906	15579	6	Leuk
TRUE	0.0117402	57	301	8	0.0265781	0.140351	GO:0002763	GO:BP		positive regulation of myeloid leukocyte differentiation	17906	1433	6	Leuk
TRUE	0.0117592	3	301	3	0.00996678	1	GO:0002399	GO:BP		MHC class II protein complex assembly	17906	1070	6	Leuk
TRUE	0.0117592	3	301	3	0.00996678	1	GO:0002503	GO:BP		peptide antigen assembly with MHC class II protein complex	17906	1174	6	Leuk
TRUE	0.0117984	27	301	6	0.0199336	0.222222	GO:0002825	GO:BP		regulation of T-helper 1 type immune response	17906	1495	6	Leuk
TRUE	0.0126347	339	301	19	0.0631229	0.0560472	GO:0071902	GO:BP		positive regulation of protein serine/threonine kinase activity	17906	20164	6	Leuk
TRUE	0.0128974	838	301	33	0.109635	0.0393795	GO:0016032	GO:BP		viral process	17906	5700	6	Leuk
TRUE	0.0129889	8	301	4	0.013289	0.5	GO:2000501	GO:BP		regulation of natural killer cell chemotaxis	17906	29998	6	Leuk
TRUE	0.0134218	58	301	8	0.0265781	0.137931	GO:0045576	GO:BP		mast cell activation	17906	13598	6	Leuk
TRUE	0.0134218	58	301	8	0.0265781	0.137931	GO:0032613	GO:BP		interleukin-10 production	17906	8943	6	Leuk
TRUE	0.0143409	342	301	19	0.0631229	0.0555556	GO:0043405	GO:BP		regulation of MAP kinase activity	17906	12451	6	Leuk
TRUE	0.01438	374	301	20	0.0664452	0.0534759	GO:0045089	GO:BP		positive regulation of innate immune response	17906	13314	6	Leuk
TRUE	0.0144073	42	301	7	0.0232558	0.166667	GO:1902622	GO:BP		regulation of neutrophil migration	17906	26010	6	Leuk
TRUE	0.015027	691	301	29	0.0963455	0.0419682	GO:0043065	GO:BP		positive regulation of apoptotic process	17906	12278	6	Leuk
TRUE	0.0169631	43	301	7	0.0232558	0.162791	GO:0006509	GO:BP		membrane protein ectodomain proteolysis	17906	2528	6	Leuk
TRUE	0.017569	412	301	21	0.0697674	0.0509709	GO:1903532	GO:BP		positive regulation of secretion by cell	17906	26821	6	Leuk
TRUE	0.0180291	891	301	34	0.112957	0.0381594	GO:0044403	GO:BP		symbiotic process	17906	12947	6	Leuk
TRUE	0.0182237	227	301	15	0.0498339	0.0660793	GO:0043901	GO:BP		negative regulation of multi-organism process	17906	12660	6	Leuk
TRUE	0.0184053	29	301	6	0.0199336	0.206897	GO:0006929	GO:BP		substrate-dependent cell migration	17906	2911	6	Leuk
TRUE	0.0186965	552	301	25	0.0830565	0.0452899	GO:1902532	GO:BP		negative regulation of intracellular signal transduction	17906	25939	6	Leuk
TRUE	0.0187216	699	301	29	0.0963455	0.0414878	GO:0043068	GO:BP		positive regulation of programmed cell death	17906	12281	6	Leuk
TRUE	0.0189184	414	301	21	0.0697674	0.0507246	GO:0007015	GO:BP		actin filament organization	17906	2980	6	Leuk
TRUE	0.0189184	414	301	21	0.0697674	0.0507246	GO:2001233	GO:BP		regulation of apoptotic signaling pathway	17906	30694	6	Leuk
TRUE	0.01962	318	301	18	0.0598007	0.0566038	GO:0002218	GO:BP		activation of innate immune response	17906	892	6	Leuk
TRUE	0.0197397	61	301	8	0.0265781	0.131148	GO:0032732	GO:BP		positive regulation of interleukin-1 production	17906	9062	6	Leuk
TRUE	0.0197397	61	301	8	0.0265781	0.131148	GO:0043030	GO:BP		regulation of macrophage activation	17906	12249	6	Leuk
TRUE	0.0198844	44	301	7	0.0232558	0.159091	GO:0042088	GO:BP		T-helper 1 type immune response	17906	11645	6	Leuk
TRUE	0.021121	102	301	10	0.0332226	0.0980392	GO:0030316	GO:BP		osteoclast differentiation	17906	7873	6	Leuk
TRUE	0.0216361	352	301	19	0.0631229	0.0539773	GO:0051235	GO:BP		maintenance of location	17906	16028	6	Leuk
TRUE	0.0223369	62	301	8	0.0265781	0.129032	GO:0030888	GO:BP		regulation of B cell proliferation	17906	8119	6	Leuk
TRUE	0.0223369	62	301	8	0.0265781	0.129032	GO:0034113	GO:BP		heterotypic cell-cell adhesion	17906	9767	6	Leuk
TRUE	0.0226835	30	301	6	0.0199336	0.2	GO:0043372	GO:BP		positive regulation of CD4-positive, alpha-beta T cell differentiation	17906	12427	6	Leuk
TRUE	0.0230703	9	301	4	0.013289	0.444444	GO:0002291	GO:BP		T cell activation via T cell receptor contact with antigen bound to MHC molecule on antigen presenting cell	17906	962	6	Leuk
TRUE	0.0232113	45	301	7	0.0232558	0.155556	GO:0030225	GO:BP		macrophage differentiation	17906	7838	6	Leuk
TRUE	0.0232113	45	301	7	0.0232558	0.155556	GO:0043303	GO:BP		mast cell degranulation	17906	12388	6	Leuk
TRUE	0.0252166	63	301	8	0.0265781	0.126984	GO:2000401	GO:BP		regulation of lymphocyte migration	17906	29898	6	Leuk
TRUE	0.0269869	46	301	7	0.0232558	0.152174	GO:0002279	GO:BP		mast cell activation involved in immune response	17906	950	6	Leuk
TRUE	0.028403	64	301	8	0.0265781	0.125	GO:0046635	GO:BP		positive regulation of alpha-beta T cell activation	17906	14543	6	Leuk
TRUE	0.0286974	327	301	18	0.0598007	0.0550459	GO:1901214	GO:BP		regulation of neuron death	17906	24747	6	Leuk
TRUE	0.0292211	154	301	12	0.0398671	0.0779221	GO:0030168	GO:BP		platelet activation	17906	7798	6	Leuk
TRUE	0.0311071	19	301	5	0.0166113	0.263158	GO:0150078	GO:BP		positive regulation of neuroinflammatory response	17906	23496	6	Leuk
TRUE	0.031922	65	301	8	0.0265781	0.123077	GO:0002437	GO:BP		inflammatory response to antigenic stimulus	17906	1108	6	Leuk
TRUE	0.0358009	66	301	8	0.0265781	0.121212	GO:0050701	GO:BP		interleukin-1 secretion	17906	15578	6	Leuk
TRUE	0.0358009	66	301	8	0.0265781	0.121212	GO:0042130	GO:BP		negative regulation of T cell proliferation	17906	11676	6	Leuk
TRUE	0.035973	132	301	11	0.0365448	0.0833333	GO:0099024	GO:BP		plasma membrane invagination	17906	22695	6	Leuk
TRUE	0.0360721	48	301	7	0.0232558	0.145833	GO:0002673	GO:BP		regulation of acute inflammatory response	17906	1343	6	Leuk
TRUE	0.0379415	10	301	4	0.013289	0.4	GO:0002579	GO:BP		positive regulation of antigen processing and presentation	17906	1249	6	Leuk
TRUE	0.0379415	10	301	4	0.013289	0.4	GO:0002887	GO:BP		negative regulation of myeloid leukocyte mediated immunity	17906	1557	6	Leuk
TRUE	0.0379415	10	301	4	0.013289	0.4	GO:0035747	GO:BP		natural killer cell chemotaxis	17906	10706	6	Leuk
TRUE	0.0400688	67	301	8	0.0265781	0.119403	GO:0045453	GO:BP		bone resorption	17906	13519	6	Leuk
TRUE	0.040555	33	301	6	0.0199336	0.181818	GO:0050869	GO:BP		negative regulation of B cell activation	17906	15720	6	Leuk
TRUE	0.0409075	20	301	5	0.0166113	0.25	GO:0002827	GO:BP		positive regulation of T-helper 1 type immune response	17906	1497	6	Leuk
TRUE	0.0409075	20	301	5	0.0166113	0.25	GO:0045076	GO:BP		regulation of interleukin-2 biosynthetic process	17906	13301	6	Leuk
TRUE	0.0410117	273	301	16	0.0531561	0.0586081	GO:0043491	GO:BP		protein kinase B signaling	17906	12522	6	Leuk
TRUE	0.0424664	88	301	9	0.0299003	0.102273	GO:0001776	GO:BP		leukocyte homeostasis	17906	569	6	Leuk
TRUE	0.0430559	337	301	18	0.0598007	0.0534125	GO:0032147	GO:BP		activation of protein kinase activity	17906	8645	6	Leuk
TRUE	0.0444884	135	301	11	0.0365448	0.0814815	GO:0038096	GO:BP		Fc-gamma receptor signaling pathway involved in phagocytosis	17906	11289	6	Leuk
TRUE	0.0444884	135	301	11	0.0365448	0.0814815	GO:0002433	GO:BP		immune response-regulating cell surface receptor signaling pathway involved in phagocytosis	17906	1104	6	Leuk
TRUE	0.0456958	216	301	14	0.0465116	0.0648148	GO:0008154	GO:BP		actin polymerization or depolymerization	17906	3578	6	Leuk
TRUE	0.0464494	4	301	3	0.00996678	0.75	GO:0002605	GO:BP		negative regulation of dendritic cell antigen processing and presentation	17906	1275	6	Leuk
TRUE	1.54e-18	839	308	58	0.188312	0.0691299	GO:0030141	GO:CC		secretory granule	18856	1099	6	Leuk
TRUE	7.9e-18	697	308	52	0.168831	0.0746055	GO:0000323	GO:CC		lytic vacuole	18856	67	6	Leuk
TRUE	7.9e-18	697	308	52	0.168831	0.0746055	GO:0005764	GO:CC		lysosome	18856	426	6	Leuk
TRUE	2.56e-17	801	308	55	0.178571	0.0686642	GO:0012506	GO:CC		vesicle membrane	18856	836	6	Leuk
TRUE	2.1e-16	780	308	53	0.172078	0.0679487	GO:0030659	GO:CC		cytoplasmic vesicle membrane	18856	1137	6	Leuk
TRUE	5.42e-16	797	308	53	0.172078	0.0664994	GO:0005773	GO:CC		vacuole	18856	434	6	Leuk
TRUE	2.81e-11	298	308	28	0.0909091	0.0939597	GO:0030139	GO:CC		endocytic vesicle	18856	1097	6	Leuk
TRUE	3.05e-11	299	308	28	0.0909091	0.0936455	GO:0030667	GO:CC		secretory granule membrane	18856	1144	6	Leuk
TRUE	6.5e-11	918	308	49	0.159091	0.0533769	GO:0009986	GO:CC		cell surface	18856	809	6	Leuk
TRUE	8.15e-10	163	308	20	0.0649351	0.122699	GO:0070820	GO:CC		tertiary granule	18856	2918	6	Leuk
TRUE	6.47e-09	935	308	46	0.149351	0.0491979	GO:0005768	GO:CC		endosome	18856	430	6	Leuk
TRUE	1.68e-08	16	308	8	0.025974	0.5	GO:0042613	GO:CC		MHC class II protein complex	18856	2078	6	Leuk
TRUE	4.02e-08	159	308	18	0.0584416	0.113208	GO:0030666	GO:CC		endocytic vesicle membrane	18856	1143	6	Leuk
TRUE	4.21e-07	603	308	33	0.107143	0.0547264	GO:0098552	GO:CC		side of membrane	18856	3582	6	Leuk
TRUE	5.9e-07	72	308	12	0.038961	0.166667	GO:0070821	GO:CC		tertiary granule membrane	18856	2919	6	Leuk
TRUE	8.58e-07	24	308	8	0.025974	0.333333	GO:0042611	GO:CC		MHC protein complex	18856	2076	6	Leuk
TRUE	1.04e-05	111	308	13	0.0422078	0.117117	GO:0030665	GO:CC		clathrin-coated vesicle membrane	18856	1142	6	Leuk
TRUE	1.1e-05	132	308	14	0.0454545	0.106061	GO:0045335	GO:CC		phagocytic vesicle	18856	2521	6	Leuk
TRUE	1.19e-05	365	308	23	0.0746753	0.0630137	GO:0098852	GO:CC		lytic vacuole membrane	18856	3687	6	Leuk
TRUE	1.19e-05	365	308	23	0.0746753	0.0630137	GO:0005765	GO:CC		lysosomal membrane	18856	427	6	Leuk
TRUE	1.6e-05	158	308	15	0.0487013	0.0949367	GO:0042581	GO:CC		specific granule	18856	2062	6	Leuk
TRUE	1.91e-05	405	308	24	0.0779221	0.0592593	GO:0009897	GO:CC		external side of plasma membrane	18856	802	6	Leuk
TRUE	2.27e-05	319	308	21	0.0681818	0.0658307	GO:0034774	GO:CC		secretory granule lumen	18856	1822	6	Leuk
TRUE	2.8e-05	323	308	21	0.0681818	0.0650155	GO:0060205	GO:CC		cytoplasmic vesicle lumen	18856	2628	6	Leuk
TRUE	3.11e-05	325	308	21	0.0681818	0.0646154	GO:0031983	GO:CC		vesicle lumen	18856	1474	6	Leuk
TRUE	3.75e-05	37	308	8	0.025974	0.216216	GO:0030669	GO:CC		clathrin-coated endocytic vesicle membrane	18856	1146	6	Leuk
TRUE	3.92e-05	124	308	13	0.0422078	0.104839	GO:1904813	GO:CC		ficolin-1-rich granule lumen	18856	4063	6	Leuk
TRUE	3.92e-05	124	308	13	0.0422078	0.104839	GO:0101002	GO:CC		ficolin-1-rich granule	18856	3833	6	Leuk
TRUE	4.12e-05	422	308	24	0.0779221	0.056872	GO:0005774	GO:CC		vacuolar membrane	18856	435	6	Leuk
TRUE	0.000167158	189	308	15	0.0487013	0.0793651	GO:0030136	GO:CC		clathrin-coated vesicle	18856	1095	6	Leuk
TRUE	0.000177887	361	308	21	0.0681818	0.0581717	GO:0005769	GO:CC		early endosome	18856	431	6	Leuk
TRUE	0.000434258	481	308	24	0.0779221	0.049896	GO:0010008	GO:CC		endosome membrane	18856	813	6	Leuk
TRUE	0.000482632	154	308	13	0.0422078	0.0844156	GO:0005766	GO:CC		primary lysosome	18856	428	6	Leuk
TRUE	0.000482632	154	308	13	0.0422078	0.0844156	GO:0042582	GO:CC		azurophil granule	18856	2063	6	Leuk
TRUE	0.000604184	326	308	19	0.0616883	0.0582822	GO:0005938	GO:CC		cell cortex	18856	578	6	Leuk
TRUE	0.000667179	90	308	10	0.0324675	0.111111	GO:0035579	GO:CC		specific granule membrane	18856	1885	6	Leuk
TRUE	0.000713751	269	308	17	0.0551948	0.063197	GO:0005770	GO:CC		late endosome	18856	432	6	Leuk
TRUE	0.00105277	56	308	8	0.025974	0.142857	GO:0045334	GO:CC		clathrin-coated endocytic vesicle	18856	2520	6	Leuk
TRUE	0.00176108	173	308	13	0.0422078	0.0751445	GO:0005775	GO:CC		vacuolar lumen	18856	436	6	Leuk
TRUE	0.00199704	175	308	13	0.0422078	0.0742857	GO:0030662	GO:CC		coated vesicle membrane	18856	1140	6	Leuk
TRUE	0.00674	93	308	9	0.0292208	0.0967742	GO:0030864	GO:CC		cortical actin cytoskeleton	18856	1169	6	Leuk
TRUE	0.00818207	119	308	10	0.0324675	0.0840336	GO:0030863	GO:CC		cortical cytoskeleton	18856	1168	6	Leuk
TRUE	0.00915172	294	308	16	0.0519481	0.0544218	GO:0030135	GO:CC		coated vesicle	18856	1094	6	Leuk
TRUE	0.00950583	55	308	7	0.0227273	0.127273	GO:1904724	GO:CC		tertiary granule lumen	18856	4062	6	Leuk
TRUE	0.0133304	5	308	3	0.00974026	0.6	GO:0032010	GO:CC		phagolysosome	18856	1480	6	Leuk
TRUE	0.0144704	25	308	5	0.0162338	0.2	GO:0098553	GO:CC		lumenal side of endoplasmic reticulum membrane	18856	3583	6	Leuk
TRUE	0.0144704	25	308	5	0.0162338	0.2	GO:0071556	GO:CC		integral component of lumenal side of endoplasmic reticulum membrane	18856	3099	6	Leuk
TRUE	0.0168737	60	308	7	0.0227273	0.116667	GO:0101003	GO:CC		ficolin-1-rich granule membrane	18856	3834	6	Leuk
TRUE	0.0194328	14	308	4	0.012987	0.285714	GO:0005767	GO:CC		secondary lysosome	18856	429	6	Leuk
TRUE	0.0251269	320	308	16	0.0519481	0.05	GO:0045121	GO:CC		membrane raft	18856	2462	6	Leuk
TRUE	0.0260613	321	308	16	0.0519481	0.0498442	GO:0098857	GO:CC		membrane microdomain	18856	3691	6	Leuk
TRUE	0.0344315	16	308	4	0.012987	0.25	GO:0061645	GO:CC		endocytic patch	18856	2662	6	Leuk
TRUE	0.0344315	16	308	4	0.012987	0.25	GO:0030479	GO:CC		actin cortical patch	18856	1127	6	Leuk
TRUE	0.0412945	334	308	16	0.0519481	0.0479042	GO:0098589	GO:CC		membrane region	18856	3614	6	Leuk
TRUE	0.0415089	92	308	8	0.025974	0.0869565	GO:0032588	GO:CC		trans-Golgi network membrane	18856	1567	6	Leuk
TRUE	0.0455334	7	308	3	0.00974026	0.428571	GO:0033256	GO:CC		I-kappaB/NF-kappaB complex	18856	1657	6	Leuk
TRUE	0.0499449	32	308	5	0.0162338	0.15625	GO:0098576	GO:CC		lumenal side of membrane	18856	3606	6	Leuk
TRUE	6.55e-09	49	293	12	0.0409556	0.244898	GO:0008009	GO:MF		chemokine activity	18126	1949	6	Leuk
TRUE	1.72e-07	264	293	22	0.0750853	0.0833333	GO:0005126	GO:MF		cytokine receptor binding	18126	1653	6	Leuk
TRUE	5.58e-07	70	293	12	0.0409556	0.171429	GO:0042379	GO:MF		chemokine receptor binding	18126	6715	6	Leuk
TRUE	1.61e-06	10	293	6	0.0204778	0.6	GO:0019864	GO:MF		IgG binding	18126	4655	6	Leuk
TRUE	1.31e-05	131	293	14	0.0477816	0.10687	GO:0140375	GO:MF		immune receptor activity	18126	11826	6	Leuk
TRUE	2.51e-05	23	293	7	0.0238908	0.304348	GO:0019865	GO:MF		immunoglobulin binding	18126	4656	6	Leuk
TRUE	4.79e-05	218	293	17	0.0580205	0.0779817	GO:0005125	GO:MF		cytokine activity	18126	1652	6	Leuk
TRUE	0.000179734	520	293	26	0.0887372	0.05	GO:0008047	GO:MF		enzyme activator activity	18126	1971	6	Leuk
TRUE	0.000693292	131	293	12	0.0409556	0.0916031	GO:0019955	GO:MF		cytokine binding	18126	4679	6	Leuk
TRUE	0.000850273	24	293	6	0.0204778	0.25	GO:0023023	GO:MF		MHC protein complex binding	18126	4765	6	Leuk
TRUE	0.00191711	16	293	5	0.0170648	0.3125	GO:0023026	GO:MF		MHC class II protein complex binding	18126	4768	6	Leuk
TRUE	0.00210831	286	293	17	0.0580205	0.0594406	GO:0001664	GO:MF		G protein-coupled receptor binding	18126	324	6	Leuk
TRUE	0.00381725	129	293	11	0.0375427	0.0852713	GO:0017124	GO:MF		SH3 domain binding	18126	4034	6	Leuk
TRUE	0.00462096	47	293	7	0.0238908	0.148936	GO:0048020	GO:MF		CCR chemokine receptor binding	18126	8458	6	Leuk
TRUE	0.0104532	36	293	6	0.0204778	0.166667	GO:0043394	GO:MF		proteoglycan binding	18126	6882	6	Leuk
TRUE	0.019436	5	293	3	0.0102389	0.6	GO:0031726	GO:MF		CCR1 chemokine receptor binding	18126	5201	6	Leuk
TRUE	0.0195057	306	293	16	0.0546075	0.0522876	GO:0030695	GO:MF		GTPase regulator activity	18126	4989	6	Leuk
TRUE	0.0210877	308	293	16	0.0546075	0.0519481	GO:0042277	GO:MF		peptide binding	18126	6686	6	Leuk
TRUE	0.021742	486	293	21	0.0716724	0.0432099	GO:0048018	GO:MF		receptor ligand activity	18126	8456	6	Leuk
TRUE	0.023682	345	293	17	0.0580205	0.0492754	GO:0060589	GO:MF		nucleoside-triphosphatase regulator activity	18126	9692	6	Leuk
TRUE	0.0259264	492	293	21	0.0716724	0.0426829	GO:0030546	GO:MF		signaling receptor activator activity	18126	4928	6	Leuk
TRUE	0.043872	29	293	5	0.0170648	0.172414	GO:0042605	GO:MF		peptide antigen binding	18126	6737	6	Leuk
TRUE	0.0488598	366	293	17	0.0580205	0.0464481	GO:0033218	GO:MF		amide binding	18126	5525	6	Leuk
TRUE	1.13e-05	488	91	31	0.340659	0.0635246	HP:0032251	HP		Abnormal immune system morphology	4225	12240	6	Leuk
TRUE	2.49e-05	475	91	30	0.32967	0.0631579	HP:0001881	HP		Abnormal leukocyte morphology	4225	1372	6	Leuk
TRUE	2.49e-05	475	91	30	0.32967	0.0631579	HP:0010987	HP		Abnormal cellular immune system morphology	4225	7460	6	Leuk
TRUE	8.26e-05	386	91	26	0.285714	0.0673575	HP:0011122	HP		Abnormality of skin physiology	4225	7592	6	Leuk
TRUE	0.000201913	158	91	16	0.175824	0.101266	HP:0002960	HP		Autoimmunity	4225	2159	6	Leuk
TRUE	0.000228969	31	91	8	0.0879121	0.258065	HP:0004311	HP		Abnormal macrophage morphology	4225	3029	6	Leuk
TRUE	0.00033397	331	91	23	0.252747	0.0694864	HP:0011123	HP		Inflammatory abnormality of the skin	4225	7593	6	Leuk
TRUE	0.000678854	131	91	14	0.153846	0.10687	HP:0004332	HP		Abnormal lymphocyte morphology	4225	3046	6	Leuk
TRUE	0.00153381	183	91	16	0.175824	0.0874317	HP:0002733	HP		Abnormality of the lymph nodes	4225	2000	6	Leuk
TRUE	0.00177688	810	91	37	0.406593	0.045679	HP:0012647	HP		Abnormal inflammatory response	4225	9097	6	Leuk
TRUE	0.00177688	810	91	37	0.406593	0.045679	HP:0012649	HP		Increased inflammatory response	4225	9099	6	Leuk
TRUE	0.00209292	104	91	12	0.131868	0.115385	HP:0000988	HP		Skin rash	4225	774	6	Leuk
TRUE	0.00231951	29	91	7	0.0769231	0.241379	HP:0006510	HP		Chronic obstructive pulmonary disease	4225	4290	6	Leuk
TRUE	0.00500154	703	91	33	0.362637	0.0469417	HP:0032101	HP		Unusual infection	4225	12095	6	Leuk
TRUE	0.0055489	331	91	21	0.230769	0.0634441	HP:0004370	HP		Abnormality of temperature regulation	4225	3078	6	Leuk
TRUE	0.00860575	7	91	4	0.043956	0.571429	HP:0006535	HP		Recurrent intrapulmonary hemorrhage	4225	4309	6	Leuk
TRUE	0.00893841	81	91	10	0.10989	0.123457	HP:0011450	HP		Unusual CNS infection	4225	7915	6	Leuk
TRUE	0.00992129	656	91	31	0.340659	0.0472561	HP:0002719	HP		Recurrent infections	4225	1987	6	Leuk
TRUE	0.0100014	82	91	10	0.10989	0.121951	HP:0032158	HP		Unusual infection by anatomical site	4225	12150	6	Leuk
TRUE	0.0115886	66	91	9	0.0989011	0.136364	HP:0001287	HP		Meningitis	4225	983	6	Leuk
TRUE	0.0182822	107	91	11	0.120879	0.102804	HP:0200042	HP		Skin ulcer	4225	13868	6	Leuk
TRUE	0.0204021	174	91	14	0.153846	0.0804598	HP:0002716	HP		Lymphadenopathy	4225	1984	6	Leuk
TRUE	0.0268478	17	91	5	0.0549451	0.294118	HP:0100721	HP		Mediastinal lymphadenopathy	4225	13613	6	Leuk
TRUE	0.0347097	259	91	17	0.186813	0.0656371	HP:0001945	HP		Fever	4225	1422	6	Leuk
TRUE	0.0395547	116	91	11	0.120879	0.0948276	HP:0040088	HP		Abnormal lymphocyte count	4225	12616	6	Leuk
TRUE	0.0491272	10	91	4	0.043956	0.4	HP:0002955	HP		Granulomatosis	4225	2156	6	Leuk
TRUE	0.0289113	547	164	23	0.140244	0.0420475	HPA:056020_23	HPA		tonsil; non-germinal center cells[Approved,High]	9494	1593	6	Leuk
TRUE	7.89e-19	88	185	25	0.135135	0.284091	KEGG:05323	KEGG		Rheumatoid arthritis	7788	456	6	Leuk
TRUE	4.58e-14	175	185	28	0.151351	0.16	KEGG:05152	KEGG		Tuberculosis	7788	414	6	Leuk
TRUE	4.26e-12	147	185	24	0.12973	0.163265	KEGG:04145	KEGG		Phagosome	7788	260	6	Leuk
TRUE	4.99e-11	72	185	17	0.0918919	0.236111	KEGG:05140	KEGG		Leishmaniasis	7788	407	6	Leuk
TRUE	1.33e-10	100	185	19	0.102703	0.19	KEGG:04064	KEGG		NF-kappa B signaling pathway	7788	235	6	Leuk
TRUE	9.45e-10	125	185	20	0.108108	0.16	KEGG:04380	KEGG		Osteoclast differentiation	7788	287	6	Leuk
TRUE	9.79e-10	98	185	18	0.0972973	0.183673	KEGG:04061	KEGG		Viral protein interaction with cytokine and cytokine receptor	7788	233	6	Leuk
TRUE	5.86e-09	95	185	17	0.0918919	0.178947	KEGG:04640	KEGG		Hematopoietic cell lineage	7788	310	6	Leuk
TRUE	1.43e-08	87	185	16	0.0864865	0.183908	KEGG:05150	KEGG		Staphylococcus aureus infection	7788	413	6	Leuk
TRUE	2.51e-07	187	185	21	0.113514	0.112299	KEGG:04062	KEGG		Chemokine signaling pathway	7788	234	6	Leuk
TRUE	6.33e-07	27	185	9	0.0486486	0.333333	KEGG:05310	KEGG		Asthma	7788	452	6	Leuk
TRUE	6.57e-07	36	185	10	0.0540541	0.277778	KEGG:05332	KEGG		Graft-versus-host disease	7788	458	6	Leuk
TRUE	6.86e-07	112	185	16	0.0864865	0.142857	KEGG:04668	KEGG		TNF signaling pathway	7788	319	6	Leuk
TRUE	2.02e-06	40	185	10	0.0540541	0.25	KEGG:04940	KEGG		Type I diabetes mellitus	7788	369	6	Leuk
TRUE	2.72e-06	123	185	16	0.0864865	0.130081	KEGG:04142	KEGG		Lysosome	7788	258	6	Leuk
TRUE	3.19e-06	177	185	19	0.102703	0.107345	KEGG:04621	KEGG		NOD-like receptor signaling pathway	7788	303	6	Leuk
TRUE	6.01e-06	69	185	12	0.0648649	0.173913	KEGG:04612	KEGG		Antigen processing and presentation	7788	300	6	Leuk
TRUE	6.13e-06	34	185	9	0.0486486	0.264706	KEGG:05330	KEGG		Allograft rejection	7788	457	6	Leuk
TRUE	6.85e-06	45	185	10	0.0540541	0.222222	KEGG:04672	KEGG		Intestinal immune network for IgA production	7788	321	6	Leuk
TRUE	7.03e-06	167	185	18	0.0972973	0.107784	KEGG:05164	KEGG		Influenza A	7788	419	6	Leuk
TRUE	7.08e-06	57	185	11	0.0594595	0.192982	KEGG:05134	KEGG		Legionellosis	7788	405	6	Leuk
TRUE	7.11e-06	70	185	12	0.0648649	0.171429	KEGG:05120	KEGG		Epithelial cell signaling in Helicobacter pylori infection	7788	400	6	Leuk
TRUE	8.63e-06	292	185	24	0.12973	0.0821918	KEGG:04060	KEGG		Cytokine-cytokine receptor interaction	7788	232	6	Leuk
TRUE	9.23e-06	101	185	14	0.0756757	0.138614	KEGG:05142	KEGG		Chagas disease (American trypanosomiasis)	7788	408	6	Leuk
TRUE	1.05e-05	102	185	14	0.0756757	0.137255	KEGG:04620	KEGG		Toll-like receptor signaling pathway	7788	302	6	Leuk
TRUE	1.76e-05	62	185	11	0.0594595	0.177419	KEGG:05321	KEGG		Inflammatory bowel disease (IBD)	7788	454	6	Leuk
TRUE	1.83e-05	76	185	12	0.0648649	0.157895	KEGG:05133	KEGG		Pertussis	7788	404	6	Leuk
TRUE	2.14e-05	92	185	13	0.0702703	0.141304	KEGG:04657	KEGG		IL-17 signaling pathway	7788	312	6	Leuk
TRUE	2.44e-05	109	185	14	0.0756757	0.12844	KEGG:05145	KEGG		Toxoplasmosis	7788	411	6	Leuk
TRUE	2.76e-05	223	185	20	0.108108	0.0896861	KEGG:05163	KEGG		Human cytomegalovirus infection	7788	418	6	Leuk
TRUE	3.38e-05	129	185	15	0.0810811	0.116279	KEGG:05322	KEGG		Systemic lupus erythematosus	7788	455	6	Leuk
TRUE	6.09e-05	56	185	10	0.0540541	0.178571	KEGG:05416	KEGG		Viral myocarditis	7788	463	6	Leuk
TRUE	8.12e-05	120	185	14	0.0756757	0.116667	KEGG:05135	KEGG		Yersinia infection	7788	406	6	Leuk
TRUE	0.000285202	214	185	18	0.0972973	0.0841121	KEGG:05132	KEGG		Salmonella infection	7788	403	6	Leuk
TRUE	0.000571189	104	185	12	0.0648649	0.115385	KEGG:04659	KEGG		Th17 cell differentiation	7788	314	6	Leuk
TRUE	0.000723464	89	185	11	0.0594595	0.123596	KEGG:04658	KEGG		Th1 and Th2 cell differentiation	7788	313	6	Leuk
TRUE	0.00153589	79	185	10	0.0540541	0.126582	KEGG:04662	KEGG		B cell receptor signaling pathway	7788	316	6	Leuk
TRUE	0.00162188	197	185	16	0.0864865	0.0812183	KEGG:05169	KEGG		Epstein-Barr virus infection	7788	424	6	Leuk
TRUE	0.00168081	49	185	8	0.0432432	0.163265	KEGG:05320	KEGG		Autoimmune thyroid disease	7788	453	6	Leuk
TRUE	0.00245798	101	185	11	0.0594595	0.108911	KEGG:05146	KEGG		Amoebiasis	7788	412	6	Leuk
TRUE	0.00968256	62	185	8	0.0432432	0.129032	KEGG:04623	KEGG		Cytosolic DNA-sensing pathway	7788	305	6	Leuk
TRUE	0.0151455	123	185	11	0.0594595	0.0894309	KEGG:04650	KEGG		Natural killer cell mediated cytotoxicity	7788	311	6	Leuk
TRUE	0.0153671	103	185	10	0.0540541	0.0970874	KEGG:04660	KEGG		T cell receptor signaling pathway	7788	315	6	Leuk
TRUE	0.0168813	67	185	8	0.0432432	0.119403	KEGG:05221	KEGG		Acute myeloid leukemia	7788	443	6	Leuk
TRUE	0.0179373	216	185	15	0.0810811	0.0694444	KEGG:05166	KEGG		Human T-cell leukemia virus 1 infection	7788	421	6	Leuk
TRUE	0.0286274	201	185	14	0.0756757	0.0696517	KEGG:05130	KEGG		Pathogenic Escherichia coli infection	7788	401	6	Leuk
TRUE	0.0366211	136	185	11	0.0594595	0.0808824	KEGG:04210	KEGG		Apoptosis	7788	265	6	Leuk
TRUE	0.0433514	185	185	13	0.0702703	0.0702703	KEGG:05202	KEGG		Transcriptional misregulation in cancer	7788	427	6	Leuk
TRUE	0.0466644	236	185	15	0.0810811	0.0635593	KEGG:05131	KEGG		Shigellosis	7788	402	6	Leuk
TRUE	1.46e-18	476	231	50	0.21645	0.105042	REAC:R-HSA-6798695	REAC		Neutrophil degranulation	10594	1368	6	Leuk
TRUE	2.47e-13	45	231	16	0.0692641	0.355556	REAC:R-HSA-6783783	REAC		Interleukin-10 signaling	10594	1065	6	Leuk
TRUE	2.94e-09	831	231	51	0.220779	0.0613718	REAC:R-HSA-1280215	REAC		Cytokine Signaling in Immune system	10594	379	6	Leuk
TRUE	7.15e-09	459	231	36	0.155844	0.0784314	REAC:R-HSA-449147	REAC		Signaling by Interleukins	10594	1904	6	Leuk
TRUE	8.61e-09	799	231	49	0.212121	0.0613267	REAC:R-HSA-1280218	REAC		Adaptive Immune System	10594	108	6	Leuk
TRUE	1.11e-06	57	231	12	0.0519481	0.210526	REAC:R-HSA-380108	REAC		Chemokine receptors bind chemokines	10594	309	6	Leuk
TRUE	0.000217206	34	231	8	0.034632	0.235294	REAC:R-HSA-202433	REAC		Generation of second messenger molecules	10594	890	6	Leuk
TRUE	0.000719851	67	231	10	0.04329	0.149254	REAC:R-HSA-388841	REAC		Costimulation by the CD28 family	10594	365	6	Leuk
TRUE	0.00114049	123	231	13	0.0562771	0.105691	REAC:R-HSA-2132295	REAC		MHC class II antigen presentation	10594	1183	6	Leuk
TRUE	0.00241623	152	231	14	0.0606061	0.0921053	REAC:R-HSA-168898	REAC		Toll-like Receptor Cascades	10594	2133	6	Leuk
TRUE	0.00321164	23	231	6	0.025974	0.26087	REAC:R-HSA-202427	REAC		Phosphorylation of CD3 and TCR zeta chains	10594	1505	6	Leuk
TRUE	0.00420461	24	231	6	0.025974	0.25	REAC:R-HSA-389948	REAC		PD-1 signaling	10594	1423	6	Leuk
TRUE	0.00449102	36	231	7	0.030303	0.194444	REAC:R-HSA-1222556	REAC		ROS and RNS production in phagocytes	10594	1636	6	Leuk
TRUE	0.00453387	119	231	12	0.0519481	0.10084	REAC:R-HSA-202403	REAC		TCR signaling	10594	2036	6	Leuk
TRUE	0.00620452	8	231	4	0.017316	0.5	REAC:R-HSA-448706	REAC		Interleukin-1 processing	10594	1063	6	Leuk
TRUE	0.0105933	72	231	9	0.038961	0.125	REAC:R-HSA-199992	REAC		trans-Golgi Network Vesicle Budding	10594	2322	6	Leuk
TRUE	0.0200102	257	231	17	0.0735931	0.0661479	REAC:R-HSA-76002	REAC		Platelet activation, signaling and aggregation	10594	1519	6	Leuk
TRUE	0.0241359	20	231	5	0.021645	0.25	REAC:R-HSA-202430	REAC		Translocation of ZAP-70 to Immunological synapse	10594	2177	6	Leuk
TRUE	0.0396741	195	231	14	0.0606061	0.0717949	REAC:R-HSA-375276	REAC		Peptide ligand-binding receptors	10594	1483	6	Leuk
TRUE	0.0414851	35	231	6	0.025974	0.171429	REAC:R-HSA-432720	REAC		Lysosome Vesicle Biogenesis	10594	1155	6	Leuk
TRUE	0.0414851	35	231	6	0.025974	0.171429	REAC:R-HSA-114604	REAC		GPVI-mediated activation cascade	10594	870	6	Leuk
TRUE	0.0480953	87	231	9	0.038961	0.103448	REAC:R-HSA-877300	REAC		Interferon gamma signaling	10594	1060	6	Leuk
TRUE	6.78e-06	736	312	36	0.115385	0.048913	TF:M11376_0	TF		Factor: Spi-B; motif: RAAWGRGGAAGTN; match class: 0	19945	11421	6	Leuk
TRUE	6.78e-06	736	312	36	0.115385	0.048913	TF:M11376	TF		Factor: Spi-B; motif: RAAWGRGGAAGTN	19945	11420	6	Leuk
TRUE	0.000697092	962	312	38	0.121795	0.039501	TF:M09630_0	TF		Factor: IRF-4; motif: RRRGRGGAASTGARAS; match class: 0	19945	6183	6	Leuk
TRUE	0.000697092	962	312	38	0.121795	0.039501	TF:M09630	TF		Factor: IRF-4; motif: RRRGRGGAASTGARAS	19945	6182	6	Leuk
TRUE	0.00285157	776	312	32	0.102564	0.0412371	TF:M01204_0	TF		Factor: Spi-B; motif: AAAAWGMGGAAGTWNSN; match class: 0	19945	11403	6	Leuk
TRUE	0.00285157	776	312	32	0.102564	0.0412371	TF:M01204	TF		Factor: Spi-B; motif: AAAAWGMGGAAGTWNSN	19945	11402	6	Leuk
TRUE	0.00484025	916	312	35	0.112179	0.0382096	TF:M00340_1	TF		Factor: c-Ets; motif: KRCAGGAARTRNKT; match class: 1	19945	3142	6	Leuk
TRUE	0.00704407	578	312	26	0.0833333	0.0449827	TF:M01172_1	TF		Factor: PU.1; motif: NNNNYYYACTTCCTCTTTY; match class: 1	19945	10084	6	Leuk
TRUE	0.0115277	195	312	14	0.0448718	0.0717949	TF:M11374_1	TF		Factor: Spi-B; motif: NAWGRGGAAGTR; match class: 1	19945	11416	6	Leuk
TRUE	0.0489272	283	312	16	0.0512821	0.0565371	TF:M09960_0	TF		Factor: IRF-8; motif: NNAARRGGAASTGAAASTNN; match class: 0	19945	6252	6	Leuk
TRUE	0.0489272	283	312	16	0.0512821	0.0565371	TF:M09960	TF		Factor: IRF-8; motif: NNAARRGGAASTGAAASTNN	19945	6251	6	Leuk
TRUE	8.17e-16	61	191	21	0.109948	0.344262	WP:WP3945	WP		TYROBP Causal Network	6646	199	6	Leuk
TRUE	4.58e-10	9	191	8	0.0418848	0.888889	WP:WP4146	WP		Macrophage markers	6646	415	6	Leuk
TRUE	4.79e-09	40	191	13	0.0680628	0.325	WP:WP3937	WP		Microglia Pathogen Phagocytosis Pathway	6646	401	6	Leuk
TRUE	3.87e-06	35	191	10	0.052356	0.285714	WP:WP3617	WP		Photodynamic therapy-induced NF-kB survival signaling	6646	222	6	Leuk
TRUE	2.1e-05	88	191	14	0.0732984	0.159091	WP:WP2328	WP		Allograft Rejection	6646	80	6	Leuk
TRUE	2.58e-05	24	191	8	0.0418848	0.333333	WP:WP2865	WP		IL1 and megakaryocytes in obesity	6646	81	6	Leuk
TRUE	4.27e-05	93	191	14	0.0732984	0.150538	WP:WP231	WP		TNF alpha Signaling Pathway	6646	365	6	Leuk
TRUE	0.000777659	26	191	7	0.0366492	0.269231	WP:WP530	WP		Cytokines and Inflammatory Response	6646	418	6	Leuk
TRUE	0.00112025	90	191	12	0.0628272	0.133333	WP:WP69	WP		T-Cell antigen Receptor (TCR) Signaling Pathway	6646	433	6	Leuk
TRUE	0.00131492	140	191	15	0.078534	0.107143	WP:WP1449	WP		Regulation of toll-like receptor signaling pathway	6646	254	6	Leuk
TRUE	0.00133652	63	191	10	0.052356	0.15873	WP:WP3624	WP		Lung fibrosis	6646	163	6	Leuk
TRUE	0.00133999	19	191	6	0.0314136	0.315789	WP:WP4478	WP		LTF danger signal response pathway	6646	407	6	Leuk
TRUE	0.00181836	40	191	8	0.0418848	0.2	WP:WP3941	WP		Oxidative Damage	6646	20	6	Leuk
TRUE	0.00322469	116	191	13	0.0680628	0.112069	WP:WP2431	WP		Spinal Cord Injury	6646	21	6	Leuk
TRUE	0.0045107	103	191	12	0.0628272	0.116505	WP:WP75	WP		Toll-like Receptor Signaling Pathway	6646	118	6	Leuk
TRUE	0.00452863	23	191	6	0.0314136	0.26087	WP:WP262	WP		EBV LMP1 signaling	6646	93	6	Leuk
TRUE	0.00547664	8	191	4	0.0209424	0.5	WP:WP4562	WP		Canonical NF-KB pathway	6646	496	6	Leuk
TRUE	0.00779854	62	191	9	0.0471204	0.145161	WP:WP3863	WP		T-Cell antigen Receptor (TCR) pathway during Staphylococcus aureus infection	6646	113	6	Leuk
TRUE	0.00865708	164	191	15	0.078534	0.0914634	WP:WP3929	WP		Chemokine signaling pathway	6646	82	6	Leuk
TRUE	0.0123415	97	191	11	0.0575916	0.113402	WP:WP23	WP		B Cell Receptor Signaling Pathway	6646	3	6	Leuk
TRUE	0.0132425	52	191	8	0.0418848	0.153846	WP:WP4329	WP		miRNAs involvement in the immune response in sepsis	6646	36	6	Leuk
TRUE	0.0184421	41	191	7	0.0366492	0.170732	WP:WP1433	WP		Nucleotide-binding Oligomerization Domain (NOD) pathway	6646	404	6	Leuk
TRUE	0.0215993	42	191	7	0.0366492	0.166667	WP:WP2036	WP		TNF related weak inducer of apoptosis (TWEAK) Signaling Pathway	6646	136	6	Leuk
TRUE	0.0373671	128	191	12	0.0628272	0.09375	WP:WP4217	WP		Ebola Virus Pathway on Host	6646	399	6	Leuk
TRUE	0.00133307	5	111	4	0.036036	0.8	CORUM:7479	CORUM		Astrin-kinastrin complex	3629	2853	7	Prol
TRUE	0.00390486	6	111	4	0.036036	0.666667	CORUM:310	CORUM		Cell cycle kinase complex CDC2	3629	185	7	Prol
TRUE	0.00916783	3	111	3	0.027027	1	CORUM:2582	CORUM		Chromosomal passenger complex CPC (CDCA8, AURKB, BIRC5)	3629	1095	7	Prol
TRUE	0.0358521	4	111	3	0.027027	0.75	CORUM:5545	CORUM		CDC2-PCNA-CCNB1-GADD45B complex	3629	1722	7	Prol
TRUE	0.0358521	4	111	3	0.027027	0.75	CORUM:190	CORUM		Mitotic checkpoint complex (MCC)	3629	95	7	Prol
TRUE	0.0358521	4	111	3	0.027027	0.75	CORUM:127	CORUM		NDC80 kinetochore complex	3629	67	7	Prol
TRUE	0.0358521	4	111	3	0.027027	0.75	CORUM:5546	CORUM		CDC2-PCNA-CCNB1-GADD45G complex	3629	1723	7	Prol
TRUE	0.0358521	4	111	3	0.027027	0.75	CORUM:1119	CORUM		Chromosomal passenger complex CPC (INCENP, CDCA8, BIRC5, AURKB)	3629	613	7	Prol
TRUE	0.0358521	4	111	3	0.027027	0.75	CORUM:5544	CORUM		CDC2-PCNA-CCNB1-GADD45A complex	3629	1721	7	Prol
TRUE	0.0358521	4	111	3	0.027027	0.75	CORUM:1118	CORUM		Chromosomal passenger complex CPC (INCENP, CDCA8, BIRC5, AURKB)	3629	612	7	Prol
TRUE	1.06e-44	892	219	80	0.365297	0.0896861	GO:1903047	GO:BP	TRUE	mitotic cell cycle process	17906	26393	7	Prol
TRUE	1.02e-38	271	219	48	0.219178	0.177122	GO:0140014	GO:BP		mitotic nuclear division	17906	23315	7	Prol
TRUE	3.54e-34	418	219	52	0.237443	0.124402	GO:0000280	GO:BP		nuclear division	17906	124	7	Prol
TRUE	2.2e-33	328	219	47	0.214612	0.143293	GO:0007059	GO:BP		chromosome segregation	17906	3017	7	Prol
TRUE	1.82e-32	157	219	36	0.164384	0.229299	GO:0000070	GO:BP		mitotic sister chromatid segregation	17906	32	7	Prol
TRUE	4.12e-32	189	219	38	0.173516	0.201058	GO:0000819	GO:BP		sister chromatid segregation	17906	310	7	Prol
TRUE	6.6e-32	463	219	52	0.237443	0.112311	GO:0048285	GO:BP		organelle fission	17906	14960	7	Prol
TRUE	5.99e-31	612	219	57	0.260274	0.0931373	GO:0051301	GO:BP	TRUE	cell division	17906	16079	7	Prol
TRUE	3.24e-26	267	219	38	0.173516	0.142322	GO:0098813	GO:BP		nuclear chromosome segregation	17906	22578	7	Prol
TRUE	1.68e-22	598	219	48	0.219178	0.0802676	GO:0044772	GO:BP		mitotic cell cycle phase transition	17906	13159	7	Prol
TRUE	3.79e-21	642	219	48	0.219178	0.0747664	GO:0044770	GO:BP	TRUE	cell cycle phase transition	17906	13157	7	Prol
TRUE	1.53e-20	794	219	52	0.237443	0.0654912	GO:0010564	GO:BP		regulation of cell cycle process	17906	4767	7	Prol
TRUE	2.17e-20	170	219	28	0.127854	0.164706	GO:0007088	GO:BP	TRUE	regulation of mitotic nuclear division	17906	3043	7	Prol
TRUE	3.03e-20	139	219	26	0.118721	0.18705	GO:1902850	GO:BP		microtubule cytoskeleton organization involved in mitosis	17906	26209	7	Prol
TRUE	3.51e-19	713	219	48	0.219178	0.0673212	GO:0007346	GO:BP		regulation of mitotic cell cycle	17906	3270	7	Prol
TRUE	8.3e-19	110	219	23	0.105023	0.209091	GO:0007052	GO:BP		mitotic spindle organization	17906	3010	7	Prol
TRUE	9.25e-19	194	219	28	0.127854	0.14433	GO:0051783	GO:BP		regulation of nuclear division	17906	16425	7	Prol
TRUE	1.42e-17	175	219	26	0.118721	0.148571	GO:0007051	GO:BP		spindle organization	17906	3009	7	Prol
TRUE	2.33e-16	107	219	21	0.0958904	0.196262	GO:0051983	GO:BP		regulation of chromosome segregation	17906	16576	7	Prol
TRUE	3.56e-15	778	219	45	0.205479	0.0578406	GO:0007017	GO:BP		microtubule-based process	17906	2982	7	Prol
TRUE	4.61e-15	576	219	39	0.178082	0.0677083	GO:0000226	GO:BP		microtubule cytoskeleton organization	17906	107	7	Prol
TRUE	1.09e-14	22	219	12	0.0547945	0.545455	GO:0051383	GO:BP		kinetochore organization	17906	16146	7	Prol
TRUE	5.46e-14	62	219	16	0.0730594	0.258065	GO:0010965	GO:BP		regulation of mitotic sister chromatid separation	17906	5136	7	Prol
TRUE	1.25e-13	65	219	16	0.0730594	0.246154	GO:0051306	GO:BP		mitotic sister chromatid separation	17906	16084	7	Prol
TRUE	2.13e-13	67	219	16	0.0730594	0.238806	GO:1905818	GO:BP		regulation of chromosome separation	17906	28930	7	Prol
TRUE	5.72e-13	85	219	17	0.0776256	0.2	GO:0033045	GO:BP		regulation of sister chromatid segregation	17906	9292	7	Prol
TRUE	9.35e-13	73	219	16	0.0730594	0.219178	GO:0033047	GO:BP		regulation of mitotic sister chromatid segregation	17906	9294	7	Prol
TRUE	9.41e-13	60	219	15	0.0684932	0.25	GO:0007091	GO:BP		metaphase/anaphase transition of mitotic cell cycle	17906	3046	7	Prol
TRUE	1.59e-12	448	219	32	0.146119	0.0714286	GO:1901990	GO:BP		regulation of mitotic cell cycle phase transition	17906	25462	7	Prol
TRUE	1.61e-12	62	219	15	0.0684932	0.241935	GO:0044784	GO:BP		metaphase/anaphase transition of cell cycle	17906	13168	7	Prol
TRUE	2.84e-12	41	219	13	0.0593607	0.317073	GO:2000816	GO:BP		negative regulation of mitotic sister chromatid separation	17906	30306	7	Prol
TRUE	3.42e-12	94	219	17	0.0776256	0.180851	GO:0051304	GO:BP		chromosome separation	17906	16082	7	Prol
TRUE	4.06e-12	42	219	13	0.0593607	0.309524	GO:1905819	GO:BP		negative regulation of chromosome separation	17906	28931	7	Prol
TRUE	5.29e-12	54	219	14	0.0639269	0.259259	GO:0045839	GO:BP		negative regulation of mitotic nuclear division	17906	13847	7	Prol
TRUE	5.3e-12	637	219	37	0.16895	0.0580848	GO:0045786	GO:BP		negative regulation of cell cycle	17906	13802	7	Prol
TRUE	8.09e-12	44	219	13	0.0593607	0.295455	GO:0033048	GO:BP		negative regulation of mitotic sister chromatid segregation	17906	9295	7	Prol
TRUE	1.34e-11	276	219	25	0.114155	0.0905797	GO:0044839	GO:BP	TRUE	cell cycle G2/M phase transition	17906	13207	7	Prol
TRUE	1.55e-11	46	219	13	0.0593607	0.282609	GO:0033046	GO:BP		negative regulation of sister chromatid segregation	17906	9293	7	Prol
TRUE	1.58e-11	58	219	14	0.0639269	0.241379	GO:0030071	GO:BP		regulation of mitotic metaphase/anaphase transition	17906	7769	7	Prol
TRUE	1.59e-11	486	219	32	0.146119	0.0658436	GO:1901987	GO:BP	TRUE	regulation of cell cycle phase transition	17906	25459	7	Prol
TRUE	2.12e-11	47	219	13	0.0593607	0.276596	GO:0051985	GO:BP		negative regulation of chromosome segregation	17906	16578	7	Prol
TRUE	2.65e-11	60	219	14	0.0639269	0.233333	GO:1902099	GO:BP		regulation of metaphase/anaphase transition of cell cycle	17906	25564	7	Prol
TRUE	2.67e-11	258	219	24	0.109589	0.0930233	GO:0000086	GO:BP		G2/M transition of mitotic cell cycle	17906	45	7	Prol
TRUE	2.68e-11	340	219	27	0.123288	0.0794118	GO:0045930	GO:BP		negative regulation of mitotic cell cycle	17906	13930	7	Prol
TRUE	5.5e-11	39	219	12	0.0547945	0.307692	GO:0045841	GO:BP		negative regulation of mitotic metaphase/anaphase transition	17906	13849	7	Prol
TRUE	5.53e-11	63	219	14	0.0639269	0.222222	GO:0051784	GO:BP		negative regulation of nuclear division	17906	16426	7	Prol
TRUE	7.78e-11	40	219	12	0.0547945	0.3	GO:1902100	GO:BP		negative regulation of metaphase/anaphase transition of cell cycle	17906	25565	7	Prol
TRUE	1.01e-10	359	219	27	0.123288	0.0752089	GO:0010948	GO:BP		negative regulation of cell cycle process	17906	5120	7	Prol
TRUE	3.62e-10	34	219	11	0.0502283	0.323529	GO:0008608	GO:BP		attachment of spindle microtubules to kinetochore	17906	3673	7	Prol
TRUE	4.92e-10	323	219	25	0.114155	0.0773994	GO:0071103	GO:BP		DNA conformation change	17906	19580	7	Prol
TRUE	5.08e-10	46	219	12	0.0547945	0.26087	GO:0007080	GO:BP		mitotic metaphase plate congression	17906	3036	7	Prol
TRUE	5.22e-10	168	219	19	0.086758	0.113095	GO:0007093	GO:BP	TRUE	mitotic cell cycle checkpoint	17906	3047	7	Prol
TRUE	6.78e-10	60	219	13	0.0593607	0.216667	GO:0051310	GO:BP		metaphase plate congression	17906	16088	7	Prol
TRUE	1.05e-09	37	219	11	0.0502283	0.297297	GO:0031577	GO:BP		spindle checkpoint	17906	8459	7	Prol
TRUE	1.05e-09	37	219	11	0.0502283	0.297297	GO:0071174	GO:BP		mitotic spindle checkpoint	17906	19602	7	Prol
TRUE	1.05e-09	37	219	11	0.0502283	0.297297	GO:0071173	GO:BP		spindle assembly checkpoint	17906	19601	7	Prol
TRUE	1.05e-09	37	219	11	0.0502283	0.297297	GO:0007094	GO:BP		mitotic spindle assembly checkpoint	17906	3048	7	Prol
TRUE	1.32e-09	252	219	22	0.100457	0.0873016	GO:1901991	GO:BP		negative regulation of mitotic cell cycle phase transition	17906	25463	7	Prol
TRUE	2.6e-09	208	219	20	0.0913242	0.0961538	GO:0006323	GO:BP		DNA packaging	17906	2370	7	Prol
TRUE	5.71e-09	271	219	22	0.100457	0.0811808	GO:1901988	GO:BP		negative regulation of cell cycle phase transition	17906	25460	7	Prol
TRUE	6.8e-09	219	219	20	0.0913242	0.0913242	GO:0000075	GO:BP		cell cycle checkpoint	17906	35	7	Prol
TRUE	8.45e-09	367	219	25	0.114155	0.0681199	GO:0033044	GO:BP		regulation of chromosome organization	17906	9291	7	Prol
TRUE	9.24e-09	108	219	15	0.0684932	0.138889	GO:0051225	GO:BP		spindle assembly	17906	16021	7	Prol
TRUE	1.02e-08	58	219	12	0.0547945	0.206897	GO:0090307	GO:BP		mitotic spindle assembly	17906	21779	7	Prol
TRUE	2.39e-08	78	219	13	0.0593607	0.166667	GO:0051303	GO:BP		establishment of chromosome localization	17906	16081	7	Prol
TRUE	2.82e-08	79	219	13	0.0593607	0.164557	GO:0050000	GO:BP		chromosome localization	17906	15532	7	Prol
TRUE	4.27e-08	300	219	22	0.100457	0.0733333	GO:0090068	GO:BP		positive regulation of cell cycle process	17906	21548	7	Prol
TRUE	5.42e-08	83	219	13	0.0593607	0.156627	GO:0031145	GO:BP		anaphase-promoting complex-dependent catabolic process	17906	8269	7	Prol
TRUE	8.65e-08	148	219	16	0.0730594	0.108108	GO:2001251	GO:BP		negative regulation of chromosome organization	17906	30712	7	Prol
TRUE	1.65e-07	943	219	38	0.173516	0.0402969	GO:0006259	GO:BP		DNA metabolic process	17906	2315	7	Prol
TRUE	2.28e-07	393	219	24	0.109589	0.0610687	GO:0045787	GO:BP		positive regulation of cell cycle	17906	13803	7	Prol
TRUE	4.61e-07	218	219	18	0.0821918	0.0825688	GO:1902749	GO:BP		regulation of cell cycle G2/M phase transition	17906	26117	7	Prol
TRUE	7.66e-07	171	219	16	0.0730594	0.0935673	GO:0000910	GO:BP		cytokinesis	17906	318	7	Prol
TRUE	1.03e-06	201	219	17	0.0776256	0.0845771	GO:0010389	GO:BP		regulation of G2/M transition of mitotic cell cycle	17906	4632	7	Prol
TRUE	1.48e-06	17	219	7	0.0319635	0.411765	GO:0051382	GO:BP		kinetochore assembly	17906	16145	7	Prol
TRUE	2.51e-06	55	219	10	0.0456621	0.181818	GO:0034508	GO:BP		centromere complex assembly	17906	10047	7	Prol
TRUE	4.5e-06	251	219	18	0.0821918	0.0717131	GO:0051321	GO:BP		meiotic cell cycle	17906	16096	7	Prol
TRUE	6.56e-06	257	219	18	0.0821918	0.0700389	GO:0065004	GO:BP		protein-DNA complex assembly	17906	18951	7	Prol
TRUE	1.15e-05	557	219	26	0.118721	0.0466786	GO:0051649	GO:BP		establishment of localization in cell	17906	16343	7	Prol
TRUE	1.24e-05	300	219	19	0.086758	0.0633333	GO:0044843	GO:BP	TRUE	cell cycle G1/S phase transition	17906	13208	7	Prol
TRUE	1.31e-05	301	219	19	0.086758	0.0631229	GO:0071824	GO:BP		protein-DNA complex subunit organization	17906	20105	7	Prol
TRUE	1.56e-05	85	219	11	0.0502283	0.129412	GO:0034502	GO:BP		protein localization to chromosome	17906	10043	7	Prol
TRUE	1.69e-05	873	219	33	0.150685	0.0378007	GO:0006974	GO:BP		cellular response to DNA damage stimulus	17906	2948	7	Prol
TRUE	2.13e-05	277	219	18	0.0821918	0.0649819	GO:0000082	GO:BP		G1/S transition of mitotic cell cycle	17906	41	7	Prol
TRUE	3.28e-05	53	219	9	0.0410959	0.169811	GO:0006336	GO:BP		DNA replication-independent nucleosome assembly	17906	2381	7	Prol
TRUE	3.56e-05	193	219	15	0.0684932	0.0777202	GO:1903046	GO:BP		meiotic cell cycle process	17906	26392	7	Prol
TRUE	3.9e-05	54	219	9	0.0410959	0.166667	GO:0034724	GO:BP		DNA replication-independent nucleosome organization	17906	10113	7	Prol
TRUE	4.16e-05	167	219	14	0.0639269	0.0838323	GO:0045931	GO:BP		positive regulation of mitotic cell cycle	17906	13931	7	Prol
TRUE	4.4e-05	73	219	10	0.0456621	0.136986	GO:0000281	GO:BP		mitotic cytokinesis	17906	125	7	Prol
TRUE	6.23e-05	563	219	25	0.114155	0.044405	GO:0006281	GO:BP	TRUE	DNA repair	17906	2335	7	Prol
TRUE	7.2e-05	9	219	5	0.022831	0.555556	GO:0000022	GO:BP		mitotic spindle elongation	17906	10	7	Prol
TRUE	8.01e-05	373	219	20	0.0913242	0.0536193	GO:0051098	GO:BP		regulation of binding	17906	15910	7	Prol
TRUE	8.7e-05	177	219	14	0.0639269	0.079096	GO:0140013	GO:BP		meiotic nuclear division	17906	23314	7	Prol
TRUE	9.82e-05	101	219	11	0.0502283	0.108911	GO:0061640	GO:BP		cytoskeleton-dependent cytokinesis	17906	18661	7	Prol
TRUE	0.000100489	43	219	8	0.0365297	0.186047	GO:0034080	GO:BP		CENP-A containing nucleosome assembly	17906	9741	7	Prol
TRUE	0.000100489	43	219	8	0.0365297	0.186047	GO:0061641	GO:BP		CENP-A containing chromatin organization	17906	18662	7	Prol
TRUE	0.000115353	181	219	14	0.0639269	0.0773481	GO:0006338	GO:BP		chromatin remodeling	17906	2383	7	Prol
TRUE	0.000117979	61	219	9	0.0410959	0.147541	GO:0043486	GO:BP		histone exchange	17906	12517	7	Prol
TRUE	0.000142469	10	219	5	0.022831	0.5	GO:0051231	GO:BP		spindle elongation	17906	16025	7	Prol
TRUE	0.000146271	45	219	8	0.0365297	0.177778	GO:0030261	GO:BP		chromosome condensation	17906	7855	7	Prol
TRUE	0.000175215	46	219	8	0.0365297	0.173913	GO:0031055	GO:BP		chromatin remodeling at centromere	17906	8205	7	Prol
TRUE	0.000209094	643	219	26	0.118721	0.0404355	GO:0051640	GO:BP		organelle localization	17906	16334	7	Prol
TRUE	0.000243961	87	219	10	0.0456621	0.114943	GO:0032465	GO:BP		regulation of cytokinesis	17906	8857	7	Prol
TRUE	0.000330668	21	219	6	0.0273973	0.285714	GO:0071459	GO:BP		protein localization to chromosome, centromeric region	17906	19839	7	Prol
TRUE	0.00037558	91	219	10	0.0456621	0.10989	GO:0043044	GO:BP		ATP-dependent chromatin remodeling	17906	12258	7	Prol
TRUE	0.00043751	414	219	20	0.0913242	0.0483092	GO:0010639	GO:BP		negative regulation of organelle organization	17906	4836	7	Prol
TRUE	0.000510279	145	219	12	0.0547945	0.0827586	GO:0006119	GO:BP		oxidative phosphorylation	17906	2183	7	Prol
TRUE	0.000530117	419	219	20	0.0913242	0.0477327	GO:0051656	GO:BP		establishment of organelle localization	17906	16350	7	Prol
TRUE	0.000650973	822	219	29	0.13242	0.0352798	GO:0006325	GO:BP		chromatin organization	17906	2372	7	Prol
TRUE	0.00108747	14	219	5	0.022831	0.357143	GO:0009263	GO:BP		deoxyribonucleotide biosynthetic process	17906	3905	7	Prol
TRUE	0.00108747	14	219	5	0.022831	0.357143	GO:1903504	GO:BP		regulation of mitotic spindle checkpoint	17906	26793	7	Prol
TRUE	0.00108747	14	219	5	0.022831	0.357143	GO:0051315	GO:BP		attachment of mitotic spindle microtubules to kinetochore	17906	16091	7	Prol
TRUE	0.00108747	14	219	5	0.022831	0.357143	GO:0051988	GO:BP		regulation of attachment of spindle microtubules to kinetochore	17906	16581	7	Prol
TRUE	0.00108747	14	219	5	0.022831	0.357143	GO:0090231	GO:BP		regulation of spindle checkpoint	17906	21704	7	Prol
TRUE	0.00108747	14	219	5	0.022831	0.357143	GO:0090266	GO:BP		regulation of mitotic cell cycle spindle assembly checkpoint	17906	21739	7	Prol
TRUE	0.00112658	128	219	11	0.0502283	0.0859375	GO:0051101	GO:BP		regulation of DNA binding	17906	15913	7	Prol
TRUE	0.00113483	58	219	8	0.0365297	0.137931	GO:0045840	GO:BP		positive regulation of mitotic nuclear division	17906	13848	7	Prol
TRUE	0.0016827	7	219	4	0.0182648	0.571429	GO:0051256	GO:BP		mitotic spindle midzone assembly	17906	16046	7	Prol
TRUE	0.00169192	162	219	12	0.0547945	0.0740741	GO:0031497	GO:BP		chromatin assembly	17906	8415	7	Prol
TRUE	0.00219472	166	219	12	0.0547945	0.0722892	GO:0051302	GO:BP		regulation of cell division	17906	16080	7	Prol
TRUE	0.00266738	29	219	6	0.0273973	0.206897	GO:0015949	GO:BP		nucleobase-containing small molecule interconversion	17906	5653	7	Prol
TRUE	0.00296333	141	219	11	0.0502283	0.0780142	GO:0006334	GO:BP		nucleosome assembly	17906	2379	7	Prol
TRUE	0.00326205	17	219	5	0.022831	0.294118	GO:0034501	GO:BP		protein localization to kinetochore	17906	10042	7	Prol
TRUE	0.00425884	92	219	9	0.0410959	0.0978261	GO:0045132	GO:BP		meiotic chromosome segregation	17906	13334	7	Prol
TRUE	0.00549647	71	219	8	0.0365297	0.112676	GO:0051785	GO:BP		positive regulation of nuclear division	17906	16427	7	Prol
TRUE	0.00648538	184	219	12	0.0547945	0.0652174	GO:0034728	GO:BP		nucleosome organization	17906	10117	7	Prol
TRUE	0.00724101	98	219	9	0.0410959	0.0918367	GO:0042775	GO:BP		mitochondrial ATP synthesis coupled electron transport	17906	12097	7	Prol
TRUE	0.00788149	99	219	9	0.0410959	0.0909091	GO:0000079	GO:BP		regulation of cyclin-dependent protein serine/threonine kinase activity	17906	39	7	Prol
TRUE	0.00788149	99	219	9	0.0410959	0.0909091	GO:0042773	GO:BP		ATP synthesis coupled electron transport	17906	12095	7	Prol
TRUE	0.00810765	188	219	12	0.0547945	0.0638298	GO:0006333	GO:BP		chromatin assembly or disassembly	17906	2378	7	Prol
TRUE	0.00980839	10	219	4	0.0182648	0.4	GO:0051255	GO:BP		spindle midzone assembly	17906	16045	7	Prol
TRUE	0.0102051	160	219	11	0.0502283	0.06875	GO:0031570	GO:BP	TRUE	DNA integrity checkpoint	17906	8455	7	Prol
TRUE	0.0109546	103	219	9	0.0410959	0.0873786	GO:1904029	GO:BP		regulation of cyclin-dependent protein kinase activity	17906	27269	7	Prol
TRUE	0.011743	847	219	27	0.123288	0.0318772	GO:0070925	GO:BP		organelle assembly	17906	19489	7	Prol
TRUE	0.013077	268	219	14	0.0639269	0.0522388	GO:0072331	GO:BP		signal transduction by p53 class mediator	17906	20559	7	Prol
TRUE	0.0132988	57	219	7	0.0319635	0.122807	GO:0007062	GO:BP		sister chromatid cohesion	17906	3019	7	Prol
TRUE	0.0136291	80	219	8	0.0365297	0.1	GO:0009142	GO:BP		nucleoside triphosphate biosynthetic process	17906	3786	7	Prol
TRUE	0.0156558	964	219	29	0.13242	0.030083	GO:0033365	GO:BP		protein localization to organelle	17906	9485	7	Prol
TRUE	0.0160124	523	219	20	0.0913242	0.0382409	GO:0006397	GO:BP		mRNA processing	17906	2432	7	Prol
TRUE	0.0160389	236	219	13	0.0593607	0.0550847	GO:0007050	GO:BP		cell cycle arrest	17906	3008	7	Prol
TRUE	0.0161957	108	219	9	0.0410959	0.0833333	GO:1902750	GO:BP		negative regulation of cell cycle G2/M phase transition	17906	26118	7	Prol
TRUE	0.0161957	108	219	9	0.0410959	0.0833333	GO:0009141	GO:BP		nucleoside triphosphate metabolic process	17906	3785	7	Prol
TRUE	0.0165436	39	219	6	0.0273973	0.153846	GO:0032506	GO:BP		cytokinetic process	17906	8892	7	Prol
TRUE	0.0177917	354	219	16	0.0730594	0.0451977	GO:0000377	GO:BP		RNA splicing, via transesterification reactions with bulged adenosine as nucleophile	17906	160	7	Prol
TRUE	0.0177917	354	219	16	0.0730594	0.0451977	GO:0000398	GO:BP		mRNA splicing, via spliceosome	17906	172	7	Prol
TRUE	0.0190692	277	219	14	0.0639269	0.0505415	GO:0006260	GO:BP		DNA replication	17906	2316	7	Prol
TRUE	0.019775	357	219	16	0.0730594	0.0448179	GO:0000375	GO:BP		RNA splicing, via transesterification reactions	17906	158	7	Prol
TRUE	0.0226787	12	219	4	0.0182648	0.333333	GO:0007077	GO:BP		mitotic nuclear envelope disassembly	17906	3033	7	Prol
TRUE	0.0235222	362	219	16	0.0730594	0.0441989	GO:0051169	GO:BP		nuclear transport	17906	15973	7	Prol
TRUE	0.0333169	118	219	9	0.0410959	0.0762712	GO:0022904	GO:BP		respiratory electron transport chain	17906	7686	7	Prol
TRUE	0.0366965	748	219	24	0.109589	0.0320856	GO:0051129	GO:BP		negative regulation of cellular component organization	17906	15934	7	Prol
TRUE	0.0464275	28	219	5	0.022831	0.178571	GO:0000083	GO:BP		regulation of transcription involved in G1/S transition of mitotic cell cycle	17906	42	7	Prol
TRUE	8.42e-30	199	223	36	0.161435	0.180905	GO:0000775	GO:CC		chromosome, centromeric region	18856	101	7	Prol
TRUE	6.14e-27	139	223	30	0.134529	0.215827	GO:0000776	GO:CC		kinetochore	18856	102	7	Prol
TRUE	3.12e-26	354	223	41	0.183857	0.115819	GO:0098687	GO:CC		chromosomal region	18856	3644	7	Prol
TRUE	1.07e-25	219	223	34	0.152466	0.155251	GO:0000793	GO:CC		condensed chromosome	18856	119	7	Prol
TRUE	4.63e-23	121	223	26	0.116592	0.214876	GO:0000779	GO:CC		condensed chromosome, centromeric region	18856	105	7	Prol
TRUE	1.21e-21	107	223	24	0.107623	0.224299	GO:0000777	GO:CC		condensed chromosome kinetochore	18856	103	7	Prol
TRUE	1.83e-21	363	223	37	0.165919	0.101928	GO:0005819	GO:CC		spindle	18856	478	7	Prol
TRUE	2.27e-13	166	223	21	0.0941704	0.126506	GO:0000922	GO:CC		spindle pole	18856	148	7	Prol
TRUE	2.88e-12	125	223	18	0.0807175	0.144	GO:0072686	GO:CC		mitotic spindle	18856	3187	7	Prol
TRUE	1.04e-11	427	223	29	0.130045	0.0679157	GO:0005874	GO:CC		microtubule	18856	522	7	Prol
TRUE	1.98e-11	183	223	20	0.0896861	0.10929	GO:0030496	GO:CC		midbody	18856	1131	7	Prol
TRUE	3.15e-11	586	223	33	0.147982	0.056314	GO:0005813	GO:CC		centrosome	18856	472	7	Prol
TRUE	7.04e-11	60	223	13	0.058296	0.216667	GO:0005876	GO:CC		spindle microtubule	18856	524	7	Prol
TRUE	1.1e-10	770	223	37	0.165919	0.0480519	GO:0005815	GO:CC		microtubule organizing center	18856	474	7	Prol
TRUE	1.64e-07	762	223	32	0.143498	0.0419948	GO:0099513	GO:CC		polymeric cytoskeletal fiber	18856	3815	7	Prol
TRUE	3.06e-07	28	223	8	0.0358744	0.285714	GO:0000780	GO:CC		condensed nuclear chromosome, centromeric region	18856	106	7	Prol
TRUE	8.36e-07	100	223	12	0.0538117	0.12	GO:0000794	GO:CC		condensed nuclear chromosome	18856	120	7	Prol
TRUE	1.4e-06	153	223	14	0.0627803	0.0915033	GO:0005875	GO:CC		microtubule associated complex	18856	523	7	Prol
TRUE	1.68e-06	34	223	8	0.0358744	0.235294	GO:0051233	GO:CC		spindle midzone	18856	2582	7	Prol
TRUE	7.99e-06	993	223	34	0.152466	0.0342397	GO:0099512	GO:CC		supramolecular fiber	18856	3814	7	Prol
TRUE	1.01e-05	17	223	6	0.0269058	0.352941	GO:0000778	GO:CC		condensed nuclear chromosome kinetochore	18856	104	7	Prol
TRUE	3.37e-05	5	223	4	0.0179372	0.8	GO:0032133	GO:CC		chromosome passenger complex	18856	1496	7	Prol
TRUE	0.000145008	14	223	5	0.0224215	0.357143	GO:0000940	GO:CC		condensed chromosome outer kinetochore	18856	163	7	Prol
TRUE	0.000199595	42	223	7	0.0313901	0.166667	GO:0000307	GO:CC		cyclin-dependent protein kinase holoenzyme complex	18856	59	7	Prol
TRUE	0.00101556	190	223	12	0.0538117	0.0631579	GO:0005681	GO:CC		spliceosomal complex	18856	350	7	Prol
TRUE	0.00105976	20	223	5	0.0224215	0.25	GO:0005685	GO:CC		U1 snRNP	18856	354	7	Prol
TRUE	0.00149109	56	223	7	0.0313901	0.125	GO:0005871	GO:CC		kinesin complex	18856	519	7	Prol
TRUE	0.00231129	4	223	3	0.0134529	0.75	GO:0031617	GO:CC		NMS complex	18856	1427	7	Prol
TRUE	0.00231129	4	223	3	0.0134529	0.75	GO:0031262	GO:CC		Ndc80 complex	18856	1290	7	Prol
TRUE	0.00231129	4	223	3	0.0134529	0.75	GO:0000942	GO:CC		condensed nuclear chromosome outer kinetochore	18856	165	7	Prol
TRUE	0.00238556	60	223	7	0.0313901	0.116667	GO:0097525	GO:CC		spliceosomal snRNP complex	18856	3429	7	Prol
TRUE	0.00346066	25	223	5	0.0224215	0.2	GO:0005689	GO:CC		U12-type spliceosomal complex	18856	358	7	Prol
TRUE	0.00453012	66	223	7	0.0313901	0.106061	GO:0030532	GO:CC		small nuclear ribonucleoprotein complex	18856	1135	7	Prol
TRUE	0.0104459	31	223	5	0.0224215	0.16129	GO:0097526	GO:CC		spliceosomal tri-snRNP complex	18856	3430	7	Prol
TRUE	0.0104459	31	223	5	0.0224215	0.16129	GO:0046540	GO:CC		U4/U6 x U5 tri-snRNP complex	18856	2525	7	Prol
TRUE	0.0115868	807	223	24	0.107623	0.0297398	GO:1990234	GO:CC		transferase complex	18856	4196	7	Prol
TRUE	0.0125317	77	223	7	0.0313901	0.0909091	GO:0120114	GO:CC		Sm-like protein family complex	18856	3911	7	Prol
TRUE	0.0143426	17	223	4	0.0179372	0.235294	GO:0071010	GO:CC		prespliceosome	18856	2954	7	Prol
TRUE	0.0143426	17	223	4	0.0179372	0.235294	GO:0045120	GO:CC		pronucleus	18856	2461	7	Prol
TRUE	0.0143426	17	223	4	0.0179372	0.235294	GO:0071004	GO:CC		U2-type prespliceosome	18856	2948	7	Prol
TRUE	0.019698	7	223	3	0.0134529	0.428571	GO:0005683	GO:CC		U7 snRNP	18856	352	7	Prol
TRUE	0.0220097	84	223	7	0.0313901	0.0833333	GO:0071013	GO:CC		catalytic step 2 spliceosome	18856	2957	7	Prol
TRUE	0.0255942	86	223	7	0.0313901	0.0813953	GO:1902554	GO:CC		serine/threonine protein kinase complex	18856	4000	7	Prol
TRUE	0.0306208	543	223	18	0.0807175	0.0331492	GO:0019866	GO:CC		organelle inner membrane	18856	1000	7	Prol
TRUE	0.0393056	92	223	7	0.0313901	0.076087	GO:0005684	GO:CC		U2-type spliceosomal complex	18856	353	7	Prol
TRUE	0.0497306	2	223	2	0.00896861	1	GO:0005971	GO:CC		ribonucleoside-diphosphate reductase complex	18856	607	7	Prol
TRUE	0.0497306	2	223	2	0.00896861	1	GO:0097125	GO:CC		cyclin B1-CDK1 complex	18856	3291	7	Prol
TRUE	2.74e-05	560	217	24	0.110599	0.0428571	GO:0003682	GO:MF		chromatin binding	18126	421	7	Prol
TRUE	0.00031801	85	217	9	0.0414747	0.105882	GO:0003777	GO:MF		microtubule motor activity	18126	483	7	Prol
TRUE	0.000344273	343	217	17	0.078341	0.0495627	GO:0015631	GO:MF		tubulin binding	18126	3395	7	Prol
TRUE	0.00036471	139	217	11	0.0506912	0.0791367	GO:0003774	GO:MF		motor activity	18126	480	7	Prol
TRUE	0.0009158	253	217	14	0.0645161	0.055336	GO:0008017	GO:MF		microtubule binding	18126	1955	7	Prol
TRUE	0.001216	741	217	25	0.115207	0.0337382	GO:0019900	GO:MF		kinase binding	18126	4668	7	Prol
TRUE	0.00529584	655	217	22	0.101382	0.0335878	GO:0019901	GO:MF		protein kinase binding	18126	4669	7	Prol
TRUE	0.0065977	5	217	3	0.0138249	0.6	GO:1990446	GO:MF		U1 snRNP binding	18126	12071	7	Prol
TRUE	0.0166976	17	217	4	0.0184332	0.235294	GO:0035173	GO:MF		histone kinase activity	18126	6320	7	Prol
TRUE	0.0226853	7	217	3	0.0138249	0.428571	GO:0070990	GO:MF		snRNP binding	18126	10074	7	Prol
TRUE	0.0273036	114	217	8	0.0368664	0.0701754	GO:0003697	GO:MF		single-stranded DNA binding	18126	436	7	Prol
TRUE	0.0359758	8	217	3	0.0138249	0.375	GO:0010997	GO:MF		anaphase-promoting complex binding	18126	2882	7	Prol
TRUE	3.3e-05	595	112	24	0.214286	0.0403361	HPA:004010_11	HPA		breast; adipocytes[Supported,Low]	9494	107	7	Prol
TRUE	0.00046273	541	112	21	0.1875	0.038817	HPA:013010_12	HPA		endometrium 1; cells in endometrial stroma[Supported,Medium]	9494	405	7	Prol
TRUE	0.000842294	610	112	22	0.196429	0.0360656	HPA:007020_12	HPA		cerebellum; cells in granular layer[Supported,Medium]	9494	219	7	Prol
TRUE	0.00122449	778	112	25	0.223214	0.0321337	HPA:056030_12	HPA		tonsil; squamous epithelial cells[Supported,Medium]	9494	1600	7	Prol
TRUE	0.0018917	744	112	24	0.214286	0.0322581	HPA:058010_12	HPA		vagina; squamous epithelial cells[Supported,Medium]	9494	1626	7	Prol
TRUE	0.00189595	692	112	23	0.205357	0.033237	HPA:014010_11	HPA		endometrium 2; cells in endometrial stroma[Supported,Low]	9494	429	7	Prol
TRUE	0.00192992	798	112	25	0.223214	0.0313283	HPA:007020_11	HPA		cerebellum; cells in granular layer[Supported,Low]	9494	218	7	Prol
TRUE	0.00282519	657	112	22	0.196429	0.0334855	HPA:043010_12	HPA		skin 1; Langerhans[Supported,Medium]	9494	1179	7	Prol
TRUE	0.0034204	564	112	20	0.178571	0.035461	HPA:050020_12	HPA		spleen; cells in white pulp[Supported,Medium]	9494	1390	7	Prol
TRUE	0.00351215	378	112	16	0.142857	0.042328	HPA:056030_13	HPA		tonsil; squamous epithelial cells[Supported,High]	9494	1601	7	Prol
TRUE	0.00415459	779	112	24	0.214286	0.0308087	HPA:036010_12	HPA		prostate; glandular cells[Supported,Medium]	9494	980	7	Prol
TRUE	0.00424577	780	112	24	0.214286	0.0307692	HPA:013010_11	HPA		endometrium 1; cells in endometrial stroma[Supported,Low]	9494	404	7	Prol
TRUE	0.00602467	637	112	21	0.1875	0.032967	HPA:027020_12	HPA		lung; pneumocytes[Supported,Medium]	9494	803	7	Prol
TRUE	0.0061517	690	112	22	0.196429	0.0318841	HPA:009020_12	HPA		cervix, uterine; squamous epithelial cells[Supported,Medium]	9494	329	7	Prol
TRUE	0.00682426	541	112	19	0.169643	0.0351201	HPA:031020_12	HPA		ovary; ovarian stroma cells[Supported,Medium]	9494	879	7	Prol
TRUE	0.00704559	696	112	22	0.196429	0.0316092	HPA:033010_12	HPA		parathyroid gland; glandular cells[Supported,Medium]	9494	917	7	Prol
TRUE	0.007781	497	112	18	0.160714	0.0362173	HPA:022010_12	HPA		hippocampus; glial cells[Supported,Medium]	9494	618	7	Prol
TRUE	0.00856339	652	112	21	0.1875	0.0322086	HPA:041010_12	HPA		skeletal muscle; myocytes[Supported,Medium]	9494	1129	7	Prol
TRUE	0.00876284	653	112	21	0.1875	0.0321593	HPA:032020_12	HPA		pancreas; islets of Langerhans[Supported,Medium]	9494	904	7	Prol
TRUE	0.00982439	658	112	21	0.1875	0.0319149	HPA:002020_12	HPA		appendix; lymphoid tissue[Supported,Medium]	9494	82	7	Prol
TRUE	0.0104178	323	112	14	0.125	0.0433437	HPA:047040_12	HPA		soft tissue 1; peripheral nerve[Supported,Medium]	9494	1303	7	Prol
TRUE	0.0105703	413	112	16	0.142857	0.0387409	HPA:004010_12	HPA		breast; adipocytes[Supported,Medium]	9494	108	7	Prol
TRUE	0.0117161	829	112	24	0.214286	0.0289505	HPA:044010_12	HPA		skin 2; epidermal cells[Supported,Medium]	9494	1228	7	Prol
TRUE	0.0121779	721	112	22	0.196429	0.0305132	HPA:022010_11	HPA		hippocampus; glial cells[Supported,Low]	9494	617	7	Prol
TRUE	0.0148779	898	112	25	0.223214	0.0278396	HPA:056030_11	HPA		tonsil; squamous epithelial cells[Supported,Low]	9494	1599	7	Prol
TRUE	0.0153563	732	112	22	0.196429	0.0300546	HPA:028020_12	HPA		lymph node; non-germinal center cells[Supported,Medium]	9494	828	7	Prol
TRUE	0.0160269	902	112	25	0.223214	0.0277162	HPA:058010_11	HPA		vagina; squamous epithelial cells[Supported,Low]	9494	1625	7	Prol
TRUE	0.016743	477	112	17	0.151786	0.0356394	HPA:053020_13	HPA		testis; cells in seminiferous ducts[Supported,High]	9494	1442	7	Prol
TRUE	0.017325	793	112	23	0.205357	0.0290038	HPA:039010_12	HPA		salivary gland; glandular cells[Supported,Medium]	9494	1103	7	Prol
TRUE	0.017576	907	112	25	0.223214	0.0275634	HPA:024020_12	HPA		kidney; cells in tubules[Supported,Medium]	9494	728	7	Prol
TRUE	0.0182327	909	112	25	0.223214	0.0275027	HPA:043030_11	HPA		skin 1; keratinocytes[Supported,Low]	9494	1202	7	Prol
TRUE	0.0187464	797	112	23	0.205357	0.0288582	HPA:008020_11	HPA		cerebral cortex; glial cells[Supported,Low]	9494	255	7	Prol
TRUE	0.0191178	798	112	23	0.205357	0.0288221	HPA:043010_11	HPA		skin 1; Langerhans[Supported,Low]	9494	1178	7	Prol
TRUE	0.0195972	483	112	17	0.151786	0.0351967	HPA:014010_12	HPA		endometrium 2; cells in endometrial stroma[Supported,Medium]	9494	430	7	Prol
TRUE	0.0204821	858	112	24	0.214286	0.027972	HPA:032010_12	HPA		pancreas; exocrine glandular cells[Supported,Medium]	9494	892	7	Prol
TRUE	0.0204821	858	112	24	0.214286	0.027972	HPA:043040_11	HPA		skin 1; melanocytes[Supported,Low]	9494	1214	7	Prol
TRUE	0.0210875	917	112	25	0.223214	0.0272628	HPA:030010_11	HPA		oral mucosa; squamous epithelial cells[Supported,Low]	9494	853	7	Prol
TRUE	0.0211801	486	112	17	0.151786	0.0349794	HPA:047040_11	HPA		soft tissue 1; peripheral nerve[Supported,Low]	9494	1302	7	Prol
TRUE	0.0214889	804	112	23	0.205357	0.028607	HPA:013020_12	HPA		endometrium 1; glandular cells[Supported,Medium]	9494	417	7	Prol
TRUE	0.0216642	861	112	24	0.214286	0.0278746	HPA:002010_12	HPA		appendix; glandular cells[Supported,Medium]	9494	70	7	Prol
TRUE	0.0220845	589	112	19	0.169643	0.0322581	HPA:046010_12	HPA		smooth muscle; smooth muscle cells[Supported,Medium]	9494	1254	7	Prol
TRUE	0.0221948	750	112	22	0.196429	0.0293333	HPA:056020_12	HPA		tonsil; non-germinal center cells[Supported,Medium]	9494	1588	7	Prol
TRUE	0.0226448	751	112	22	0.196429	0.0292943	HPA:031020_11	HPA		ovary; ovarian stroma cells[Supported,Low]	9494	878	7	Prol
TRUE	0.0234873	923	112	25	0.223214	0.0270856	HPA:014020_11	HPA		endometrium 2; glandular cells[Supported,Low]	9494	441	7	Prol
TRUE	0.0235693	753	112	22	0.196429	0.0292165	HPA:043030_12	HPA		skin 1; keratinocytes[Supported,Medium]	9494	1203	7	Prol
TRUE	0.0236636	809	112	23	0.205357	0.0284302	HPA:028010_11	HPA		lymph node; germinal center cells[Supported,Low]	9494	815	7	Prol
TRUE	0.0256727	928	112	25	0.223214	0.0269397	HPA:040010_11	HPA		seminal vesicle; glandular cells[Supported,Low]	9494	1115	7	Prol
TRUE	0.0257048	544	112	18	0.160714	0.0330882	HPA:048030_12	HPA		soft tissue 2; fibroblasts[Supported,Medium]	9494	1340	7	Prol
TRUE	0.0276835	706	112	21	0.1875	0.029745	HPA:043040_12	HPA		skin 1; melanocytes[Supported,Medium]	9494	1215	7	Prol
TRUE	0.0287202	763	112	22	0.196429	0.0288336	HPA:006010_11	HPA		caudate; glial cells[Supported,Low]	9494	157	7	Prol
TRUE	0.0288547	187	112	10	0.0892857	0.0534759	HPA:048030_13	HPA		soft tissue 2; fibroblasts[Supported,High]	9494	1341	7	Prol
TRUE	0.0308458	657	112	20	0.178571	0.0304414	HPA:043020_12	HPA		skin 1; fibroblasts[Supported,Medium]	9494	1191	7	Prol
TRUE	0.0314272	824	112	23	0.205357	0.0279126	HPA:002020_11	HPA		appendix; lymphoid tissue[Supported,Low]	9494	81	7	Prol
TRUE	0.0315048	658	112	20	0.178571	0.0303951	HPA:011010_12	HPA		colon; endothelial cells[Supported,Medium]	9494	355	7	Prol
TRUE	0.0322395	941	112	25	0.223214	0.0265675	HPA:016010_11	HPA		esophagus; squamous epithelial cells[Supported,Low]	9494	467	7	Prol
TRUE	0.0322395	941	112	25	0.223214	0.0265675	HPA:044010_11	HPA		skin 2; epidermal cells[Supported,Low]	9494	1227	7	Prol
TRUE	0.0332269	715	112	21	0.1875	0.0293706	HPA:009010_12	HPA		cervix, uterine; glandular cells[Supported,Medium]	9494	317	7	Prol
TRUE	0.0332898	504	112	17	0.151786	0.0337302	HPA:018010_13	HPA		fallopian tube; glandular cells[Supported,High]	9494	531	7	Prol
TRUE	0.038013	892	112	24	0.214286	0.0269058	HPA:005010_12	HPA		bronchus; respiratory epithelial cells[Supported,Medium]	9494	145	7	Prol
TRUE	0.0382818	951	112	25	0.223214	0.0262881	HPA:002010_11	HPA		appendix; glandular cells[Supported,Low]	9494	69	7	Prol
TRUE	0.0383483	778	112	22	0.196429	0.0282776	HPA:030010_12	HPA		oral mucosa; squamous epithelial cells[Supported,Medium]	9494	854	7	Prol
TRUE	0.0383483	778	112	22	0.196429	0.0282776	HPA:014020_12	HPA		endometrium 2; glandular cells[Supported,Medium]	9494	442	7	Prol
TRUE	0.0392508	194	112	10	0.0892857	0.0515464	HPA:047030_13	HPA		soft tissue 1; fibroblasts[Supported,High]	9494	1292	7	Prol
TRUE	0.0393752	894	112	24	0.214286	0.0268456	HPA:018010_12	HPA		fallopian tube; glandular cells[Supported,Medium]	9494	530	7	Prol
TRUE	0.041406	839	112	23	0.205357	0.0274136	HPA:009020_11	HPA		cervix, uterine; squamous epithelial cells[Supported,Low]	9494	328	7	Prol
TRUE	0.0429744	899	112	24	0.214286	0.0266963	HPA:028020_11	HPA		lymph node; non-germinal center cells[Supported,Low]	9494	827	7	Prol
TRUE	0.0438294	959	112	25	0.223214	0.0260688	HPA:001040_11	HPA		adrenal gland; glandular cells[Supported,Low]	9494	44	7	Prol
TRUE	0.0453141	844	112	23	0.205357	0.0272512	HPA:011010_11	HPA		colon; endothelial cells[Supported,Low]	9494	354	7	Prol
TRUE	9.99e-10	124	109	16	0.146789	0.129032	KEGG:04110	KEGG		Cell cycle	7788	243	7	Prol
TRUE	7.95e-06	198	109	15	0.137615	0.0757576	KEGG:05016	KEGG		Huntington disease	7788	389	7	Prol
TRUE	1.56e-05	127	109	12	0.110092	0.0944882	KEGG:04114	KEGG		Oocyte meiosis	7788	247	7	Prol
TRUE	0.000747849	98	109	9	0.0825688	0.0918367	KEGG:04914	KEGG		Progesterone-mediated oocyte maturation	7788	347	7	Prol
TRUE	0.00116899	57	109	7	0.0642202	0.122807	KEGG:00240	KEGG		Pyrimidine metabolism	7788	25	7	Prol
TRUE	0.00138553	133	109	10	0.0917431	0.075188	KEGG:00190	KEGG		Oxidative phosphorylation	7788	19	7	Prol
TRUE	0.00147993	134	109	10	0.0917431	0.0746269	KEGG:03040	KEGG		Spliceosome	7788	211	7	Prol
TRUE	0.00548297	72	109	7	0.0642202	0.0972222	KEGG:04115	KEGG		p53 signaling pathway	7788	248	7	Prol
TRUE	0.0118842	171	109	10	0.0917431	0.0584795	KEGG:05010	KEGG		Alzheimer disease	7788	386	7	Prol
TRUE	0.014237	142	109	9	0.0825688	0.0633803	KEGG:05012	KEGG		Parkinson disease	7788	387	7	Prol
TRUE	4.8e-18	844	215	54	0.251163	0.063981	MIRNA:hsa-miR-193b-3p	MIRNA		hsa-miR-193b-3p	14722	345	7	Prol
TRUE	2.4e-11	751	215	42	0.195349	0.0559254	MIRNA:hsa-miR-215-5p	MIRNA		hsa-miR-215-5p	14722	418	7	Prol
TRUE	3.06e-09	984	215	45	0.209302	0.0457317	MIRNA:hsa-miR-192-5p	MIRNA		hsa-miR-192-5p	14722	342	7	Prol
TRUE	0.0220892	137	215	10	0.0465116	0.0729927	MIRNA:hsa-miR-216b-5p	MIRNA		hsa-miR-216b-5p	14722	422	7	Prol
TRUE	4.73e-40	632	165	70	0.424242	0.110759	REAC:R-HSA-1640170	REAC		Cell Cycle	10594	288	7	Prol
TRUE	3.17e-36	527	165	62	0.375758	0.117647	REAC:R-HSA-69278	REAC		Cell Cycle, Mitotic	10594	290	7	Prol
TRUE	4.48e-24	123	165	29	0.175758	0.235772	REAC:R-HSA-2500257	REAC		Resolution of Sister Chromatid Cohesion	10594	1769	7	Prol
TRUE	6.15e-24	195	165	34	0.206061	0.174359	REAC:R-HSA-68877	REAC		Mitotic Prometaphase	10594	1269	7	Prol
TRUE	8.38e-23	385	165	43	0.260606	0.111688	REAC:R-HSA-68886	REAC		M Phase	10594	1157	7	Prol
TRUE	1.58e-21	195	165	32	0.193939	0.164103	REAC:R-HSA-68882	REAC		Mitotic Anaphase	10594	1264	7	Prol
TRUE	1.86e-21	196	165	32	0.193939	0.163265	REAC:R-HSA-2555396	REAC		Mitotic Metaphase and Anaphase	10594	1267	7	Prol
TRUE	2.54e-21	289	165	37	0.224242	0.128028	REAC:R-HSA-69620	REAC		Cell Cycle Checkpoints	10594	289	7	Prol
TRUE	6.37e-21	187	165	31	0.187879	0.165775	REAC:R-HSA-2467813	REAC		Separation of Sister Chromatids	10594	1860	7	Prol
TRUE	5.99e-18	92	165	22	0.133333	0.23913	REAC:R-HSA-141444	REAC		Amplification of signal from unattached kinetochores via a MAD2 inhibitory signal	10594	130	7	Prol
TRUE	5.99e-18	92	165	22	0.133333	0.23913	REAC:R-HSA-141424	REAC		Amplification of signal from the kinetochores	10594	131	7	Prol
TRUE	1.26e-17	136	165	25	0.151515	0.183824	REAC:R-HSA-5663220	REAC		RHO GTPases Activate Formins	10594	1593	7	Prol
TRUE	1.32e-17	108	165	23	0.139394	0.212963	REAC:R-HSA-69618	REAC		Mitotic Spindle Checkpoint	10594	1271	7	Prol
TRUE	6.85e-15	319	165	32	0.193939	0.100313	REAC:R-HSA-195258	REAC		RHO GTPase Effectors	10594	1592	7	Prol
TRUE	3.21e-12	449	165	34	0.206061	0.0757238	REAC:R-HSA-194315	REAC		Signaling by Rho GTPases	10594	1933	7	Prol
TRUE	1.16e-10	196	165	22	0.133333	0.112245	REAC:R-HSA-69275	REAC		G2/M Transition	10594	858	7	Prol
TRUE	1.44e-10	198	165	22	0.133333	0.111111	REAC:R-HSA-453274	REAC		Mitotic G2-G2/M phases	10594	1266	7	Prol
TRUE	1.36e-09	86	165	15	0.0909091	0.174419	REAC:R-HSA-174143	REAC		APC/C-mediated degradation of cell cycle proteins	10594	20	7	Prol
TRUE	1.36e-09	86	165	15	0.0909091	0.174419	REAC:R-HSA-453276	REAC		Regulation of mitotic cell cycle	10594	1738	7	Prol
TRUE	4.76e-08	148	165	17	0.10303	0.114865	REAC:R-HSA-453279	REAC		Mitotic G1 phase and G1/S transition	10594	1265	7	Prol
TRUE	5.16e-08	76	165	13	0.0787879	0.171053	REAC:R-HSA-176814	REAC		Activation of APC/C and APC/C:Cdc20 mediated degradation of mitotic proteins	10594	65	7	Prol
TRUE	6.1e-07	75	165	12	0.0727273	0.16	REAC:R-HSA-176409	REAC		APC/C:Cdc20 mediated degradation of mitotic proteins	10594	23	7	Prol
TRUE	6.51e-07	131	165	15	0.0909091	0.114504	REAC:R-HSA-69206	REAC		G1/S Transition	10594	852	7	Prol
TRUE	6.79e-07	362	165	24	0.145455	0.0662983	REAC:R-HSA-3700989	REAC		Transcriptional Regulation by TP53	10594	2154	7	Prol
TRUE	6.21e-06	43	165	9	0.0545455	0.209302	REAC:R-HSA-4615885	REAC		SUMOylation of DNA replication proteins	10594	1836	7	Prol
TRUE	1.55e-05	80	165	11	0.0666667	0.1375	REAC:R-HSA-176408	REAC		Regulation of APC/C activators between G1/S and early anaphase	10594	1686	7	Prol
TRUE	2.97e-05	25	165	7	0.0424242	0.28	REAC:R-HSA-69273	REAC		Cyclin A/B1/B2 associated events during G2/M transition	10594	372	7	Prol
TRUE	3.67e-05	16	165	6	0.0363636	0.375	REAC:R-HSA-156711	REAC		Polo-like kinase mediated events	10594	1525	7	Prol
TRUE	6.83e-05	73	165	10	0.0606061	0.136986	REAC:R-HSA-179419	REAC		APC:Cdc20 mediated degradation of cell cycle proteins prior to satisfation of the cell cycle checkpoint	10594	25	7	Prol
TRUE	7.04e-05	28	165	7	0.0424242	0.25	REAC:R-HSA-69205	REAC		G1/S-Specific Transcription	10594	853	7	Prol
TRUE	0.000112138	5	165	4	0.0242424	0.8	REAC:R-HSA-69478	REAC		G2/M DNA replication checkpoint	10594	857	7	Prol
TRUE	0.000146127	79	165	10	0.0606061	0.126582	REAC:R-HSA-8852276	REAC		The role of GTSE1 in G2/M progression after G2 checkpoint	10594	2114	7	Prol
TRUE	0.000147799	11	165	5	0.030303	0.454545	REAC:R-HSA-2514853	REAC		Condensation of Prometaphase Chromosomes	10594	347	7	Prol
TRUE	0.000150279	61	165	9	0.0545455	0.147541	REAC:R-HSA-983189	REAC		Kinesins	10594	1117	7	Prol
TRUE	0.000271732	178	165	14	0.0848485	0.0786517	REAC:R-HSA-72163	REAC		mRNA Splicing - Major Pathway	10594	2288	7	Prol
TRUE	0.000332324	6	165	4	0.0242424	0.666667	REAC:R-HSA-176417	REAC		Phosphorylation of Emi1	10594	1506	7	Prol
TRUE	0.000385388	109	165	11	0.0666667	0.100917	REAC:R-HSA-73886	REAC		Chromosome Maintenance	10594	319	7	Prol
TRUE	0.000445305	134	165	12	0.0727273	0.0895522	REAC:R-HSA-8856688	REAC		Golgi-to-ER retrograde transport	10594	926	7	Prol
TRUE	0.000462121	186	165	14	0.0848485	0.0752688	REAC:R-HSA-72172	REAC		mRNA Splicing	10594	2287	7	Prol
TRUE	0.000491113	52	165	8	0.0484848	0.153846	REAC:R-HSA-72165	REAC		mRNA Splicing - Minor Pathway	10594	2289	7	Prol
TRUE	0.000637133	72	165	9	0.0545455	0.125	REAC:R-HSA-174178	REAC		APC/C:Cdh1 mediated degradation of Cdc20 and other APC/C:Cdh1 targeted proteins in late mitosis/early G1	10594	24	7	Prol
TRUE	0.000637133	72	165	9	0.0545455	0.125	REAC:R-HSA-174184	REAC		Cdc20:Phospho-APC/C mediated degradation of Cyclin A	10594	287	7	Prol
TRUE	0.000717127	73	165	9	0.0545455	0.123288	REAC:R-HSA-774815	REAC		Nucleosome assembly	10594	1391	7	Prol
TRUE	0.000717127	73	165	9	0.0545455	0.123288	REAC:R-HSA-606279	REAC		Deposition of new CENPA-containing nucleosomes at the centromere	10594	634	7	Prol
TRUE	0.000765999	7	165	4	0.0242424	0.571429	REAC:R-HSA-2980767	REAC		Activation of NIMA Kinases NEK9, NEK6, NEK7	10594	79	7	Prol
TRUE	0.000830209	168	165	13	0.0787879	0.077381	REAC:R-HSA-69481	REAC		G2/M Checkpoints	10594	855	7	Prol
TRUE	0.00115266	173	165	13	0.0787879	0.0751445	REAC:R-HSA-1428517	REAC		The citric acid (TCA) cycle and respiratory electron transport	10594	2109	7	Prol
TRUE	0.00117672	27	165	6	0.0363636	0.222222	REAC:R-HSA-499943	REAC		Interconversion of nucleotide di- and triphosphates	10594	1056	7	Prol
TRUE	0.00132613	100	165	10	0.0606061	0.1	REAC:R-HSA-6811434	REAC		COPI-dependent Golgi-to-ER retrograde traffic	10594	249	7	Prol
TRUE	0.0016665	237	165	15	0.0909091	0.0632911	REAC:R-HSA-72203	REAC		Processing of Capped Intron-Containing Pre-mRNA	10594	1550	7	Prol
TRUE	0.00250893	18	165	5	0.030303	0.277778	REAC:R-HSA-6804114	REAC		TP53 Regulates Transcription of Genes Involved in G2 Cell Cycle Arrest	10594	2069	7	Prol
TRUE	0.00259289	85	165	9	0.0545455	0.105882	REAC:R-HSA-2565942	REAC		Regulation of PLK1 Activity at G2/M Transition	10594	1699	7	Prol
TRUE	0.00532882	170	165	12	0.0727273	0.0705882	REAC:R-HSA-3108232	REAC		SUMO E3 ligases SUMOylate target proteins	10594	1829	7	Prol
TRUE	0.00540259	71	165	8	0.0484848	0.112676	REAC:R-HSA-8854518	REAC		AURKA Activation by TPX2	10594	35	7	Prol
TRUE	0.0056607	329	165	17	0.10303	0.0516717	REAC:R-HSA-73894	REAC		DNA Repair	10594	397	7	Prol
TRUE	0.00755861	176	165	12	0.0727273	0.0681818	REAC:R-HSA-2990846	REAC		SUMOylation	10594	1833	7	Prol
TRUE	0.0084545	123	165	10	0.0606061	0.0813008	REAC:R-HSA-163200	REAC		Respiratory electron transport, ATP synthesis by chemiosmotic coupling, and heat production by uncoupling proteins.	10594	1771	7	Prol
TRUE	0.0142432	25	165	5	0.030303	0.2	REAC:R-HSA-179409	REAC		APC-Cdc20 mediated degradation of Nek2A	10594	19	7	Prol
TRUE	0.0145431	13	165	4	0.0242424	0.307692	REAC:R-HSA-162658	REAC		Golgi Cisternae Pericentriolar Stack Reorganization	10594	925	7	Prol
TRUE	0.0166595	161	165	11	0.0666667	0.068323	REAC:R-HSA-69242	REAC		S Phase	10594	1795	7	Prol
TRUE	0.0307278	203	165	12	0.0727273	0.0591133	REAC:R-HSA-6811442	REAC		Intra-Golgi and retrograde Golgi-to-ER traffic	10594	1093	7	Prol
TRUE	0.0329944	47	165	6	0.0363636	0.12766	REAC:R-HSA-2980766	REAC		Nuclear Envelope Breakdown	10594	1382	7	Prol
TRUE	0.0417508	94	165	8	0.0484848	0.0851064	REAC:R-HSA-380320	REAC		Recruitment of NuMA to mitotic centrosomes	10594	1675	7	Prol
TRUE	0.0418797	49	165	6	0.0363636	0.122449	REAC:R-HSA-6791312	REAC		TP53 Regulates Transcription of Cell Cycle Genes	10594	2063	7	Prol
TRUE	0.0448505	92	226	8	0.0353982	0.0869565	TF:M10991_1	TF		Factor: lmx1b; motif: CTCGTTAA; match class: 1	19945	6880	7	Prol
TRUE	4.53e-13	87	115	18	0.156522	0.206897	WP:WP2446	WP		Retinoblastoma Gene in Cancer	6646	383	7	Prol
TRUE	1.96e-07	120	115	15	0.130435	0.125	WP:WP179	WP		Cell Cycle	6646	352	7	Prol
TRUE	1.32e-05	15	115	6	0.0521739	0.4	WP:WP4240	WP		Regulation of sister chromatid separation at the metaphase-anaphase transition	6646	485	7	Prol
TRUE	0.000194695	84	115	10	0.0869565	0.119048	WP:WP4022	WP		Pyrimidine metabolism	6646	16	7	Prol
TRUE	0.0010286	29	115	6	0.0521739	0.206897	WP:WP2361	WP		Gastric Cancer Network 1	6646	27	7	Prol
TRUE	0.00226672	33	115	6	0.0521739	0.181818	WP:WP1601	WP		Fluoropyrimidine Activity	6646	313	7	Prol
TRUE	0.00822776	80	115	8	0.0695652	0.1	WP:WP4016	WP		DNA IR-damage and cellular response via ATR	6646	178	7	Prol
TRUE	0.0214528	31	115	5	0.0434783	0.16129	WP:WP2363	WP		Gastric Cancer Network 2	6646	185	7	Prol
TRUE	0.0415418	127	115	9	0.0782609	0.0708661	WP:WP411	WP		mRNA Processing	6646	89	7	Prol
TRUE	0.0485173	103	115	8	0.0695652	0.0776699	WP:WP111	WP		Electron Transport Chain (OXPHOS system in mitochondria)	6646	101	7	Prol

## Sheet: 2.Foetal_femur.go
query	significant	p_value	term_size	query_size	intersection_size	precision	recall	term_id	source	show	term_name	effective_domain_size	source_order	cluster	cluster.name
query_1	TRUE	3.64e-86	80	111	63	0.567568	0.7875	CORUM:306	CORUM		Ribosome, cytoplasmic	3627	183	0	TC
query_1	TRUE	5.43e-55	104	111	53	0.477477	0.509615	CORUM:3055	CORUM		Nop56p-associated pre-rRNA complex	3627	1362	0	TC
query_1	TRUE	4.71e-41	47	111	34	0.306306	0.723404	CORUM:308	CORUM		60S ribosomal subunit, cytoplasmic	3627	184	0	TC
query_1	TRUE	3.03e-39	33	111	29	0.261261	0.878788	CORUM:305	CORUM		40S ribosomal subunit, cytoplasmic	3627	182	0	TC
query_1	TRUE	4.32e-36	31	111	27	0.243243	0.870968	CORUM:338	CORUM		40S ribosomal subunit, cytoplasmic	3627	199	0	TC
query_1	TRUE	1.05e-16	25	111	16	0.144144	0.64	CORUM:5380	CORUM		TRBP containing complex (DICER, RPL7A, EIF6, MOV10 and subunits of the 60S ribosomal particle)	3627	1658	0	TC
query_1	TRUE	3.62e-09	13	111	9	0.0810811	0.692308	CORUM:1097	CORUM		eIF3 complex (EIF3S6, EIF3S5, EIF3S4, EIF3S3, EIF3S6IP, EIF3S2, EIF3S9, EIF3S12, EIF3S10, EIF3S8, EIF3S1, EIF3S7, PCID1)	3627	597	0	TC
query_1	TRUE	8.8e-08	12	111	8	0.0720721	0.666667	CORUM:742	CORUM		eIF3 complex (EIF3S6, EIF3S5, EIF3S4, EIF3S3, EIF3S6IP, EIF3S2, EIF3S9, EIF3S12, EIF3S10, EIF3S8, EIF3S1, EIF3S7)	3627	408	0	TC
query_1	TRUE	1.97e-05	14	111	7	0.0630631	0.5	CORUM:5266	CORUM		TNF-alpha/NF-kappa B signaling complex 6	3627	1618	0	TC
query_1	TRUE	8.19e-105	101	184	65	0.353261	0.643564	GO:0006613	GO:BP	TRUE	cotranslational protein targeting to membrane	17916	2619	0	TC
query_1	TRUE	1.21e-104	96	184	64	0.347826	0.666667	GO:0006614	GO:BP	TRUE	SRP-dependent cotranslational protein targeting to membrane	17916	2620	0	TC
query_1	TRUE	8.42e-99	110	184	64	0.347826	0.581818	GO:0045047	GO:BP	TRUE	protein targeting to ER	17916	13225	0	TC
query_1	TRUE	2.38e-97	114	184	64	0.347826	0.561404	GO:0072599	GO:BP	TRUE	establishment of protein localization to endoplasmic reticulum	17916	20662	0	TC
query_1	TRUE	4.54e-95	196	184	73	0.396739	0.372449	GO:0006413	GO:BP		translational initiation	17916	2437	0	TC
query_1	TRUE	1.13e-94	122	184	64	0.347826	0.52459	GO:0000184	GO:BP		nuclear-transcribed mRNA catabolic process, nonsense-mediated decay	17916	79	0	TC
query_1	TRUE	7.31e-92	139	184	65	0.353261	0.467626	GO:0070972	GO:BP		protein localization to endoplasmic reticulum	17916	19447	0	TC
query_1	TRUE	7.89e-84	194	184	67	0.36413	0.345361	GO:0019080	GO:BP		viral gene expression	17916	6492	0	TC
query_1	TRUE	2.07e-81	197	184	66	0.358696	0.335025	GO:0006612	GO:BP		protein targeting to membrane	17916	2618	0	TC
query_1	TRUE	2.4e-79	177	184	63	0.342391	0.355932	GO:0019083	GO:BP		viral transcription	17916	6495	0	TC
query_1	TRUE	4.44e-79	211	184	66	0.358696	0.312796	GO:0000956	GO:BP		nuclear-transcribed mRNA catabolic process	17916	338	0	TC
query_1	TRUE	5.8e-66	333	184	67	0.36413	0.201201	GO:0090150	GO:BP		establishment of protein localization to membrane	17916	21511	0	TC
query_1	TRUE	3.8e-63	746	184	84	0.456522	0.112601	GO:0006412	GO:BP	TRUE	translation	17916	2436	0	TC
query_1	TRUE	2.02e-62	373	184	67	0.36413	0.179625	GO:0006402	GO:BP		mRNA catabolic process	17916	2427	0	TC
query_1	TRUE	6.18e-62	771	184	84	0.456522	0.108949	GO:0043043	GO:BP		peptide biosynthetic process	17916	12224	0	TC
query_1	TRUE	1.19e-59	428	184	68	0.369565	0.158879	GO:0006605	GO:BP		protein targeting	17916	2611	0	TC
query_1	TRUE	1.38e-59	912	184	87	0.472826	0.0953947	GO:0006518	GO:BP		peptide metabolic process	17916	2526	0	TC
query_1	TRUE	3.83e-59	415	184	67	0.36413	0.161446	GO:0006401	GO:BP		RNA catabolic process	17916	2426	0	TC
query_1	TRUE	9.28e-56	914	184	84	0.456522	0.0919037	GO:0043604	GO:BP		amide biosynthetic process	17916	12556	0	TC
query_1	TRUE	9.42e-51	574	184	68	0.369565	0.118467	GO:0072594	GO:BP		establishment of protein localization to organelle	17916	20657	0	TC
query_1	TRUE	1.33e-50	552	184	67	0.36413	0.121377	GO:0034655	GO:BP		nucleobase-containing compound catabolic process	17916	10079	0	TC
query_1	TRUE	1.73e-49	599	184	68	0.369565	0.113523	GO:0046700	GO:BP		heterocycle catabolic process	17916	14516	0	TC
query_1	TRUE	1.94e-49	600	184	68	0.369565	0.113333	GO:0044270	GO:BP		cellular nitrogen compound catabolic process	17916	12833	0	TC
query_1	TRUE	1.04e-48	615	184	68	0.369565	0.110569	GO:0019439	GO:BP		aromatic compound catabolic process	17916	6730	0	TC
query_1	TRUE	1.92e-47	642	184	68	0.369565	0.105919	GO:0072657	GO:BP		protein localization to membrane	17916	20707	0	TC
query_1	TRUE	3.59e-47	648	184	68	0.369565	0.104938	GO:1901361	GO:BP		organic cyclic compound catabolic process	17916	24820	0	TC
query_1	TRUE	1.39e-46	103	184	38	0.206522	0.368932	GO:0002181	GO:BP		cytoplasmic translation	17916	865	0	TC
query_1	TRUE	1.23e-45	865	184	74	0.402174	0.0855491	GO:0016071	GO:BP		mRNA metabolic process	17916	5718	0	TC
query_1	TRUE	3.37e-45	910	184	75	0.407609	0.0824176	GO:0016032	GO:BP		viral process	17916	5689	0	TC
query_1	TRUE	2.91e-43	968	184	75	0.407609	0.0774793	GO:0044403	GO:BP		symbiotic process	17916	12901	0	TC
query_1	TRUE	7.42e-39	969	184	71	0.38587	0.0732714	GO:0033365	GO:BP		protein localization to organelle	17916	9468	0	TC
query_1	TRUE	2.48e-30	433	184	46	0.25	0.106236	GO:0022613	GO:BP		ribonucleoprotein complex biogenesis	17916	7661	0	TC
query_1	TRUE	1.42e-23	301	184	35	0.190217	0.116279	GO:0042254	GO:BP		ribosome biogenesis	17916	11743	0	TC
query_1	TRUE	1.74e-22	190	184	29	0.157609	0.152632	GO:0022618	GO:BP		ribonucleoprotein complex assembly	17916	7666	0	TC
query_1	TRUE	5.08e-22	197	184	29	0.157609	0.147208	GO:0071826	GO:BP		ribonucleoprotein complex subunit organization	17916	20024	0	TC
query_1	TRUE	2.44e-18	75	184	19	0.103261	0.253333	GO:0042273	GO:BP		ribosomal large subunit biogenesis	17916	11756	0	TC
query_1	TRUE	2.61e-18	63	184	18	0.0978261	0.285714	GO:0042255	GO:BP	TRUE	ribosome assembly	17916	11744	0	TC
query_1	TRUE	8.4e-15	217	184	24	0.130435	0.110599	GO:0006364	GO:BP	TRUE	rRNA processing	17916	2395	0	TC
query_1	TRUE	2.67e-14	228	184	24	0.130435	0.105263	GO:0016072	GO:BP		rRNA metabolic process	17916	5719	0	TC
query_1	TRUE	3.37e-14	71	184	16	0.0869565	0.225352	GO:0042274	GO:BP		ribosomal small subunit biogenesis	17916	11757	0	TC
query_1	TRUE	2.44e-11	16	184	9	0.048913	0.5625	GO:0001732	GO:BP		formation of cytoplasmic translation initiation complex	17916	537	0	TC
query_1	TRUE	2.93e-11	148	184	18	0.0978261	0.121622	GO:0006119	GO:BP		oxidative phosphorylation	17916	2175	0	TC
query_1	TRUE	3.75e-10	29	184	10	0.0543478	0.344828	GO:0000027	GO:BP		ribosomal large subunit assembly	17916	14	0	TC
query_1	TRUE	3.13e-09	384	184	24	0.130435	0.0625	GO:0034470	GO:BP		ncRNA processing	17916	10005	0	TC
query_1	TRUE	9.26e-09	18	184	8	0.0434783	0.444444	GO:0000028	GO:BP		ribosomal small subunit assembly	17916	15	0	TC
query_1	TRUE	5.04e-08	98	184	13	0.0706522	0.132653	GO:0042775	GO:BP		mitochondrial ATP synthesis coupled electron transport	17916	12064	0	TC
query_1	TRUE	5.75e-08	99	184	13	0.0706522	0.131313	GO:0042773	GO:BP		ATP synthesis coupled electron transport	17916	12062	0	TC
query_1	TRUE	7.08e-08	33	184	9	0.048913	0.272727	GO:0002183	GO:BP		cytoplasmic translational initiation	17916	867	0	TC
query_1	TRUE	3.47e-07	481	184	24	0.130435	0.049896	GO:0034660	GO:BP		ncRNA metabolic process	17916	10082	0	TC
query_1	TRUE	4.9e-07	117	184	13	0.0706522	0.111111	GO:0022904	GO:BP		respiratory electron transport chain	17916	7672	0	TC
query_1	TRUE	1.2e-06	945	184	33	0.179348	0.0349206	GO:0006396	GO:BP	TRUE	RNA processing	17916	2421	0	TC
query_1	TRUE	7.84e-06	311	184	18	0.0978261	0.0578778	GO:0046034	GO:BP		ATP metabolic process	17916	13945	0	TC
query_1	TRUE	0.000142806	186	184	13	0.0706522	0.0698925	GO:0022900	GO:BP		electron transport chain	17916	7671	0	TC
query_1	TRUE	0.000172385	189	184	13	0.0706522	0.0687831	GO:0045333	GO:BP		cellular respiration	17916	13373	0	TC
query_1	TRUE	0.000205258	23	184	6	0.0326087	0.26087	GO:0042776	GO:BP		mitochondrial ATP synthesis coupled proton transport	17916	12065	0	TC
query_1	TRUE	0.000581686	27	184	6	0.0326087	0.222222	GO:0015986	GO:BP		ATP synthesis coupled proton transport	17916	5678	0	TC
query_1	TRUE	0.000581686	27	184	6	0.0326087	0.222222	GO:0015985	GO:BP		energy coupled proton transport, down electrochemical gradient	17916	5677	0	TC
query_1	TRUE	0.00131699	17	184	5	0.0271739	0.294118	GO:0051444	GO:BP		negative regulation of ubiquitin-protein transferase activity	17916	16094	0	TC
query_1	TRUE	0.00160784	50	184	7	0.0380435	0.14	GO:0030490	GO:BP		maturation of SSU-rRNA	17916	7931	0	TC
query_1	TRUE	0.00201188	162	184	11	0.0597826	0.0679012	GO:1902600	GO:BP		proton transmembrane transport	17916	25927	0	TC
query_1	TRUE	0.00208545	548	184	20	0.108696	0.0364963	GO:0007005	GO:BP		mitochondrion organization	17916	2962	0	TC
query_1	TRUE	0.00354441	56	184	7	0.0380435	0.125	GO:0006120	GO:BP		mitochondrial electron transport, NADH to ubiquinone	17916	2176	0	TC
query_1	TRUE	0.00468429	10	184	4	0.0217391	0.4	GO:1904667	GO:BP		negative regulation of ubiquitin protein ligase activity	17916	27802	0	TC
query_1	TRUE	0.0079593	63	184	7	0.0380435	0.111111	GO:2001244	GO:BP		positive regulation of intrinsic apoptotic signaling pathway	17916	30629	0	TC
query_1	TRUE	0.0079593	63	184	7	0.0380435	0.111111	GO:0009206	GO:BP		purine ribonucleoside triphosphate biosynthetic process	17916	3839	0	TC
query_1	TRUE	0.00885989	64	184	7	0.0380435	0.109375	GO:0009145	GO:BP		purine nucleoside triphosphate biosynthetic process	17916	3779	0	TC
query_1	TRUE	0.0147371	69	184	7	0.0380435	0.101449	GO:0009201	GO:BP		ribonucleoside triphosphate biosynthetic process	17916	3834	0	TC
query_1	TRUE	0.0163652	283	184	13	0.0706522	0.0459364	GO:0015980	GO:BP		energy derivation by oxidation of organic compounds	17916	5672	0	TC
query_1	TRUE	0.0222564	102	184	8	0.0434783	0.0784314	GO:0033108	GO:BP		mitochondrial respiratory chain complex assembly	17916	9317	0	TC
query_1	TRUE	0.0228205	5	184	3	0.0163043	0.6	GO:1902255	GO:BP	TRUE	positive regulation of intrinsic apoptotic signaling pathway by p53 class mediator	17916	25649	0	TC
query_1	TRUE	0.0228205	5	184	3	0.0163043	0.6	GO:0075525	GO:BP		viral translational termination-reinitiation	17916	21153	0	TC
query_1	TRUE	0.0256709	50	184	6	0.0326087	0.12	GO:2000059	GO:BP	TRUE	negative regulation of ubiquitin-dependent protein catabolic process	17916	29485	0	TC
query_1	TRUE	0.0266769	541	184	18	0.0978261	0.0332717	GO:0006091	GO:BP		generation of precursor metabolites and energy	17916	2150	0	TC
query_1	TRUE	0.0272155	30	184	5	0.0271739	0.166667	GO:0000470	GO:BP		maturation of LSU-rRNA	17916	218	0	TC
query_1	TRUE	0.0292463	15	184	4	0.0217391	0.266667	GO:0019081	GO:BP		viral translation	17916	6493	0	TC
query_1	TRUE	0.0306569	77	184	7	0.0380435	0.0909091	GO:0009205	GO:BP		purine ribonucleoside triphosphate metabolic process	17916	3838	0	TC
query_1	TRUE	0.0323339	52	184	6	0.0326087	0.115385	GO:0006754	GO:BP		ATP biosynthetic process	17916	2751	0	TC
query_1	TRUE	0.0394629	80	184	7	0.0380435	0.0875	GO:0009142	GO:BP		nucleoside triphosphate biosynthetic process	17916	3776	0	TC
query_1	TRUE	0.0403279	54	184	6	0.0326087	0.111111	GO:0051438	GO:BP		regulation of ubiquitin-protein transferase activity	17916	16088	0	TC
query_1	TRUE	1.57e-106	108	184	66	0.358696	0.611111	GO:0022626	GO:CC		cytosolic ribosome	18856	1034	0	TC
query_1	TRUE	9.73e-85	191	184	66	0.358696	0.34555	GO:0044391	GO:CC		ribosomal subunit	18856	2355	0	TC
query_1	TRUE	4.48e-80	244	184	68	0.369565	0.278689	GO:0005840	GO:CC		ribosome	18856	497	0	TC
query_1	TRUE	2.27e-68	695	184	84	0.456522	0.120863	GO:1990904	GO:CC		ribonucleoprotein complex	18856	4437	0	TC
query_1	TRUE	4.4e-56	59	184	36	0.195652	0.610169	GO:0022625	GO:CC		cytosolic large ribosomal subunit	18856	1033	0	TC
query_1	TRUE	1.17e-47	46	184	30	0.163043	0.652174	GO:0022627	GO:CC		cytosolic small ribosomal subunit	18856	1035	0	TC
query_1	TRUE	7.31e-42	119	184	36	0.195652	0.302521	GO:0015934	GO:CC		large ribosomal subunit	18856	857	0	TC
query_1	TRUE	7.33e-39	75	184	30	0.163043	0.4	GO:0015935	GO:CC		small ribosomal subunit	18856	858	0	TC
query_1	TRUE	1.98e-32	33	184	21	0.11413	0.636364	GO:0042788	GO:CC		polysomal ribosome	18856	2109	0	TC
query_1	TRUE	2.1e-28	72	184	24	0.130435	0.333333	GO:0005844	GO:CC		polysome	18856	498	0	TC
query_1	TRUE	1.17e-23	414	184	38	0.206522	0.0917874	GO:0005925	GO:CC		focal adhesion	18856	567	0	TC
query_1	TRUE	2.15e-23	421	184	38	0.206522	0.0902613	GO:0030055	GO:CC		cell-substrate junction	18856	1046	0	TC
query_1	TRUE	2.31e-16	833	184	42	0.228261	0.0504202	GO:0070161	GO:CC		anchoring junction	18856	2792	0	TC
query_1	TRUE	1.05e-12	15	184	9	0.048913	0.6	GO:0033290	GO:CC		eukaryotic 48S preinitiation complex	18856	1668	0	TC
query_1	TRUE	2.37e-12	16	184	9	0.048913	0.5625	GO:0005852	GO:CC		eukaryotic translation initiation factor 3 complex	18856	506	0	TC
query_1	TRUE	4.99e-12	17	184	9	0.048913	0.529412	GO:0016282	GO:CC		eukaryotic 43S preinitiation complex	18856	879	0	TC
query_1	TRUE	9.9e-12	18	184	9	0.048913	0.5	GO:0070993	GO:CC		translation preinitiation complex	18856	2948	0	TC
query_1	TRUE	1.4e-09	926	184	35	0.190217	0.037797	GO:0005730	GO:CC		nucleolus	18856	395	0	TC
query_1	TRUE	3.35e-09	143	184	15	0.0815217	0.104895	GO:0098800	GO:CC		inner mitochondrial membrane protein complex	18856	3664	0	TC
query_1	TRUE	2.8e-08	91	184	12	0.0652174	0.131868	GO:0005746	GO:CC		mitochondrial respirasome	18856	410	0	TC
query_1	TRUE	1.22e-07	103	184	12	0.0652174	0.116505	GO:0070469	GO:CC		respirasome	18856	2852	0	TC
query_1	TRUE	3.14e-07	88	184	11	0.0597826	0.125	GO:0098803	GO:CC		respiratory chain complex	18856	3666	0	TC
query_1	TRUE	5.77e-07	7	184	5	0.0271739	0.714286	GO:0071541	GO:CC		eukaryotic translation initiation factor 3 complex, eIF3m	18856	3100	0	TC
query_1	TRUE	3.28e-06	270	184	16	0.0869565	0.0592593	GO:0098798	GO:CC		mitochondrial protein complex	18856	3662	0	TC
query_1	TRUE	2.09e-05	12	184	5	0.0271739	0.416667	GO:0000276	GO:CC		mitochondrial proton-transporting ATP synthase complex, coupling factor F(o)	18856	55	0	TC
query_1	TRUE	2.35e-05	489	184	20	0.108696	0.0408998	GO:0005743	GO:CC		mitochondrial inner membrane	18856	407	0	TC
query_1	TRUE	4.45e-05	770	184	25	0.13587	0.0324675	GO:0005740	GO:CC		mitochondrial envelope	18856	404	0	TC
query_1	TRUE	5.01e-05	372	184	17	0.0923913	0.0456989	GO:0098984	GO:CC		neuron to neuron synapse	18856	3738	0	TC
query_1	TRUE	5.21e-05	14	184	5	0.0271739	0.357143	GO:0045263	GO:CC		proton-transporting ATP synthase complex, coupling factor F(o)	18856	2492	0	TC
query_1	TRUE	6e-05	727	184	24	0.130435	0.0330124	GO:0031966	GO:CC		mitochondrial membrane	18856	1459	0	TC
query_1	TRUE	8.98e-05	343	184	16	0.0869565	0.0466472	GO:0014069	GO:CC		postsynaptic density	18856	842	0	TC
query_1	TRUE	0.000113403	349	184	16	0.0869565	0.0458453	GO:0032279	GO:CC		asymmetric synapse	18856	1529	0	TC
query_1	TRUE	0.000158447	551	184	20	0.108696	0.0362976	GO:0019866	GO:CC		organelle inner membrane	18856	1000	0	TC
query_1	TRUE	0.000238009	369	184	16	0.0869565	0.0433604	GO:0099572	GO:CC		postsynaptic specialization	18856	3825	0	TC
query_1	TRUE	0.000284254	34	184	6	0.0326087	0.176471	GO:0070069	GO:CC		cytochrome complex	18856	2775	0	TC
query_1	TRUE	0.00064284	22	184	5	0.0271739	0.227273	GO:0005753	GO:CC		mitochondrial proton-transporting ATP synthase complex	18856	415	0	TC
query_1	TRUE	0.000712601	87	184	8	0.0434783	0.091954	GO:0005791	GO:CC		rough endoplasmic reticulum	18856	452	0	TC
query_1	TRUE	0.000734347	117	184	9	0.048913	0.0769231	GO:1990204	GO:CC		oxidoreductase complex	18856	4188	0	TC
query_1	TRUE	0.000814927	23	184	5	0.0271739	0.217391	GO:0045259	GO:CC		proton-transporting ATP synthase complex	18856	2488	0	TC
query_1	TRUE	0.00102126	24	184	5	0.0271739	0.208333	GO:0033177	GO:CC		proton-transporting two-sector ATPase complex, proton-transporting domain	18856	1645	0	TC
query_1	TRUE	0.00121021	4	184	3	0.0163043	0.75	GO:0005853	GO:CC		eukaryotic translation elongation factor 1 complex	18856	507	0	TC
query_1	TRUE	0.0037199	52	184	6	0.0326087	0.115385	GO:0030964	GO:CC		NADH dehydrogenase complex	18856	1204	0	TC
query_1	TRUE	0.0037199	52	184	6	0.0326087	0.115385	GO:0005747	GO:CC		mitochondrial respiratory chain complex I	18856	411	0	TC
query_1	TRUE	0.0037199	52	184	6	0.0326087	0.115385	GO:0045271	GO:CC		respiratory chain complex I	18856	2500	0	TC
query_1	TRUE	0.00416103	53	184	6	0.0326087	0.113208	GO:0016469	GO:CC		proton-transporting two-sector ATPase complex	18856	893	0	TC
query_1	TRUE	0.0315205	25	184	4	0.0217391	0.16	GO:0005689	GO:CC		U12-type spliceosomal complex	18856	358	0	TC
query_1	TRUE	0.0315698	2	184	2	0.0108696	1	GO:0008043	GO:CC		intracellular ferritin complex	18856	617	0	TC
query_1	TRUE	0.0315698	2	184	2	0.0108696	1	GO:0070288	GO:CC		ferritin complex	18856	2806	0	TC
query_1	TRUE	6.62e-88	171	181	66	0.364641	0.385965	GO:0003735	GO:MF		structural constituent of ribosome	18134	457	0	TC
query_1	TRUE	1.64e-50	692	181	71	0.392265	0.102601	GO:0005198	GO:MF		structural molecule activity	18134	1712	0	TC
query_1	TRUE	4.54e-16	62	181	16	0.0883978	0.258065	GO:0019843	GO:MF		rRNA binding	18134	4633	0	TC
query_1	TRUE	1.25e-08	8	181	6	0.0331492	0.75	GO:0051920	GO:MF		peroxiredoxin activity	18134	9316	0	TC
query_1	TRUE	1.5e-08	151	181	15	0.0828729	0.0993377	GO:0045182	GO:MF		translation regulator activity	18134	7225	0	TC
query_1	TRUE	3.95e-08	25	181	8	0.0441989	0.32	GO:0048027	GO:MF		mRNA 5'-UTR binding	18134	8437	0	TC
query_1	TRUE	1.31e-07	98	181	12	0.0662983	0.122449	GO:0008135	GO:MF		translation factor activity, RNA binding	18134	2011	0	TC
query_1	TRUE	1.54e-06	121	181	12	0.0662983	0.0991736	GO:0090079	GO:MF		translation regulator activity, nucleic acid binding	18134	10282	0	TC
query_1	TRUE	2.04e-06	56	181	9	0.0497238	0.160714	GO:0003743	GO:MF		translation initiation factor activity	18134	458	0	TC
query_1	TRUE	1.75e-05	329	181	17	0.0939227	0.0516717	GO:0045296	GO:MF		cadherin binding	18134	7237	0	TC
query_1	TRUE	2.38e-05	5	181	4	0.0220994	0.8	GO:0008379	GO:MF		thioredoxin peroxidase activity	18134	2134	0	TC
query_1	TRUE	7.09e-05	6	181	4	0.0220994	0.666667	GO:1990948	GO:MF		ubiquitin ligase inhibitor activity	18134	12175	0	TC
query_1	TRUE	0.000164142	7	181	4	0.0220994	0.571429	GO:0055105	GO:MF		ubiquitin-protein transferase inhibitor activity	18134	9654	0	TC
query_1	TRUE	0.000479393	134	181	10	0.0552486	0.0746269	GO:0015078	GO:MF		proton transmembrane transporter activity	18134	2933	0	TC
query_1	TRUE	0.000837755	21	181	5	0.0276243	0.238095	GO:0046933	GO:MF		proton-transporting ATP synthase activity, rotational mechanism	18134	7412	0	TC
query_1	TRUE	0.00316604	27	181	5	0.0276243	0.185185	GO:0015252	GO:MF		proton channel activity	18134	3082	0	TC
query_1	TRUE	0.00347872	47	181	6	0.0331492	0.12766	GO:0050136	GO:MF		NADH dehydrogenase (quinone) activity	18134	8613	0	TC
query_1	TRUE	0.00347872	47	181	6	0.0331492	0.12766	GO:0008137	GO:MF		NADH dehydrogenase (ubiquinone) activity	18134	2012	0	TC
query_1	TRUE	0.00394297	48	181	6	0.0331492	0.125	GO:0003954	GO:MF		NADH dehydrogenase activity	18134	636	0	TC
query_1	TRUE	0.00976547	56	181	6	0.0331492	0.107143	GO:0016684	GO:MF		oxidoreductase activity, acting on peroxide as acceptor	18134	3693	0	TC
query_1	TRUE	0.0131674	18	181	4	0.0220994	0.222222	GO:0055106	GO:MF		ubiquitin-protein transferase regulator activity	18134	9655	0	TC
query_1	TRUE	0.013279	765	181	21	0.116022	0.027451	GO:0016491	GO:MF		oxidoreductase activity	18134	3583	0	TC
query_1	TRUE	0.0134656	535	181	17	0.0939227	0.0317757	GO:0050839	GO:MF		cell adhesion molecule binding	18134	9146	0	TC
query_1	TRUE	0.0145687	60	181	6	0.0331492	0.1	GO:0016776	GO:MF		phosphotransferase activity, phosphate group as acceptor	18134	3777	0	TC
query_1	TRUE	0.0175966	62	181	6	0.0331492	0.0967742	GO:0016655	GO:MF		oxidoreductase activity, acting on NAD(P)H, quinone or similar compound as acceptor	18134	3666	0	TC
query_1	TRUE	3.98e-19	49	40	16	0.4	0.326531	HP:0001972	HP		Macrocytic anemia	4232	1446	0	TC
query_1	TRUE	3.56e-14	93	40	16	0.4	0.172043	HP:0002488	HP		Acute leukemia	4232	1811	0	TC
query_1	TRUE	2.45e-11	138	40	16	0.4	0.115942	HP:0010972	HP		Anemia of inadequate production	4232	7434	0	TC
query_1	TRUE	2.75e-11	139	40	16	0.4	0.115108	HP:0001909	HP		Leukemia	4232	1396	0	TC
query_1	TRUE	7.68e-10	115	40	14	0.35	0.121739	HP:0000457	HP		Depressed nasal ridge	4232	347	0	TC
query_1	TRUE	8.89e-10	143	40	15	0.375	0.104895	HP:0000179	HP		Thick lower lip vermilion	4232	155	0	TC
query_1	TRUE	3.87e-09	129	40	14	0.35	0.108527	HP:0000980	HP		Pallor	4232	771	0	TC
query_1	TRUE	5.34e-09	132	40	14	0.35	0.106061	HP:0002076	HP		Migraine	4232	1534	0	TC
query_1	TRUE	9.86e-08	197	40	15	0.375	0.0761421	HP:0011119	HP		Abnormality of the nasal dorsum	4232	7576	0	TC
query_1	TRUE	1.35e-07	239	40	16	0.4	0.0669456	HP:0004377	HP		Hematological neoplasm	4232	3081	0	TC
query_1	TRUE	5.05e-07	184	40	14	0.35	0.076087	HP:0000823	HP		Delayed puberty	4232	643	0	TC
query_1	TRUE	6.59e-07	225	40	15	0.375	0.0666667	HP:0012471	HP		Thick vermilion border	4232	8905	0	TC
query_1	TRUE	7.96e-07	228	40	15	0.375	0.0657895	HP:0000178	HP		Abnormality of lower lip	4232	154	0	TC
query_1	TRUE	1.51e-06	326	40	17	0.425	0.0521472	HP:0012378	HP		Fatigue	4232	8814	0	TC
query_1	TRUE	3.43e-06	253	40	15	0.375	0.0592885	HP:0003196	HP		Short nose	4232	2317	0	TC
query_1	TRUE	9.61e-05	275	40	14	0.35	0.0509091	HP:0002315	HP		Headache	4232	1708	0	TC
query_1	TRUE	0.00012865	494	40	18	0.45	0.0364372	HP:0001903	HP		Anemia	4232	1391	0	TC
query_1	TRUE	0.000438158	474	40	17	0.425	0.035865	HP:0001881	HP		Abnormal leukocyte morphology	4232	1371	0	TC
query_1	TRUE	0.000438158	474	40	17	0.425	0.035865	HP:0010987	HP		Abnormal cellular immune system morphology	4232	7447	0	TC
query_1	TRUE	0.000454147	536	40	18	0.45	0.0335821	HP:0001877	HP		Abnormal erythrocyte morphology	4232	1367	0	TC
query_1	TRUE	0.000510743	366	40	15	0.375	0.0409836	HP:0011675	HP		Arrhythmia	4232	8122	0	TC
query_1	TRUE	0.000649477	487	40	17	0.425	0.0349076	HP:0032251	HP		Abnormal immune system morphology	4232	12239	0	TC
query_1	TRUE	0.000869634	3	40	3	0.075	1	HP:0030270	HP		Elevated red cell adenosine deaminase level	4232	10362	0	TC
query_1	TRUE	0.00156694	399	40	15	0.375	0.037594	HP:0030956	HP		Abnormality of cardiovascular system electrophysiology	4232	11005	0	TC
query_1	TRUE	0.00239354	11	40	4	0.1	0.363636	HP:0005518	HP		Increased mean corpuscular volume	4232	3746	0	TC
query_1	TRUE	0.0085826	5	40	3	0.075	0.6	HP:0030272	HP		Abnormal erythrocyte enzyme level	4232	10364	0	TC
query_1	TRUE	0.0127576	16	40	4	0.1	0.25	HP:0001896	HP		Reticulocytopenia	4232	1384	0	TC
query_1	TRUE	0.0170526	6	40	3	0.075	0.5	HP:0012133	HP		Erythroid hypoplasia	4232	8575	0	TC
query_1	TRUE	0.0209347	768	40	19	0.475	0.0247396	HP:0011793	HP		Neoplasm by anatomical site	4232	8239	0	TC
query_1	TRUE	0.0251354	498	40	15	0.375	0.0301205	HP:0000175	HP		Cleft palate	4232	151	0	TC
query_1	TRUE	0.0257555	499	40	15	0.375	0.0300601	HP:0100737	HP		Abnormal hard palate morphology	4232	14088	0	TC
query_1	TRUE	0.033047	20	40	4	0.1	0.2	HP:0025065	HP		Abnormal mean corpuscular volume	4232	9564	0	TC
query_1	TRUE	0.0382925	800	40	19	0.475	0.02375	HP:0002664	HP		Neoplasm	4232	1941	0	TC
query_1	TRUE	6.95e-06	986	123	35	0.284553	0.035497	HPA:032010_23	HPA		pancreas; exocrine glandular cells[Approved,High]	9494	897	0	TC
query_1	TRUE	4.33e-05	767	123	29	0.235772	0.0378096	HPA:016010_23	HPA		esophagus; squamous epithelial cells[Approved,High]	9494	473	0	TC
query_1	TRUE	9.48e-05	569	123	24	0.195122	0.0421793	HPA:022020_23	HPA		hippocampus; neuronal cells[Approved,High]	9494	635	0	TC
query_1	TRUE	0.000792348	422	123	19	0.154472	0.0450237	HPA:016010_13	HPA		esophagus; squamous epithelial cells[Supported,High]	9494	469	0	TC
query_1	TRUE	0.00133119	356	123	17	0.138211	0.0477528	HPA:004020_13	HPA		breast; glandular cells[Supported,High]	9494	121	0	TC
query_1	TRUE	0.00149231	483	123	20	0.162602	0.0414079	HPA:056010_23	HPA		tonsil; germinal center cells[Approved,High]	9494	1581	0	TC
query_1	TRUE	0.00203031	408	123	18	0.146341	0.0441176	HPA:009020_23	HPA		cervix, uterine; squamous epithelial cells[Approved,High]	9494	334	0	TC
query_1	TRUE	0.002334	729	123	25	0.203252	0.0342936	HPA:016010_03	HPA		esophagus; squamous epithelial cells[Uncertain,High]	9494	465	0	TC
query_1	TRUE	0.00265656	686	123	24	0.195122	0.0349854	HPA:022020_12	HPA		hippocampus; neuronal cells[Supported,Medium]	9494	630	0	TC
query_1	TRUE	0.0032078	945	123	29	0.235772	0.0306878	HPA:007010_23	HPA		cerebellum; Purkinje cells[Approved,High]	9494	212	0	TC
query_1	TRUE	0.00358667	512	123	20	0.162602	0.0390625	HPA:052010_13	HPA		stomach 2; glandular cells[Supported,High]	9494	1417	0	TC
query_1	TRUE	0.00435877	658	123	23	0.186992	0.0349544	HPA:006020_12	HPA		caudate; neuronal cells[Supported,Medium]	9494	170	0	TC
query_1	TRUE	0.00534416	526	123	20	0.162602	0.0380228	HPA:045010_13	HPA		small intestine; glandular cells[Supported,High]	9494	1242	0	TC
query_1	TRUE	0.00544567	171	123	11	0.0894309	0.0643275	HPA:026020_13	HPA		liver; hepatocytes[Supported,High]	9494	779	0	TC
query_1	TRUE	0.00599976	820	123	26	0.211382	0.0317073	HPA:040010_12	HPA		seminal vesicle; glandular cells[Supported,Medium]	9494	1116	0	TC
query_1	TRUE	0.00858736	590	123	21	0.170732	0.0355932	HPA:026020_12	HPA		liver; hepatocytes[Supported,Medium]	9494	778	0	TC
query_1	TRUE	0.00989697	331	123	15	0.121951	0.0453172	HPA:014020_13	HPA		endometrium 2; glandular cells[Supported,High]	9494	443	0	TC
query_1	TRUE	0.0103507	898	123	27	0.219512	0.0300668	HPA:008030_23	HPA		cerebral cortex; neuronal cells[Approved,High]	9494	273	0	TC
query_1	TRUE	0.0136371	425	123	17	0.138211	0.04	HPA:002010_13	HPA		appendix; glandular cells[Supported,High]	9494	71	0	TC
query_1	TRUE	0.0144603	709	123	23	0.186992	0.0324401	HPA:007010_12	HPA		cerebellum; Purkinje cells[Supported,Medium]	9494	207	0	TC
query_1	TRUE	0.0149408	864	123	26	0.211382	0.0300926	HPA:026020_11	HPA		liver; hepatocytes[Supported,Low]	9494	777	0	TC
query_1	TRUE	0.0175841	820	123	25	0.203252	0.0304878	HPA:032020_11	HPA		pancreas; islets of Langerhans[Supported,Low]	9494	903	0	TC
query_1	TRUE	0.0177104	348	123	15	0.121951	0.0431034	HPA:007010_13	HPA		cerebellum; Purkinje cells[Supported,High]	9494	208	0	TC
query_1	TRUE	0.0183859	526	123	19	0.154472	0.0361217	HPA:051010_13	HPA		stomach 1; glandular cells[Supported,High]	9494	1404	0	TC
query_1	TRUE	0.0214522	532	123	19	0.154472	0.0357143	HPA:011020_13	HPA		colon; glandular cells[Supported,High]	9494	368	0	TC
query_1	TRUE	0.0218568	779	123	24	0.195122	0.0308087	HPA:036010_12	HPA		prostate; glandular cells[Supported,Medium]	9494	980	0	TC
query_1	TRUE	0.0265763	637	123	21	0.170732	0.032967	HPA:004020_23	HPA		breast; glandular cells[Approved,High]	9494	125	0	TC
query_1	TRUE	0.028166	496	123	18	0.146341	0.0362903	HPA:032010_13	HPA		pancreas; exocrine glandular cells[Supported,High]	9494	893	0	TC
query_1	TRUE	0.0285682	690	123	22	0.178862	0.0318841	HPA:009020_12	HPA		cervix, uterine; squamous epithelial cells[Supported,Medium]	9494	329	0	TC
query_1	TRUE	0.0290312	793	123	24	0.195122	0.0302648	HPA:039010_12	HPA		salivary gland; glandular cells[Supported,Medium]	9494	1103	0	TC
query_1	TRUE	0.0296686	498	123	18	0.146341	0.0361446	HPA:006020_23	HPA		caudate; neuronal cells[Approved,High]	9494	175	0	TC
query_1	TRUE	0.0304245	643	123	21	0.170732	0.0326594	HPA:044010_03	HPA		skin 2; epidermal cells[Uncertain,High]	9494	1225	0	TC
query_1	TRUE	0.0353172	751	123	23	0.186992	0.0306258	HPA:031020_11	HPA		ovary; ovarian stroma cells[Supported,Low]	9494	878	0	TC
query_1	TRUE	0.0355921	856	123	25	0.203252	0.0292056	HPA:001040_12	HPA		adrenal gland; glandular cells[Supported,Medium]	9494	45	0	TC
query_1	TRUE	0.042963	813	123	24	0.195122	0.0295203	HPA:053010_12	HPA		testis; Leydig cells[Supported,Medium]	9494	1429	0	TC
query_1	TRUE	0.0454302	712	123	22	0.178862	0.0308989	HPA:056030_23	HPA		tonsil; squamous epithelial cells[Approved,High]	9494	1605	0	TC
query_1	TRUE	0.0468618	564	123	19	0.154472	0.0336879	HPA:050020_12	HPA		spleen; cells in white pulp[Supported,Medium]	9494	1390	0	TC
query_1	TRUE	0.0479746	926	123	26	0.211382	0.0280778	HPA:036010_11	HPA		prostate; glandular cells[Supported,Low]	9494	979	0	TC
query_1	TRUE	0.049708	928	123	26	0.211382	0.0280172	HPA:040010_11	HPA		seminal vesicle; glandular cells[Supported,Low]	9494	1115	0	TC
query_1	TRUE	4.19e-85	134	132	66	0.5	0.492537	KEGG:03010	KEGG		Ribosome	7747	203	0	TC
query_1	TRUE	6.25e-10	133	132	18	0.136364	0.135338	KEGG:00190	KEGG		Oxidative phosphorylation	7747	19	0	TC
query_1	TRUE	9.21e-07	231	132	19	0.143939	0.0822511	KEGG:04714	KEGG		Thermogenesis	7747	325	0	TC
query_1	TRUE	8.58e-05	249	132	17	0.128788	0.0682731	KEGG:05012	KEGG		Parkinson disease	7747	386	0	TC
query_1	TRUE	0.000712301	149	132	12	0.0909091	0.0805369	KEGG:04932	KEGG		Non-alcoholic fatty liver disease (NAFLD)	7747	364	0	TC
query_1	TRUE	0.0180221	305	132	15	0.113636	0.0491803	KEGG:05016	KEGG		Huntington disease	7747	388	0	TC
query_1	TRUE	4.15e-08	249	168	19	0.113095	0.0763052	MIRNA:hsa-miR-100-5p	MIRNA		hsa-miR-100-5p	14714	24	0	TC
query_1	TRUE	5.07e-05	890	168	30	0.178571	0.0337079	MIRNA:hsa-miR-615-3p	MIRNA		hsa-miR-615-3p	14714	1920	0	TC
query_1	TRUE	7.61e-05	434	168	20	0.119048	0.0460829	MIRNA:hsa-miR-744-5p	MIRNA		hsa-miR-744-5p	14714	2449	0	TC
query_1	TRUE	7.99e-05	394	168	19	0.113095	0.0482233	MIRNA:hsa-miR-149-5p	MIRNA		hsa-miR-149-5p	14714	264	0	TC
query_1	TRUE	0.000205563	161	168	12	0.0714286	0.0745342	MIRNA:hsa-miR-652-3p	MIRNA		hsa-miR-652-3p	14714	2008	0	TC
query_1	TRUE	0.0204955	336	168	14	0.0833333	0.0416667	MIRNA:hsa-miR-324-3p	MIRNA		hsa-miR-324-3p	14714	661	0	TC
query_1	TRUE	0.0266379	746	168	22	0.130952	0.0294906	MIRNA:hsa-miR-186-5p	MIRNA		hsa-miR-186-5p	14714	313	0	TC
query_1	TRUE	0.0413745	270	168	12	0.0714286	0.0444444	MIRNA:hsa-miR-1260b	MIRNA		hsa-miR-1260b	14714	125	0	TC
query_1	TRUE	0.04808	890	168	24	0.142857	0.0269663	MIRNA:hsa-miR-484	MIRNA		hsa-miR-484	14714	1462	0	TC
query_1	TRUE	2.04e-120	102	147	74	0.503401	0.72549	REAC:R-HSA-72689	REAC		Formation of a pool of free 40S subunits	10588	854	0	TC
query_1	TRUE	2.28e-115	112	147	74	0.503401	0.660714	REAC:R-HSA-156827	REAC		L13a-mediated translational silencing of Ceruloplasmin expression	10588	1163	0	TC
query_1	TRUE	6.57e-115	113	147	74	0.503401	0.654867	REAC:R-HSA-72706	REAC		GTP hydrolysis and joining of the 60S ribosomal subunit	10588	916	0	TC
query_1	TRUE	6.96e-112	120	147	74	0.503401	0.616667	REAC:R-HSA-72737	REAC		Cap-dependent Translation Initiation	10588	281	0	TC
query_1	TRUE	6.96e-112	120	147	74	0.503401	0.616667	REAC:R-HSA-72613	REAC		Eukaryotic Translation Initiation	10588	781	0	TC
query_1	TRUE	1.57e-109	94	147	68	0.462585	0.723404	REAC:R-HSA-156842	REAC		Eukaryotic Translation Elongation	10588	780	0	TC
query_1	TRUE	1.1e-106	90	147	66	0.44898	0.733333	REAC:R-HSA-156902	REAC		Peptide chain elongation	10588	1544	0	TC
query_1	TRUE	1.59e-104	94	147	66	0.44898	0.702128	REAC:R-HSA-72764	REAC		Eukaryotic Translation Termination	10588	782	0	TC
query_1	TRUE	3.69e-104	90	147	65	0.442177	0.722222	REAC:R-HSA-192823	REAC		Viral mRNA Translation	10588	2341	0	TC
query_1	TRUE	4.68e-103	113	147	69	0.469388	0.610619	REAC:R-HSA-1799339	REAC		SRP-dependent cotranslational protein targeting to membrane	10588	1898	0	TC
query_1	TRUE	4.59e-102	94	147	65	0.442177	0.691489	REAC:R-HSA-2408557	REAC		Selenocysteine synthesis	10588	1926	0	TC
query_1	TRUE	4.44e-101	96	147	65	0.442177	0.677083	REAC:R-HSA-975956	REAC		Nonsense Mediated Decay (NMD) independent of the Exon Junction Complex (EJC)	10588	1437	0	TC
query_1	TRUE	2.45e-98	102	147	65	0.442177	0.637255	REAC:R-HSA-9633012	REAC		Response of EIF2AK4 (GCN2) to amino acid deficiency	10588	1844	0	TC
query_1	TRUE	9.57e-95	117	147	66	0.44898	0.564103	REAC:R-HSA-2408522	REAC		Selenoamino acid metabolism	10588	1925	0	TC
query_1	TRUE	6.89e-93	116	147	65	0.442177	0.560345	REAC:R-HSA-927802	REAC		Nonsense-Mediated Decay (NMD)	10588	1438	0	TC
query_1	TRUE	6.89e-93	116	147	65	0.442177	0.560345	REAC:R-HSA-975957	REAC		Nonsense Mediated Decay (NMD) enhanced by the Exon Junction Complex (EJC)	10588	1436	0	TC
query_1	TRUE	2.62e-89	292	147	82	0.557823	0.280822	REAC:R-HSA-72766	REAC		Translation	10588	2264	0	TC
query_1	TRUE	1.66e-87	133	147	65	0.442177	0.488722	REAC:R-HSA-168273	REAC		Influenza Viral RNA Transcription and Replication	10588	1060	0	TC
query_1	TRUE	1.48e-82	152	147	65	0.442177	0.427632	REAC:R-HSA-168255	REAC		Influenza Infection	10588	1059	0	TC
query_1	TRUE	2.23e-78	171	147	65	0.442177	0.380117	REAC:R-HSA-9010553	REAC		Regulation of expression of SLITs and ROBOs	10588	1795	0	TC
query_1	TRUE	6.87e-78	183	147	66	0.44898	0.360656	REAC:R-HSA-6791226	REAC		Major pathway of rRNA processing in the nucleolus and cytosol	10588	1247	0	TC
query_1	TRUE	7.06e-78	193	147	67	0.455782	0.34715	REAC:R-HSA-8868773	REAC		rRNA processing in the nucleus and cytosol	10588	2411	0	TC
query_1	TRUE	4.02e-76	203	147	67	0.455782	0.330049	REAC:R-HSA-72312	REAC		rRNA processing	10588	2409	0	TC
query_1	TRUE	2.38e-70	217	147	65	0.442177	0.299539	REAC:R-HSA-376176	REAC		Signaling by ROBO receptors	10588	2014	0	TC
query_1	TRUE	7.99e-59	52	147	38	0.258503	0.730769	REAC:R-HSA-72695	REAC		Formation of the ternary complex, and subsequently, the 43S complex	10588	865	0	TC
query_1	TRUE	2.18e-55	59	147	38	0.258503	0.644068	REAC:R-HSA-72702	REAC		Ribosomal scanning and start codon recognition	10588	1861	0	TC
query_1	TRUE	2.18e-55	59	147	38	0.258503	0.644068	REAC:R-HSA-72649	REAC		Translation initiation complex formation	10588	2265	0	TC
query_1	TRUE	2.39e-55	368	147	66	0.44898	0.179348	REAC:R-HSA-71291	REAC		Metabolism of amino acids and derivatives	10588	1267	0	TC
query_1	TRUE	5.9e-55	60	147	38	0.258503	0.633333	REAC:R-HSA-72662	REAC		Activation of the mRNA upon binding of the cap-binding complex and eIFs, and subsequent binding to 43S	10588	100	0	TC
query_1	TRUE	5.05e-49	497	147	68	0.462585	0.136821	REAC:R-HSA-5663205	REAC		Infectious disease	10588	1057	0	TC
query_1	TRUE	1.27e-48	595	147	72	0.489796	0.121008	REAC:R-HSA-8953897	REAC		Cellular responses to external stimuli	10588	311	0	TC
query_1	TRUE	4.19e-48	581	147	71	0.482993	0.122203	REAC:R-HSA-2262752	REAC		Cellular responses to stress	10588	312	0	TC
query_1	TRUE	2.68e-45	662	147	72	0.489796	0.108761	REAC:R-HSA-8953854	REAC		Metabolism of RNA	10588	1265	0	TC
query_1	TRUE	1.42e-43	549	147	66	0.44898	0.120219	REAC:R-HSA-9675108	REAC		Nervous system development	10588	1414	0	TC
query_1	TRUE	1.42e-43	549	147	66	0.44898	0.120219	REAC:R-HSA-422475	REAC		Axon guidance	10588	180	0	TC
query_1	TRUE	3.15e-10	123	147	17	0.115646	0.138211	REAC:R-HSA-163200	REAC		Respiratory electron transport, ATP synthesis by chemiosmotic coupling, and heat production by uncoupling proteins.	10588	1842	0	TC
query_1	TRUE	8.86e-09	173	147	18	0.122449	0.104046	REAC:R-HSA-1428517	REAC		The citric acid (TCA) cycle and respiratory electron transport	10588	2203	0	TC
query_1	TRUE	4.3e-06	100	147	12	0.0816327	0.12	REAC:R-HSA-611105	REAC		Respiratory electron transport	10588	1841	0	TC
query_1	TRUE	0.0012747	18	147	5	0.0340136	0.277778	REAC:R-HSA-163210	REAC		Formation of ATP by chemiosmotic coupling	10588	846	0	TC
query_1	TRUE	0.00642395	60	147	7	0.047619	0.116667	REAC:R-HSA-6790901	REAC		rRNA modification in the nucleus and cytosol	10588	2408	0	TC
query_1	TRUE	0.021856	31	147	5	0.0340136	0.16129	REAC:R-HSA-8949613	REAC		Cristae formation	10588	377	0	TC
query_1	TRUE	0.00047691	961	188	28	0.148936	0.0291363	TF:M03974_0	TF		Factor: ERF; motif: ACCGGAAGTR; match class: 0	19940	2886	0	TC
query_1	TRUE	0.00047691	961	188	28	0.148936	0.0291363	TF:M03974	TF		Factor: ERF; motif: ACCGGAAGTR	19940	2885	0	TC
query_1	TRUE	0.00128088	450	188	18	0.0957447	0.04	TF:M09966_1	TF		Factor: Kaiso; motif: SARNYCTCGCGAGAN; match class: 1	19940	13051	0	TC
query_1	TRUE	0.00140301	774	188	24	0.12766	0.0310078	TF:M11407	TF		Factor: Pet-1; motif: NACCGGAAGTN	19940	3431	0	TC
query_1	TRUE	0.00140301	774	188	24	0.12766	0.0310078	TF:M11407_0	TF		Factor: Pet-1; motif: NACCGGAAGTN; match class: 0	19940	3432	0	TC
query_1	TRUE	0.00160987	559	188	20	0.106383	0.0357782	TF:M07140_0	TF		Factor: Kaiso; motif: NTCTCGCGAGANYTN; match class: 0	19940	13044	0	TC
query_1	TRUE	0.00160987	559	188	20	0.106383	0.0357782	TF:M07140	TF		Factor: Kaiso; motif: NTCTCGCGAGANYTN	19940	13043	0	TC
query_1	TRUE	0.00190733	846	188	25	0.132979	0.0295508	TF:M02058	TF		Factor: SAP1A; motif: NCCGGAARYN	19940	10658	0	TC
query_1	TRUE	0.00190733	846	188	25	0.132979	0.0295508	TF:M02058_0	TF		Factor: SAP1A; motif: NCCGGAARYN; match class: 0	19940	10659	0	TC
query_1	TRUE	0.00386928	295	188	14	0.0744681	0.0474576	TF:M12238_1	TF		Factor: DREF; motif: MTRTCGCGAYAK; match class: 1	19940	1969	0	TC
query_1	TRUE	0.00939077	191	188	11	0.0585106	0.0575916	TF:M07140_1	TF		Factor: Kaiso; motif: NTCTCGCGAGANYTN; match class: 1	19940	13045	0	TC
query_1	TRUE	0.0099002	744	188	22	0.117021	0.0295699	TF:M11460_0	TF		Factor: nerf; motif: NANSCGGAAGTN; match class: 0	19940	2484	0	TC
query_1	TRUE	0.0099002	744	188	22	0.117021	0.0295699	TF:M11460	TF		Factor: nerf; motif: NANSCGGAAGTN	19940	2483	0	TC
query_1	TRUE	0.0302862	352	188	14	0.0744681	0.0397727	TF:M12238	TF		Factor: DREF; motif: MTRTCGCGAYAK	19940	1967	0	TC
query_1	TRUE	0.0302862	352	188	14	0.0744681	0.0397727	TF:M12238_0	TF		Factor: DREF; motif: MTRTCGCGAYAK; match class: 0	19940	1968	0	TC
query_1	TRUE	0.0350683	459	188	16	0.0851064	0.0348584	TF:M11437_1	TF		Factor: SAP-1; motif: NRCCGGAWGYN; match class: 1	19940	2692	0	TC
query_1	TRUE	0.0442049	636	188	19	0.101064	0.0298742	TF:M11455_0	TF		Factor: ELFR; motif: NANSCGGAAGTN; match class: 0	19940	2535	0	TC
query_1	TRUE	0.0442049	636	188	19	0.101064	0.0298742	TF:M11455	TF		Factor: ELFR; motif: NANSCGGAAGTN	19940	2534	0	TC
query_1	TRUE	7.35e-94	88	129	63	0.488372	0.715909	WP:WP477	WP		Cytoplasmic Ribosomal Proteins	6954	182	0	TC
query_1	TRUE	5.53e-10	103	129	17	0.131783	0.165049	WP:WP111	WP		Electron Transport Chain (OXPHOS system in mitochondria)	6954	100	0	TC
query_1	TRUE	1.71e-05	60	129	10	0.0775194	0.166667	WP:WP623	WP		Oxidative phosphorylation	6954	119	0	TC
query_1	TRUE	4.54e-05	51	129	9	0.0697674	0.176471	WP:WP107	WP		Translation Factors	6954	106	0	TC
query_1	TRUE	0.00397856	155	129	12	0.0930233	0.0774194	WP:WP4396	WP		Nonalcoholic fatty liver disease	6954	520	0	TC
query_1	TRUE	2.07e-11	376	45	15	0.333333	0.0398936	GO:0030198	GO:BP	TRUE	extracellular matrix organization	17916	7798	1	RC
query_1	TRUE	2.16e-11	377	45	15	0.333333	0.0397878	GO:0043062	GO:BP		extracellular structure organization	17916	12242	1	RC
query_1	TRUE	9.91e-08	52	45	7	0.155556	0.134615	GO:0030199	GO:BP	TRUE	collagen fibril organization	17916	7799	1	RC
query_1	TRUE	8.05e-07	534	45	13	0.288889	0.0243446	GO:0001501	GO:BP	TRUE	skeletal system development	17916	437	1	RC
query_1	TRUE	1.52e-06	124	45	8	0.177778	0.0645161	GO:0002062	GO:BP	TRUE	chondrocyte differentiation	17916	786	1	RC
query_1	TRUE	1.8e-05	246	45	9	0.2	0.0365854	GO:0048705	GO:BP		skeletal system morphogenesis	17916	15222	1	RC
query_1	TRUE	5.11e-05	72	45	6	0.133333	0.0833333	GO:0060350	GO:BP	TRUE	endochondral bone morphogenesis	17916	17385	1	RC
query_1	TRUE	0.000112184	409	45	10	0.222222	0.0244499	GO:0001503	GO:BP	TRUE	ossification	17916	439	1	RC
query_1	TRUE	0.00011578	215	45	8	0.177778	0.0372093	GO:0051216	GO:BP	TRUE	cartilage development	17916	15928	1	RC
query_1	TRUE	0.000148305	222	45	8	0.177778	0.036036	GO:0060348	GO:BP	TRUE	bone development	17916	17383	1	RC
query_1	TRUE	0.00021026	46	45	5	0.111111	0.108696	GO:0060351	GO:BP		cartilage development involved in endochondral bone morphogenesis	17916	17386	1	RC
query_1	TRUE	0.000234853	47	45	5	0.111111	0.106383	GO:0002063	GO:BP	TRUE	chondrocyte development	17916	787	1	RC
query_1	TRUE	0.000805831	114	45	6	0.133333	0.0526316	GO:0060349	GO:BP		bone morphogenesis	17916	17384	1	RC
query_1	TRUE	0.000900155	281	45	8	0.177778	0.0284698	GO:0061448	GO:BP		connective tissue development	17916	18443	1	RC
query_1	TRUE	0.00189001	30	45	4	0.0888889	0.133333	GO:0003413	GO:BP		chondrocyte differentiation involved in endochondral bone morphogenesis	17916	2010	1	RC
query_1	TRUE	0.00587696	89	45	5	0.111111	0.0561798	GO:0006029	GO:BP		proteoglycan metabolic process	17916	2089	1	RC
query_1	TRUE	0.00755159	42	45	4	0.0888889	0.0952381	GO:0003416	GO:BP	TRUE	endochondral bone growth	17916	2013	1	RC
query_1	TRUE	0.0109293	46	45	4	0.0888889	0.0869565	GO:0098868	GO:BP		bone growth	17916	22485	1	RC
query_1	TRUE	0.0163169	707	45	10	0.222222	0.0141443	GO:0097435	GO:BP		supramolecular fiber organization	17916	22190	1	RC
query_1	TRUE	0.0341319	20	45	3	0.0666667	0.15	GO:0001502	GO:BP		cartilage condensation	17916	438	1	RC
query_1	TRUE	0.0397506	21	45	3	0.0666667	0.142857	GO:0035988	GO:BP		chondrocyte proliferation	17916	10879	1	RC
query_1	TRUE	8.42e-11	406	45	14	0.311111	0.0344828	GO:0062023	GO:CC		collagen-containing extracellular matrix	18856	2706	1	RC
query_1	TRUE	1.92e-10	533	45	15	0.333333	0.0281426	GO:0031012	GO:CC		extracellular matrix	18856	1218	1	RC
query_1	TRUE	1.69e-08	97	45	8	0.177778	0.0824742	GO:0005581	GO:CC		collagen trimer	18856	260	1	RC
query_1	TRUE	2.48e-07	7	45	4	0.0888889	0.571429	GO:0005593	GO:CC		FACIT collagen trimer	18856	272	1	RC
query_1	TRUE	5.48e-07	307	45	10	0.222222	0.0325733	GO:0005788	GO:CC		endoplasmic reticulum lumen	18856	449	1	RC
query_1	TRUE	3.47e-06	12	45	4	0.0888889	0.333333	GO:0005583	GO:CC		fibrillar collagen trimer	18856	262	1	RC
query_1	TRUE	3.47e-06	12	45	4	0.0888889	0.333333	GO:0098643	GO:CC		banded collagen fibril	18856	3626	1	RC
query_1	TRUE	1.27e-05	4	45	3	0.0666667	0.75	GO:0005594	GO:CC		collagen type IX trimer	18856	273	1	RC
query_1	TRUE	4.13e-05	21	45	4	0.0888889	0.190476	GO:0098644	GO:CC		complex of collagen trimers	18856	3627	1	RC
query_1	TRUE	0.00419147	3	45	2	0.0444444	0.666667	GO:0005592	GO:CC		collagen type XI trimer	18856	271	1	RC
query_1	TRUE	0.0129713	414	45	7	0.155556	0.0169082	GO:0005925	GO:CC		focal adhesion	18856	567	1	RC
query_1	TRUE	0.0143251	88	45	4	0.0888889	0.0454545	GO:0098803	GO:CC		respiratory chain complex	18856	3666	1	RC
query_1	TRUE	0.0144185	421	45	7	0.155556	0.0166271	GO:0030055	GO:CC		cell-substrate junction	18856	1046	1	RC
query_1	TRUE	0.0264622	103	45	4	0.0888889	0.038835	GO:0070469	GO:CC		respirasome	18856	2852	1	RC
query_1	TRUE	1.62e-11	41	42	8	0.190476	0.195122	GO:0030020	GO:MF		extracellular matrix structural constituent conferring tensile strength	18134	4764	1	RC
query_1	TRUE	1.48e-09	165	42	10	0.238095	0.0606061	GO:0005201	GO:MF		extracellular matrix structural constituent	18134	1715	1	RC
query_1	TRUE	1.47e-05	692	42	12	0.285714	0.017341	GO:0005198	GO:MF		structural molecule activity	18134	1712	1	RC
query_1	TRUE	0.034303	36	42	3	0.0714286	0.0833333	GO:0043394	GO:MF		proteoglycan binding	18134	6867	1	RC
query_1	TRUE	1.73e-10	24	23	8	0.347826	0.333333	HP:0002656	HP		Epiphyseal dysplasia	4232	1936	1	RC
query_1	TRUE	9.65e-07	97	23	9	0.391304	0.0927835	HP:0000926	HP		Platyspondyly	4232	727	1	RC
query_1	TRUE	6.32e-06	81	23	8	0.347826	0.0987654	HP:0012368	HP		Flat face	4232	8805	1	RC
query_1	TRUE	4.03e-05	102	23	8	0.347826	0.0784314	HP:0002983	HP		Micromelia	4232	2171	1	RC
query_1	TRUE	4.23e-05	19	23	5	0.217391	0.263158	HP:0010582	HP		Irregular epiphyses	4232	7067	1	RC
query_1	TRUE	5.62e-05	20	23	5	0.217391	0.25	HP:0007773	HP		Vitreoretinopathy	4232	4990	1	RC
query_1	TRUE	0.000103815	222	23	10	0.434783	0.045045	HP:0005930	HP		Abnormality of epiphysis morphology	4232	3962	1	RC
query_1	TRUE	0.000109789	165	23	9	0.391304	0.0545455	HP:0002652	HP		Skeletal dysplasia	4232	1932	1	RC
query_1	TRUE	0.000115726	166	23	9	0.391304	0.0542169	HP:0002979	HP		Bowing of the legs	4232	2167	1	RC
query_1	TRUE	0.000151854	24	23	5	0.217391	0.208333	HP:0002572	HP		Episodic vomiting	4232	1867	1	RC
query_1	TRUE	0.000189143	25	23	5	0.217391	0.2	HP:0003301	HP		Irregular vertebral endplates	4232	2397	1	RC
query_1	TRUE	0.000209672	239	23	10	0.434783	0.041841	HP:0000940	HP		Abnormal diaphysis morphology	4232	738	1	RC
query_1	TRUE	0.000273717	11	23	4	0.173913	0.363636	HP:0000631	HP		Retinal arterial tortuosity	4232	492	1	RC
query_1	TRUE	0.000273717	11	23	4	0.173913	0.363636	HP:0001112	HP		Leber optic atrophy	4232	874	1	RC
query_1	TRUE	0.000273717	11	23	4	0.173913	0.363636	HP:0007768	HP		Central retinal vessel vascular tortuosity	4232	4986	1	RC
query_1	TRUE	0.000343081	89	23	7	0.304348	0.0786517	HP:0008873	HP		Disproportionate short-limb short stature	4232	5599	1	RC
query_1	TRUE	0.000355995	54	23	6	0.26087	0.111111	HP:0002758	HP		Osteoarthritis	4232	2016	1	RC
query_1	TRUE	0.000409099	12	23	4	0.173913	0.333333	HP:0000576	HP		Centrocecal scotoma	4232	446	1	RC
query_1	TRUE	0.000592089	31	23	5	0.217391	0.16129	HP:0005106	HP		Abnormality of the vertebral endplates	4232	3482	1	RC
query_1	TRUE	0.000710023	272	23	10	0.434783	0.0367647	HP:0003312	HP		Abnormal form of the vertebral bodies	4232	2407	1	RC
query_1	TRUE	0.000821349	14	23	4	0.173913	0.285714	HP:0032153	HP		Joint subluxation	4232	12144	1	RC
query_1	TRUE	0.0008435	209	23	9	0.391304	0.0430622	HP:0002981	HP		Abnormality of the calf	4232	2169	1	RC
query_1	TRUE	0.000988567	360	23	11	0.478261	0.0305556	HP:0003468	HP		Abnormal vertebral morphology	4232	2517	1	RC
query_1	TRUE	0.0010317	214	23	9	0.391304	0.0420561	HP:0006487	HP		Bowing of the long bones	4232	4261	1	RC
query_1	TRUE	0.00111599	15	23	4	0.173913	0.266667	HP:0010585	HP		Small epiphyses	4232	7070	1	RC
query_1	TRUE	0.00130233	108	23	7	0.304348	0.0648148	HP:0003336	HP		Abnormal enchondral ossification	4232	2424	1	RC
query_1	TRUE	0.00157036	111	23	7	0.304348	0.0630631	HP:0003498	HP		Disproportionate short stature	4232	2534	1	RC
query_1	TRUE	0.00168961	470	23	12	0.521739	0.0255319	HP:0002644	HP		Abnormality of pelvic girdle bone morphology	4232	1926	1	RC
query_1	TRUE	0.00194992	39	23	5	0.217391	0.128205	HP:0004327	HP		Abnormal vitreous humor morphology	4232	3037	1	RC
query_1	TRUE	0.00247489	18	23	4	0.173913	0.222222	HP:0003097	HP		Short femur	4232	2244	1	RC
query_1	TRUE	0.00247489	18	23	4	0.173913	0.222222	HP:0200125	HP		Mitochondrial respiratory chain defects	4232	14380	1	RC
query_1	TRUE	0.00247489	18	23	4	0.173913	0.222222	HP:0007763	HP		Retinal telangiectasia	4232	4983	1	RC
query_1	TRUE	0.0028503	42	23	5	0.217391	0.119048	HP:0003200	HP		Ragged-red muscle fibers	4232	2320	1	RC
query_1	TRUE	0.0028503	42	23	5	0.217391	0.119048	HP:0000946	HP		Hypoplastic ilia	4232	742	1	RC
query_1	TRUE	0.00285892	400	23	11	0.478261	0.0275	HP:0003272	HP		Abnormality of the hip bone	4232	2379	1	RC
query_1	TRUE	0.00298419	122	23	7	0.304348	0.057377	HP:0005257	HP		Thoracic hypoplasia	4232	3588	1	RC
query_1	TRUE	0.00355916	6	23	3	0.130435	0.5	HP:0006361	HP		Irregular femoral epiphysis	4232	4183	1	RC
query_1	TRUE	0.00378351	80	23	6	0.26087	0.075	HP:0002867	HP		Abnormality of the ilium	4232	2087	1	RC
query_1	TRUE	0.00389043	20	23	4	0.173913	0.2	HP:0005116	HP		Arterial tortuosity	4232	3490	1	RC
query_1	TRUE	0.00452784	46	23	5	0.217391	0.108696	HP:0002991	HP		Abnormality of fibula morphology	4232	2176	1	RC
query_1	TRUE	0.00478853	21	23	4	0.173913	0.190476	HP:0004948	HP		Vascular tortuosity	4232	3403	1	RC
query_1	TRUE	0.00478853	21	23	4	0.173913	0.190476	HP:0001591	HP		Bell-shaped thorax	4232	1166	1	RC
query_1	TRUE	0.00501421	190	23	8	0.347826	0.0421053	HP:0000272	HP		Malar flattening	4232	225	1	RC
query_1	TRUE	0.00504881	47	23	5	0.217391	0.106383	HP:0002970	HP		Genu varum	4232	2161	1	RC
query_1	TRUE	0.00533564	745	23	14	0.608696	0.0187919	HP:0000407	HP		Sensorineural hearing impairment	4232	315	1	RC
query_1	TRUE	0.0058316	22	23	4	0.173913	0.181818	HP:0000882	HP		Hypoplastic scapulae	4232	690	1	RC
query_1	TRUE	0.0058316	22	23	4	0.173913	0.181818	HP:0004309	HP		Ventricular preexcitation	4232	3024	1	RC
query_1	TRUE	0.00620643	7	23	3	0.130435	0.428571	HP:0003308	HP		Cervical subluxation	4232	2403	1	RC
query_1	TRUE	0.00623167	49	23	5	0.217391	0.102041	HP:0005613	HP		Aplasia/hypoplasia of the femur	4232	3810	1	RC
query_1	TRUE	0.00709918	199	23	8	0.347826	0.040201	HP:0012369	HP		Abnormality of malar bones	4232	8806	1	RC
query_1	TRUE	0.00757027	90	23	6	0.26087	0.0666667	HP:0006505	HP		Abnormality of limb epiphysis morphology	4232	4277	1	RC
query_1	TRUE	0.00823965	203	23	8	0.347826	0.0394089	HP:0000520	HP		Proptosis	4232	398	1	RC
query_1	TRUE	0.00841031	24	23	4	0.173913	0.166667	HP:0006713	HP		Aplasia/Hypoplasia of the scapulae	4232	4411	1	RC
query_1	TRUE	0.00841031	24	23	4	0.173913	0.166667	HP:0000162	HP		Glossoptosis	4232	142	1	RC
query_1	TRUE	0.00886604	205	23	8	0.347826	0.0390244	HP:0009826	HP		Limb undergrowth	4232	6360	1	RC
query_1	TRUE	0.0092451	53	23	5	0.217391	0.0943396	HP:0003737	HP		Mitochondrial myopathy	4232	2660	1	RC
query_1	TRUE	0.00951331	145	23	7	0.304348	0.0482759	HP:0006711	HP		Aplasia/Hypoplasia involving bones of the thorax	4232	4409	1	RC
query_1	TRUE	0.00989508	8	23	3	0.130435	0.375	HP:0003648	HP		Lacticaciduria	4232	2611	1	RC
query_1	TRUE	0.00997625	25	23	4	0.173913	0.16	HP:0007924	HP		Slow decrease in visual acuity	4232	5064	1	RC
query_1	TRUE	0.0111275	55	23	5	0.217391	0.0909091	HP:0001138	HP		Optic neuropathy	4232	894	1	RC
query_1	TRUE	0.0117247	97	23	6	0.26087	0.0618557	HP:0010049	HP		Short metacarpal	4232	6557	1	RC
query_1	TRUE	0.0117247	97	23	6	0.26087	0.0618557	HP:0006712	HP		Aplasia/Hypoplasia of the ribs	4232	4410	1	RC
query_1	TRUE	0.0130853	216	23	8	0.347826	0.037037	HP:0010668	HP		Abnormality of the zygomatic bone	4232	7147	1	RC
query_1	TRUE	0.0137411	27	23	4	0.173913	0.148148	HP:0000622	HP		Blurred vision	4232	486	1	RC
query_1	TRUE	0.0157867	59	23	5	0.217391	0.0847458	HP:0008518	HP		Aplasia/Hypoplasia involving the vertebral column	4232	5426	1	RC
query_1	TRUE	0.0184627	29	23	4	0.173913	0.137931	HP:0001427	HP		Mitochondrial inheritance	4232	1073	1	RC
query_1	TRUE	0.0188898	826	23	14	0.608696	0.0169492	HP:0011389	HP		Functional abnormality of the inner ear	4232	7839	1	RC
query_1	TRUE	0.0196134	106	23	6	0.26087	0.0566038	HP:0000774	HP		Narrow chest	4232	607	1	RC
query_1	TRUE	0.020706	107	23	6	0.26087	0.0560748	HP:0005914	HP		Aplasia/Hypoplasia involving the metacarpal bones	4232	3949	1	RC
query_1	TRUE	0.0210536	10	23	3	0.130435	0.3	HP:0000907	HP		Anterior rib cupping	4232	710	1	RC
query_1	TRUE	0.0210536	10	23	3	0.130435	0.3	HP:0003572	HP		Low plasma citrulline	4232	2580	1	RC
query_1	TRUE	0.0210536	10	23	3	0.130435	0.3	HP:0100611	HP		Multiple glomerular cysts	4232	13976	1	RC
query_1	TRUE	0.0228204	839	23	14	0.608696	0.0166865	HP:0000359	HP		Abnormality of the inner ear	4232	283	1	RC
query_1	TRUE	0.0271972	170	23	7	0.304348	0.0411765	HP:0003026	HP		Short long bone	4232	2198	1	RC
query_1	TRUE	0.0276526	32	23	4	0.173913	0.125	HP:0003015	HP		Flared metaphysis	4232	2190	1	RC
query_1	TRUE	0.0284691	240	23	8	0.347826	0.0333333	HP:0000772	HP		Abnormality of the ribs	4232	605	1	RC
query_1	TRUE	0.0288461	11	23	3	0.130435	0.272727	HP:0003417	HP		Coronal cleft vertebrae	4232	2480	1	RC
query_1	TRUE	0.029595	67	23	5	0.217391	0.0746269	HP:0003800	HP		Muscle abnormality related to mitochondrial dysfunction	4232	2700	1	RC
query_1	TRUE	0.0362299	2	23	2	0.0869565	1	HP:0100856	HP		Poorly ossified vertebrae	4232	14194	1	RC
query_1	TRUE	0.0362299	2	23	2	0.0869565	1	HP:0001248	HP		Short tubular bones of the hand	4232	952	1	RC
query_1	TRUE	0.0362299	2	23	2	0.0869565	1	HP:0030041	HP		Schmorl's node	4232	10142	1	RC
query_1	TRUE	0.0362299	2	23	2	0.0869565	1	HP:0006407	HP		Irregular distal femoral epiphysis	4232	4212	1	RC
query_1	TRUE	0.0362299	2	23	2	0.0869565	1	HP:0006406	HP		Club-shaped proximal femur	4232	4211	1	RC
query_1	TRUE	0.0362299	2	23	2	0.0869565	1	HP:0008857	HP		Neonatal short-trunk short stature	4232	5596	1	RC
query_1	TRUE	0.0362299	2	23	2	0.0869565	1	HP:0006200	HP		Widened distal phalanges	4232	4092	1	RC
query_1	TRUE	0.0367249	178	23	7	0.304348	0.0393258	HP:0005692	HP		Joint hyperflexibility	4232	3849	1	RC
query_1	TRUE	0.0380895	179	23	7	0.304348	0.0391061	HP:0001163	HP		Abnormality of the metacarpal bones	4232	910	1	RC
query_1	TRUE	0.045051	73	23	5	0.217391	0.0684932	HP:0003016	HP		Metaphyseal widening	4232	2191	1	RC
query_1	TRUE	0.049646	13	23	3	0.130435	0.230769	HP:0011965	HP		Abnormal circulating citrulline concentration	4232	8407	1	RC
query_1	TRUE	0.049646	13	23	3	0.130435	0.230769	HP:0004599	HP		Absent or minimally ossified vertebral bodies	4232	3209	1	RC
query_1	TRUE	8.56e-08	95	29	8	0.275862	0.0842105	KEGG:04974	KEGG		Protein digestion and absorption	7747	379	1	RC
query_1	TRUE	0.00765861	133	29	5	0.172414	0.037594	KEGG:00190	KEGG		Oxidative phosphorylation	7747	19	1	RC
query_1	TRUE	0.0192994	88	29	4	0.137931	0.0454545	KEGG:04512	KEGG		ECM-receptor interaction	7747	291	1	RC
query_1	TRUE	0.0210627	368	29	7	0.241379	0.0190217	KEGG:05010	KEGG		Alzheimer disease	7747	385	1	RC
query_1	TRUE	4.83e-10	44	37	8	0.216216	0.181818	REAC:R-HSA-8948216	REAC		Collagen chain trimerization	10588	349	1	RC
query_1	TRUE	6.71e-09	60	37	8	0.216216	0.133333	REAC:R-HSA-2022090	REAC		Assembly of collagen fibrils and other multimeric structures	10588	166	1	RC
query_1	TRUE	1.68e-08	67	37	8	0.216216	0.119403	REAC:R-HSA-1650814	REAC		Collagen biosynthesis and modifying enzymes	10588	348	1	RC
query_1	TRUE	5.89e-08	298	37	12	0.324324	0.0402685	REAC:R-HSA-1474244	REAC		Extracellular matrix organization	10588	796	1	RC
query_1	TRUE	1.72e-07	89	37	8	0.216216	0.0898876	REAC:R-HSA-1474290	REAC		Collagen formation	10588	351	1	RC
query_1	TRUE	5.66e-07	64	37	7	0.189189	0.109375	REAC:R-HSA-1442490	REAC		Collagen degradation	10588	350	1	RC
query_1	TRUE	6.43e-06	140	37	8	0.216216	0.0571429	REAC:R-HSA-1474228	REAC		Degradation of the extracellular matrix	10588	659	1	RC
query_1	TRUE	6.07e-05	75	37	6	0.162162	0.08	REAC:R-HSA-3000178	REAC		ECM proteoglycans	10588	729	1	RC
query_1	TRUE	0.000976208	30	37	4	0.108108	0.133333	REAC:R-HSA-8874081	REAC		MET activates PTK2 signaling	10588	1223	1	RC
query_1	TRUE	0.00317522	40	37	4	0.108108	0.1	REAC:R-HSA-8875878	REAC		MET promotes cell motility	10588	1229	1	RC
query_1	TRUE	0.0038695	42	37	4	0.108108	0.0952381	REAC:R-HSA-419037	REAC		NCAM1 interactions	10588	1353	1	RC
query_1	TRUE	0.00580164	454	37	9	0.243243	0.0198238	REAC:R-HSA-9006934	REAC		Signaling by Receptor Tyrosine Kinases	10588	2015	1	RC
query_1	TRUE	0.0106106	54	37	4	0.108108	0.0740741	REAC:R-HSA-186797	REAC		Signaling by PDGF	10588	2007	1	RC
query_1	TRUE	0.0140935	58	37	4	0.108108	0.0689655	REAC:R-HSA-3000171	REAC		Non-integrin membrane-ECM interactions	10588	1433	1	RC
query_1	TRUE	0.0150808	59	37	4	0.108108	0.0677966	REAC:R-HSA-375165	REAC		NCAM signaling for neurite out-growth	10588	1352	1	RC
query_1	TRUE	0.0190117	123	37	5	0.135135	0.0406504	REAC:R-HSA-163200	REAC		Respiratory electron transport, ATP synthesis by chemiosmotic coupling, and heat production by uncoupling proteins.	10588	1842	1	RC
query_1	TRUE	0.0407479	76	37	4	0.108108	0.0526316	REAC:R-HSA-6806834	REAC		Signaling by MET	10588	1986	1	RC
query_1	TRUE	3.63e-07	6	28	4	0.142857	0.666667	WP:WP4789	WP		MED and Pseudoachondroplasia genes	6954	588	1	RC
query_1	TRUE	0.00561051	103	28	5	0.178571	0.0485437	WP:WP111	WP		Electron Transport Chain (OXPHOS system in mitochondria)	6954	100	1	RC
query_1	TRUE	0.0099153	116	28	5	0.178571	0.0431034	WP:WP2431	WP		Spinal Cord Injury	6954	21	1	RC
query_1	TRUE	1.03e-08	534	331	37	0.111782	0.0692884	GO:0001501	GO:BP	TRUE	skeletal system development	17916	437	2	HC
query_1	TRUE	3.48e-08	281	331	26	0.0785498	0.0925267	GO:0061448	GO:BP		connective tissue development	17916	18443	2	HC
query_1	TRUE	6.56e-08	409	331	31	0.0936556	0.0757946	GO:0001503	GO:BP	TRUE	ossification	17916	439	2	HC
query_1	TRUE	7.01e-07	114	331	16	0.0483384	0.140351	GO:0060349	GO:BP		bone morphogenesis	17916	17384	2	HC
query_1	TRUE	1.22e-06	215	331	21	0.0634441	0.0976744	GO:0051216	GO:BP	TRUE	cartilage development	17916	15928	2	HC
query_1	TRUE	1.34e-06	72	331	13	0.0392749	0.180556	GO:0060350	GO:BP	TRUE	endochondral bone morphogenesis	17916	17385	2	HC
query_1	TRUE	2.2e-06	222	331	21	0.0634441	0.0945946	GO:0060348	GO:BP	TRUE	bone development	17916	17383	2	HC
query_1	TRUE	3.54e-06	29	331	9	0.0271903	0.310345	GO:0001958	GO:BP	TRUE	endochondral ossification	17916	698	2	HC
query_1	TRUE	3.54e-06	29	331	9	0.0271903	0.310345	GO:0036075	GO:BP	TRUE	replacement ossification	17916	10932	2	HC
query_1	TRUE	2.05e-05	124	331	15	0.0453172	0.120968	GO:0002062	GO:BP		chondrocyte differentiation	17916	786	2	HC
query_1	TRUE	7.24e-05	735	331	37	0.111782	0.0503401	GO:0030155	GO:BP		regulation of cell adhesion	17916	7777	2	HC
query_1	TRUE	9.56e-05	226	331	19	0.0574018	0.0840708	GO:0001649	GO:BP	TRUE	osteoblast differentiation	17916	492	2	HC
query_1	TRUE	0.000305731	173	331	16	0.0483384	0.0924855	GO:0046165	GO:BP		alcohol biosynthetic process	17916	14076	2	HC
query_1	TRUE	0.000387756	176	331	16	0.0483384	0.0909091	GO:0030324	GO:BP		lung development	17916	7866	2	HC
query_1	TRUE	0.000451687	115	331	13	0.0392749	0.113043	GO:0030282	GO:BP	TRUE	bone mineralization	17916	7848	2	HC
query_1	TRUE	0.000524038	203	331	17	0.0513595	0.0837438	GO:0060541	GO:BP		respiratory system development	17916	17568	2	HC
query_1	TRUE	0.000528162	180	331	16	0.0483384	0.0888889	GO:0030323	GO:BP		respiratory tube development	17916	7865	2	HC
query_1	TRUE	0.000671733	363	331	23	0.0694864	0.0633609	GO:0001666	GO:BP	TRUE	response to hypoxia	17916	502	2	HC
query_1	TRUE	0.00080471	163	331	15	0.0453172	0.0920245	GO:0110148	GO:BP		biomineralization	17916	23065	2	HC
query_1	TRUE	0.00080471	163	331	15	0.0453172	0.0920245	GO:0031214	GO:BP		biomineral tissue development	17916	8281	2	HC
query_1	TRUE	0.000997154	400	331	24	0.0725076	0.06	GO:0070482	GO:BP		response to oxygen levels	17916	19154	2	HC
query_1	TRUE	0.00112576	718	331	34	0.102719	0.0473538	GO:0044283	GO:BP		small molecule biosynthetic process	17916	12842	2	HC
query_1	TRUE	0.00122579	5	331	4	0.0120846	0.8	GO:0018057	GO:BP		peptidyl-lysine oxidation	17916	6014	2	HC
query_1	TRUE	0.00124495	376	331	23	0.0694864	0.0611702	GO:0030198	GO:BP		extracellular matrix organization	17916	7798	2	HC
query_1	TRUE	0.00124495	376	331	23	0.0694864	0.0611702	GO:0036293	GO:BP		response to decreased oxygen levels	17916	11075	2	HC
query_1	TRUE	0.00130385	377	331	23	0.0694864	0.061008	GO:0043062	GO:BP		extracellular structure organization	17916	12242	2	HC
query_1	TRUE	0.00131874	723	331	34	0.102719	0.0470263	GO:0071363	GO:BP		cellular response to growth factor stimulus	17916	19670	2	HC
query_1	TRUE	0.00136992	268	331	19	0.0574018	0.0708955	GO:1901617	GO:BP		organic hydroxy compound biosynthetic process	17916	25050	2	HC
query_1	TRUE	0.00171692	246	331	18	0.0543807	0.0731707	GO:0048705	GO:BP		skeletal system morphogenesis	17916	15222	2	HC
query_1	TRUE	0.00310087	751	331	34	0.102719	0.045273	GO:0070848	GO:BP		response to growth factor	17916	19366	2	HC
query_1	TRUE	0.00321926	684	331	32	0.0966767	0.0467836	GO:0061061	GO:BP		muscle structure development	17916	18066	2	HC
query_1	TRUE	0.00343255	96	331	11	0.0332326	0.114583	GO:0045185	GO:BP		maintenance of protein location	17916	13310	2	HC
query_1	TRUE	0.00457559	237	331	17	0.0513595	0.07173	GO:0045444	GO:BP		fat cell differentiation	17916	13448	2	HC
query_1	TRUE	0.00476951	437	331	24	0.0725076	0.0549199	GO:0022407	GO:BP		regulation of cell-cell adhesion	17916	7638	2	HC
query_1	TRUE	0.00498001	469	331	25	0.0755287	0.0533049	GO:0031667	GO:BP		response to nutrient levels	17916	8497	2	HC
query_1	TRUE	0.00502637	213	331	16	0.0483384	0.0751174	GO:0071456	GO:BP		cellular response to hypoxia	17916	19756	2	HC
query_1	TRUE	0.00547214	503	331	26	0.0785498	0.0516899	GO:0009991	GO:BP		response to extracellular stimulus	17916	4318	2	HC
query_1	TRUE	0.00629508	65	331	9	0.0271903	0.138462	GO:0032507	GO:BP		maintenance of protein location in cell	17916	8876	2	HC
query_1	TRUE	0.00632265	49	331	8	0.0241692	0.163265	GO:0061245	GO:BP		establishment or maintenance of bipolar cell polarity	17916	18240	2	HC
query_1	TRUE	0.00632265	49	331	8	0.0241692	0.163265	GO:0035088	GO:BP		establishment or maintenance of apical/basal cell polarity	17916	10198	2	HC
query_1	TRUE	0.00690983	356	331	21	0.0634441	0.0589888	GO:0007178	GO:BP		transmembrane receptor protein serine/threonine kinase signaling pathway	17916	3112	2	HC
query_1	TRUE	0.00910594	223	331	16	0.0483384	0.0717489	GO:0036294	GO:BP		cellular response to decreased oxygen levels	17916	11076	2	HC
query_1	TRUE	0.0115535	557	331	27	0.081571	0.048474	GO:1901615	GO:BP		organic hydroxy compound metabolic process	17916	25048	2	HC
query_1	TRUE	0.0133081	71	331	9	0.0271903	0.126761	GO:0061035	GO:BP		regulation of cartilage development	17916	18041	2	HC
query_1	TRUE	0.0148634	701	331	31	0.0936556	0.0442225	GO:0048589	GO:BP		developmental growth	17916	15118	2	HC
query_1	TRUE	0.0167716	377	331	21	0.0634441	0.0557029	GO:0006066	GO:BP		alcohol metabolic process	17916	2126	2	HC
query_1	TRUE	0.0177061	409	331	22	0.0664653	0.0537897	GO:0007517	GO:BP		muscle organ development	17916	3416	2	HC
query_1	TRUE	0.0181208	209	331	15	0.0453172	0.0717703	GO:0030278	GO:BP		regulation of ossification	17916	7846	2	HC
query_1	TRUE	0.0231412	240	331	16	0.0483384	0.0666667	GO:0071453	GO:BP		cellular response to oxygen levels	17916	19753	2	HC
query_1	TRUE	0.0274447	831	331	34	0.102719	0.0409146	GO:0001944	GO:BP		vasculature development	17916	686	2	HC
query_1	TRUE	0.0286508	142	331	12	0.0362538	0.084507	GO:0001837	GO:BP		epithelial to mesenchymal transition	17916	621	2	HC
query_1	TRUE	0.0316975	219	331	15	0.0453172	0.0684932	GO:0048762	GO:BP		mesenchymal cell differentiation	17916	15277	2	HC
query_1	TRUE	0.0323134	79	331	9	0.0271903	0.113924	GO:1902930	GO:BP		regulation of alcohol biosynthetic process	17916	26222	2	HC
query_1	TRUE	0.0337373	30	331	6	0.0181269	0.2	GO:0033688	GO:BP		regulation of osteoblast proliferation	17916	9677	2	HC
query_1	TRUE	0.0343125	840	331	34	0.102719	0.0404762	GO:0072358	GO:BP		cardiovascular system development	17916	20497	2	HC
query_1	TRUE	0.0358257	80	331	9	0.0271903	0.1125	GO:0016126	GO:BP		sterol biosynthetic process	17916	5765	2	HC
query_1	TRUE	0.03723	429	331	22	0.0664653	0.0512821	GO:0045785	GO:BP		positive regulation of cell adhesion	17916	13720	2	HC
query_1	TRUE	0.0398963	529	331	25	0.0755287	0.047259	GO:0042060	GO:BP		wound healing	17916	11598	2	HC
query_1	TRUE	0.0435132	148	331	12	0.0362538	0.0810811	GO:0006119	GO:BP		oxidative phosphorylation	17916	2175	2	HC
query_1	TRUE	9.02e-07	533	340	32	0.0941176	0.0600375	GO:0031012	GO:CC		extracellular matrix	18856	1218	2	HC
query_1	TRUE	5.93e-05	181	340	16	0.0470588	0.0883978	GO:0005798	GO:CC		Golgi-associated vesicle	18856	459	2	HC
query_1	TRUE	0.000447038	406	340	23	0.0676471	0.0566502	GO:0062023	GO:CC		collagen-containing extracellular matrix	18856	2706	2	HC
query_1	TRUE	0.000526935	293	340	19	0.0558824	0.0648464	GO:0030135	GO:CC		coated vesicle	18856	1094	2	HC
query_1	TRUE	0.0010466	307	340	19	0.0558824	0.0618893	GO:0005788	GO:CC		endoplasmic reticulum lumen	18856	449	2	HC
query_1	TRUE	0.00275205	28	340	6	0.0176471	0.214286	GO:0030137	GO:CC		COPI-coated vesicle	18856	1096	2	HC
query_1	TRUE	0.00744878	130	340	11	0.0323529	0.0846154	GO:0005793	GO:CC		endoplasmic reticulum-Golgi intermediate compartment	18856	454	2	HC
query_1	TRUE	0.015584	94	340	9	0.0264706	0.0957447	GO:0030134	GO:CC		COPII-coated ER to Golgi transport vesicle	18856	1093	2	HC
query_1	TRUE	0.0244365	230	340	14	0.0411765	0.0608696	GO:0016323	GO:CC		basolateral plasma membrane	18856	880	2	HC
query_1	TRUE	0.029967	80	340	8	0.0235294	0.1	GO:0016528	GO:CC		sarcoplasm	18856	902	2	HC
query_1	TRUE	0.00022773	5	326	4	0.0122699	0.8	GO:0004720	GO:MF		protein-lysine 6-oxidase activity	18134	1301	2	HC
query_1	TRUE	0.0178205	641	326	27	0.0828221	0.0421217	GO:0042803	GO:MF		protein homodimerization activity	18134	6746	2	HC
query_1	TRUE	0.0332917	40	326	6	0.0184049	0.15	GO:0015036	GO:MF		disulfide oxidoreductase activity	18134	2895	2	HC
query_1	TRUE	0.0172224	34	104	7	0.0673077	0.205882	HP:0002756	HP		Pathologic fracture	4232	2014	2	HC
query_1	TRUE	0.0288733	25	104	6	0.0576923	0.24	HP:0012062	HP		Bone cyst	4232	8504	2	HC
query_1	TRUE	0.0354458	83	104	10	0.0961538	0.120482	HP:0001831	HP		Short toe	4232	1335	2	HC
query_1	TRUE	0.049326	9	104	4	0.0384615	0.444444	HP:0003414	HP		Atlantoaxial dislocation	4232	2478	2	HC
query_1	TRUE	0.000234722	202	174	17	0.0977011	0.0841584	KEGG:05205	KEGG		Proteoglycans in cancer	7747	429	2	HC
query_1	TRUE	0.00218189	70	174	9	0.0517241	0.128571	KEGG:05230	KEGG		Central carbon metabolism in cancer	7747	448	2	HC
query_1	TRUE	0.00374928	249	174	17	0.0977011	0.0682731	KEGG:05012	KEGG		Parkinson disease	7747	386	2	HC
query_1	TRUE	0.0113864	149	174	12	0.0689655	0.0805369	KEGG:04932	KEGG		Non-alcoholic fatty liver disease (NAFLD)	7747	364	2	HC
query_1	TRUE	0.0173135	133	174	11	0.0632184	0.0827068	KEGG:00190	KEGG		Oxidative phosphorylation	7747	19	2	HC
query_1	TRUE	0.00367826	242	316	18	0.056962	0.0743802	MIRNA:hsa-miR-3148	MIRNA		hsa-miR-3148	14714	572	2	HC
query_1	TRUE	0.035038	162	316	13	0.0411392	0.0802469	MIRNA:hsa-miR-6847-5p	MIRNA		hsa-miR-6847-5p	14714	2302	2	HC
query_1	TRUE	0.0130615	89	237	10	0.0421941	0.11236	REAC:R-HSA-1474290	REAC		Collagen formation	10588	351	2	HC
query_1	TRUE	0.000630906	63	347	10	0.0288184	0.15873	TF:M03913_1	TF		Factor: KLF14; motif: NRCCACGCCCMCYN; match class: 1	19940	6520	2	HC
query_1	TRUE	0.0337078	76	347	9	0.0259366	0.118421	TF:M09974_1	TF		Factor: BTEB1; motif: GNRGKGGGCGTGGCC; match class: 1	19940	880	2	HC
query_1	TRUE	1.29e-05	64	186	12	0.0645161	0.1875	WP:WP474	WP		Endochondral Ossification	6954	347	2	HC
query_1	TRUE	1.29e-05	64	186	12	0.0645161	0.1875	WP:WP4808	WP		Endochondral Ossification with Skeletal Dysplasias	6954	597	2	HC
query_1	TRUE	0.00441259	15	186	5	0.0268817	0.333333	WP:WP197	WP		Cholesterol Biosynthesis Pathway	6954	307	2	HC
query_1	TRUE	0.0307028	114	186	11	0.0591398	0.0964912	WP:WP4659	WP		Gastrin Signaling Pathway	6954	582	2	HC
query_1	TRUE	0.0404565	35	186	6	0.0322581	0.171429	WP:WP4542	WP		Overview of leukocyte-intrinsic Hippo pathway functions	6954	113	2	HC
query_1	TRUE	6.57e-10	13	227	11	0.0484581	0.846154	CORUM:1179	CORUM		CENP-A NAC-CAD complex	3627	658	3	PC
query_1	TRUE	1.28e-07	11	227	9	0.0396476	0.818182	CORUM:7394	CORUM		CENP-H-I complex	3627	2818	3	PC
query_1	TRUE	3.15e-07	37	227	15	0.0660793	0.405405	CORUM:929	CORUM		CEN complex	3627	520	3	PC
query_1	TRUE	1.16e-05	6	227	6	0.0264317	1	CORUM:927	CORUM		CENP-A NAC complex	3627	518	3	PC
query_1	TRUE	9.29e-05	14	227	8	0.0352423	0.571429	CORUM:7388	CORUM		CENP-A nucleosomal complex	3627	2816	3	PC
query_1	TRUE	0.000189537	5	227	5	0.0220264	1	CORUM:2201	CORUM		PCNA-RFC2-5 complex	3627	938	3	PC
query_1	TRUE	0.000830686	9	227	6	0.0264317	0.666667	CORUM:1003	CORUM		RC complex (Replication competent complex)	3627	539	3	PC
query_1	TRUE	0.00107913	6	227	5	0.0220264	0.833333	CORUM:387	CORUM		MCM complex	3627	229	3	PC
query_1	TRUE	0.00107913	6	227	5	0.0220264	0.833333	CORUM:2797	CORUM		PCNA-CHL12-RFC2-5 complex	3627	1201	3	PC
query_1	TRUE	0.00294997	15	227	7	0.030837	0.466667	CORUM:1108	CORUM		DNA synthesome complex (15 subunits)	3627	606	3	PC
query_1	TRUE	0.00307933	4	227	4	0.0176211	1	CORUM:2200	CORUM		RFC2-5 subcomplex	3627	937	3	PC
query_1	TRUE	0.00307933	4	227	4	0.0176211	1	CORUM:127	CORUM		NDC80 kinetochore complex	3627	67	3	PC
query_1	TRUE	0.00307933	4	227	4	0.0176211	1	CORUM:190	CORUM		Mitotic checkpoint complex (MCC)	3627	95	3	PC
query_1	TRUE	0.0079977	17	227	7	0.030837	0.411765	CORUM:1099	CORUM		DNA synthesome complex (17 subunits)	3627	599	3	PC
query_1	TRUE	0.0079977	17	227	7	0.030837	0.411765	CORUM:1111	CORUM		DNA synthesome complex (17 subunits)	3627	607	3	PC
query_1	TRUE	0.00907124	8	227	5	0.0220264	0.625	CORUM:274	CORUM		9-1-1-RAD17-RFC complex	3627	156	3	PC
query_1	TRUE	0.00907124	8	227	5	0.0220264	0.625	CORUM:268	CORUM		9-1-1-RAD17-RFC complex	3627	153	3	PC
query_1	TRUE	0.0137005	13	227	6	0.0264317	0.461538	CORUM:1098	CORUM		DNA synthesome complex (13 subunits)	3627	598	3	PC
query_1	TRUE	0.0146385	5	227	4	0.0176211	0.8	CORUM:270	CORUM		RAD17-RFC complex	3627	154	3	PC
query_1	TRUE	0.0146385	5	227	4	0.0176211	0.8	CORUM:277	CORUM		RFC complex	3627	159	3	PC
query_1	TRUE	0.0146385	5	227	4	0.0176211	0.8	CORUM:2810	CORUM		RAD17-RFC complex	3627	1212	3	PC
query_1	TRUE	0.0146385	5	227	4	0.0176211	0.8	CORUM:280	CORUM		HMGB1-HMGB2-HSC70-ERP60-GAPDH complex	3627	162	3	PC
query_1	TRUE	0.0146385	5	227	4	0.0176211	0.8	CORUM:7479	CORUM		Astrin-kinastrin complex	3627	2853	3	PC
query_1	TRUE	0.0146385	5	227	4	0.0176211	0.8	CORUM:2202	CORUM		CHTF18-RFC2-5 complex	3627	939	3	PC
query_1	TRUE	0.0146385	5	227	4	0.0176211	0.8	CORUM:7542	CORUM		KNL1-MIS12-NDC80-SPC24-ZWINT complex	3627	2885	3	PC
query_1	TRUE	0.0146385	5	227	4	0.0176211	0.8	CORUM:266	CORUM		RAD17-RFC complex	3627	151	3	PC
query_1	TRUE	0.0146385	5	227	4	0.0176211	0.8	CORUM:2799	CORUM		RFC complex	3627	1203	3	PC
query_1	TRUE	0.0146385	5	227	4	0.0176211	0.8	CORUM:167	CORUM		Condensin I complex	3627	87	3	PC
query_1	TRUE	0.0146385	5	227	4	0.0176211	0.8	CORUM:279	CORUM		RFC complex	3627	161	3	PC
query_1	TRUE	0.0146385	5	227	4	0.0176211	0.8	CORUM:2199	CORUM		CHTF18-RFC2-5 complex	3627	936	3	PC
query_1	TRUE	0.0146385	5	227	4	0.0176211	0.8	CORUM:160	CORUM		Condensin II	3627	81	3	PC
query_1	TRUE	0.0146385	5	227	4	0.0176211	0.8	CORUM:157	CORUM		Condensin I complex	3627	79	3	PC
query_1	TRUE	0.0146385	5	227	4	0.0176211	0.8	CORUM:10	CORUM		Condensin I complex	3627	6	3	PC
query_1	TRUE	0.0367755	10	227	5	0.0220264	0.5	CORUM:1107	CORUM		DNA synthesome core complex	3627	605	3	PC
query_1	TRUE	0.0417573	6	227	4	0.0176211	0.666667	CORUM:310	CORUM		Cell cycle kinase complex CDC2	3627	185	3	PC
query_1	TRUE	0.0417573	6	227	4	0.0176211	0.666667	CORUM:2203	CORUM		BRD4-RFC complex	3627	940	3	PC
query_1	TRUE	0.0498192	3	227	3	0.0132159	1	CORUM:7439	CORUM		ECT2-KIF23-RACGAP1 complex	3627	2841	3	PC
query_1	TRUE	0.0498192	3	227	3	0.0132159	1	CORUM:243	CORUM		RalBP1-CDC2-CCNB1 complex	3627	132	3	PC
query_1	TRUE	0.0498192	3	227	3	0.0132159	1	CORUM:5559	CORUM		CDC2-CCNA2-CDK2 complex	3627	1731	3	PC
query_1	TRUE	0.0498192	3	227	3	0.0132159	1	CORUM:278	CORUM		RFC core complex	3627	160	3	PC
query_1	TRUE	0.0498192	3	227	3	0.0132159	1	CORUM:2818	CORUM		BRCA1-BARD1-BRCA2-DNA damage complex III	3627	1220	3	PC
query_1	TRUE	0.0498192	3	227	3	0.0132159	1	CORUM:2582	CORUM		Chromosomal passenger complex CPC (CDCA8, AURKB, BIRC5)	3627	1095	3	PC
query_1	TRUE	4.25e-69	892	482	143	0.29668	0.160314	GO:1903047	GO:BP	TRUE	mitotic cell cycle process	17916	26332	3	PC
query_1	TRUE	1.61e-58	613	482	112	0.232365	0.182708	GO:0051301	GO:BP		cell division	17916	15994	3	PC
query_1	TRUE	8.83e-53	328	482	82	0.170124	0.25	GO:0007059	GO:BP		chromosome segregation	17916	3007	3	PC
query_1	TRUE	2.36e-44	271	482	69	0.143154	0.254613	GO:0140014	GO:BP		mitotic nuclear division	17916	23206	3	PC
query_1	TRUE	4.33e-44	416	482	82	0.170124	0.197115	GO:0000280	GO:BP		nuclear division	17916	124	3	PC
query_1	TRUE	4.07e-43	189	482	59	0.122407	0.312169	GO:0000819	GO:BP		sister chromatid segregation	17916	309	3	PC
query_1	TRUE	2.56e-42	597	482	94	0.195021	0.157454	GO:0044772	GO:BP		mitotic cell cycle phase transition	17916	13112	3	PC
query_1	TRUE	2.25e-41	267	482	66	0.136929	0.247191	GO:0098813	GO:BP		nuclear chromosome segregation	17916	22462	3	PC
query_1	TRUE	2.64e-41	642	482	96	0.19917	0.149533	GO:0044770	GO:BP		cell cycle phase transition	17916	13110	3	PC
query_1	TRUE	3.11e-41	464	482	83	0.172199	0.178879	GO:0048285	GO:BP		organelle fission	17916	14878	3	PC
query_1	TRUE	3.77e-39	157	482	52	0.107884	0.33121	GO:0000070	GO:BP		mitotic sister chromatid segregation	17916	32	3	PC
query_1	TRUE	2.42e-37	792	482	101	0.209544	0.127525	GO:0010564	GO:BP		regulation of cell cycle process	17916	4756	3	PC
query_1	TRUE	1.73e-31	279	482	58	0.120332	0.207885	GO:0006260	GO:BP	TRUE	DNA replication	17916	2308	3	PC
query_1	TRUE	5.22e-31	357	482	64	0.13278	0.179272	GO:0071103	GO:BP		DNA conformation change	17916	19499	3	PC
query_1	TRUE	3.91e-30	711	482	87	0.180498	0.122363	GO:0007346	GO:BP	TRUE	regulation of mitotic cell cycle	17916	3260	3	PC
query_1	TRUE	3.15e-29	107	482	38	0.0788382	0.35514	GO:0051983	GO:BP		regulation of chromosome segregation	17916	16490	3	PC
query_1	TRUE	5.66e-29	950	482	99	0.205394	0.104211	GO:0006259	GO:BP		DNA metabolic process	17916	2307	3	PC
query_1	TRUE	2.43e-26	485	482	68	0.141079	0.140206	GO:1901987	GO:BP	TRUE	regulation of cell cycle phase transition	17916	25399	3	PC
query_1	TRUE	3.25e-26	784	482	86	0.178423	0.109694	GO:0007017	GO:BP		microtubule-based process	17916	2972	3	PC
query_1	TRUE	4.25e-26	567	482	73	0.151452	0.128748	GO:0006281	GO:BP	TRUE	DNA repair	17916	2327	3	PC
query_1	TRUE	1.79e-25	876	482	90	0.186722	0.10274	GO:0006974	GO:BP		cellular response to DNA damage stimulus	17916	2938	3	PC
query_1	TRUE	3.44e-25	446	482	64	0.13278	0.143498	GO:1901990	GO:BP		regulation of mitotic cell cycle phase transition	17916	25402	3	PC
query_1	TRUE	1.91e-23	244	482	47	0.0975104	0.192623	GO:0006323	GO:BP		DNA packaging	17916	2362	3	PC
query_1	TRUE	4.39e-23	170	482	40	0.0829876	0.235294	GO:0007088	GO:BP		regulation of mitotic nuclear division	17916	3033	3	PC
query_1	TRUE	4.52e-23	582	482	70	0.145228	0.120275	GO:0000226	GO:BP		microtubule cytoskeleton organization	17916	107	3	PC
query_1	TRUE	1.71e-22	85	482	30	0.0622407	0.352941	GO:0033045	GO:BP		regulation of sister chromatid segregation	17916	9275	3	PC
query_1	TRUE	8.94e-22	194	482	41	0.0850622	0.21134	GO:0051783	GO:BP		regulation of nuclear division	17916	16340	3	PC
query_1	TRUE	2.61e-21	177	482	39	0.0809129	0.220339	GO:0007051	GO:BP		spindle organization	17916	2999	3	PC
query_1	TRUE	5.61e-21	139	482	35	0.0726141	0.251799	GO:1902850	GO:BP		microtubule cytoskeleton organization involved in mitosis	17916	26148	3	PC
query_1	TRUE	4.16e-20	276	482	46	0.0954357	0.166667	GO:0044839	GO:BP	TRUE	cell cycle G2/M phase transition	17916	13160	3	PC
query_1	TRUE	7.96e-20	254	482	44	0.0912863	0.173228	GO:0065004	GO:BP		protein-DNA complex assembly	17916	18878	3	PC
query_1	TRUE	9.38e-20	94	482	29	0.060166	0.308511	GO:0051304	GO:BP		chromosome separation	17916	15997	3	PC
query_1	TRUE	1.53e-19	298	482	47	0.0975104	0.157718	GO:0071824	GO:BP		protein-DNA complex subunit organization	17916	20022	3	PC
query_1	TRUE	2.55e-19	73	482	26	0.0539419	0.356164	GO:0033047	GO:BP		regulation of mitotic sister chromatid segregation	17916	9277	3	PC
query_1	TRUE	3.64e-19	156	482	35	0.0726141	0.224359	GO:0006261	GO:BP		DNA-dependent DNA replication	17916	2309	3	PC
query_1	TRUE	9.2e-19	110	482	30	0.0622407	0.272727	GO:0007052	GO:BP		mitotic spindle organization	17916	3000	3	PC
query_1	TRUE	1.1e-18	62	482	24	0.0497925	0.387097	GO:0010965	GO:BP		regulation of mitotic sister chromatid separation	17916	5125	3	PC
query_1	TRUE	1.13e-18	298	482	46	0.0954357	0.154362	GO:0090068	GO:BP		positive regulation of cell cycle process	17916	21435	3	PC
query_1	TRUE	1.23e-18	258	482	43	0.0892116	0.166667	GO:0000086	GO:BP		G2/M transition of mitotic cell cycle	17916	45	3	PC
query_1	TRUE	1.74e-18	63	482	24	0.0497925	0.380952	GO:0044786	GO:BP	TRUE	cell cycle DNA replication	17916	13123	3	PC
query_1	TRUE	2.18e-18	391	482	52	0.107884	0.132992	GO:0045787	GO:BP	TRUE	positive regulation of cell cycle	17916	13722	3	PC
query_1	TRUE	4.2e-18	65	482	24	0.0497925	0.369231	GO:0051306	GO:BP		mitotic sister chromatid separation	17916	15999	3	PC
query_1	TRUE	9.78e-18	67	482	24	0.0497925	0.358209	GO:1905818	GO:BP		regulation of chromosome separation	17916	28865	3	PC
query_1	TRUE	1.04e-17	815	482	75	0.155602	0.0920245	GO:0006325	GO:BP		chromatin organization	17916	2364	3	PC
query_1	TRUE	1.06e-17	60	482	23	0.0477178	0.383333	GO:0007091	GO:BP		metaphase/anaphase transition of mitotic cell cycle	17916	3036	3	PC
query_1	TRUE	2.54e-17	55	482	22	0.0456432	0.4	GO:0034508	GO:BP		centromere complex assembly	17916	10030	3	PC
query_1	TRUE	2.58e-17	62	482	23	0.0477178	0.370968	GO:0044784	GO:BP		metaphase/anaphase transition of cell cycle	17916	13121	3	PC
query_1	TRUE	6.76e-17	218	482	38	0.0788382	0.174312	GO:1902749	GO:BP		regulation of cell cycle G2/M phase transition	17916	26056	3	PC
query_1	TRUE	7.1e-17	359	482	48	0.0995851	0.133705	GO:0010948	GO:BP		negative regulation of cell cycle process	17916	5109	3	PC
query_1	TRUE	1.02e-16	58	482	22	0.0456432	0.37931	GO:0030071	GO:BP		regulation of mitotic metaphase/anaphase transition	17916	7755	3	PC
query_1	TRUE	1.59e-16	59	482	22	0.0456432	0.372881	GO:0033260	GO:BP		nuclear DNA replication	17916	9394	3	PC
query_1	TRUE	1.96e-16	46	482	20	0.0414938	0.434783	GO:0031055	GO:BP		chromatin remodeling at centromere	17916	8189	3	PC
query_1	TRUE	2.44e-16	60	482	22	0.0456432	0.366667	GO:1902099	GO:BP		regulation of metaphase/anaphase transition of cell cycle	17916	25504	3	PC
query_1	TRUE	3.66e-16	41	482	19	0.0394191	0.463415	GO:2000816	GO:BP		negative regulation of mitotic sister chromatid separation	17916	30230	3	PC
query_1	TRUE	3.95e-16	54	482	21	0.0435685	0.388889	GO:0034724	GO:BP		DNA replication-independent nucleosome organization	17916	10096	3	PC
query_1	TRUE	5.29e-16	636	482	63	0.130705	0.0990566	GO:0045786	GO:BP		negative regulation of cell cycle	17916	13721	3	PC
query_1	TRUE	5.68e-16	301	482	43	0.0892116	0.142857	GO:0044843	GO:BP	TRUE	cell cycle G1/S phase transition	17916	13161	3	PC
query_1	TRUE	6.1e-16	362	482	47	0.0975104	0.129834	GO:0033044	GO:BP		regulation of chromosome organization	17916	9274	3	PC
query_1	TRUE	6.51e-16	42	482	19	0.0394191	0.452381	GO:1905819	GO:BP		negative regulation of chromosome separation	17916	28866	3	PC
query_1	TRUE	1.08e-15	277	482	41	0.0850622	0.148014	GO:0000082	GO:BP		G1/S transition of mitotic cell cycle	17916	41	3	PC
query_1	TRUE	1.14e-15	43	482	19	0.0394191	0.44186	GO:0034080	GO:BP		CENP-A containing nucleosome assembly	17916	9724	3	PC
query_1	TRUE	1.14e-15	43	482	19	0.0394191	0.44186	GO:0061641	GO:BP		CENP-A containing chromatin organization	17916	18568	3	PC
query_1	TRUE	1.17e-15	197	482	35	0.0726141	0.177665	GO:0031497	GO:BP		chromatin assembly	17916	8399	3	PC
query_1	TRUE	1.22e-15	223	482	37	0.0767635	0.165919	GO:0006333	GO:BP		chromatin assembly or disassembly	17916	2370	3	PC
query_1	TRUE	1.95e-15	44	482	19	0.0394191	0.431818	GO:0033048	GO:BP		negative regulation of mitotic sister chromatid segregation	17916	9278	3	PC
query_1	TRUE	2.07e-15	141	482	30	0.0622407	0.212766	GO:0006334	GO:BP		nucleosome assembly	17916	2371	3	PC
query_1	TRUE	3.29e-15	271	482	40	0.0829876	0.147601	GO:1901988	GO:BP		negative regulation of cell cycle phase transition	17916	25400	3	PC
query_1	TRUE	3.69e-15	39	482	18	0.0373444	0.461538	GO:0045841	GO:BP		negative regulation of mitotic metaphase/anaphase transition	17916	13768	3	PC
query_1	TRUE	4.61e-15	168	482	32	0.06639	0.190476	GO:0007093	GO:BP		mitotic cell cycle checkpoint	17916	3037	3	PC
query_1	TRUE	5.1e-15	219	482	36	0.0746888	0.164384	GO:0000075	GO:BP	TRUE	cell cycle checkpoint	17916	35	3	PC
query_1	TRUE	5.48e-15	46	482	19	0.0394191	0.413043	GO:0033046	GO:BP		negative regulation of sister chromatid segregation	17916	9276	3	PC
query_1	TRUE	5.87e-15	34	482	17	0.0352697	0.5	GO:0008608	GO:BP		attachment of spindle microtubules to kinetochore	17916	3663	3	PC
query_1	TRUE	5.95e-15	53	482	20	0.0414938	0.377358	GO:0006336	GO:BP		DNA replication-independent nucleosome assembly	17916	2373	3	PC
query_1	TRUE	6.54e-15	40	482	18	0.0373444	0.45	GO:1902100	GO:BP		negative regulation of metaphase/anaphase transition of cell cycle	17916	25505	3	PC
query_1	TRUE	8.7e-15	293	482	41	0.0850622	0.139932	GO:0006310	GO:BP		DNA recombination	17916	2355	3	PC
query_1	TRUE	8.98e-15	47	482	19	0.0394191	0.404255	GO:0051985	GO:BP		negative regulation of chromosome segregation	17916	16492	3	PC
query_1	TRUE	9.1e-15	184	482	33	0.0684647	0.179348	GO:0034728	GO:BP		nucleosome organization	17916	10100	3	PC
query_1	TRUE	9.22e-15	54	482	20	0.0414938	0.37037	GO:0045839	GO:BP		negative regulation of mitotic nuclear division	17916	13766	3	PC
query_1	TRUE	1.02e-14	251	482	38	0.0788382	0.151394	GO:0051321	GO:BP		meiotic cell cycle	17916	16011	3	PC
query_1	TRUE	1.68e-14	63	482	21	0.0435685	0.333333	GO:0051784	GO:BP		negative regulation of nuclear division	17916	16341	3	PC
query_1	TRUE	1.85e-14	201	482	34	0.0705394	0.169154	GO:0010389	GO:BP		regulation of G2/M transition of mitotic cell cycle	17916	4621	3	PC
query_1	TRUE	5.67e-14	22	482	14	0.0290456	0.636364	GO:0051383	GO:BP		kinetochore organization	17916	16061	3	PC
query_1	TRUE	5.99e-14	340	482	43	0.0892116	0.126471	GO:0045930	GO:BP		negative regulation of mitotic cell cycle	17916	13849	3	PC
query_1	TRUE	8.07e-14	252	482	37	0.0767635	0.146825	GO:1901991	GO:BP		negative regulation of mitotic cell cycle phase transition	17916	25403	3	PC
query_1	TRUE	8.53e-14	148	482	29	0.060166	0.195946	GO:2001251	GO:BP		negative regulation of chromosome organization	17916	30636	3	PC
query_1	TRUE	1.5e-13	61	482	20	0.0414938	0.327869	GO:0043486	GO:BP		histone exchange	17916	12484	3	PC
query_1	TRUE	1.13e-12	37	482	16	0.033195	0.432432	GO:0071173	GO:BP		spindle assembly checkpoint	17916	19520	3	PC
query_1	TRUE	1.13e-12	37	482	16	0.033195	0.432432	GO:0071174	GO:BP		mitotic spindle checkpoint	17916	19521	3	PC
query_1	TRUE	1.13e-12	37	482	16	0.033195	0.432432	GO:0031577	GO:BP		spindle checkpoint	17916	8443	3	PC
query_1	TRUE	1.13e-12	37	482	16	0.033195	0.432432	GO:0007094	GO:BP		mitotic spindle assembly checkpoint	17916	3038	3	PC
query_1	TRUE	1.56e-11	192	482	30	0.0622407	0.15625	GO:1903046	GO:BP		meiotic cell cycle process	17916	26331	3	PC
query_1	TRUE	4.08e-11	79	482	20	0.0414938	0.253165	GO:0051303	GO:BP		establishment of chromosome localization	17916	15996	3	PC
query_1	TRUE	4.49e-11	61	482	18	0.0373444	0.295082	GO:0051310	GO:BP		metaphase plate congression	17916	16003	3	PC
query_1	TRUE	5.31e-11	80	482	20	0.0414938	0.25	GO:0050000	GO:BP		chromosome localization	17916	15450	3	PC
query_1	TRUE	6.67e-11	91	482	21	0.0435685	0.230769	GO:0043044	GO:BP		ATP-dependent chromatin remodeling	17916	12225	3	PC
query_1	TRUE	7.73e-11	263	482	34	0.0705394	0.129278	GO:0006302	GO:BP		double-strand break repair	17916	2347	3	PC
query_1	TRUE	2.73e-10	228	482	31	0.0643154	0.135965	GO:0006338	GO:BP		chromatin remodeling	17916	2375	3	PC
query_1	TRUE	3.11e-10	109	482	22	0.0456432	0.201835	GO:0051225	GO:BP		spindle assembly	17916	15936	3	PC
query_1	TRUE	3.2e-10	18	482	11	0.0228216	0.611111	GO:0006271	GO:BP		DNA strand elongation involved in DNA replication	17916	2317	3	PC
query_1	TRUE	7.55e-10	268	482	33	0.0684647	0.123134	GO:0072331	GO:BP		signal transduction by p53 class mediator	17916	20476	3	PC
query_1	TRUE	1.19e-09	25	482	12	0.0248963	0.48	GO:0022616	GO:BP		DNA strand elongation	17916	7664	3	PC
query_1	TRUE	3.65e-09	863	482	62	0.128631	0.0718424	GO:0070925	GO:BP		organelle assembly	17916	19408	3	PC
query_1	TRUE	3.94e-09	176	482	26	0.0539419	0.147727	GO:0140013	GO:BP		meiotic nuclear division	17916	23205	3	PC
query_1	TRUE	4.16e-09	58	482	16	0.033195	0.275862	GO:0090307	GO:BP		mitotic spindle assembly	17916	21666	3	PC
query_1	TRUE	5.79e-09	125	482	22	0.0456432	0.176	GO:0007098	GO:BP		centrosome cycle	17916	3042	3	PC
query_1	TRUE	2.28e-08	85	482	18	0.0373444	0.211765	GO:0034502	GO:BP		protein localization to chromosome	17916	10026	3	PC
query_1	TRUE	2.35e-08	46	482	14	0.0290456	0.304348	GO:0030261	GO:BP		chromosome condensation	17916	7840	3	PC
query_1	TRUE	2.35e-08	46	482	14	0.0290456	0.304348	GO:0007080	GO:BP		mitotic metaphase plate congression	17916	3026	3	PC
query_1	TRUE	2.46e-08	134	482	22	0.0456432	0.164179	GO:0031023	GO:BP		microtubule organizing center organization	17916	8163	3	PC
query_1	TRUE	3.14e-08	416	482	39	0.0809129	0.09375	GO:0010639	GO:BP		negative regulation of organelle organization	17916	4825	3	PC
query_1	TRUE	4.41e-08	57	482	15	0.0311203	0.263158	GO:0007062	GO:BP		sister chromatid cohesion	17916	3009	3	PC
query_1	TRUE	4.6e-08	166	482	24	0.0497925	0.144578	GO:0045931	GO:BP		positive regulation of mitotic cell cycle	17916	13850	3	PC
query_1	TRUE	5.2e-08	139	482	22	0.0456432	0.158273	GO:0000724	GO:BP		double-strand break repair via homologous recombination	17916	262	3	PC
query_1	TRUE	6.02e-08	140	482	22	0.0456432	0.157143	GO:0000725	GO:BP		recombinational repair	17916	263	3	PC
query_1	TRUE	7.32e-08	115	482	20	0.0414938	0.173913	GO:0032392	GO:BP		DNA geometric change	17916	8802	3	PC
query_1	TRUE	1.05e-07	27	482	11	0.0228216	0.407407	GO:0032201	GO:BP		telomere maintenance via semi-conservative replication	17916	8645	3	PC
query_1	TRUE	1.44e-07	43	482	13	0.026971	0.302326	GO:0006270	GO:BP		DNA replication initiation	17916	2316	3	PC
query_1	TRUE	1.52e-07	83	482	17	0.0352697	0.204819	GO:0031145	GO:BP		anaphase-promoting complex-dependent catabolic process	17916	8253	3	PC
query_1	TRUE	1.57e-07	362	482	35	0.0726141	0.0966851	GO:0051052	GO:BP		regulation of DNA metabolic process	17916	15793	3	PC
query_1	TRUE	2.51e-07	195	482	25	0.0518672	0.128205	GO:0070507	GO:BP		regulation of microtubule cytoskeleton organization	17916	19174	3	PC
query_1	TRUE	3.05e-07	659	482	49	0.10166	0.0743551	GO:0051640	GO:BP		organelle localization	17916	16249	3	PC
query_1	TRUE	3.44e-07	17	482	9	0.0186722	0.529412	GO:0051382	GO:BP		kinetochore assembly	17916	16060	3	PC
query_1	TRUE	3.44e-07	17	482	9	0.0186722	0.529412	GO:0034501	GO:BP		protein localization to kinetochore	17916	10025	3	PC
query_1	TRUE	3.78e-07	23	482	10	0.0207469	0.434783	GO:0006297	GO:BP		nucleotide-excision repair, DNA gap filling	17916	2343	3	PC
query_1	TRUE	5.39e-07	171	482	23	0.0477178	0.134503	GO:0000910	GO:BP		cytokinesis	17916	317	3	PC
query_1	TRUE	1.35e-06	33	482	11	0.0228216	0.333333	GO:0051984	GO:BP		positive regulation of chromosome segregation	17916	16491	3	PC
query_1	TRUE	1.42e-06	95	482	17	0.0352697	0.178947	GO:0097711	GO:BP		ciliary basal body-plasma membrane docking	17916	22279	3	PC
query_1	TRUE	1.67e-06	42	482	12	0.0248963	0.285714	GO:0019985	GO:BP		translesion synthesis	17916	7087	3	PC
query_1	TRUE	1.69e-06	14	482	8	0.0165975	0.571429	GO:0051988	GO:BP		regulation of attachment of spindle microtubules to kinetochore	17916	16495	3	PC
query_1	TRUE	1.7e-06	181	482	23	0.0477178	0.127072	GO:1901796	GO:BP		regulation of signal transduction by p53 class mediator	17916	25214	3	PC
query_1	TRUE	1.72e-06	197	482	24	0.0497925	0.121827	GO:0051054	GO:BP		positive regulation of DNA metabolic process	17916	15795	3	PC
query_1	TRUE	2.6e-06	53	482	13	0.026971	0.245283	GO:0006301	GO:BP		postreplication repair	17916	2346	3	PC
query_1	TRUE	3.01e-06	87	482	16	0.033195	0.183908	GO:0032465	GO:BP		regulation of cytokinesis	17916	8840	3	PC
query_1	TRUE	3.18e-06	113	482	18	0.0373444	0.159292	GO:0006275	GO:BP		regulation of DNA replication	17916	2321	3	PC
query_1	TRUE	3.34e-06	54	482	13	0.026971	0.240741	GO:0000731	GO:BP		DNA synthesis involved in DNA repair	17916	269	3	PC
query_1	TRUE	3.78e-06	21	482	9	0.0186722	0.428571	GO:0071459	GO:BP		protein localization to chromosome, centromeric region	17916	19758	3	PC
query_1	TRUE	4.93e-06	130	482	19	0.0394191	0.146154	GO:0006282	GO:BP		regulation of DNA repair	17916	2328	3	PC
query_1	TRUE	6.14e-06	355	482	32	0.06639	0.0901408	GO:0000398	GO:BP		mRNA splicing, via spliceosome	17916	172	3	PC
query_1	TRUE	6.14e-06	355	482	32	0.06639	0.0901408	GO:0000377	GO:BP		RNA splicing, via transesterification reactions with bulged adenosine as nucleophile	17916	160	3	PC
query_1	TRUE	7.41e-06	195	482	23	0.0477178	0.117949	GO:0071897	GO:BP		DNA biosynthetic process	17916	20076	3	PC
query_1	TRUE	7.44e-06	38	482	11	0.0228216	0.289474	GO:0042769	GO:BP		DNA damage response, detection of DNA damage	17916	12058	3	PC
query_1	TRUE	7.55e-06	358	482	32	0.06639	0.0893855	GO:0000375	GO:BP		RNA splicing, via transesterification reactions	17916	158	3	PC
query_1	TRUE	8.3e-06	134	482	19	0.0394191	0.141791	GO:0042770	GO:BP		signal transduction in response to DNA damage	17916	12059	3	PC
query_1	TRUE	8.39e-06	230	482	25	0.0518672	0.108696	GO:0032886	GO:BP		regulation of microtubule-based process	17916	9156	3	PC
query_1	TRUE	9.55e-06	107	482	17	0.0352697	0.158879	GO:0032508	GO:BP		DNA duplex unwinding	17916	8877	3	PC
query_1	TRUE	1.28e-05	109	482	17	0.0352697	0.155963	GO:1901989	GO:BP		positive regulation of cell cycle phase transition	17916	25401	3	PC
query_1	TRUE	1.87e-05	73	482	14	0.0290456	0.191781	GO:0072401	GO:BP		signal transduction involved in DNA integrity checkpoint	17916	20534	3	PC
query_1	TRUE	1.87e-05	73	482	14	0.0290456	0.191781	GO:0072422	GO:BP		signal transduction involved in DNA damage checkpoint	17916	20546	3	PC
query_1	TRUE	2.25e-05	74	482	14	0.0290456	0.189189	GO:0072395	GO:BP		signal transduction involved in cell cycle checkpoint	17916	20528	3	PC
query_1	TRUE	2.44e-05	52	482	12	0.0248963	0.230769	GO:0090329	GO:BP		regulation of DNA-dependent DNA replication	17916	21688	3	PC
query_1	TRUE	2.52e-05	225	482	24	0.0497925	0.106667	GO:2001020	GO:BP		regulation of response to DNA damage stimulus	17916	30432	3	PC
query_1	TRUE	2.96e-05	160	482	20	0.0414938	0.125	GO:0031570	GO:BP		DNA integrity checkpoint	17916	8439	3	PC
query_1	TRUE	3.72e-05	644	482	44	0.0912863	0.068323	GO:0010638	GO:BP		positive regulation of organelle organization	17916	4824	3	PC
query_1	TRUE	3.8e-05	445	482	35	0.0726141	0.0786517	GO:0008380	GO:BP		RNA splicing	17916	3643	3	PC
query_1	TRUE	4.59e-05	66	482	13	0.026971	0.19697	GO:0051298	GO:BP		centrosome duplication	17916	15991	3	PC
query_1	TRUE	7.12e-05	14	482	7	0.0145228	0.5	GO:0051315	GO:BP		attachment of mitotic spindle microtubules to kinetochore	17916	16006	3	PC
query_1	TRUE	7.29e-05	122	482	17	0.0352697	0.139344	GO:0045814	GO:BP		negative regulation of gene expression, epigenetic	17916	13743	3	PC
query_1	TRUE	7.51e-05	28	482	9	0.0186722	0.321429	GO:0000083	GO:BP		regulation of transcription involved in G1/S transition of mitotic cell cycle	17916	42	3	PC
query_1	TRUE	8.21e-05	37	482	10	0.0207469	0.27027	GO:0006296	GO:BP		nucleotide-excision repair, DNA incision, 5'-to lesion	17916	2342	3	PC
query_1	TRUE	9.68e-05	21	482	8	0.0165975	0.380952	GO:0042276	GO:BP		error-prone translesion synthesis	17916	11759	3	PC
query_1	TRUE	0.000120384	742	482	47	0.0975104	0.0633423	GO:0051129	GO:BP		negative regulation of cellular component organization	17916	15849	3	PC
query_1	TRUE	0.000142734	85	482	14	0.0290456	0.164706	GO:2000779	GO:BP		regulation of double-strand break repair	17916	30193	3	PC
query_1	TRUE	0.000148254	30	482	9	0.0186722	0.3	GO:1902751	GO:BP		positive regulation of cell cycle G2/M phase transition	17916	26058	3	PC
query_1	TRUE	0.000162998	73	482	13	0.026971	0.178082	GO:0006342	GO:BP		chromatin silencing	17916	2379	3	PC
query_1	TRUE	0.000200846	101	482	15	0.0311203	0.148515	GO:0061640	GO:BP		cytoskeleton-dependent cytokinesis	17916	18567	3	PC
query_1	TRUE	0.000214155	163	482	19	0.0394191	0.116564	GO:0000723	GO:BP		telomere maintenance	17916	261	3	PC
query_1	TRUE	0.000218671	522	482	37	0.0767635	0.0708812	GO:0006397	GO:BP		mRNA processing	17916	2422	3	PC
query_1	TRUE	0.000239975	41	482	10	0.0207469	0.243902	GO:0033683	GO:BP		nucleotide-excision repair, DNA incision	17916	9672	3	PC
query_1	TRUE	0.000239975	41	482	10	0.0207469	0.243902	GO:0070317	GO:BP		negative regulation of G0 to G1 transition	17916	19061	3	PC
query_1	TRUE	0.000245697	436	482	33	0.0684647	0.0756881	GO:0051656	GO:BP		establishment of organelle localization	17916	16265	3	PC
query_1	TRUE	0.00027084	149	482	18	0.0373444	0.120805	GO:0000077	GO:BP		DNA damage checkpoint	17916	37	3	PC
query_1	TRUE	0.000274837	118	482	16	0.033195	0.135593	GO:0031109	GO:BP		microtubule polymerization or depolymerization	17916	8220	3	PC
query_1	TRUE	0.000315863	167	482	19	0.0394191	0.113772	GO:0051302	GO:BP		regulation of cell division	17916	15995	3	PC
query_1	TRUE	0.000375955	17	482	7	0.0145228	0.411765	GO:0007076	GO:BP		mitotic chromosome condensation	17916	3022	3	PC
query_1	TRUE	0.000378634	11	482	6	0.0124481	0.545455	GO:0000727	GO:BP		double-strand break repair via break-induced replication	17916	265	3	PC
query_1	TRUE	0.000392077	121	482	16	0.033195	0.132231	GO:0061982	GO:BP		meiosis I cell cycle process	17916	18754	3	PC
query_1	TRUE	0.000398525	92	482	14	0.0290456	0.152174	GO:1901992	GO:BP		positive regulation of mitotic cell cycle phase transition	17916	25404	3	PC
query_1	TRUE	0.000398525	92	482	14	0.0290456	0.152174	GO:0045132	GO:BP		meiotic chromosome segregation	17916	13287	3	PC
query_1	TRUE	0.000553085	124	482	16	0.033195	0.129032	GO:2000134	GO:BP		negative regulation of G1/S transition of mitotic cell cycle	17916	29560	3	PC
query_1	TRUE	0.000620057	45	482	10	0.0207469	0.222222	GO:0070316	GO:BP		regulation of G0 to G1 transition	17916	19060	3	PC
query_1	TRUE	0.000687175	69	482	12	0.0248963	0.173913	GO:0045739	GO:BP		positive regulation of DNA repair	17916	13674	3	PC
query_1	TRUE	0.000693275	7	482	5	0.0103734	0.714286	GO:1902299	GO:BP		pre-replicative complex assembly involved in cell cycle DNA replication	17916	25689	3	PC
query_1	TRUE	0.000693275	7	482	5	0.0103734	0.714286	GO:0006267	GO:BP		pre-replicative complex assembly involved in nuclear cell cycle DNA replication	17916	2313	3	PC
query_1	TRUE	0.000693275	7	482	5	0.0103734	0.714286	GO:0036388	GO:BP		pre-replicative complex assembly	17916	11134	3	PC
query_1	TRUE	0.000724832	176	482	19	0.0394191	0.107955	GO:0032200	GO:BP		telomere organization	17916	8644	3	PC
query_1	TRUE	0.000808198	112	482	15	0.0311203	0.133929	GO:0006289	GO:BP		nucleotide-excision repair	17916	2335	3	PC
query_1	TRUE	0.000916378	27	482	8	0.0165975	0.296296	GO:0010971	GO:BP		positive regulation of G2/M transition of mitotic cell cycle	17916	5131	3	PC
query_1	TRUE	0.000959051	47	482	10	0.0207469	0.212766	GO:0045023	GO:BP		G0 to G1 transition	17916	13211	3	PC
query_1	TRUE	0.00106657	130	482	16	0.033195	0.123077	GO:1902807	GO:BP		negative regulation of cell cycle G1/S phase transition	17916	26110	3	PC
query_1	TRUE	0.00128446	116	482	15	0.0311203	0.12931	GO:0007127	GO:BP		meiosis I	17916	3067	3	PC
query_1	TRUE	0.00130013	73	482	12	0.0248963	0.164384	GO:0000281	GO:BP		mitotic cytokinesis	17916	125	3	PC
query_1	TRUE	0.00157374	185	482	19	0.0394191	0.102703	GO:2001252	GO:BP		positive regulation of chromosome organization	17916	30637	3	PC
query_1	TRUE	0.0016897	29	482	8	0.0165975	0.275862	GO:0007020	GO:BP		microtubule nucleation	17916	2975	3	PC
query_1	TRUE	0.00222992	154	482	17	0.0352697	0.11039	GO:0034401	GO:BP		chromatin organization involved in regulation of transcription	17916	9963	3	PC
query_1	TRUE	0.00229715	14	482	6	0.0124481	0.428571	GO:1903504	GO:BP		regulation of mitotic spindle checkpoint	17916	26732	3	PC
query_1	TRUE	0.00229715	14	482	6	0.0124481	0.428571	GO:0090266	GO:BP		regulation of mitotic cell cycle spindle assembly checkpoint	17916	21626	3	PC
query_1	TRUE	0.00229715	14	482	6	0.0124481	0.428571	GO:0090231	GO:BP		regulation of spindle checkpoint	17916	21591	3	PC
query_1	TRUE	0.00271908	78	482	12	0.0248963	0.153846	GO:0046785	GO:BP		microtubule polymerization	17916	14571	3	PC
query_1	TRUE	0.00293303	22	482	7	0.0145228	0.318182	GO:0007063	GO:BP		regulation of sister chromatid cohesion	17916	3010	3	PC
query_1	TRUE	0.00293303	22	482	7	0.0145228	0.318182	GO:0070987	GO:BP		error-free translesion synthesis	17916	19457	3	PC
query_1	TRUE	0.00329722	176	482	18	0.0373444	0.102273	GO:0140056	GO:BP		organelle localization by membrane tethering	17916	23227	3	PC
query_1	TRUE	0.00354968	293	482	24	0.0497925	0.0819113	GO:0007018	GO:BP		microtubule-based movement	17916	2973	3	PC
query_1	TRUE	0.00389538	143	482	16	0.033195	0.111888	GO:0097549	GO:BP		chromatin organization involved in negative regulation of transcription	17916	22231	3	PC
query_1	TRUE	0.00397734	9	482	5	0.0103734	0.555556	GO:1900264	GO:BP		positive regulation of DNA-directed DNA polymerase activity	17916	23755	3	PC
query_1	TRUE	0.00397734	9	482	5	0.0103734	0.555556	GO:0000022	GO:BP		mitotic spindle elongation	17916	10	3	PC
query_1	TRUE	0.00397734	9	482	5	0.0103734	0.555556	GO:1900262	GO:BP		regulation of DNA-directed DNA polymerase activity	17916	23753	3	PC
query_1	TRUE	0.00456925	180	482	18	0.0373444	0.1	GO:2000045	GO:BP		regulation of G1/S transition of mitotic cell cycle	17916	29471	3	PC
query_1	TRUE	0.00568068	24	482	7	0.0145228	0.291667	GO:1904666	GO:BP		regulation of ubiquitin protein ligase activity	17916	27801	3	PC
query_1	TRUE	0.00568068	24	482	7	0.0145228	0.291667	GO:0033119	GO:BP		negative regulation of RNA splicing	17916	9318	3	PC
query_1	TRUE	0.00585085	16	482	6	0.0124481	0.375	GO:0009263	GO:BP		deoxyribonucleotide biosynthetic process	17916	3895	3	PC
query_1	TRUE	0.00596454	202	482	19	0.0394191	0.0940594	GO:1902806	GO:BP		regulation of cell cycle G1/S phase transition	17916	26109	3	PC
query_1	TRUE	0.00628634	57	482	10	0.0207469	0.175439	GO:0072431	GO:BP		signal transduction involved in mitotic G1 DNA damage checkpoint	17916	20555	3	PC
query_1	TRUE	0.00628634	57	482	10	0.0207469	0.175439	GO:1902400	GO:BP		intracellular signal transduction involved in G1 DNA damage checkpoint	17916	25778	3	PC
query_1	TRUE	0.00677647	185	482	18	0.0373444	0.0972973	GO:0022406	GO:BP		membrane docking	17916	7637	3	PC
query_1	TRUE	0.00741544	58	482	10	0.0207469	0.172414	GO:0045840	GO:BP		positive regulation of mitotic nuclear division	17916	13767	3	PC
query_1	TRUE	0.00741544	58	482	10	0.0207469	0.172414	GO:0046605	GO:BP		regulation of centrosome cycle	17916	14443	3	PC
query_1	TRUE	0.00777857	10	482	5	0.0103734	0.5	GO:0045876	GO:BP		positive regulation of sister chromatid cohesion	17916	13799	3	PC
query_1	TRUE	0.00777857	10	482	5	0.0103734	0.5	GO:0051231	GO:BP		spindle elongation	17916	15940	3	PC
query_1	TRUE	0.0087166	59	482	10	0.0207469	0.169492	GO:0072413	GO:BP		signal transduction involved in mitotic cell cycle checkpoint	17916	20540	3	PC
query_1	TRUE	0.0087166	59	482	10	0.0207469	0.169492	GO:1902403	GO:BP		signal transduction involved in mitotic DNA integrity checkpoint	17916	25781	3	PC
query_1	TRUE	0.0087166	59	482	10	0.0207469	0.169492	GO:1902402	GO:BP		signal transduction involved in mitotic DNA damage checkpoint	17916	25780	3	PC
query_1	TRUE	0.0093881	375	482	27	0.0560166	0.072	GO:0060271	GO:BP		cilium assembly	17916	17309	3	PC
query_1	TRUE	0.00941818	73	482	11	0.0228216	0.150685	GO:0006283	GO:BP		transcription-coupled nucleotide-excision repair	17916	2329	3	PC
query_1	TRUE	0.0100947	36	482	8	0.0165975	0.222222	GO:2000781	GO:BP		positive regulation of double-strand break repair	17916	30195	3	PC
query_1	TRUE	0.0120625	105	482	13	0.026971	0.12381	GO:0000018	GO:BP		regulation of DNA recombination	17916	7	3	PC
query_1	TRUE	0.0125787	37	482	8	0.0165975	0.216216	GO:0007099	GO:BP		centriole replication	17916	3043	3	PC
query_1	TRUE	0.0139452	11	482	5	0.0103734	0.454545	GO:0046607	GO:BP		positive regulation of centrosome cycle	17916	14445	3	PC
query_1	TRUE	0.0150827	235	482	20	0.0414938	0.0851064	GO:0007050	GO:BP		cell cycle arrest	17916	2998	3	PC
query_1	TRUE	0.0161057	63	482	10	0.0207469	0.15873	GO:0044819	GO:BP		mitotic G1/S transition checkpoint	17916	13145	3	PC
query_1	TRUE	0.0161057	63	482	10	0.0207469	0.15873	GO:0031571	GO:BP		mitotic G1 DNA damage checkpoint	17916	8440	3	PC
query_1	TRUE	0.0165357	108	482	13	0.026971	0.12037	GO:0030330	GO:BP		DNA damage response, signal transduction by p53 class mediator	17916	7872	3	PC
query_1	TRUE	0.0177023	28	482	7	0.0145228	0.25	GO:0071168	GO:BP		protein localization to chromatin	17916	19516	3	PC
query_1	TRUE	0.0185885	6	482	4	0.00829875	0.666667	GO:0000912	GO:BP		assembly of actomyosin apparatus involved in cytokinesis	17916	319	3	PC
query_1	TRUE	0.0185885	6	482	4	0.00829875	0.666667	GO:0000915	GO:BP		actomyosin contractile ring assembly	17916	322	3	PC
query_1	TRUE	0.018635	64	482	10	0.0207469	0.15625	GO:0044783	GO:BP		G1 DNA damage checkpoint	17916	13120	3	PC
query_1	TRUE	0.01912	39	482	8	0.0165975	0.205128	GO:0032467	GO:BP		positive regulation of cytokinesis	17916	8842	3	PC
query_1	TRUE	0.0201253	484	482	31	0.0643154	0.0640496	GO:0016569	GO:BP		covalent chromatin modification	17916	5896	3	PC
query_1	TRUE	0.0212131	865	482	46	0.0954357	0.0531792	GO:0016071	GO:BP		mRNA metabolic process	17916	5718	3	PC
query_1	TRUE	0.0227973	29	482	7	0.0145228	0.241379	GO:0050686	GO:BP		negative regulation of mRNA processing	17916	15489	3	PC
query_1	TRUE	0.0232928	394	482	27	0.0560166	0.0685279	GO:0044782	GO:BP		cilium organization	17916	13119	3	PC
query_1	TRUE	0.0233424	40	482	8	0.0165975	0.2	GO:0098534	GO:BP		centriole assembly	17916	22340	3	PC
query_1	TRUE	0.0234945	464	482	30	0.0622407	0.0646552	GO:0016570	GO:BP		histone modification	17916	5897	3	PC
query_1	TRUE	0.0249797	203	482	18	0.0373444	0.08867	GO:0030705	GO:BP		cytoskeleton-dependent intracellular transport	17916	8010	3	PC
query_1	TRUE	0.0257291	147	482	15	0.0311203	0.102041	GO:0043484	GO:BP		regulation of RNA splicing	17916	12482	3	PC
query_1	TRUE	0.0258378	20	482	6	0.0124481	0.3	GO:0048025	GO:BP		negative regulation of mRNA splicing, via spliceosome	17916	14712	3	PC
query_1	TRUE	0.0341736	42	482	8	0.0165975	0.190476	GO:0090224	GO:BP		regulation of spindle organization	17916	21584	3	PC
query_1	TRUE	0.0347338	99	482	12	0.0248963	0.121212	GO:0000079	GO:BP		regulation of cyclin-dependent protein serine/threonine kinase activity	17916	39	3	PC
query_1	TRUE	0.0421863	56	482	9	0.0186722	0.160714	GO:0006977	GO:BP		DNA damage response, signal transduction by p53 class mediator resulting in cell cycle arrest	17916	2940	3	PC
query_1	TRUE	0.0422564	70	482	10	0.0207469	0.142857	GO:0051785	GO:BP		positive regulation of nuclear division	17916	16342	3	PC
query_1	TRUE	0.0424489	7	482	4	0.00829875	0.571429	GO:0010032	GO:BP		meiotic chromosome condensation	17916	4347	3	PC
query_1	TRUE	0.0424489	7	482	4	0.00829875	0.571429	GO:0051256	GO:BP		mitotic spindle midzone assembly	17916	15961	3	PC
query_1	TRUE	0.0424489	7	482	4	0.00829875	0.571429	GO:0044837	GO:BP		actomyosin contractile ring organization	17916	13158	3	PC
query_1	TRUE	0.0457938	363	482	25	0.0518672	0.0688705	GO:0051169	GO:BP		nuclear transport	17916	15888	3	PC
query_1	TRUE	0.0458448	32	482	7	0.0145228	0.21875	GO:1901976	GO:BP		regulation of cell cycle checkpoint	17916	25390	3	PC
query_1	TRUE	0.0475121	22	482	6	0.0124481	0.272727	GO:0062033	GO:BP		positive regulation of mitotic sister chromatid segregation	17916	18783	3	PC
query_1	TRUE	2.01e-57	352	496	87	0.175403	0.247159	GO:0098687	GO:CC		chromosomal region	18856	3645	3	PC
query_1	TRUE	2.1e-55	219	496	71	0.143145	0.324201	GO:0000793	GO:CC		condensed chromosome	18856	119	3	PC
query_1	TRUE	4.75e-52	199	496	66	0.133065	0.331658	GO:0000775	GO:CC		chromosome, centromeric region	18856	101	3	PC
query_1	TRUE	1.56e-44	121	496	50	0.100806	0.413223	GO:0000779	GO:CC		condensed chromosome, centromeric region	18856	105	3	PC
query_1	TRUE	2.66e-42	139	496	51	0.102823	0.366906	GO:0000776	GO:CC		kinetochore	18856	102	3	PC
query_1	TRUE	7.13e-42	364	496	74	0.149194	0.203297	GO:0005819	GO:CC		spindle	18856	478	3	PC
query_1	TRUE	2.57e-40	107	496	45	0.0907258	0.420561	GO:0000777	GO:CC		condensed chromosome kinetochore	18856	103	3	PC
query_1	TRUE	6.76e-22	590	496	67	0.135081	0.113559	GO:0005813	GO:CC		centrosome	18856	472	3	PC
query_1	TRUE	1.26e-21	779	496	77	0.155242	0.0988447	GO:0005815	GO:CC		microtubule organizing center	18856	474	3	PC
query_1	TRUE	1.71e-21	166	496	37	0.0745968	0.222892	GO:0000922	GO:CC		spindle pole	18856	148	3	PC
query_1	TRUE	4.85e-17	182	496	34	0.0685484	0.186813	GO:0030496	GO:CC		midbody	18856	1131	3	PC
query_1	TRUE	1.74e-16	426	496	50	0.100806	0.117371	GO:0005874	GO:CC		microtubule	18856	522	3	PC
query_1	TRUE	2.18e-15	100	496	25	0.0504032	0.25	GO:0000794	GO:CC		condensed nuclear chromosome	18856	120	3	PC
query_1	TRUE	7.31e-15	126	496	27	0.0544355	0.214286	GO:0072686	GO:CC		mitotic spindle	18856	3190	3	PC
query_1	TRUE	1.22e-11	74	496	19	0.0383065	0.256757	GO:0005657	GO:CC		replication fork	18856	330	3	PC
query_1	TRUE	1.97e-11	157	496	26	0.0524194	0.165605	GO:0000781	GO:CC		chromosome, telomeric region	18856	107	3	PC
query_1	TRUE	6.83e-10	60	496	16	0.0322581	0.266667	GO:0005876	GO:CC		spindle microtubule	18856	524	3	PC
query_1	TRUE	7.66e-10	17	496	10	0.0201613	0.588235	GO:0000778	GO:CC		condensed nuclear chromosome kinetochore	18856	104	3	PC
query_1	TRUE	1.72e-08	28	496	11	0.0221774	0.392857	GO:0000780	GO:CC		condensed nuclear chromosome, centromeric region	18856	106	3	PC
query_1	TRUE	3.84e-08	764	496	53	0.106855	0.0693717	GO:0099513	GO:CC		polymeric cytoskeletal fiber	18856	3816	3	PC
query_1	TRUE	9.04e-08	926	496	59	0.118952	0.0637149	GO:0005730	GO:CC		nucleolus	18856	395	3	PC
query_1	TRUE	1.46e-07	122	496	19	0.0383065	0.155738	GO:0000784	GO:CC		nuclear chromosome, telomeric region	18856	110	3	PC
query_1	TRUE	1.82e-07	14	496	8	0.016129	0.571429	GO:0000940	GO:CC		condensed chromosome outer kinetochore	18856	163	3	PC
query_1	TRUE	3.99e-07	21	496	9	0.0181452	0.428571	GO:0005721	GO:CC		pericentric heterochromatin	18856	386	3	PC
query_1	TRUE	5.33e-07	56	496	13	0.0262097	0.232143	GO:0005871	GO:CC		kinesin complex	18856	519	3	PC
query_1	TRUE	6.6e-07	22	496	9	0.0181452	0.409091	GO:0000930	GO:CC		gamma-tubulin complex	18856	153	3	PC
query_1	TRUE	1.09e-06	791	496	51	0.102823	0.0644753	GO:0016604	GO:CC		nuclear body	18856	917	3	PC
query_1	TRUE	1.89e-06	157	496	20	0.0403226	0.127389	GO:0005875	GO:CC		microtubule associated complex	18856	523	3	PC
query_1	TRUE	2.76e-06	8	496	6	0.0120968	0.75	GO:0000796	GO:CC		condensin complex	18856	122	3	PC
query_1	TRUE	3.22e-06	43	496	11	0.0221774	0.255814	GO:0043596	GO:CC		nuclear replication fork	18856	2198	3	PC
query_1	TRUE	3.46e-06	995	496	58	0.116935	0.0582915	GO:0099512	GO:CC		supramolecular fiber	18856	3815	3	PC
query_1	TRUE	2.1e-05	482	496	35	0.0705645	0.0726141	GO:0005635	GO:CC		nuclear envelope	18856	311	3	PC
query_1	TRUE	3.21e-05	42	496	10	0.0201613	0.238095	GO:0000307	GO:CC		cyclin-dependent protein kinase holoenzyme complex	18856	59	3	PC
query_1	TRUE	4.84e-05	190	496	20	0.0403226	0.105263	GO:0005681	GO:CC		spliceosomal complex	18856	350	3	PC
query_1	TRUE	6.9e-05	35	496	9	0.0181452	0.257143	GO:0051233	GO:CC		spindle midzone	18856	2578	3	PC
query_1	TRUE	8.32e-05	12	496	6	0.0120968	0.5	GO:0042555	GO:CC		MCM complex	18856	2051	3	PC
query_1	TRUE	0.000102089	130	496	16	0.0322581	0.123077	GO:0034399	GO:CC		nuclear periphery	18856	1730	3	PC
query_1	TRUE	0.000151651	4	496	4	0.00806452	1	GO:0000942	GO:CC		condensed nuclear chromosome outer kinetochore	18856	165	3	PC
query_1	TRUE	0.000151651	4	496	4	0.00806452	1	GO:0031617	GO:CC		NMS complex	18856	1427	3	PC
query_1	TRUE	0.000151651	4	496	4	0.00806452	1	GO:0031262	GO:CC		Ndc80 complex	18856	1290	3	PC
query_1	TRUE	0.000184864	104	496	14	0.0282258	0.134615	GO:0048770	GO:CC		pigment granule	18856	2573	3	PC
query_1	TRUE	0.000184864	104	496	14	0.0282258	0.134615	GO:0042470	GO:CC		melanosome	18856	2050	3	PC
query_1	TRUE	0.000207524	8	496	5	0.0100806	0.625	GO:0000931	GO:CC		gamma-tubulin large complex	18856	154	3	PC
query_1	TRUE	0.000207524	8	496	5	0.0100806	0.625	GO:0031390	GO:CC		Ctf18 RFC-like complex	18856	1338	3	PC
query_1	TRUE	0.000207524	8	496	5	0.0100806	0.625	GO:0008274	GO:CC		gamma-tubulin ring complex	18856	630	3	PC
query_1	TRUE	0.000276658	78	496	12	0.0241935	0.153846	GO:0000792	GO:CC		heterochromatin	18856	118	3	PC
query_1	TRUE	0.000324106	22	496	7	0.0141129	0.318182	GO:0042575	GO:CC		DNA polymerase complex	18856	2059	3	PC
query_1	TRUE	0.000418878	32	496	8	0.016129	0.25	GO:0046540	GO:CC		U4/U6 x U5 tri-snRNP complex	18856	2521	3	PC
query_1	TRUE	0.000418878	32	496	8	0.016129	0.25	GO:0097526	GO:CC		spliceosomal tri-snRNP complex	18856	3431	3	PC
query_1	TRUE	0.000419458	81	496	12	0.0241935	0.148148	GO:0032153	GO:CC		cell division site	18856	1500	3	PC
query_1	TRUE	0.000419458	81	496	12	0.0241935	0.148148	GO:0090734	GO:CC		site of DNA damage	18856	3265	3	PC
query_1	TRUE	0.000469577	55	496	10	0.0201613	0.181818	GO:0032154	GO:CC		cleavage furrow	18856	1501	3	PC
query_1	TRUE	0.000623962	84	496	12	0.0241935	0.142857	GO:0071013	GO:CC		catalytic step 2 spliceosome	18856	2961	3	PC
query_1	TRUE	0.000690358	34	496	8	0.016129	0.235294	GO:0005720	GO:CC		nuclear heterochromatin	18856	385	3	PC
query_1	TRUE	0.000742425	5	496	4	0.00806452	0.8	GO:0005663	GO:CC		DNA replication factor C complex	18856	334	3	PC
query_1	TRUE	0.000922666	209	496	19	0.0383065	0.0909091	GO:0032993	GO:CC		protein-DNA complex	18856	1592	3	PC
query_1	TRUE	0.000975363	797	496	44	0.0887097	0.055207	GO:1990234	GO:CC		transferase complex	18856	4201	3	PC
query_1	TRUE	0.0011707	121	496	14	0.0282258	0.115702	GO:0044815	GO:CC		DNA packaging complex	18856	2438	3	PC
query_1	TRUE	0.00180981	143	496	15	0.0302419	0.104895	GO:0005814	GO:CC		centriole	18856	473	3	PC
query_1	TRUE	0.00196218	28	496	7	0.0141129	0.25	GO:0030894	GO:CC		replisome	18856	1182	3	PC
query_1	TRUE	0.00290676	402	496	27	0.0544355	0.0671642	GO:0016607	GO:CC		nuclear speck	18856	920	3	PC
query_1	TRUE	0.0049825	7	496	4	0.00806452	0.571429	GO:0120115	GO:CC		Lsm2-8 complex	18856	3914	3	PC
query_1	TRUE	0.00579935	3	496	3	0.00604839	1	GO:0000797	GO:CC		condensin core heterodimer	18856	123	3	PC
query_1	TRUE	0.00579935	3	496	3	0.00604839	1	GO:0097149	GO:CC		centralspindlin complex	18856	3316	3	PC
query_1	TRUE	0.00635769	45	496	8	0.016129	0.177778	GO:0000152	GO:CC		nuclear ubiquitin ligase complex	18856	26	3	PC
query_1	TRUE	0.00710433	23	496	6	0.0120968	0.26087	GO:0005680	GO:CC		anaphase-promoting complex	18856	349	3	PC
query_1	TRUE	0.00870709	108	496	12	0.0241935	0.111111	GO:0016363	GO:CC		nuclear matrix	18856	886	3	PC
query_1	TRUE	0.00954915	15	496	5	0.0100806	0.333333	GO:0010369	GO:CC		chromocenter	18856	830	3	PC
query_1	TRUE	0.00975748	8	496	4	0.00806452	0.5	GO:0005688	GO:CC		U6 snRNP	18856	357	3	PC
query_1	TRUE	0.0127522	95	496	11	0.0221774	0.115789	GO:0034451	GO:CC		centriolar satellite	18856	1739	3	PC
query_1	TRUE	0.01359	16	496	5	0.0100806	0.3125	GO:0045120	GO:CC		pronucleus	18856	2457	3	PC
query_1	TRUE	0.0151521	26	496	6	0.0120968	0.230769	GO:0043601	GO:CC		nuclear replisome	18856	2203	3	PC
query_1	TRUE	0.017198	9	496	4	0.00806452	0.444444	GO:0031618	GO:CC		nuclear pericentric heterochromatin	18856	1428	3	PC
query_1	TRUE	0.0190511	27	496	6	0.0120968	0.222222	GO:0097431	GO:CC		mitotic spindle pole	18856	3381	3	PC
query_1	TRUE	0.0200071	305	496	21	0.0423387	0.0688525	GO:0031965	GO:CC		nuclear membrane	18856	1458	3	PC
query_1	TRUE	0.0227425	4	496	3	0.00604839	0.75	GO:0016035	GO:CC		zeta DNA polymerase complex	18856	873	3	PC
query_1	TRUE	0.0227425	4	496	3	0.00604839	0.75	GO:0035101	GO:CC		FACT complex	18856	1851	3	PC
query_1	TRUE	0.0274615	86	496	10	0.0201613	0.116279	GO:1902554	GO:CC		serine/threonine protein kinase complex	18856	4005	3	PC
query_1	TRUE	0.0293334	695	496	36	0.0725806	0.0517986	GO:1990904	GO:CC		ribonucleoprotein complex	18856	4437	3	PC
query_1	TRUE	0.0301886	268	496	19	0.0383065	0.0708955	GO:0061695	GO:CC		transferase complex, transferring phosphorus-containing groups	18856	2664	3	PC
query_1	TRUE	0.0357414	30	496	6	0.0120968	0.2	GO:0000803	GO:CC		sex chromosome	18856	129	3	PC
query_1	TRUE	0.0431899	11	496	4	0.00806452	0.363636	GO:0005652	GO:CC		nuclear lamina	18856	326	3	PC
query_1	TRUE	1.71e-11	345	486	39	0.0802469	0.113043	GO:0015631	GO:MF		tubulin binding	18134	3384	3	PC
query_1	TRUE	2.11e-10	115	486	22	0.0452675	0.191304	GO:0003697	GO:MF		single-stranded DNA binding	18134	427	3	PC
query_1	TRUE	1.07e-09	254	486	31	0.063786	0.122047	GO:0008017	GO:MF		microtubule binding	18134	1946	3	PC
query_1	TRUE	3.85e-09	428	486	40	0.0823045	0.0934579	GO:0016887	GO:MF		ATPase activity	18134	3880	3	PC
query_1	TRUE	3.04e-08	560	486	45	0.0925926	0.0803571	GO:0003682	GO:MF		chromatin binding	18134	412	3	PC
query_1	TRUE	2.39e-07	209	486	25	0.0514403	0.119617	GO:0140097	GO:MF		catalytic activity, acting on DNA	18134	11758	3	PC
query_1	TRUE	3.23e-07	807	486	54	0.111111	0.0669145	GO:0017111	GO:MF		nucleoside-triphosphatase activity	18134	4015	3	PC
query_1	TRUE	4.9e-07	864	486	56	0.115226	0.0648148	GO:0016817	GO:MF		hydrolase activity, acting on acid anhydrides	18134	3812	3	PC
query_1	TRUE	4.9e-07	864	486	56	0.115226	0.0648148	GO:0016818	GO:MF		hydrolase activity, acting on acid anhydrides, in phosphorus-containing anhydrides	18134	3813	3	PC
query_1	TRUE	1.14e-06	860	486	55	0.113169	0.0639535	GO:0016462	GO:MF		pyrophosphatase activity	18134	3574	3	PC
query_1	TRUE	5.6e-06	114	486	17	0.0349794	0.149123	GO:0008094	GO:MF		DNA-dependent ATPase activity	18134	1979	3	PC
query_1	TRUE	7.07e-06	76	486	14	0.0288066	0.184211	GO:0003678	GO:MF		DNA helicase activity	18134	409	3	PC
query_1	TRUE	1.54e-05	202	486	22	0.0452675	0.108911	GO:0042393	GO:MF		histone binding	18134	6705	3	PC
query_1	TRUE	4.97e-05	23	486	8	0.0164609	0.347826	GO:0003688	GO:MF		DNA replication origin binding	18134	418	3	PC
query_1	TRUE	8.12e-05	78	486	13	0.026749	0.166667	GO:0003777	GO:MF		microtubule motor activity	18134	474	3	PC
query_1	TRUE	0.000174821	160	486	18	0.037037	0.1125	GO:0004386	GO:MF		helicase activity	18134	1016	3	PC
query_1	TRUE	0.000746592	66	486	11	0.0226337	0.166667	GO:0003684	GO:MF		damaged DNA binding	18134	414	3	PC
query_1	TRUE	0.000871946	67	486	11	0.0226337	0.164179	GO:0031491	GO:MF		nucleosome binding	18134	5126	3	PC
query_1	TRUE	0.00107841	743	486	43	0.0884774	0.0578735	GO:0019900	GO:MF		kinase binding	18134	4656	3	PC
query_1	TRUE	0.001567	990	486	52	0.106996	0.0525253	GO:0008092	GO:MF		cytoskeletal protein binding	18134	1977	3	PC
query_1	TRUE	0.00174987	656	486	39	0.0802469	0.0594512	GO:0019901	GO:MF		protein kinase binding	18134	4657	3	PC
query_1	TRUE	0.00197692	135	486	15	0.0308642	0.111111	GO:0003774	GO:MF		motor activity	18134	471	3	PC
query_1	TRUE	0.0021638	190	486	18	0.037037	0.0947368	GO:0008022	GO:MF		protein C-terminus binding	18134	1950	3	PC
query_1	TRUE	0.00397052	28	486	7	0.0144033	0.25	GO:0043015	GO:MF		gamma-tubulin binding	18134	6812	3	PC
query_1	TRUE	0.0181123	47	486	8	0.0164609	0.170213	GO:0016538	GO:MF		cyclin-dependent protein serine/threonine kinase regulator activity	18134	3615	3	PC
query_1	TRUE	0.0188188	8	486	4	0.00823045	0.5	GO:0010997	GO:MF		anaphase-promoting complex binding	18134	2873	3	PC
query_1	TRUE	0.0331559	9	486	4	0.00823045	0.444444	GO:0003689	GO:MF		DNA clamp loader activity	18134	419	3	PC
query_1	TRUE	0.0331559	9	486	4	0.00823045	0.444444	GO:0033170	GO:MF		protein-DNA loading ATPase activity	18134	5499	3	PC
query_1	TRUE	0.0368863	17	486	5	0.0102881	0.294118	GO:0017116	GO:MF		single-stranded DNA helicase activity	18134	4019	3	PC
query_1	TRUE	0.0368863	17	486	5	0.0102881	0.294118	GO:0035173	GO:MF		histone kinase activity	18134	6308	3	PC
query_1	TRUE	0.0385499	52	486	8	0.0164609	0.153846	GO:0016860	GO:MF		intramolecular oxidoreductase activity	18134	3854	3	PC
query_1	TRUE	0.0473408	40	486	7	0.0144033	0.175	GO:0031492	GO:MF		nucleosomal DNA binding	18134	5127	3	PC
query_1	TRUE	0.0499524	18	486	5	0.0102881	0.277778	GO:0070182	GO:MF		DNA polymerase binding	18134	9916	3	PC
query_1	TRUE	7.53e-10	146	118	24	0.20339	0.164384	HP:0000340	HP		Sloping forehead	4232	272	3	PC
query_1	TRUE	1.25e-08	984	118	61	0.516949	0.0619919	HP:0000252	HP		Microcephaly	4232	211	3	PC
query_1	TRUE	1.82e-08	992	118	61	0.516949	0.0614919	HP:0040195	HP		Decreased head circumference	4232	13167	3	PC
query_1	TRUE	4.27e-06	38	118	11	0.0932203	0.289474	HP:0006872	HP		Cerebral hypoplasia	4232	4494	3	PC
query_1	TRUE	8.49e-06	262	118	26	0.220339	0.0992366	HP:0004209	HP		Clinodactyly of the 5th finger	4232	2939	3	PC
query_1	TRUE	1e-05	264	118	26	0.220339	0.0984848	HP:0009179	HP		Deviation of the 5th finger	4232	5760	3	PC
query_1	TRUE	1.51e-05	437	118	34	0.288136	0.0778032	HP:0001511	HP		Intrauterine growth retardation	4232	1124	3	PC
query_1	TRUE	3.06e-05	45	118	11	0.0932203	0.244444	HP:0009879	HP		Simplified gyral pattern	4232	6393	3	PC
query_1	TRUE	3.42e-05	406	118	32	0.271186	0.0788177	HP:0030084	HP		Clinodactyly	4232	10184	3	PC
query_1	TRUE	4.9e-05	602	118	40	0.338983	0.0664452	HP:0000347	HP		Micrognathia	4232	276	3	PC
query_1	TRUE	5.83e-05	287	118	26	0.220339	0.0905923	HP:0040019	HP		Finger clinodactyly	4232	13014	3	PC
query_1	TRUE	5.93e-05	606	118	40	0.338983	0.0660066	HP:0009118	HP		Aplasia/Hypoplasia of the mandible	4232	5708	3	PC
query_1	TRUE	9.46e-05	616	118	40	0.338983	0.0649351	HP:0009116	HP		Aplasia/Hypoplasia involving bones of the skull	4232	5706	3	PC
query_1	TRUE	9.56e-05	357	118	29	0.245763	0.0812325	HP:0004097	HP		Deviation of finger	4232	2926	3	PC
query_1	TRUE	0.000101568	695	118	43	0.364407	0.0618705	HP:0009122	HP		Aplasia/hypoplasia affecting bones of the axial skeleton	4232	5712	3	PC
query_1	TRUE	0.000101706	358	118	29	0.245763	0.0810056	HP:0004207	HP		Abnormal 5th finger morphology	4232	2938	3	PC
query_1	TRUE	0.000184666	283	118	25	0.211864	0.0883392	HP:0007360	HP		Aplasia/Hypoplasia of the cerebellum	4232	4729	3	PC
query_1	TRUE	0.000191914	989	118	53	0.449153	0.0535895	HP:0000492	HP		Abnormal eyelid morphology	4232	375	3	PC
query_1	TRUE	0.000198674	369	118	29	0.245763	0.0785908	HP:0009484	HP		Deviation of the hand or of fingers of the hand	4232	6042	3	PC
query_1	TRUE	0.000205828	933	118	51	0.432203	0.0546624	HP:0000356	HP		Abnormality of the outer ear	4232	280	3	PC
query_1	TRUE	0.000314594	669	118	41	0.347458	0.0612855	HP:0002118	HP		Abnormality of the cerebral ventricles	4232	1564	3	PC
query_1	TRUE	0.00052883	528	118	35	0.29661	0.0662879	HP:0002119	HP		Ventriculomegaly	4232	1565	3	PC
query_1	TRUE	0.00075906	28	118	8	0.0677966	0.285714	HP:0007333	HP		Hypoplasia of the frontal lobes	4232	4714	3	PC
query_1	TRUE	0.00179145	215	118	20	0.169492	0.0930233	HP:0000582	HP		Upslanted palpebral fissure	4232	451	3	PC
query_1	TRUE	0.00197008	197	118	19	0.161017	0.0964467	HP:0001321	HP		Cerebellar hypoplasia	4232	1003	3	PC
query_1	TRUE	0.00205048	257	118	22	0.186441	0.0856031	HP:0008678	HP		Renal hypoplasia/aplasia	4232	5493	3	PC
query_1	TRUE	0.00214697	772	118	43	0.364407	0.0556995	HP:0000277	HP		Abnormality of the mandible	4232	230	3	PC
query_1	TRUE	0.00223976	801	118	44	0.372881	0.0549313	HP:0000290	HP		Abnormality of the forehead	4232	239	3	PC
query_1	TRUE	0.00230617	67	118	11	0.0932203	0.164179	HP:0002246	HP		Abnormality of the duodenum	4232	1664	3	PC
query_1	TRUE	0.00254901	615	118	37	0.313559	0.0601626	HP:0010936	HP		Abnormality of the lower urinary tract	4232	7398	3	PC
query_1	TRUE	0.00255453	538	118	34	0.288136	0.063197	HP:0200006	HP		Slanting of the palpebral fissure	4232	14300	3	PC
query_1	TRUE	0.00318387	811	118	44	0.372881	0.054254	HP:0030791	HP		Abnormal jaw morphology	4232	10849	3	PC
query_1	TRUE	0.00324125	621	118	37	0.313559	0.0595813	HP:0008050	HP		Abnormality of the palpebral fissures	4232	5133	3	PC
query_1	TRUE	0.00361354	205	118	19	0.161017	0.0926829	HP:0009826	HP		Limb undergrowth	4232	6360	3	PC
query_1	TRUE	0.00368367	930	118	48	0.40678	0.0516129	HP:0009115	HP		Aplasia/hypoplasia involving the skeleton	4232	5705	3	PC
query_1	TRUE	0.00405441	680	118	39	0.330508	0.0573529	HP:0002648	HP		Abnormality of calvarial morphology	4232	1929	3	PC
query_1	TRUE	0.00484116	795	118	43	0.364407	0.054088	HP:0002683	HP		Abnormality of the calvaria	4232	1957	3	PC
query_1	TRUE	0.00506823	153	118	16	0.135593	0.104575	HP:0100736	HP		Abnormal soft palate morphology	4232	14087	3	PC
query_1	TRUE	0.00537854	119	118	14	0.118644	0.117647	HP:0001302	HP		Pachygyria	4232	992	3	PC
query_1	TRUE	0.00653079	297	118	23	0.194915	0.0774411	HP:0001631	HP		Atrial septal defect	4232	1192	3	PC
query_1	TRUE	0.00732239	299	118	23	0.194915	0.0769231	HP:0011994	HP		Abnormal atrial septum morphology	4232	8436	3	PC
query_1	TRUE	0.00772907	924	118	47	0.398305	0.0508658	HP:0001167	HP		Abnormality of finger	4232	912	3	PC
query_1	TRUE	0.0105804	262	118	21	0.177966	0.0801527	HP:0000069	HP		Abnormality of the ureter	4232	64	3	PC
query_1	TRUE	0.010641	241	118	20	0.169492	0.0829876	HP:0001274	HP		Agenesis of corpus callosum	4232	974	3	PC
query_1	TRUE	0.0116708	127	118	14	0.118644	0.110236	HP:0000172	HP		Abnormality of the uvula	4232	149	3	PC
query_1	TRUE	0.0120861	308	118	23	0.194915	0.0746753	HP:0005120	HP		Abnormal cardiac atrium morphology	4232	3492	3	PC
query_1	TRUE	0.0121593	629	118	36	0.305085	0.0572337	HP:0003330	HP		Abnormal bone structure	4232	2420	3	PC
query_1	TRUE	0.014756	716	118	39	0.330508	0.0544693	HP:0001317	HP		Abnormal cerebellum morphology	4232	1000	3	PC
query_1	TRUE	0.0164155	248	118	20	0.169492	0.0806452	HP:0100887	HP		Abnormality of globe size	4232	14223	3	PC
query_1	TRUE	0.0169142	720	118	39	0.330508	0.0541667	HP:0011283	HP		Abnormality of the metencephalon	4232	7736	3	PC
query_1	TRUE	0.0169142	720	118	39	0.330508	0.0541667	HP:0011282	HP		Abnormality of hindbrain morphology	4232	7735	3	PC
query_1	TRUE	0.0171638	533	118	32	0.271186	0.0600375	HP:0000202	HP		Oral cleft	4232	173	3	PC
query_1	TRUE	0.0195254	317	118	23	0.194915	0.0725552	HP:0002538	HP		Abnormality of the cerebral cortex	4232	1846	3	PC
query_1	TRUE	0.0198716	83	118	11	0.0932203	0.13253	HP:0002282	HP		Gray matter heterotopia	4232	1685	3	PC
query_1	TRUE	0.0218385	134	118	14	0.118644	0.104478	HP:0000076	HP		Vesicoureteral reflux	4232	71	3	PC
query_1	TRUE	0.0225229	13	118	5	0.0423729	0.384615	HP:0000387	HP		Absent earlobe	4232	303	3	PC
query_1	TRUE	0.0281228	279	118	21	0.177966	0.0752688	HP:0002536	HP		Abnormal cortical gyration	4232	1845	3	PC
query_1	TRUE	0.0281539	967	118	47	0.398305	0.0486039	HP:0011821	HP		Abnormality of facial skeleton	4232	8266	3	PC
query_1	TRUE	0.0281893	137	118	14	0.118644	0.10219	HP:0001339	HP		Lissencephaly	4232	1016	3	PC
query_1	TRUE	0.0295161	470	118	29	0.245763	0.0617021	HP:0002644	HP		Abnormality of pelvic girdle bone morphology	4232	1926	3	PC
query_1	TRUE	0.0297887	44	118	8	0.0677966	0.181818	HP:0000122	HP		Unilateral renal agenesis	4232	105	3	PC
query_1	TRUE	0.0327751	498	118	30	0.254237	0.060241	HP:0000175	HP		Cleft palate	4232	151	3	PC
query_1	TRUE	0.0340937	499	118	30	0.254237	0.0601202	HP:0100737	HP		Abnormal hard palate morphology	4232	14088	3	PC
query_1	TRUE	0.0355615	828	118	42	0.355932	0.0507246	HP:0012210	HP		Abnormal renal morphology	4232	8649	3	PC
query_1	TRUE	0.0355922	552	118	32	0.271186	0.057971	HP:0011314	HP		Abnormality of long bone morphology	4232	7766	3	PC
query_1	TRUE	0.0414599	221	118	18	0.152542	0.081448	HP:0000568	HP		Microphthalmia	4232	439	3	PC
query_1	TRUE	0.0420312	583	118	33	0.279661	0.0566038	HP:0007370	HP		Aplasia/Hypoplasia of the corpus callosum	4232	4738	3	PC
query_1	TRUE	0.0440743	222	118	18	0.152542	0.0810811	HP:0005930	HP		Abnormality of epiphysis morphology	4232	3962	3	PC
query_1	TRUE	0.0453362	60	118	9	0.0762712	0.15	HP:0007565	HP		Multiple cafe-au-lait spots	4232	4878	3	PC
query_1	TRUE	0.0498521	8	118	4	0.0338983	0.5	HP:0002472	HP		Small cerebral cortex	4232	1802	3	PC
query_1	TRUE	1.32e-05	469	289	38	0.131488	0.0810235	HPA:007030_03	HPA		cerebellum; cells in molecular layer[Uncertain,High]	9494	228	3	PC
query_1	TRUE	1.4e-05	637	289	46	0.15917	0.0722135	HPA:027020_12	HPA		lung; pneumocytes[Supported,Medium]	9494	803	3	PC
query_1	TRUE	1.99e-05	340	289	31	0.107266	0.0911765	HPA:007030_13	HPA		cerebellum; cells in molecular layer[Supported,High]	9494	232	3	PC
query_1	TRUE	2.21e-05	323	289	30	0.103806	0.0928793	HPA:047040_12	HPA		soft tissue 1; peripheral nerve[Supported,Medium]	9494	1303	3	PC
query_1	TRUE	2.25e-05	305	289	29	0.100346	0.095082	HPA:027020_13	HPA		lung; pneumocytes[Supported,High]	9494	804	3	PC
query_1	TRUE	2.34e-05	541	289	41	0.141869	0.0757856	HPA:031020_12	HPA		ovary; ovarian stroma cells[Supported,Medium]	9494	879	3	PC
query_1	TRUE	2.42e-05	288	289	28	0.0968858	0.0972222	HPA:008020_13	HPA		cerebral cortex; glial cells[Supported,High]	9494	257	3	PC
query_1	TRUE	3.22e-05	274	289	27	0.0934256	0.0985401	HPA:006010_13	HPA		caudate; glial cells[Supported,High]	9494	159	3	PC
query_1	TRUE	8.79e-05	745	289	49	0.16955	0.0657718	HPA:056010_12	HPA		tonsil; germinal center cells[Supported,Medium]	9494	1576	3	PC
query_1	TRUE	9.83e-05	424	289	34	0.117647	0.0801887	HPA:003010_13	HPA		bone marrow; hematopoietic cells[Supported,High]	9494	96	3	PC
query_1	TRUE	0.000101041	219	289	23	0.0795848	0.105023	HPA:022010_13	HPA		hippocampus; glial cells[Supported,High]	9494	619	3	PC
query_1	TRUE	0.00010351	290	289	27	0.0934256	0.0931034	HPA:043040_13	HPA		skin 1; melanocytes[Supported,High]	9494	1216	3	PC
query_1	TRUE	0.000122065	917	289	56	0.193772	0.0610687	HPA:030010_11	HPA		oral mucosa; squamous epithelial cells[Supported,Low]	9494	853	3	PC
query_1	TRUE	0.000146322	295	289	27	0.0934256	0.0915254	HPA:043030_13	HPA		skin 1; keratinocytes[Supported,High]	9494	1204	3	PC
query_1	TRUE	0.000151066	899	289	55	0.190311	0.0611791	HPA:028020_11	HPA		lymph node; non-germinal center cells[Supported,Low]	9494	827	3	PC
query_1	TRUE	0.000174531	261	289	25	0.0865052	0.0957854	HPA:043020_13	HPA		skin 1; fibroblasts[Supported,High]	9494	1192	3	PC
query_1	TRUE	0.000198686	281	289	26	0.0899654	0.0925267	HPA:022010_03	HPA		hippocampus; glial cells[Uncertain,High]	9494	615	3	PC
query_1	TRUE	0.000228122	283	289	26	0.0899654	0.0918728	HPA:007020_13	HPA		cerebellum; cells in granular layer[Supported,High]	9494	220	3	PC
query_1	TRUE	0.000235429	678	289	45	0.155709	0.0663717	HPA:003010_03	HPA		bone marrow; hematopoietic cells[Uncertain,High]	9494	92	3	PC
query_1	TRUE	0.000240957	912	289	55	0.190311	0.060307	HPA:056020_11	HPA		tonsil; non-germinal center cells[Supported,Low]	9494	1587	3	PC
query_1	TRUE	0.000253282	483	289	36	0.124567	0.0745342	HPA:014010_12	HPA		endometrium 2; cells in endometrial stroma[Supported,Medium]	9494	430	3	PC
query_1	TRUE	0.000254975	361	289	30	0.103806	0.0831025	HPA:006010_03	HPA		caudate; glial cells[Uncertain,High]	9494	155	3	PC
query_1	TRUE	0.000261913	658	289	44	0.152249	0.0668693	HPA:002020_12	HPA		appendix; lymphoid tissue[Supported,Medium]	9494	82	3	PC
query_1	TRUE	0.000273637	382	289	31	0.107266	0.0811518	HPA:008020_03	HPA		cerebral cortex; glial cells[Uncertain,High]	9494	253	3	PC
query_1	TRUE	0.000274981	797	289	50	0.17301	0.0627353	HPA:008020_11	HPA		cerebral cortex; glial cells[Supported,Low]	9494	255	3	PC
query_1	TRUE	0.000312356	251	289	24	0.083045	0.0956175	HPA:043010_13	HPA		skin 1; Langerhans[Supported,High]	9494	1180	3	PC
query_1	TRUE	0.000313743	968	289	57	0.197232	0.0588843	HPA:011020_11	HPA		colon; glandular cells[Supported,Low]	9494	366	3	PC
query_1	TRUE	0.000393996	854	289	52	0.179931	0.0608899	HPA:015010_12	HPA		epididymis; glandular cells[Supported,Medium]	9494	455	3	PC
query_1	TRUE	0.00039505	902	289	54	0.186851	0.059867	HPA:058010_11	HPA		vagina; squamous epithelial cells[Supported,Low]	9494	1625	3	PC
query_1	TRUE	0.000397327	975	289	57	0.197232	0.0584615	HPA:037010_11	HPA		rectum; glandular cells[Supported,Low]	9494	992	3	PC
query_1	TRUE	0.000402763	951	289	56	0.193772	0.0588854	HPA:002010_11	HPA		appendix; glandular cells[Supported,Low]	9494	69	3	PC
query_1	TRUE	0.000417155	692	289	45	0.155709	0.0650289	HPA:014010_11	HPA		endometrium 2; cells in endometrial stroma[Supported,Low]	9494	429	3	PC
query_1	TRUE	0.000430472	809	289	50	0.17301	0.0618047	HPA:028010_11	HPA		lymph node; germinal center cells[Supported,Low]	9494	815	3	PC
query_1	TRUE	0.000502579	497	289	36	0.124567	0.0724346	HPA:022010_12	HPA		hippocampus; glial cells[Supported,Medium]	9494	618	3	PC
query_1	TRUE	0.000525081	744	289	47	0.16263	0.063172	HPA:058010_12	HPA		vagina; squamous epithelial cells[Supported,Medium]	9494	1626	3	PC
query_1	TRUE	0.000538384	768	289	48	0.16609	0.0625	HPA:050020_11	HPA		spleen; cells in white pulp[Supported,Low]	9494	1389	3	PC
query_1	TRUE	0.000543317	653	289	43	0.148789	0.0658499	HPA:032020_12	HPA		pancreas; islets of Langerhans[Supported,Medium]	9494	904	3	PC
query_1	TRUE	0.000624814	589	289	40	0.138408	0.0679117	HPA:046010_12	HPA		smooth muscle; smooth muscle cells[Supported,Medium]	9494	1254	3	PC
query_1	TRUE	0.000653586	941	289	55	0.190311	0.0584485	HPA:016010_11	HPA		esophagus; squamous epithelial cells[Supported,Low]	9494	467	3	PC
query_1	TRUE	0.000659241	750	289	47	0.16263	0.0626667	HPA:056020_12	HPA		tonsil; non-germinal center cells[Supported,Medium]	9494	1588	3	PC
query_1	TRUE	0.00066583	658	289	43	0.148789	0.0653495	HPA:011010_12	HPA		colon; endothelial cells[Supported,Medium]	9494	355	3	PC
query_1	TRUE	0.000673541	991	289	57	0.197232	0.0575177	HPA:012010_11	HPA		duodenum; glandular cells[Supported,Low]	9494	391	3	PC
query_1	TRUE	0.000684502	751	289	47	0.16263	0.0625832	HPA:031020_11	HPA		ovary; ovarian stroma cells[Supported,Low]	9494	878	3	PC
query_1	TRUE	0.00068455	636	289	42	0.145329	0.0660377	HPA:050010_12	HPA		spleen; cells in red pulp[Supported,Medium]	9494	1378	3	PC
query_1	TRUE	0.00069324	659	289	43	0.148789	0.0652504	HPA:028010_12	HPA		lymph node; germinal center cells[Supported,Medium]	9494	816	3	PC
query_1	TRUE	0.000710085	968	289	56	0.193772	0.0578512	HPA:057010_11	HPA		urinary bladder; urothelial cells[Supported,Low]	9494	1612	3	PC
query_1	TRUE	0.000778015	401	289	31	0.107266	0.0773067	HPA:027020_03	HPA		lung; pneumocytes[Uncertain,High]	9494	800	3	PC
query_1	TRUE	0.000800244	361	289	29	0.100346	0.0803324	HPA:030010_13	HPA		oral mucosa; squamous epithelial cells[Supported,High]	9494	855	3	PC
query_1	TRUE	0.000809395	923	289	54	0.186851	0.0585049	HPA:014020_11	HPA		endometrium 2; glandular cells[Supported,Low]	9494	441	3	PC
query_1	TRUE	0.000839136	780	289	48	0.16609	0.0615385	HPA:013010_11	HPA		endometrium 1; cells in endometrial stroma[Supported,Low]	9494	404	3	PC
query_1	TRUE	0.000855303	852	289	51	0.176471	0.0598592	HPA:046010_11	HPA		smooth muscle; smooth muscle cells[Supported,Low]	9494	1253	3	PC
query_1	TRUE	0.000897562	620	289	41	0.141869	0.066129	HPA:024010_12	HPA		kidney; cells in glomeruli[Supported,Medium]	9494	716	3	PC
query_1	TRUE	0.000950816	267	289	24	0.083045	0.0898876	HPA:032020_13	HPA		pancreas; islets of Langerhans[Supported,High]	9494	905	3	PC
query_1	TRUE	0.00095575	928	289	54	0.186851	0.0581897	HPA:003010_11	HPA		bone marrow; hematopoietic cells[Supported,Low]	9494	94	3	PC
query_1	TRUE	0.000982292	856	289	51	0.176471	0.0595794	HPA:050010_11	HPA		spleen; cells in red pulp[Supported,Low]	9494	1377	3	PC
query_1	TRUE	0.00105221	858	289	51	0.176471	0.0594406	HPA:043040_11	HPA		skin 1; melanocytes[Supported,Low]	9494	1214	3	PC
query_1	TRUE	0.00105457	250	289	23	0.0795848	0.092	HPA:041010_13	HPA		skeletal muscle; myocytes[Supported,High]	9494	1130	3	PC
query_1	TRUE	0.00106641	535	289	37	0.128028	0.0691589	HPA:035020_13	HPA		placenta; trophoblastic cells[Supported,High]	9494	968	3	PC
query_1	TRUE	0.00107429	116	289	15	0.0519031	0.12931	HPA:026010_13	HPA		liver; bile duct cells[Supported,High]	9494	767	3	PC
query_1	TRUE	0.00111491	471	289	34	0.117647	0.0721868	HPA:055010_13	HPA		thyroid gland; glandular cells[Supported,High]	9494	1564	3	PC
query_1	TRUE	0.00116587	861	289	51	0.176471	0.0592334	HPA:002010_12	HPA		appendix; glandular cells[Supported,Medium]	9494	70	3	PC
query_1	TRUE	0.00121903	389	289	30	0.103806	0.0771208	HPA:044010_13	HPA		skin 2; epidermal cells[Supported,High]	9494	1229	3	PC
query_1	TRUE	0.00128111	721	289	45	0.155709	0.0624133	HPA:022010_11	HPA		hippocampus; glial cells[Supported,Low]	9494	617	3	PC
query_1	TRUE	0.00132283	889	289	52	0.179931	0.0584927	HPA:056010_11	HPA		tonsil; germinal center cells[Supported,Low]	9494	1575	3	PC
query_1	TRUE	0.00138759	541	289	37	0.128028	0.0683919	HPA:013010_12	HPA		endometrium 1; cells in endometrial stroma[Supported,Medium]	9494	405	3	PC
query_1	TRUE	0.00146066	941	289	54	0.186851	0.0573858	HPA:044010_11	HPA		skin 2; epidermal cells[Supported,Low]	9494	1227	3	PC
query_1	TRUE	0.00150222	610	289	40	0.138408	0.0655738	HPA:007020_12	HPA		cerebellum; cells in granular layer[Supported,Medium]	9494	219	3	PC
query_1	TRUE	0.00162206	969	289	55	0.190311	0.0567595	HPA:015010_11	HPA		epididymis; glandular cells[Supported,Low]	9494	454	3	PC
query_1	TRUE	0.00182696	778	289	47	0.16263	0.0604113	HPA:056030_12	HPA		tonsil; squamous epithelial cells[Supported,Medium]	9494	1600	3	PC
query_1	TRUE	0.00182696	778	289	47	0.16263	0.0604113	HPA:030010_12	HPA		oral mucosa; squamous epithelial cells[Supported,Medium]	9494	854	3	PC
query_1	TRUE	0.00183178	826	289	49	0.16955	0.059322	HPA:024010_11	HPA		kidney; cells in glomeruli[Supported,Low]	9494	715	3	PC
query_1	TRUE	0.00184483	998	289	56	0.193772	0.0561122	HPA:045010_11	HPA		small intestine; glandular cells[Supported,Low]	9494	1240	3	PC
query_1	TRUE	0.00188768	593	289	39	0.134948	0.0657673	HPA:008020_12	HPA		cerebral cortex; glial cells[Supported,Medium]	9494	256	3	PC
query_1	TRUE	0.00189767	974	289	55	0.190311	0.0564682	HPA:005010_11	HPA		bronchus; respiratory epithelial cells[Supported,Low]	9494	144	3	PC
query_1	TRUE	0.00195211	419	289	31	0.107266	0.0739857	HPA:026010_12	HPA		liver; bile duct cells[Supported,Medium]	9494	766	3	PC
query_1	TRUE	0.0020283	829	289	49	0.16955	0.0591074	HPA:044010_12	HPA		skin 2; epidermal cells[Supported,Medium]	9494	1228	3	PC
query_1	TRUE	0.00204724	595	289	39	0.134948	0.0655462	HPA:004010_11	HPA		breast; adipocytes[Supported,Low]	9494	107	3	PC
query_1	TRUE	0.0020697	618	289	40	0.138408	0.0647249	HPA:047010_11	HPA		soft tissue 1; adipocytes[Supported,Low]	9494	1266	3	PC
query_1	TRUE	0.00209806	830	289	49	0.16955	0.0590361	HPA:026010_02	HPA		liver; bile duct cells[Uncertain,Medium]	9494	762	3	PC
query_1	TRUE	0.00222546	856	289	50	0.17301	0.0584112	HPA:001040_12	HPA		adrenal gland; glandular cells[Supported,Medium]	9494	45	3	PC
query_1	TRUE	0.00223128	486	289	34	0.117647	0.0699588	HPA:047040_11	HPA		soft tissue 1; peripheral nerve[Supported,Low]	9494	1302	3	PC
query_1	TRUE	0.00233319	172	289	18	0.0622837	0.104651	HPA:031020_13	HPA		ovary; ovarian stroma cells[Supported,High]	9494	880	3	PC
query_1	TRUE	0.00249055	763	289	46	0.15917	0.0602883	HPA:006010_11	HPA		caudate; glial cells[Supported,Low]	9494	157	3	PC
query_1	TRUE	0.00253914	909	289	52	0.179931	0.0572057	HPA:043030_11	HPA		skin 1; keratinocytes[Supported,Low]	9494	1202	3	PC
query_1	TRUE	0.00258501	984	289	55	0.190311	0.0558943	HPA:051010_11	HPA		stomach 1; glandular cells[Supported,Low]	9494	1402	3	PC
query_1	TRUE	0.00268405	363	289	28	0.0968858	0.077135	HPA:048040_12	HPA		soft tissue 2; peripheral nerve[Supported,Medium]	9494	1352	3	PC
query_1	TRUE	0.00270607	911	289	52	0.179931	0.0570801	HPA:037010_12	HPA		rectum; glandular cells[Supported,Medium]	9494	993	3	PC
query_1	TRUE	0.00271752	227	289	21	0.0726644	0.092511	HPA:011010_13	HPA		colon; endothelial cells[Supported,High]	9494	356	3	PC
query_1	TRUE	0.0027304	936	289	53	0.183391	0.0566239	HPA:004020_11	HPA		breast; glandular cells[Supported,Low]	9494	119	3	PC
query_1	TRUE	0.00290646	938	289	53	0.183391	0.0565032	HPA:055010_11	HPA		thyroid gland; glandular cells[Supported,Low]	9494	1562	3	PC
query_1	TRUE	0.0029201	988	289	55	0.190311	0.055668	HPA:052010_11	HPA		stomach 2; glandular cells[Supported,Low]	9494	1415	3	PC
query_1	TRUE	0.00298147	175	289	18	0.0622837	0.102857	HPA:026010_03	HPA		liver; bile duct cells[Uncertain,High]	9494	763	3	PC
query_1	TRUE	0.00304682	651	289	41	0.141869	0.06298	HPA:007030_12	HPA		cerebellum; cells in molecular layer[Supported,Medium]	9494	231	3	PC
query_1	TRUE	0.00316385	652	289	41	0.141869	0.0628834	HPA:041010_12	HPA		skeletal muscle; myocytes[Supported,Medium]	9494	1129	3	PC
query_1	TRUE	0.0032368	892	289	51	0.176471	0.0571749	HPA:005010_12	HPA		bronchus; respiratory epithelial cells[Supported,Medium]	9494	145	3	PC
query_1	TRUE	0.00328098	539	289	36	0.124567	0.0667904	HPA:030010_03	HPA		oral mucosa; squamous epithelial cells[Uncertain,High]	9494	851	3	PC
query_1	TRUE	0.00337554	820	289	48	0.16609	0.0585366	HPA:032020_11	HPA		pancreas; islets of Langerhans[Supported,Low]	9494	903	3	PC
query_1	TRUE	0.00342044	540	289	36	0.124567	0.0666667	HPA:006010_12	HPA		caudate; glial cells[Supported,Medium]	9494	158	3	PC
query_1	TRUE	0.00355998	895	289	51	0.176471	0.0569832	HPA:057010_12	HPA		urinary bladder; urothelial cells[Supported,Medium]	9494	1613	3	PC
query_1	TRUE	0.00356665	846	289	49	0.16955	0.0579196	HPA:041010_11	HPA		skeletal muscle; myocytes[Supported,Low]	9494	1128	3	PC
query_1	TRUE	0.00363224	798	289	47	0.16263	0.0588972	HPA:007020_11	HPA		cerebellum; cells in granular layer[Supported,Low]	9494	218	3	PC
query_1	TRUE	0.00363458	750	289	45	0.155709	0.06	HPA:003010_12	HPA		bone marrow; hematopoietic cells[Supported,Medium]	9494	95	3	PC
query_1	TRUE	0.0036401	564	289	37	0.128028	0.0656028	HPA:050020_12	HPA		spleen; cells in white pulp[Supported,Medium]	9494	1390	3	PC
query_1	TRUE	0.00367421	896	289	51	0.176471	0.0569196	HPA:011020_12	HPA		colon; glandular cells[Supported,Medium]	9494	367	3	PC
query_1	TRUE	0.00370529	921	289	52	0.179931	0.0564604	HPA:019010_12	HPA		gallbladder; glandular cells[Supported,Medium]	9494	543	3	PC
query_1	TRUE	0.00381405	657	289	41	0.141869	0.0624049	HPA:043020_12	HPA		skin 1; fibroblasts[Supported,Medium]	9494	1191	3	PC
query_1	TRUE	0.00385241	824	289	48	0.16609	0.0582524	HPA:002020_11	HPA		appendix; lymphoid tissue[Supported,Low]	9494	81	3	PC
query_1	TRUE	0.00391298	898	289	51	0.176471	0.0567929	HPA:056030_11	HPA		tonsil; squamous epithelial cells[Supported,Low]	9494	1599	3	PC
query_1	TRUE	0.00395076	477	289	33	0.114187	0.0691824	HPA:053020_13	HPA		testis; cells in seminiferous ducts[Supported,High]	9494	1442	3	PC
query_1	TRUE	0.00406627	924	289	52	0.179931	0.0562771	HPA:012010_12	HPA		duodenum; glandular cells[Supported,Medium]	9494	392	3	PC
query_1	TRUE	0.00407769	974	289	54	0.186851	0.0554415	HPA:019010_11	HPA		gallbladder; glandular cells[Supported,Low]	9494	542	3	PC
query_1	TRUE	0.00411129	706	289	43	0.148789	0.0609065	HPA:043040_12	HPA		skin 1; melanocytes[Supported,Medium]	9494	1215	3	PC
query_1	TRUE	0.00431422	779	289	46	0.15917	0.0590501	HPA:036010_12	HPA		prostate; glandular cells[Supported,Medium]	9494	980	3	PC
query_1	TRUE	0.00459858	928	289	52	0.179931	0.0560345	HPA:040010_11	HPA		seminal vesicle; glandular cells[Supported,Low]	9494	1115	3	PC
query_1	TRUE	0.00484802	594	289	38	0.131488	0.0639731	HPA:019010_13	HPA		gallbladder; glandular cells[Supported,High]	9494	544	3	PC
query_1	TRUE	0.00489896	504	289	34	0.117647	0.0674603	HPA:018010_13	HPA		fallopian tube; glandular cells[Supported,High]	9494	531	3	PC
query_1	TRUE	0.00507992	857	289	49	0.16955	0.0571762	HPA:027020_11	HPA		lung; pneumocytes[Supported,Low]	9494	802	3	PC
query_1	TRUE	0.00517696	907	289	51	0.176471	0.0562293	HPA:008030_11	HPA		cerebral cortex; neuronal cells[Supported,Low]	9494	267	3	PC
query_1	TRUE	0.00519433	957	289	53	0.183391	0.0553814	HPA:035020_11	HPA		placenta; trophoblastic cells[Supported,Low]	9494	966	3	PC
query_1	TRUE	0.00551428	959	289	53	0.183391	0.0552659	HPA:001040_11	HPA		adrenal gland; glandular cells[Supported,Low]	9494	44	3	PC
query_1	TRUE	0.00576697	378	289	28	0.0968858	0.0740741	HPA:056030_13	HPA		tonsil; squamous epithelial cells[Supported,High]	9494	1601	3	PC
query_1	TRUE	0.0061379	863	289	49	0.16955	0.0567787	HPA:035020_12	HPA		placenta; trophoblastic cells[Supported,Medium]	9494	967	3	PC
query_1	TRUE	0.00625485	839	289	48	0.16609	0.057211	HPA:009020_11	HPA		cervix, uterine; squamous epithelial cells[Supported,Low]	9494	328	3	PC
query_1	TRUE	0.00636396	488	289	33	0.114187	0.067623	HPA:057010_13	HPA		urinary bladder; urothelial cells[Supported,High]	9494	1614	3	PC
query_1	TRUE	0.00678918	891	289	50	0.17301	0.0561167	HPA:021010_11	HPA		heart muscle; myocytes[Supported,Low]	9494	604	3	PC
query_1	TRUE	0.00681054	424	289	30	0.103806	0.0707547	HPA:043030_03	HPA		skin 1; keratinocytes[Uncertain,High]	9494	1200	3	PC
query_1	TRUE	0.00717187	868	289	49	0.16955	0.0564516	HPA:022020_11	HPA		hippocampus; neuronal cells[Supported,Low]	9494	629	3	PC
query_1	TRUE	0.00729665	169	289	17	0.0588235	0.100592	HPA:014010_13	HPA		endometrium 2; cells in endometrial stroma[Supported,High]	9494	431	3	PC
query_1	TRUE	0.00744037	894	289	50	0.17301	0.0559284	HPA:018010_12	HPA		fallopian tube; glandular cells[Supported,Medium]	9494	530	3	PC
query_1	TRUE	0.00790613	896	289	50	0.17301	0.0558036	HPA:052010_12	HPA		stomach 2; glandular cells[Supported,Medium]	9494	1416	3	PC
query_1	TRUE	0.00792223	701	289	42	0.145329	0.0599144	HPA:004030_12	HPA		breast; myoepithelial cells[Supported,Medium]	9494	132	3	PC
query_1	TRUE	0.00802214	654	289	40	0.138408	0.0611621	HPA:048010_11	HPA		soft tissue 2; adipocytes[Supported,Low]	9494	1315	3	PC
query_1	TRUE	0.00825792	323	289	25	0.0865052	0.0773994	HPA:009020_13	HPA		cervix, uterine; squamous epithelial cells[Supported,High]	9494	330	3	PC
query_1	TRUE	0.00866421	264	289	22	0.0761246	0.0833333	HPA:024010_13	HPA		kidney; cells in glomeruli[Supported,High]	9494	717	3	PC
query_1	TRUE	0.00889914	496	289	33	0.114187	0.0665323	HPA:032010_13	HPA		pancreas; exocrine glandular cells[Supported,High]	9494	893	3	PC
query_1	TRUE	0.00892609	657	289	40	0.138408	0.0608828	HPA:043010_12	HPA		skin 1; Langerhans[Supported,Medium]	9494	1179	3	PC
query_1	TRUE	0.00892609	657	289	40	0.138408	0.0608828	HPA:047040_02	HPA		soft tissue 1; peripheral nerve[Uncertain,Medium]	9494	1299	3	PC
query_1	TRUE	0.00905923	753	289	44	0.152249	0.0584329	HPA:043030_12	HPA		skin 1; keratinocytes[Supported,Medium]	9494	1203	3	PC
query_1	TRUE	0.00910687	851	289	48	0.16609	0.0564042	HPA:055010_12	HPA		thyroid gland; glandular cells[Supported,Medium]	9494	1563	3	PC
query_1	TRUE	0.00918232	926	289	51	0.176471	0.0550756	HPA:027010_11	HPA		lung; macrophages[Supported,Low]	9494	790	3	PC
query_1	TRUE	0.00939204	852	289	48	0.16609	0.056338	HPA:004030_11	HPA		breast; myoepithelial cells[Supported,Low]	9494	131	3	PC
query_1	TRUE	0.00973981	928	289	51	0.176471	0.0549569	HPA:013020_11	HPA		endometrium 1; glandular cells[Supported,Low]	9494	416	3	PC
query_1	TRUE	0.00976171	804	289	46	0.15917	0.0572139	HPA:013020_12	HPA		endometrium 1; glandular cells[Supported,Medium]	9494	417	3	PC
query_1	TRUE	0.0100517	732	289	43	0.148789	0.0587432	HPA:028020_12	HPA		lymph node; non-germinal center cells[Supported,Medium]	9494	828	3	PC
query_1	TRUE	0.0108768	957	289	52	0.179931	0.0543365	HPA:018010_11	HPA		fallopian tube; glandular cells[Supported,Low]	9494	529	3	PC
query_1	TRUE	0.0109546	268	289	22	0.0761246	0.0820896	HPA:028010_13	HPA		lymph node; germinal center cells[Supported,High]	9494	817	3	PC
query_1	TRUE	0.0109876	907	289	50	0.17301	0.0551268	HPA:024020_12	HPA		kidney; cells in tubules[Supported,Medium]	9494	728	3	PC
query_1	TRUE	0.0110207	413	289	29	0.100346	0.0702179	HPA:004010_12	HPA		breast; adipocytes[Supported,Medium]	9494	108	3	PC
query_1	TRUE	0.0112908	329	289	25	0.0865052	0.0759878	HPA:036010_13	HPA		prostate; glandular cells[Supported,High]	9494	981	3	PC
query_1	TRUE	0.0114348	350	289	26	0.0899654	0.0742857	HPA:056020_13	HPA		tonsil; non-germinal center cells[Supported,High]	9494	1589	3	PC
query_1	TRUE	0.0119886	860	289	48	0.16609	0.055814	HPA:007010_11	HPA		cerebellum; Purkinje cells[Supported,Low]	9494	206	3	PC
query_1	TRUE	0.0123598	911	289	50	0.17301	0.0548847	HPA:045010_12	HPA		small intestine; glandular cells[Supported,Medium]	9494	1241	3	PC
query_1	TRUE	0.0123954	194	289	18	0.0622837	0.0927835	HPA:047030_13	HPA		soft tissue 1; fibroblasts[Supported,High]	9494	1292	3	PC
query_1	TRUE	0.0125496	962	289	52	0.179931	0.0540541	HPA:053010_11	HPA		testis; Leydig cells[Supported,Low]	9494	1428	3	PC
query_1	TRUE	0.0126658	837	289	47	0.16263	0.0561529	HPA:004020_12	HPA		breast; glandular cells[Supported,Medium]	9494	120	3	PC
query_1	TRUE	0.0130583	838	289	47	0.16263	0.0560859	HPA:014010_02	HPA		endometrium 2; cells in endometrial stroma[Uncertain,Medium]	9494	426	3	PC
query_1	TRUE	0.0131775	374	289	27	0.0934256	0.0721925	HPA:043010_03	HPA		skin 1; Langerhans[Uncertain,High]	9494	1176	3	PC
query_1	TRUE	0.0133578	506	289	33	0.114187	0.0652174	HPA:005010_13	HPA		bronchus; respiratory epithelial cells[Supported,High]	9494	146	3	PC
query_1	TRUE	0.0138017	126	289	14	0.0484429	0.111111	HPA:048040_13	HPA		soft tissue 2; peripheral nerve[Supported,High]	9494	1353	3	PC
query_1	TRUE	0.0141951	397	289	28	0.0968858	0.070529	HPA:047010_12	HPA		soft tissue 1; adipocytes[Supported,Medium]	9494	1267	3	PC
query_1	TRUE	0.0141951	397	289	28	0.0968858	0.070529	HPA:039010_13	HPA		salivary gland; glandular cells[Supported,High]	9494	1104	3	PC
query_1	TRUE	0.0143043	841	289	47	0.16263	0.0558859	HPA:009010_11	HPA		cervix, uterine; glandular cells[Supported,Low]	9494	316	3	PC
query_1	TRUE	0.0150564	420	289	29	0.100346	0.0690476	HPA:007020_03	HPA		cerebellum; cells in granular layer[Uncertain,High]	9494	216	3	PC
query_1	TRUE	0.015659	844	289	47	0.16263	0.0556872	HPA:011010_11	HPA		colon; endothelial cells[Supported,Low]	9494	354	3	PC
query_1	TRUE	0.0169301	512	289	33	0.114187	0.0644531	HPA:052010_13	HPA		stomach 2; glandular cells[Supported,High]	9494	1417	3	PC
query_1	TRUE	0.0179249	424	289	29	0.100346	0.0683962	HPA:008030_13	HPA		cerebral cortex; neuronal cells[Supported,High]	9494	269	3	PC
query_1	TRUE	0.0185584	360	289	26	0.0899654	0.0722222	HPA:033010_13	HPA		parathyroid gland; glandular cells[Supported,High]	9494	918	3	PC
query_1	TRUE	0.0186441	339	289	25	0.0865052	0.0737463	HPA:056010_13	HPA		tonsil; germinal center cells[Supported,High]	9494	1577	3	PC
query_1	TRUE	0.0190389	926	289	50	0.17301	0.0539957	HPA:036010_11	HPA		prostate; glandular cells[Supported,Low]	9494	979	3	PC
query_1	TRUE	0.0201102	778	289	44	0.152249	0.0565553	HPA:014020_12	HPA		endometrium 2; glandular cells[Supported,Medium]	9494	442	3	PC
query_1	TRUE	0.0215095	905	289	49	0.16955	0.0541436	HPA:051010_12	HPA		stomach 1; glandular cells[Supported,Medium]	9494	1403	3	PC
query_1	TRUE	0.0216446	956	289	51	0.176471	0.0533473	HPA:032010_11	HPA		pancreas; exocrine glandular cells[Supported,Low]	9494	891	3	PC
query_1	TRUE	0.0216446	956	289	51	0.176471	0.0533473	HPA:031020_02	HPA		ovary; ovarian stroma cells[Uncertain,Medium]	9494	875	3	PC
query_1	TRUE	0.0223352	831	289	46	0.15917	0.055355	HPA:016010_12	HPA		esophagus; squamous epithelial cells[Supported,Medium]	9494	468	3	PC
query_1	TRUE	0.023685	858	289	47	0.16263	0.0547786	HPA:033010_11	HPA		parathyroid gland; glandular cells[Supported,Low]	9494	916	3	PC
query_1	TRUE	0.0238932	544	289	34	0.117647	0.0625	HPA:048030_12	HPA		soft tissue 2; fibroblasts[Supported,Medium]	9494	1340	3	PC
query_1	TRUE	0.0243827	859	289	47	0.16263	0.0547148	HPA:018010_03	HPA		fallopian tube; glandular cells[Uncertain,High]	9494	527	3	PC
query_1	TRUE	0.0252528	410	289	28	0.0968858	0.0682927	HPA:011010_03	HPA		colon; endothelial cells[Uncertain,High]	9494	352	3	PC
query_1	TRUE	0.0253587	712	289	41	0.141869	0.0575843	HPA:011030_11	HPA		colon; peripheral nerve/ganglion[Supported,Low]	9494	378	3	PC
query_1	TRUE	0.026188	389	289	27	0.0934256	0.0694087	HPA:032020_03	HPA		pancreas; islets of Langerhans[Uncertain,High]	9494	901	3	PC
query_1	TRUE	0.0270298	187	289	17	0.0588235	0.0909091	HPA:046010_13	HPA		smooth muscle; smooth muscle cells[Supported,High]	9494	1255	3	PC
query_1	TRUE	0.0270298	187	289	17	0.0588235	0.0909091	HPA:048030_13	HPA		soft tissue 2; fibroblasts[Supported,High]	9494	1341	3	PC
query_1	TRUE	0.0272697	690	289	40	0.138408	0.057971	HPA:009020_12	HPA		cervix, uterine; squamous epithelial cells[Supported,Medium]	9494	329	3	PC
query_1	TRUE	0.0273667	939	289	50	0.17301	0.0532481	HPA:029010_11	HPA		nasopharynx; respiratory epithelial cells[Supported,Low]	9494	840	3	PC
query_1	TRUE	0.0274147	813	289	45	0.155709	0.0553506	HPA:053010_12	HPA		testis; Leydig cells[Supported,Medium]	9494	1429	3	PC
query_1	TRUE	0.028864	503	289	32	0.110727	0.0636183	HPA:029010_13	HPA		nasopharynx; respiratory epithelial cells[Supported,High]	9494	842	3	PC
query_1	TRUE	0.0292779	741	289	42	0.145329	0.0566802	HPA:027010_12	HPA		lung; macrophages[Supported,Medium]	9494	791	3	PC
query_1	TRUE	0.0297524	436	289	29	0.100346	0.0665138	HPA:043040_03	HPA		skin 1; melanocytes[Uncertain,High]	9494	1212	3	PC
query_1	TRUE	0.0308488	969	289	51	0.176471	0.0526316	HPA:013010_02	HPA		endometrium 1; cells in endometrial stroma[Uncertain,Medium]	9494	401	3	PC
query_1	TRUE	0.032666	576	289	35	0.121107	0.0607639	HPA:048040_11	HPA		soft tissue 2; peripheral nerve[Supported,Low]	9494	1351	3	PC
query_1	TRUE	0.0336706	820	289	45	0.155709	0.054878	HPA:040010_12	HPA		seminal vesicle; glandular cells[Supported,Medium]	9494	1116	3	PC
query_1	TRUE	0.0350226	331	289	24	0.083045	0.0725076	HPA:014020_13	HPA		endometrium 2; glandular cells[Supported,High]	9494	443	3	PC
query_1	TRUE	0.0354601	210	289	18	0.0622837	0.0857143	HPA:014010_03	HPA		endometrium 2; cells in endometrial stroma[Uncertain,High]	9494	427	3	PC
query_1	TRUE	0.0356838	822	289	45	0.155709	0.0547445	HPA:007030_11	HPA		cerebellum; cells in molecular layer[Supported,Low]	9494	230	3	PC
query_1	TRUE	0.03673	798	289	44	0.152249	0.0551378	HPA:043010_11	HPA		skin 1; Langerhans[Supported,Low]	9494	1178	3	PC
query_1	TRUE	0.0377179	211	289	18	0.0622837	0.0853081	HPA:031020_03	HPA		ovary; ovarian stroma cells[Uncertain,High]	9494	876	3	PC
query_1	TRUE	0.039548	443	289	29	0.100346	0.0654628	HPA:015010_13	HPA		epididymis; glandular cells[Supported,High]	9494	456	3	PC
query_1	TRUE	0.041064	559	289	34	0.117647	0.0608229	HPA:047030_12	HPA		soft tissue 1; fibroblasts[Supported,Medium]	9494	1291	3	PC
query_1	TRUE	0.0414736	356	289	25	0.0865052	0.0702247	HPA:004020_13	HPA		breast; glandular cells[Supported,High]	9494	121	3	PC
query_1	TRUE	0.0424017	828	289	45	0.155709	0.0543478	HPA:053020_03	HPA		testis; cells in seminiferous ducts[Uncertain,High]	9494	1438	3	PC
query_1	TRUE	0.0433853	357	289	25	0.0865052	0.070028	HPA:009010_13	HPA		cervix, uterine; glandular cells[Supported,High]	9494	318	3	PC
query_1	TRUE	0.0443084	336	289	24	0.083045	0.0714286	HPA:058010_13	HPA		vagina; squamous epithelial cells[Supported,High]	9494	1627	3	PC
query_1	TRUE	0.0465241	933	289	49	0.16955	0.0525188	HPA:039010_11	HPA		salivary gland; glandular cells[Supported,Low]	9494	1102	3	PC
query_1	TRUE	0.0476943	807	289	44	0.152249	0.0545229	HPA:043020_11	HPA		skin 1; fibroblasts[Supported,Low]	9494	1190	3	PC
query_1	TRUE	0.0484805	858	289	46	0.15917	0.0536131	HPA:032010_12	HPA		pancreas; exocrine glandular cells[Supported,Medium]	9494	892	3	PC
query_1	TRUE	0.0490679	935	289	49	0.16955	0.0524064	HPA:035020_03	HPA		placenta; trophoblastic cells[Uncertain,High]	9494	964	3	PC
query_1	TRUE	6e-26	124	227	37	0.162996	0.298387	KEGG:04110	KEGG		Cell cycle	7747	242	3	PC
query_1	TRUE	2.03e-18	36	227	19	0.0837004	0.527778	KEGG:03030	KEGG		DNA replication	7747	209	3	PC
query_1	TRUE	2.9e-07	44	227	12	0.0528634	0.272727	KEGG:03420	KEGG		Nucleotide excision repair	7747	216	3	PC
query_1	TRUE	8.17e-07	23	227	9	0.0396476	0.391304	KEGG:03430	KEGG		Mismatch repair	7747	217	3	PC
query_1	TRUE	1.04e-06	134	227	19	0.0837004	0.141791	KEGG:03040	KEGG		Spliceosome	7747	210	3	PC
query_1	TRUE	1.35e-05	126	227	17	0.0748899	0.134921	KEGG:04114	KEGG		Oocyte meiosis	7747	246	3	PC
query_1	TRUE	0.000372012	33	227	8	0.0352423	0.242424	KEGG:03410	KEGG		Base excision repair	7747	215	3	PC
query_1	TRUE	0.000460635	97	227	13	0.0572687	0.134021	KEGG:04914	KEGG		Progesterone-mediated oocyte maturation	7747	346	3	PC
query_1	TRUE	0.000809527	73	227	11	0.0484581	0.150685	KEGG:04115	KEGG		p53 signaling pathway	7747	247	3	PC
query_1	TRUE	0.00240609	54	227	9	0.0396476	0.166667	KEGG:03460	KEGG		Fanconi anemia pathway	7747	220	3	PC
query_1	TRUE	0.0170651	41	227	7	0.030837	0.170732	KEGG:03440	KEGG		Homologous recombination	7747	218	3	PC
query_1	TRUE	0.0192138	156	227	14	0.061674	0.0897436	KEGG:04218	KEGG		Cellular senescence	7747	272	3	PC
query_1	TRUE	0.0493312	79	227	9	0.0396476	0.113924	KEGG:03018	KEGG		RNA degradation	7747	206	3	PC
query_1	TRUE	1.5e-35	844	489	112	0.229039	0.132701	MIRNA:hsa-miR-193b-3p	MIRNA		hsa-miR-193b-3p	14714	345	3	PC
query_1	TRUE	1.16e-21	986	489	100	0.204499	0.10142	MIRNA:hsa-miR-192-5p	MIRNA		hsa-miR-192-5p	14714	342	3	PC
query_1	TRUE	2.03e-20	752	489	84	0.171779	0.111702	MIRNA:hsa-miR-215-5p	MIRNA		hsa-miR-215-5p	14714	418	3	PC
query_1	TRUE	9.09e-09	890	489	70	0.143149	0.0786517	MIRNA:hsa-miR-615-3p	MIRNA		hsa-miR-615-3p	14714	1920	3	PC
query_1	TRUE	1.01e-06	746	489	58	0.118609	0.077748	MIRNA:hsa-miR-186-5p	MIRNA		hsa-miR-186-5p	14714	313	3	PC
query_1	TRUE	1.19e-06	890	489	65	0.132924	0.0730337	MIRNA:hsa-miR-484	MIRNA		hsa-miR-484	14714	1462	3	PC
query_1	TRUE	0.000101074	912	489	61	0.124744	0.066886	MIRNA:hsa-miR-1-3p	MIRNA		hsa-miR-1-3p	14714	21	3	PC
query_1	TRUE	0.00116628	456	489	36	0.0736196	0.0789474	MIRNA:hsa-miR-26a-5p	MIRNA		hsa-miR-26a-5p	14714	468	3	PC
query_1	TRUE	0.00163586	728	489	49	0.100204	0.0673077	MIRNA:hsa-miR-34a-5p	MIRNA		hsa-miR-34a-5p	14714	693	3	PC
query_1	TRUE	0.00246896	249	489	24	0.0490798	0.0963855	MIRNA:hsa-miR-100-5p	MIRNA		hsa-miR-100-5p	14714	24	3	PC
query_1	TRUE	0.00844929	120	489	15	0.0306748	0.125	MIRNA:hsa-miR-935	MIRNA		hsa-miR-935	14714	2577	3	PC
query_1	TRUE	0.0178831	394	489	30	0.0613497	0.0761421	MIRNA:hsa-miR-149-5p	MIRNA		hsa-miR-149-5p	14714	264	3	PC
query_1	TRUE	0.0217927	583	489	39	0.0797546	0.0668954	MIRNA:hsa-miR-320a	MIRNA		hsa-miR-320a	14714	652	3	PC
query_1	TRUE	0.0467899	297	489	24	0.0490798	0.0808081	MIRNA:hsa-miR-324-5p	MIRNA		hsa-miR-324-5p	14714	662	3	PC
query_1	TRUE	3.63e-97	633	350	155	0.442857	0.244866	REAC:R-HSA-1640170	REAC		Cell Cycle	10588	296	3	PC
query_1	TRUE	4.41e-84	528	350	134	0.382857	0.253788	REAC:R-HSA-69278	REAC		Cell Cycle, Mitotic	10588	298	3	PC
query_1	TRUE	4.75e-48	386	350	88	0.251429	0.227979	REAC:R-HSA-68886	REAC		M Phase	10588	1206	3	PC
query_1	TRUE	1.03e-47	199	350	67	0.191429	0.336683	REAC:R-HSA-68877	REAC		Mitotic Prometaphase	10588	1326	3	PC
query_1	TRUE	1.62e-43	289	350	74	0.211429	0.256055	REAC:R-HSA-69620	REAC		Cell Cycle Checkpoints	10588	297	3	PC
query_1	TRUE	1.34e-35	123	350	47	0.134286	0.382114	REAC:R-HSA-2500257	REAC		Resolution of Sister Chromatid Cohesion	10588	1840	3	PC
query_1	TRUE	1.38e-31	196	350	53	0.151429	0.270408	REAC:R-HSA-2555396	REAC		Mitotic Metaphase and Anaphase	10588	1324	3	PC
query_1	TRUE	1.31e-30	195	350	52	0.148571	0.266667	REAC:R-HSA-68882	REAC		Mitotic Anaphase	10588	1321	3	PC
query_1	TRUE	2.12e-29	187	350	50	0.142857	0.26738	REAC:R-HSA-2467813	REAC		Separation of Sister Chromatids	10588	1934	3	PC
query_1	TRUE	2.41e-29	115	350	41	0.117143	0.356522	REAC:R-HSA-9648025	REAC		EML4 and NUDC in mitotic spindle formation	10588	734	3	PC
query_1	TRUE	1.46e-28	92	350	37	0.105714	0.402174	REAC:R-HSA-141444	REAC		Amplification of signal from unattached kinetochores via a MAD2 inhibitory signal	10588	134	3	PC
query_1	TRUE	1.46e-28	92	350	37	0.105714	0.402174	REAC:R-HSA-141424	REAC		Amplification of signal from the kinetochores	10588	135	3	PC
query_1	TRUE	4.57e-28	108	350	39	0.111429	0.361111	REAC:R-HSA-69618	REAC		Mitotic Spindle Checkpoint	10588	1328	3	PC
query_1	TRUE	3.59e-27	136	350	42	0.12	0.308824	REAC:R-HSA-5663220	REAC		RHO GTPases Activate Formins	10588	1661	3	PC
query_1	TRUE	8.32e-22	109	350	34	0.0971429	0.311927	REAC:R-HSA-73886	REAC		Chromosome Maintenance	10588	328	3	PC
query_1	TRUE	2.36e-21	319	350	54	0.154286	0.169279	REAC:R-HSA-195258	REAC		RHO GTPase Effectors	10588	1660	3	PC
query_1	TRUE	9.57e-21	161	350	39	0.111429	0.242236	REAC:R-HSA-69242	REAC		S Phase	10588	1866	3	PC
query_1	TRUE	4.15e-20	148	350	37	0.105714	0.25	REAC:R-HSA-453279	REAC		Mitotic G1 phase and G1/S transition	10588	1322	3	PC
query_1	TRUE	4.05e-19	198	350	41	0.117143	0.207071	REAC:R-HSA-453274	REAC		Mitotic G2-G2/M phases	10588	1323	3	PC
query_1	TRUE	6.55e-19	131	350	34	0.0971429	0.259542	REAC:R-HSA-69206	REAC		G1/S Transition	10588	893	3	PC
query_1	TRUE	1.69e-18	449	350	60	0.171429	0.13363	REAC:R-HSA-194315	REAC		Signaling by Rho GTPases	10588	2017	3	PC
query_1	TRUE	2.32e-18	196	350	40	0.114286	0.204082	REAC:R-HSA-69275	REAC		G2/M Transition	10588	899	3	PC
query_1	TRUE	2.82e-17	127	350	32	0.0914286	0.251969	REAC:R-HSA-69306	REAC		DNA Replication	10588	407	3	PC
query_1	TRUE	3.14e-15	168	350	34	0.0971429	0.202381	REAC:R-HSA-69481	REAC		G2/M Checkpoints	10588	896	3	PC
query_1	TRUE	7.05e-15	32	350	17	0.0485714	0.53125	REAC:R-HSA-69190	REAC		DNA strand elongation	10588	411	3	PC
query_1	TRUE	4.48e-14	119	350	28	0.08	0.235294	REAC:R-HSA-69239	REAC		Synthesis of DNA	10588	2081	3	PC
query_1	TRUE	1.7e-13	37	350	17	0.0485714	0.459459	REAC:R-HSA-176187	REAC		Activation of ATR in response to replication stress	10588	70	3	PC
query_1	TRUE	1.01e-12	94	350	24	0.0685714	0.255319	REAC:R-HSA-380320	REAC		Recruitment of NuMA to mitotic centrosomes	10588	1743	3	PC
query_1	TRUE	2.59e-12	329	350	43	0.122857	0.130699	REAC:R-HSA-73894	REAC		DNA Repair	10588	406	3	PC
query_1	TRUE	4.28e-12	73	350	21	0.06	0.287671	REAC:R-HSA-774815	REAC		Nucleosome assembly	10588	1451	3	PC
query_1	TRUE	4.28e-12	73	350	21	0.06	0.287671	REAC:R-HSA-606279	REAC		Deposition of new CENPA-containing nucleosomes at the centromere	10588	663	3	PC
query_1	TRUE	1.18e-11	33	350	15	0.0428571	0.454545	REAC:R-HSA-68962	REAC		Activation of the pre-replicative complex	10588	102	3	PC
query_1	TRUE	5.18e-11	166	350	29	0.0828571	0.174699	REAC:R-HSA-5693532	REAC		DNA Double-Strand Break Repair	10588	405	3	PC
query_1	TRUE	1.1e-10	67	350	19	0.0542857	0.283582	REAC:R-HSA-5685942	REAC		HDR through Homologous Recombination (HRR)	10588	980	3	PC
query_1	TRUE	1.61e-10	138	350	26	0.0742857	0.188406	REAC:R-HSA-5693538	REAC		Homology Directed Repair	10588	1011	3	PC
query_1	TRUE	3.51e-10	80	350	20	0.0571429	0.25	REAC:R-HSA-380287	REAC		Centrosome maturation	10588	313	3	PC
query_1	TRUE	3.51e-10	80	350	20	0.0571429	0.25	REAC:R-HSA-380270	REAC		Recruitment of mitotic centrosome proteins and complexes	10588	1744	3	PC
query_1	TRUE	4.11e-10	132	350	25	0.0714286	0.189394	REAC:R-HSA-5693567	REAC		HDR through Homologous Recombination (HRR) or Single Strand Annealing (SSA)	10588	981	3	PC
query_1	TRUE	1.14e-09	24	350	12	0.0342857	0.5	REAC:R-HSA-174417	REAC		Telomere C-strand (Lagging Strand) Synthesis	10588	2189	3	PC
query_1	TRUE	1.39e-09	30	350	13	0.0371429	0.433333	REAC:R-HSA-180786	REAC		Extension of Telomeres	10588	794	3	PC
query_1	TRUE	2.42e-09	20	350	11	0.0314286	0.55	REAC:R-HSA-69186	REAC		Lagging Strand Synthesis	10588	1171	3	PC
query_1	TRUE	3.87e-09	71	350	18	0.0514286	0.253521	REAC:R-HSA-8854518	REAC		AURKA Activation by TPX2	10588	36	3	PC
query_1	TRUE	5.76e-09	92	350	20	0.0571429	0.217391	REAC:R-HSA-6804756	REAC		Regulation of TP53 Activity through Phosphorylation	10588	1784	3	PC
query_1	TRUE	1.08e-08	95	350	20	0.0571429	0.210526	REAC:R-HSA-69473	REAC		G2/M DNA damage checkpoint	10588	897	3	PC
query_1	TRUE	1.12e-08	85	350	19	0.0542857	0.223529	REAC:R-HSA-2565942	REAC		Regulation of PLK1 Activity at G2/M Transition	10588	1769	3	PC
query_1	TRUE	1.12e-08	85	350	19	0.0542857	0.223529	REAC:R-HSA-69002	REAC		DNA Replication Pre-Initiation	10588	408	3	PC
query_1	TRUE	1.4e-08	86	350	19	0.0542857	0.22093	REAC:R-HSA-174143	REAC		APC/C-mediated degradation of cell cycle proteins	10588	21	3	PC
query_1	TRUE	1.4e-08	86	350	19	0.0542857	0.22093	REAC:R-HSA-453276	REAC		Regulation of mitotic cell cycle	10588	1808	3	PC
query_1	TRUE	1.4e-08	42	350	14	0.04	0.333333	REAC:R-HSA-5693579	REAC		Homologous DNA Pairing and Strand Exchange	10588	1010	3	PC
query_1	TRUE	1.84e-08	359	350	39	0.111429	0.108635	REAC:R-HSA-3700989	REAC		Transcriptional Regulation by TP53	10588	2249	3	PC
query_1	TRUE	3.05e-08	30	350	12	0.0342857	0.4	REAC:R-HSA-110314	REAC		Recognition of DNA damage by PCNA-containing replication complex	10588	1741	3	PC
query_1	TRUE	3.15e-08	14	350	9	0.0257143	0.642857	REAC:R-HSA-69091	REAC		Polymerase switching	10588	1590	3	PC
query_1	TRUE	3.15e-08	14	350	9	0.0257143	0.642857	REAC:R-HSA-69109	REAC		Leading Strand Synthesis	10588	1176	3	PC
query_1	TRUE	3.15e-08	14	350	9	0.0257143	0.642857	REAC:R-HSA-174411	REAC		Polymerase switching on the C-strand of the telomere	10588	1591	3	PC
query_1	TRUE	3.24e-08	61	350	16	0.0457143	0.262295	REAC:R-HSA-983189	REAC		Kinesins	10588	1162	3	PC
query_1	TRUE	5.54e-08	25	350	11	0.0314286	0.44	REAC:R-HSA-110373	REAC		Resolution of AP sites via the multiple-nucleotide patch replacement pathway	10588	1834	3	PC
query_1	TRUE	5.54e-08	25	350	11	0.0314286	0.44	REAC:R-HSA-5696397	REAC		Gap-filling DNA repair synthesis and ligation in GG-NER	10588	925	3	PC
query_1	TRUE	7.2e-08	39	350	13	0.0371429	0.333333	REAC:R-HSA-5693616	REAC		Presynaptic phase of homologous DNA pairing and strand exchange	10588	1613	3	PC
query_1	TRUE	9.23e-08	237	350	30	0.0857143	0.126582	REAC:R-HSA-72203	REAC		Processing of Capped Intron-Containing Pre-mRNA	10588	1616	3	PC
query_1	TRUE	1.07e-07	48	350	14	0.04	0.291667	REAC:R-HSA-73893	REAC		DNA Damage Bypass	10588	400	3	PC
query_1	TRUE	1.5e-07	21	350	10	0.0285714	0.47619	REAC:R-HSA-5651801	REAC		PCNA-Dependent Long Patch Base Excision Repair	10588	1482	3	PC
query_1	TRUE	1.54e-07	98	350	19	0.0542857	0.193878	REAC:R-HSA-5693607	REAC		Processing of DNA double-strand break ends	10588	1618	3	PC
query_1	TRUE	1.9e-07	68	350	16	0.0457143	0.235294	REAC:R-HSA-380284	REAC		Loss of proteins required for interphase microtubule organization from the centrosome	10588	1201	3	PC
query_1	TRUE	1.9e-07	68	350	16	0.0457143	0.235294	REAC:R-HSA-380259	REAC		Loss of Nlp from mitotic centrosomes	10588	1198	3	PC
query_1	TRUE	1.95e-07	160	350	24	0.0685714	0.15	REAC:R-HSA-5633007	REAC		Regulation of TP53 Activity	10588	1780	3	PC
query_1	TRUE	2.44e-07	28	350	11	0.0314286	0.392857	REAC:R-HSA-69205	REAC		G1/S-Specific Transcription	10588	894	3	PC
query_1	TRUE	3.49e-07	178	350	25	0.0714286	0.140449	REAC:R-HSA-72163	REAC		mRNA Splicing - Major Pathway	10588	2387	3	PC
query_1	TRUE	8.92e-07	186	350	25	0.0714286	0.134409	REAC:R-HSA-72172	REAC		mRNA Splicing	10588	2386	3	PC
query_1	TRUE	1.06e-06	39	350	12	0.0342857	0.307692	REAC:R-HSA-110313	REAC		Translesion synthesis by Y family DNA polymerases bypasses lesions on DNA template	10588	2272	3	PC
query_1	TRUE	1.23e-06	25	350	10	0.0285714	0.4	REAC:R-HSA-69273	REAC		Cyclin A/B1/B2 associated events during G2/M transition	10588	381	3	PC
query_1	TRUE	1.3e-06	32	350	11	0.0314286	0.34375	REAC:R-HSA-5656169	REAC		Termination of translesion DNA synthesis	10588	2195	3	PC
query_1	TRUE	2.01e-06	41	350	12	0.0342857	0.292683	REAC:R-HSA-5696400	REAC		Dual Incision in GG-NER	10588	724	3	PC
query_1	TRUE	3.54e-06	82	350	16	0.0457143	0.195122	REAC:R-HSA-157579	REAC		Telomere Maintenance	10588	2192	3	PC
query_1	TRUE	5.1e-06	84	350	16	0.0457143	0.190476	REAC:R-HSA-5696399	REAC		Global Genome Nucleotide Excision Repair (GG-NER)	10588	934	3	PC
query_1	TRUE	5.11e-06	11	350	7	0.02	0.636364	REAC:R-HSA-2514853	REAC		Condensation of Prometaphase Chromosomes	10588	356	3	PC
query_1	TRUE	5.39e-06	36	350	11	0.0314286	0.305556	REAC:R-HSA-73933	REAC		Resolution of Abasic Sites (AP sites)	10588	1836	3	PC
query_1	TRUE	5.63e-06	96	350	17	0.0485714	0.177083	REAC:R-HSA-5620912	REAC		Anchoring of the basal body to the plasma membrane	10588	138	3	PC
query_1	TRUE	5.75e-06	16	350	8	0.0228571	0.5	REAC:R-HSA-156711	REAC		Polo-like kinase mediated events	10588	1589	3	PC
query_1	TRUE	5.75e-06	16	350	8	0.0228571	0.5	REAC:R-HSA-110312	REAC		Translesion synthesis by REV1	10588	2271	3	PC
query_1	TRUE	7.44e-06	37	350	11	0.0314286	0.297297	REAC:R-HSA-5685938	REAC		HDR through Single Strand Annealing (SSA)	10588	983	3	PC
query_1	TRUE	8.86e-06	76	350	15	0.0428571	0.197368	REAC:R-HSA-176814	REAC		Activation of APC/C and APC/C:Cdc20 mediated degradation of mitotic proteins	10588	69	3	PC
query_1	TRUE	1.05e-05	17	350	8	0.0228571	0.470588	REAC:R-HSA-5656121	REAC		Translesion synthesis by POLI	10588	2269	3	PC
query_1	TRUE	1.05e-05	17	350	8	0.0228571	0.470588	REAC:R-HSA-5655862	REAC		Translesion synthesis by POLK	10588	2270	3	PC
query_1	TRUE	1.83e-05	80	350	15	0.0428571	0.1875	REAC:R-HSA-176408	REAC		Regulation of APC/C activators between G1/S and early anaphase	10588	1756	3	PC
query_1	TRUE	3.78e-05	34	350	10	0.0285714	0.294118	REAC:R-HSA-8953750	REAC		Transcriptional Regulation by E2F6	10588	2247	3	PC
query_1	TRUE	4.57e-05	110	350	17	0.0485714	0.154545	REAC:R-HSA-5696398	REAC		Nucleotide Excision Repair	10588	1452	3	PC
query_1	TRUE	5.52e-05	75	350	14	0.04	0.186667	REAC:R-HSA-176409	REAC		APC/C:Cdc20 mediated degradation of mitotic proteins	10588	24	3	PC
query_1	TRUE	6.63e-05	100	350	16	0.0457143	0.16	REAC:R-HSA-6811434	REAC		COPI-dependent Golgi-to-ER retrograde traffic	10588	257	3	PC
query_1	TRUE	8.05e-05	89	350	15	0.0428571	0.168539	REAC:R-HSA-73884	REAC		Base Excision Repair	10588	188	3	PC
query_1	TRUE	8.36e-05	201	350	23	0.0657143	0.114428	REAC:R-HSA-5617833	REAC		Cilium Assembly	10588	332	3	PC
query_1	TRUE	8.89e-05	15	350	7	0.02	0.466667	REAC:R-HSA-69183	REAC		Processive synthesis on the lagging strand	10588	1622	3	PC
query_1	TRUE	9.38e-05	90	350	15	0.0428571	0.166667	REAC:R-HSA-69052	REAC		Switching of origins to a post-replicative state	10588	2070	3	PC
query_1	TRUE	9.58e-05	6	350	5	0.0142857	0.833333	REAC:R-HSA-176417	REAC		Phosphorylation of Emi1	10588	1571	3	PC
query_1	TRUE	0.000170556	134	350	18	0.0514286	0.134328	REAC:R-HSA-8856688	REAC		Golgi-to-ER retrograde transport	10588	968	3	PC
query_1	TRUE	0.000190949	135	350	18	0.0514286	0.133333	REAC:R-HSA-68875	REAC		Mitotic Prophase	10588	1327	3	PC
query_1	TRUE	0.000197549	71	350	13	0.0371429	0.183099	REAC:R-HSA-68949	REAC		Orc1 removal from chromatin	10588	1468	3	PC
query_1	TRUE	0.000371789	25	350	8	0.0228571	0.32	REAC:R-HSA-179409	REAC		APC-Cdc20 mediated degradation of Nek2A	10588	20	3	PC
query_1	TRUE	0.0004172	12	350	6	0.0171429	0.5	REAC:R-HSA-176974	REAC		Unwinding of DNA	10588	2318	3	PC
query_1	TRUE	0.000420515	64	350	12	0.0342857	0.1875	REAC:R-HSA-6782210	REAC		Gap-filling DNA repair synthesis and ligation in TC-NER	10588	926	3	PC
query_1	TRUE	0.000594934	117	350	16	0.0457143	0.136752	REAC:R-HSA-1500620	REAC		Meiosis	10588	1256	3	PC
query_1	TRUE	0.000620721	19	350	7	0.02	0.368421	REAC:R-HSA-110320	REAC		Translesion Synthesis by POLH	10588	2268	3	PC
query_1	TRUE	0.000720144	27	350	8	0.0228571	0.296296	REAC:R-HSA-1538133	REAC		G0 and Early G1	10588	890	3	PC
query_1	TRUE	0.000753279	13	350	6	0.0171429	0.461538	REAC:R-HSA-75035	REAC		Chk1/Chk2(Cds1) mediated inactivation of Cyclin B:Cdk1 complex	10588	319	3	PC
query_1	TRUE	0.000827766	68	350	12	0.0342857	0.176471	REAC:R-HSA-68867	REAC		Assembly of the pre-replicative complex	10588	169	3	PC
query_1	TRUE	0.00116801	123	350	16	0.0457143	0.130081	REAC:R-HSA-2132295	REAC		MHC class II antigen presentation	10588	1232	3	PC
query_1	TRUE	0.00128164	14	350	6	0.0171429	0.428571	REAC:R-HSA-69166	REAC		Removal of the Flap Intermediate	10588	1821	3	PC
query_1	TRUE	0.0012834	169	350	19	0.0542857	0.112426	REAC:R-HSA-983231	REAC		Factors involved in megakaryocyte development and platelet production	10588	833	3	PC
query_1	TRUE	0.00152414	49	350	10	0.0285714	0.204082	REAC:R-HSA-6791312	REAC		TP53 Regulates Transcription of Cell Cycle Genes	10588	2157	3	PC
query_1	TRUE	0.0016536	85	350	13	0.0371429	0.152941	REAC:R-HSA-69656	REAC		Cyclin A:Cdk2-associated events at S phase entry	10588	382	3	PC
query_1	TRUE	0.00180117	73	350	12	0.0342857	0.164384	REAC:R-HSA-179419	REAC		APC:Cdc20 mediated degradation of cell cycle proteins prior to satisfation of the cell cycle checkpoint	10588	26	3	PC
query_1	TRUE	0.00180117	73	350	12	0.0342857	0.164384	REAC:R-HSA-2299718	REAC		Condensation of Prophase Chromosomes	10588	357	3	PC
query_1	TRUE	0.00192802	22	350	7	0.02	0.318182	REAC:R-HSA-113510	REAC		E2F mediated regulation of DNA replication	10588	726	3	PC
query_1	TRUE	0.00244364	5	350	4	0.0114286	0.8	REAC:R-HSA-69478	REAC		G2/M DNA replication checkpoint	10588	898	3	PC
query_1	TRUE	0.0033969	65	350	11	0.0314286	0.169231	REAC:R-HSA-6782135	REAC		Dual incision in TC-NER	10588	725	3	PC
query_1	TRUE	0.0033969	65	350	11	0.0314286	0.169231	REAC:R-HSA-73856	REAC		RNA Polymerase II Transcription Termination	10588	1691	3	PC
query_1	TRUE	0.00366732	78	350	12	0.0342857	0.153846	REAC:R-HSA-6781827	REAC		Transcription-Coupled Nucleotide Excision Repair (TC-NER)	10588	2245	3	PC
query_1	TRUE	0.0041976	79	350	12	0.0342857	0.151899	REAC:R-HSA-8852276	REAC		The role of GTSE1 in G2/M progression after G2 checkpoint	10588	2208	3	PC
query_1	TRUE	0.006427	11	350	5	0.0142857	0.454545	REAC:R-HSA-174414	REAC		Processive synthesis on the C-strand of the telomere	10588	1621	3	PC
query_1	TRUE	0.00704976	83	350	12	0.0342857	0.144578	REAC:R-HSA-69202	REAC		Cyclin E associated events during G1/S transition	10588	384	3	PC
query_1	TRUE	0.00827562	143	350	16	0.0457143	0.111888	REAC:R-HSA-1474165	REAC		Reproduction	10588	1825	3	PC
query_1	TRUE	0.0093263	72	350	11	0.0314286	0.152778	REAC:R-HSA-174184	REAC		Cdc20:Phospho-APC/C mediated degradation of Cyclin A	10588	295	3	PC
query_1	TRUE	0.0139757	20	350	6	0.0171429	0.3	REAC:R-HSA-141430	REAC		Inactivation of APC/C via direct inhibition of the APC/C complex	10588	1052	3	PC
query_1	TRUE	0.0139757	20	350	6	0.0171429	0.3	REAC:R-HSA-141405	REAC		Inhibition of the proteolytic activity of APC/C required for the onset of anaphase by mitotic spindle checkpoint components	10588	1073	3	PC
query_1	TRUE	0.0162238	7	350	4	0.0114286	0.571429	REAC:R-HSA-2980767	REAC		Activation of NIMA Kinases NEK9, NEK6, NEK7	10588	83	3	PC
query_1	TRUE	0.0165413	293	350	24	0.0685714	0.0819113	REAC:R-HSA-1852241	REAC		Organelle biogenesis and maintenance	10588	1470	3	PC
query_1	TRUE	0.0169487	13	350	5	0.0142857	0.384615	REAC:R-HSA-68884	REAC		Mitotic Telophase/Cytokinesis	10588	1329	3	PC
query_1	TRUE	0.0255329	80	350	11	0.0314286	0.1375	REAC:R-HSA-72202	REAC		Transport of Mature Transcript to Cytoplasm	10588	2279	3	PC
query_1	TRUE	0.0256527	14	350	5	0.0142857	0.357143	REAC:R-HSA-5358565	REAC		Mismatch repair (MMR) directed by MSH2:MSH6 (MutSalpha)	10588	1303	3	PC
query_1	TRUE	0.0256527	14	350	5	0.0142857	0.357143	REAC:R-HSA-5358606	REAC		Mismatch repair (MMR) directed by MSH2:MSH3 (MutSbeta)	10588	1302	3	PC
query_1	TRUE	0.029618	43	350	8	0.0228571	0.186047	REAC:R-HSA-69231	REAC		Cyclin D associated events in G1	10588	383	3	PC
query_1	TRUE	0.029618	43	350	8	0.0228571	0.186047	REAC:R-HSA-4615885	REAC		SUMOylation of DNA replication proteins	10588	1909	3	PC
query_1	TRUE	0.029618	43	350	8	0.0228571	0.186047	REAC:R-HSA-69236	REAC		G1 Phase	10588	891	3	PC
query_1	TRUE	0.0320053	194	350	18	0.0514286	0.0927835	REAC:R-HSA-2559583	REAC		Cellular Senescence	10588	307	3	PC
query_1	TRUE	0.0334631	23	350	6	0.0171429	0.26087	REAC:R-HSA-174048	REAC		APC/C:Cdc20 mediated degradation of Cyclin B	10588	22	3	PC
query_1	TRUE	0.0374406	15	350	5	0.0142857	0.333333	REAC:R-HSA-5358508	REAC		Mismatch Repair	10588	1301	3	PC
query_1	TRUE	0.044885	71	350	10	0.0285714	0.140845	REAC:R-HSA-159236	REAC		Transport of Mature mRNA derived from an Intron-Containing Transcript	10588	2281	3	PC
query_1	TRUE	2.27e-10	530	516	48	0.0930233	0.090566	TF:M11537	TF		Factor: E2F-8; motif: NNTTCCCGCCAAAW	19940	2201	3	PC
query_1	TRUE	2.27e-10	530	516	48	0.0930233	0.090566	TF:M11537_0	TF		Factor: E2F-8; motif: NNTTCCCGCCAAAW; match class: 0	19940	2202	3	PC
query_1	TRUE	1.27e-06	652	516	47	0.0910853	0.0720859	TF:M02102_1	TF		Factor: NRF-1; motif: YGCGCMTGCGC; match class: 1	19940	8668	3	PC
[truncated: 482 more rows]

## Sheet: 3.Chon2 and Chondrodysplasia
significant	p_value	term_size	query_size	intersection_size	precision	recall	term_id	source	show	term_name	effective_domain_size	source_order
[truncated: 65 more rows]

[truncated: 6 more sheets: 4.Monocle.go, 5.Bulk.group.go, 6.High1a.vs.High1b go, 7.High2a.vs.High2b, 8.subcluster.Stro.go, 9.subclusters.Leuk.go]
