# Supplementary material for: A single-cell atlas of conventional central chondrosarcoma reveals the role of endoplasmic reticulum stress in malignant transformation
Source: Commun Biol. 2024 Jan 24;7:124. doi: 10.1038/s42003-024-05790-w (PMC10808239; doi:10.1038/s42003-024-05790-w)
Supplement: Supplementary file 9 — Supplementary Data 6 [file 42003_2024_5790_MOESM9_ESM.xlsx]

## Sheet: 1.Fig 1b, 1d, 2c, and 2g
	cluster	COL2A1	COMP	RARG	DDIT3	HSPA5	ATF5	RPL30	RPL32	RPL28	TGFB1	ITGA10	EZR	COL10A1	SOX9	LOXL2	TOP2A	BIRC5	MKI67	IBSP	MMP13	COL1A1	CD68	CD74	LY96	ATF4	NFE2L2	XBP1	DNAJB9
AAACCTGAGATCCCGC.Ben_L49	Chon1	5.15208	2.18733	1.47947	0	0.756215	0	3.92649	4.50298	3.90396	0.756215	1.18185	0.756215	0	0.756215	0.756215	0	0	0	0	0	0	0	0	0	1.89477	0	0	0.756215
AAACCTGAGATGTTAG.Ben_L49	Chon1	4.92106	2.68827	0.649061	0	1.31941	1.53794	3.74049	3.88187	3.17151	0.649061	0	0.649061	0	1.71716	1.03939	0	0	0	0	0.649061	0	0	0	0	2.31623	0	1.53794	0.649061
AAACCTGAGGATTCGG.Ben_L49	Chon1	5.05292	3.38014	0.328366	0.937969	0.772924	0	4.12126	4.41902	3.39328	0.328366	0.772924	0.937969	0.328366	1.20363	0	0	0	0	0	0.575148	0	0	0	0	1.80056	0.328366	0.328366	1.07959
AAACCTGCAGCTCCGA.Ben_L49	Chon1	4.53745	1.99594	0	2.12076	0.398216	0.398216	3.99487	4.20525	3.66752	0.398216	0.903203	0	0	0	0	0	0	0	0.682253	0	0	0	0	0	1.59195	0	1.59195	0.398216
AAACCTGGTATAATGG.Ben_L49	Chon1	2.6999	3.23029	0	0.527042	0.527042	0.527042	3.80034	4.30219	3.64991	0.870384	0.527042	0	1.1255	1.49729	0.527042	0	0	0	0	4.03447	0	0	0	0	1.32857	0	0.527042	0
AAACCTGGTCAGCTAT.Ben_L49	Chon1	4.22673	3.19376	0	1.01687	0.843029	0.365428	4.22673	4.16016	3.59156	0	1.16492	0.365428	0	1.01687	0.632474	0	0	0	0	0	0	0	0	0	1.76686	0	0	1.01687
AAACCTGTCACATAGC.Ben_L49	Chon1	4.40012	1.83675	0.630927	2.02751	1.60082	0.630927	3.97634	4.01674	3.38706	0	0.841149	0.364418	0	1.60082	0	0	0	0	0.364418	0	0	0	0	0	1.90446	0.630927	1.01476	0
AAACGGGAGCCTTGAT.Ben_L49	Chon1	5.08744	3.02627	0.63754	0	1.30168	0.36874	4.18445	4.30581	3.9219	0.63754	0.63754	0	0	0.849182	0.36874	0	0	0	0	0.36874	0	0	0	0	1.41619	0	0.36874	0.36874
AAACGGGAGGACCACA.Ben_L49	Chon1	5.23997	2.24436	0.719933	0	0.719933	0.719933	4.40892	4.56317	3.83589	0	1.13417	0	0	1.42621	0	0	0	0	0	0	0	0	0	0	1.42621	0.719933	1.42621	1.65196
AAACGGGAGGGTCTCC.Ben_L49	Chon1	4.79545	2.32509	1.19601	0.868841	0.379383	0	4.23154	4.19745	3.51922	0.653764	0.379383	0.379383	0	0.379383	0.653764	0	0	0	0	0	0	0	0	0	1.32662	0	1.19601	1.54566
AAACGGGAGTACGACG.Ben_L49	Chon1	4.03075	3.47625	0.479011	2.19591	0.479011	0	4.19169	4.33834	3.61776	0	1.04501	0	0	0.479011	0	0	0	0	0	0	0	0	0	0	1.77763	0.801532	1.66796	1.04501
AAACGGGCACAGACAG.Ben_L49	Chon1	5.00521	2.22275	0	0.437511	0.973254	0	4.2507	4.42277	3.85234	0.973254	1.16171	0	0	0.740839	0	0	0	0	0	0	0	0	0	0	1.16171	0.437511	0.437511	1.57731
AAACGGGCACCCAGTG.Ben_L49	Chon1	4.62938	3.97628	0.42602	1.13931	0.723824	0.723824	3.95106	4.09364	3.63535	0.42602	0.42602	0	0	0.952991	0	0	0	0	0	0	0	0	0	0	1.65808	0.235527	0.952991	1.13931
AAACGGGCAGCTGCTG.Ben_L49	Chon1	5.36874	3.43427	0.462732	0	0.462732	0.462732	4.13968	4.43041	3.50743	0.462732	1.01712	0	0.462732	1.63293	1.01712	0	0	0	0	0	0	0	0	0	1.74174	0.462732	1.01712	0.462732
AAACGGGGTAGCGCAA.Ben_L49	Chon1	5.80715	3.95843	0	0.920693	0.562762	0	3.83581	4.08049	3.57665	1.39179	0.562762	0	0	0	0	0	0	0	0	0	0	0	0	0	1.83874	0	1.56393	0.562762
AAAGATGAGATGAGAG.Ben_L49	Chon1	4.44354	3.04435	0.860096	1.1855	1.03597	0	4.03326	3.99217	3.57064	0.374637	1.31554	0	0	0.860096	0.646541	0	0	0	0.374637	0	0	0	0	0	2.1128	0	0.646541	1.53379
AAAGATGAGTACGATA.Ben_L49	Chon1	4.79726	3.79017	0.470559	0.789266	1.22482	0	3.99782	4.13181	3.59601	0	0.789266	0.470559	0	1.38741	0	0	0	0	0	1.38741	0	0	0	0	1.94718	0	0.789266	0.470559
AAAGATGAGTCCATAC.Ben_L49	Chon1	4.31724	2.8944	0	0	0	0	4.13455	4.31724	3.95542	0	0.759952	0.759952	0	0	1.71428	0	0	0	0	0	0	0	0	0	1.18673	0	0.759952	0
AAAGATGAGTGGGATC.Ben_L49	Chon1	4.96122	2.60141	0	0	1.17219	0	4.08432	4.19772	3.76936	0.849054	0.637435	0	0	0.849054	0.368671	0	0	0	0.368671	0	0	0	0	0	1.6971	0	0.637435	1.30152
AAAGATGCAAACTGTC.Ben_L49	Chon1	5.22619	3.16134	0	0.355194	0.355194	0	4.2313	4.49174	3.6624	0.355194	0.61676	0.355194	2.16059	0.355194	0	0	0	0	4.34263	0	0	0	0	0	2.11019	0	1.38259	0
AAAGATGCAAATTGCC.Ben_L49	Chon1	4.73926	2.63718	0	1.11464	1.11464	0	4.04291	4.19797	3.21483	0	1.75437	0	0.520475	0.520475	0	0	0	0	0.520475	1.62864	0	0	0	0	1.48481	0	1.11464	0.520475
AAAGATGCAACGATCT.Ben_L49	Chon1	3.25039	3.01598	0	0.731542	1.14948	0	3.25039	3.33067	2.9043	0	1.85496	0	0	0	0	0	0	0	0.731542	1.44335	0	0	0	0	1.85496	0.731542	1.14948	1.44335
AAAGATGCAATCAGAA.Ben_L49	Chon1	4.96619	1.95066	1.44662	1.8824	1.33094	0	4.19627	4.16072	3.45413	0.381242	1.04956	0.381242	0.381242	1.64421	0.381242	0	0	0	0	0.381242	0	0	0	0	1.8824	0.381242	1.20012	1.8824
AAAGATGGTAGCGTGA.Ben_L49	Chon1	4.78495	3.15858	0.406016	0.917282	1.09971	0	4.10427	4.23573	3.57114	0	0.693973	0.406016	0	0.693973	0.693973	0	0	0	0	0	0	0	0	0	2.14152	0	1.09971	0.917282
AAAGATGTCTGCCCTA.Ben_L49	Chon1	4.74482	4.28594	1.19009	0.322973	0.566709	0	4.10217	4.22092	3.60646	0.322973	0.322973	0.322973	0	0	0.322973	0	0	0	1.71825	1.29981	0	0	0	0	1.57117	0.322973	0.566709	0.926207
AAAGCAAAGAGCTATA.Ben_L49	Chon1	4.33574	4.075	0.774129	0	1.62737	0	4.03448	4.2807	3.44637	0.774129	1.20519	0.774129	1.50543	0.774129	0.774129	0	0	0	0	0	0	0	0	0	2.08097	0	0.460175	1.62737
AAAGCAAAGCAGGTCA.Ben_L49	Chon1	5.49042	3.94192	0.58882	0	1.10016	0	4.04533	4.29822	3.94192	0.789725	0.789725	0	0	0.58882	0.956941	0	0	0	0	0	0	0	0	0	1.10016	0	1.22542	1.52787
AAAGCAAAGCGCCTCA.Ben_L49	Chon1	4.95836	3.81497	0.649694	1.53898	0.649694	0	3.91102	3.98173	3.33189	0	1.43564	0.376707	0	0.376707	0	0	0	0	0	0	0	0	0	0	1.63263	0.649694	1.04024	0.376707
AAAGCAAAGTGGTAGC.Ben_L49	Chon1	4.36198	3.37118	0.59601	0.96688	1.2368	0	4.12898	4.56363	3.66077	0.59601	0.59601	0	0	0.341766	0.341766	0	0	0	0	0.341766	0	0	0	0	2.12032	0	1.11092	0.341766
AAAGCAACAGTATAAG.Ben_L49	Chon1	4.98331	2.18177	0.399699	0.399699	0.684486	0	4.20237	4.25255	3.82243	0.399699	1.08705	0.399699	0	0.399699	0.399699	0	0	0	0	0	0	0	0	0	1.8571	0	0.905888	0.399699
AAAGCAAGTTCACGGC.Ben_L49	Chon1	4.97904	3.72653	0.563984	1.06269	1.39393	0	4.16301	4.47452	3.46774	0.759166	0.759166	0.321236	0	0	0.321236	0	0	0	2.48375	0.321236	0	0	0	0	1.77915	0	1.39393	0.759166
AAAGCAATCGCCAGCA.Ben_L49	Chon1	3.44776	2.99666	0.818858	0.818858	1.26294	0	3.78666	3.59735	2.78593	1.56939	1.26294	0.818858	0	1.56939	0	0	0	0	0	0	0	0	0	0	0.818858	0	0	0.818858
AAAGTAGAGCAAATCA.Ben_L49	Chon1	4.56683	2.85224	0.736415	0.434517	0	0	4.36721	4.72835	3.83233	0.967992	0.434517	0.434517	0	0.736415	0.434517	0	0	0	0	0	0	0	0	0	2.2729	0	0.967992	0.736415
AAAGTAGCACAGTCGC.Ben_L49	Chon1	3.77803	3.6229	0	0.813928	1.5624	0	3.98497	3.96133	3.3551	0	0.487584	0	0	0.487584	0.487584	0	0	0	0.813928	0	0	0	0	0	1.05957	0.813928	1.5624	0.487584
AAAGTAGGTCAAAGCG.Ben_L49	Chon1	4.27831	3.7309	0.433656	0.433656	0.433656	0	3.74383	3.87601	3.21435	0.433656	0.433656	0	1.77258	0.433656	0	0	0	0	0	1.67581	0	0	0	0	0.966476	0	1.31223	0.966476
AAATGCCAGCAGCCTC.Ben_L49	Chon1	4.74586	3.63054	0	0	0.577487	0	3.78386	4.23404	3.69082	0	0.941222	0	0.941222	0.941222	0	0	0	0	0	0.577487	0	0	0	0	1.86731	0.577487	0.577487	0.577487
AAATGCCCATCGATTG.Ben_L49	Chon1	4.41701	3.07828	0	0	0.711014	0	4.42944	4.51236	3.69809	0.711014	1.12236	0.711014	0	1.63787	0	0	0	0	0	0	0	0	0	0	1.41298	0	0	0
AAATGCCGTAAACACA.Ben_L49	Chon1	5.16449	3.7407	0.29051	0.515346	1.54931	0	4.00619	4.2355	3.85405	0.29051	0.853749	0.29051	0	0.698795	1.30749	0	0	0	0.29051	0.29051	0	0	0	0	1.80115	0.29051	1.68314	0.853749
AAATGCCGTCTTCTCG.Ben_L49	Chon1	5.3354	3.70326	0	0.805072	1.67316	0	3.98092	4.3203	3.42376	0.481456	0.805072	0	0	0	0	0	0	0	1.88188	0	0	0	0	0	2.13075	0.481456	1.04917	1.54981
AACACGTAGACTAGAT.Ben_L49	Chon1	4.79439	2.93899	0.773426	0	0.938537	0	4.09014	4.35714	3.77063	0	0.328627	0	0	0	0.328627	0	0	0	0.328627	0	0	0	0	0	1.50442	0	1.66386	0.328627
AACACGTAGTGTGAAT.Ben_L49	Chon1	5.23759	3.57617	1.31015	1.31015	1.425	0	4.11823	4.34105	3.83108	0.643033	0.372336	0.643033	0	1.528	0.855845	0	0	0	0.372336	0	0	0	0	0	1.70678	0	0.643033	1.03122
AACACGTAGTTGCAGG.Ben_L49	Chon1	4.62569	2.52109	1.35081	0.888004	0.389849	0	4.22974	4.25712	3.7377	0.669631	1.06713	0.888004	0	1.06713	0.389849	0	0	0	0.389849	0	0	0	0	0	1.97378	0.888004	1.35081	0.669631
AACACGTCATTGGTAC.Ben_L49	Chon1	5.08157	3.63184	0.670586	0.390481	0.889156	0	3.92553	3.8871	3.42155	0.390481	0.670586	0.390481	0	0	0	0	0	0	4.17455	0	0	0	0	0	1.35226	0.670586	1.22038	0.390481
AACCATGAGATTACCC.Ben_L49	Chon1	4.6144	3.04383	0.491311	0.491311	0.668694	0	4.34556	4.34556	3.96477	0	0.491311	0	0	0.668694	0.668694	0	0	0	0.27553	0	0	0	0	0	2.03625	0	1.42846	1.42846
AACCATGAGCGATAGC.Ben_L49	Chon1	5.05828	2.92817	0.708371	0.295323	0.619985	0	4.20927	4.23943	3.5942	0.864677	0.708371	0.41564	2.67901	1.17345	0.158524	0	0	0	2.46997	1.06111	0	0	0	0	1.66667	0.295323	1.06111	0.523023
AACCATGAGCTTCGCG.Ben_L49	Chon1	4.55227	4.72052	0.527782	0.871434	1.64307	0	3.91914	4.10733	3.2042	0	0.527782	0	0	0.527782	0	0	0	0	0.527782	0.527782	0	0	0	0	1.49869	0.527782	1.12672	1.64307
AACCATGCATGTCGAT.Ben_L49	Chon1	4.02866	2.35278	0.491225	2.15313	0	0	4.23225	4.27727	3.68118	0	0.491225	0	0	0.491225	0	0	0	0	0	0.819177	0	0	0	0	1.8041	0	1.06573	0
AACCATGGTACATGTC.Ben_L49	Chon1	4.76575	3.70887	0.560238	0	0.560238	0.560238	3.3336	3.81362	3.12595	0.917162	1.17966	0	0	0.560238	0.560238	0	0	0	0.917162	0	0	0	0	0	1.17966	0.917162	0.917162	0.560238
AACCATGGTAGATTAG.Ben_L49	Chon1	5.12269	3.26223	0.640116	0	1.02726	0	4.01996	4.20999	3.3603	0	1.52318	0.640116	0	0.640116	0.640116	0	0	0	0	0	0	0	0	0	2.20501	0	1.52318	0
AACCATGGTATAGGTA.Ben_L49	Chon1	4.73988	3.06222	0.857952	2.13662	1.96185	0	3.98852	3.88242	3.6108	0	0.857952	0.518296	0	0.518296	0.518296	0	0	0	0	0	0	0.518296	0	0	1.86149	0.518296	1.96185	1.31282
AACCATGTCAATAAGG.Ben_L49	Chon1	4.78306	2.58259	0.71706	1.01063	0.530001	0	4.12402	4.34165	3.55244	0.530001	0.530001	0.29971	0.530001	0.530001	0	0	0	0	0.29971	0	0	0	0	0	1.8313	0	0.71706	0.71706
AACCATGTCCGAACGC.Ben_L49	Stro	2.59561	1.84314	1.01961	1.01961	0	0	3.7319	3.88869	3.43804	0	1.84314	1.01961	0	0	0	0	0	0	0	1.01961	0	0	0	0	1.01961	0	0	0
AACCGCGAGATGGGTC.Ben_L49	Chon1	4.87673	2.17612	0.71374	0.940952	0.71374	0	4.23737	4.50045	3.50526	0	0.940952	0	0	0.71374	1.12598	0	0	0	0	0	0	0	0	0	1.53593	0	0.71374	0.419241
AACCGCGAGCAGGTCA.Ben_L49	Chon1	4.38996	4.14728	0.675644	1.47672	0.895249	0	4.00836	4.0843	3.4921	0	0.675644	0.39383	0	0	0.39383	0	0	0	0	0	0	0	0	0	1.07521	0.675644	0.675644	0.675644
AACCGCGAGCGTTTAC.Ben_L49	Chon1	3.72629	2.75968	0	0.496677	0	0.496677	3.97224	4.09733	3.42066	0.496677	1.70525	0	0	1.07492	0	0	0	0	0	2.4795	0	0	0	0	0.496677	0.496677	1.27341	0.827024
AACCGCGAGGTTACCT.Ben_L49	Chon1	4.90169	2.69545	0	1.19454	1.72349	0	3.85101	4.18139	3.07815	0	1.19454	0	0	1.19454	0	0	0	0	0	0	0	0	0	0	1.19454	0	2.52654	0
AACCGCGTCCAAAGTC.Ben_L49	Chon1	5.04655	3.15285	0.659304	0	1.05323	0	4.22256	4.36279	3.81416	0.875539	1.05323	0	0	2.07955	0.875539	0	0	0	0	0	0	0	0	0	2.1899	0	1.05323	0.659304
AACGTTGAGACCACGA.Ben_L49	Chon1	4.4072	2.23894	0	0	0.874315	0.874315	4.13482	4.28026	3.41253	0	0.874315	0	0	0	0	0	0	0	0	1.33354	0	0	0	0	1.33354	0	0.874315	0
AACGTTGTCAAAGTAG.Ben_L49	Chon1	3.49314	2.14045	0	1.55849	1.55849	0	3.65108	4.19951	3.23418	0	0	0	1.05634	1.05634	1.05634	0	0	0	1.05634	0	0	0	0	0	1.55849	0	1.05634	0
AACGTTGTCCGCAAGC.Ben_L49	Chon1	5.17731	3.99846	0	0	0	0.502358	3.88446	4.0566	3.65975	0	0.835179	0.502358	0	0	0.502358	0	0	0	0	0	0	0.835179	0	0	1.44999	0.502358	1.08446	0.835179
AACTCAGAGCTAACTC.Ben_L49	Chon1	5.2336	2.94681	0	0	0	0	3.76365	4.0629	3.43641	0	1.38817	0	0	1.94806	0	0	0	0	0	0	0	0	0	0	0	0	2.30484	0
AACTCAGCAATTGCTG.Ben_L49	Chon1	4.51748	1.17469	0.75074	0.75074	1.47149	0	4.3001	4.04179	3.87078	0	0	0	0	0.75074	0	0	0	0	0	0	0	0	0	0	1.70006	0	0	0.75074
AACTCAGGTTCATGGT.Ben_L49	Chon1	5.03386	2.98266	1.28171	0	0.940666	0	3.98112	4.18281	3.5655	0.713501	1.12566	0.713501	0	0.940666	0	0	0	0	0	0	0	0	0	0	1.64181	0	1.41667	0.713501
AACTCAGGTTTAGCTG.Ben_L49	Chon1	4.47617	0	0	0.994683	0.994683	0	3.98564	4.26069	3.21302	0	0.994683	0	0	0.994683	0	0	0	0	0	0	0	0	0	0	0	0	0.994683	0.994683
AACTCAGTCAGCTCGG.Ben_L49	Chon1	3.56972	4.08868	0	1.00259	1.82067	0	3.7058	3.66246	2.57088	0	1.49305	0	0	0	0	0	0	0	0	2.6948	0	0	0	0	1.00259	0	1.82067	1.00259
AACTCAGTCAGTACGT.Ben_L49	Chon1	4.46163	1.72785	1.19824	0	0	0	3.94959	4.40672	3.43675	0	0	0	0	1.19824	0	0	0	0	0	0	0	0	0	0	1.19824	0	0	1.19824
AACTCAGTCCTATTCA.Ben_L49	Chon1	4.77041	2.48007	0.320137	0.320137	0.562259	0	3.90548	4.47486	3.41545	0.320137	0.562259	0.320137	0	0.562259	0.320137	0	0	0	2.10035	0	0	0	0	0	1.18292	0.320137	0.562259	0.919989
AACTCAGTCTTGCCGT.Ben_L49	Chon1	4.57268	2.89915	0.88785	0	0.88785	0	4.08809	4.23295	3.67901	0	0.539384	1.14577	0.88785	0.88785	0.539384	0	0	0	0	0	0	0	0	0	1.52055	0	0.539384	1.52055
AACTCCCAGATAGCAT.Ben_L49	Chon1	4.68175	2.83217	0.479151	0.479151	0.801736	0	4.38573	4.2013	3.65058	0	0.801736	0	0	0.801736	0.479151	0	0	0	0	0	0	0	0	0	1.54505	0	0	0
AACTCCCCAGCTTAAC.Ben_L49	Chon1	4.3252	1.97617	0	0	0	0	4.23939	4.40422	4.04192	0	0	0	0	0	0	0	0	0	0	1.97617	0	0	0	0	0	0	0	0
AACTCCCCATCCGTGG.Ben_L49	Chon1	5.24854	3.40916	0	0.931745	0.931745	0	4.20729	4.26298	3.78624	0	1.19647	0	0	0.931745	0.570679	0	0	0	2.74854	0	0	0	0	0	1.40557	0	0.570679	0
AACTCCCGTCATGCCG.Ben_L49	Chon1	4.89708	3.97893	1.73397	0	1.20344	0	3.8387	4.19394	3.54983	0	1.20344	1.20344	0	0.772777	0	0	0	0	0	0.772777	0	0	0	0	0.772777	0	0	0.772777
AACTCCCGTTCATGGT.Ben_L49	Chon1	4.23101	2.54858	0.905684	0.905684	0.905684	0	3.77815	4.33277	3.5523	0	0.905684	0	0	0.905684	0	0	0	0	0.905684	0	0	0	0	0	1.69026	0	0.905684	0
AACTCCCTCAGCTCGG.Ben_L49	Chon1	4.90532	3.01658	0	0	0	0	3.40558	3.90305	3.63496	0	0	1.58602	0	0	0	0	0	0	0	0	0	0	0	0	1.07913	0	0	0
AACTCCCTCAGTTTGG.Ben_L49	Chon1	4.91808	2.66277	0.389526	2.15414	1.21829	0	3.99532	4.23567	3.37076	1.06648	0.669143	0	0	0	0.389526	0	0	0	0.389526	0	0	0	0	0	1.66516	0	1.21829	0.389526
AACTCCCTCTTGAGAC.Ben_L49	Chon1	3.46331	4.0988	0	0.620017	0	0	3.72258	4.1939	3.11236	0.620017	1.66672	0.620017	0	0	0	0	0	0	0	3.91124	0	0	0	0	0.620017	0.999866	0	0.620017
AACTCTTAGCCTTGAT.Ben_L49	Chon1	4.12892	3.40192	0.386553	0.535234	0.779208	0	4.30601	4.4454	3.89933	0.386553	0.779208	0.386553	0	0	0	0	0	0	0	0.211839	0	0	0	0	1.65767	0.386553	0.881987	0.779208
AACTCTTCACAGGCCT.Ben_L49	Chon1	4.37054	4.17143	0.637856	0.368946	0.637856	0	4.10009	4.34193	3.44497	0	0.849565	0	0	0.849565	0	0	0	0	0	0.368946	0	0	0	0	1.77636	0	0.849565	0.637856
AACTCTTCAGTATGCT.Ben_L49	Chon1	4.38327	3.3176	1.31576	0	1.11373	0.519922	3.65077	3.81382	3.38911	1.11373	0.860267	0.519922	0	0.519922	0	0	0	0	0	2.72915	0	0	0	0	0.860267	0.519922	0.519922	0.519922
AACTCTTTCCACTCCA.Ben_L49	Chon1	4.95654	3.76885	0	0	1.95263	0	3.56296	4.05074	2.95186	0	1.61571	1.10384	0	1.10384	0	0	0	0	0	0	0	0	0	0	1.95263	0	1.10384	0
AACTCTTTCCGCGTTT.Ben_L49	Chon1	5.06259	3.45087	1.15705	1.67917	1.15705	0	4.01663	3.93481	3.58043	0	0	0	0	2.02044	0	0	0	0	0	0	0	0	0	0	1.67917	0	1.15705	0
AACTCTTTCTCCAACC.Ben_L49	Chon1	4.91627	1.7948	0.375833	1.18815	1.18815	0.375833	4.2853	4.36959	3.45207	0	1.18815	0	0	0.862305	1.18815	0	0	0	0	0	0	0	0	0	2.05963	0	1.03844	0.375833
AACTGGTAGACAGGCT.Ben_L49	Chon1	3.8329	3.24979	0	1.68154	0.899323	0	3.35693	3.7844	3.47648	1.53576	0	0.547525	0.547525	0.547525	0	0	0	0	0.547525	3.58326	0	0	0	0	1.15905	0.547525	1.15905	0.899323
AACTGGTAGATATGCA.Ben_L49	Chon1	4.84734	3.18181	0.389396	0.213533	0.784003	0	4.2179	4.35221	3.72491	0.668945	0.213533	0.213533	0	0.213533	0.784003	0	0	0	1.9389	0	0	0	0	0	1.97257	0	0.980695	0.538907
AACTGGTCAGGATTGG.Ben_L49	Chon1	5.26381	3.23283	0.586899	1.43356	0.586899	0	3.99807	4.30209	3.37224	0.787368	0.954282	0	0	0.181989	0.335902	0	0	0	0	0.335902	0	0.181989	0	0	1.9442	0.335902	1.33353	0.586899
AACTGGTCATCGACGC.Ben_L49	Chon1	5.3324	3.6619	0	1.1093	1.47866	0	3.62648	4.05877	3.35947	0.517254	1.1093	0	2.84827	0.517254	0	0	0	0	3.58977	0	0	0	0	0	1.31094	0	0.517254	0.517254
AACTGGTGTCAGCTAT.Ben_L49	Chon1	5.25726	3.21174	0.921285	1.29388	1.06148	0.320727	4.25131	4.24591	3.47769	0.563185	0.75818	0.563185	0	0.921285	0.320727	0	0	0	0.563185	0.320727	0	0	0	0	1.64082	0.563185	0.921285	0.563185
AACTGGTTCAAGAAGT.Ben_L49	Chon1	4.89544	2.71907	1.12269	0.525342	1.00342	0	4.38357	4.42992	3.99922	0.29678	0.71126	0	0	1.00342	0.29678	0	0	0	0	0	0	0	0	0	1.76426	0.29678	0.867972	1.22924
AACTGGTTCATCTGCC.Ben_L49	Chon1	5.22613	2.83673	0	0	0.928029	0.568015	3.58848	3.92611	3.56711	0.568015	0.568015	0.568015	0	1.19219	0.928029	0	0	0	5.24244	0	0	0	0	0	0	0.928029	0.928029	0.568015
AACTGGTTCGTTGCCT.Ben_L49	Chon1	3.92207	3.54364	0	1.01814	1.01814	0	3.68629	3.10083	3.49118	0	1.51206	0	0	1.01814	1.01814	0	0	0	0	3.77122	0	0	0	0	1.01814	0	0	0
AACTTTCAGAGCTTCT.Ben_L49	Chon1	5.66197	4.72964	0	0.887892	1.14581	0	3.28616	3.88988	3.25906	0	1.35067	0	1.52061	0.539413	0.887892	0	0	0	1.14581	0.887892	0	0	0	0	1.14581	0.887892	1.66582	0.887892
AACTTTCAGATGGCGT.Ben_L49	Chon1	4.90645	2.29381	1.2076	0.384641	1.73886	0	4.17124	4.39709	3.66346	0.87849	1.05652	0	2.24533	0.87849	1.05652	0	0	0	0.384641	0	0	0	0	0	1.95983	0	1.33882	0.87849
AACTTTCAGCCCAGCT.Ben_L49	Chon1	3.60058	2.95432	0	0	0	0	4.33111	4.12113	3.8224	0.922561	1.18589	0.564099	0	0.564099	0.922561	0	0	0	0	0	0	1.18589	0	0	0.922561	0.564099	0	0.564099
AACTTTCCAAGAAAGG.Ben_L49	Chon1	4.49887	3.07947	0	0.687102	1.09054	0.687102	4.08242	4.25073	3.59912	0	0	0	0	0.687102	0	0	0	0	0	0.687102	0	0	0	0	1.37721	0	1.09054	1.37721
AACTTTCCAGCCAGAA.Ben_L49	Chon1	4.58651	2.89672	0	0	0.696514	0	4.13375	4.41336	3.57607	0.407711	0.696514	0.407711	0	0	0	0	0	0	0.407711	0.407711	0	0	0	0	0.92033	0.407711	1.39134	0.696514
AACTTTCGTCGCGTGT.Ben_L49	Chon1	4.26568	2.61025	1.52621	1.30847	0	0	4.2138	4.59632	3.63514	0	0	0	0	0	0	0	0	0	0	0	0	0	0	0	1.98804	0	1.02974	0.641944
AACTTTCGTGCGAAAC.Ben_L49	Chon1	4.59431	2.78442	0.969223	1.77625	1.05417	0	4.21367	4.30291	3.71835	0	0.969223	0	0	1.27276	0.660003	0	0	0	0	0	0	0	0	0	1.98923	0.531274	1.64993	0.969223
AAGACCTAGAAGCCCA.Ben_L49	Chon1	3.96594	3.52955	0	1.03173	0.471237	0	3.90721	4.17145	3.35658	0.790251	1.2261	0	0.471237	0.471237	0	0	0	0	3.09418	2.91546	0	0.471237	0	0	1.03173	0.471237	0.471237	0.471237
AAGACCTGTGATGTCT.Ben_L49	Chon1	4.69513	3.29472	0.345162	0.345162	1.24511	0.804981	4.02222	4.04413	3.27931	0	1.11877	0.345162	0	0.804981	0.804981	0	0	0	0	0.974134	0	0	0	0	2.1306	0	1.71098	0.345162
AAGACCTTCCTGCAGG.Ben_L49	Chon1	3.88314	1.37966	0	0	1.37966	0	4.39797	4.19596	3.81997	0	0	0	1.37966	0	1.93832	0	0	0	0	0	0	0	0	0	1.37966	0	0	0
AAGCCGCAGCGTCAAG.Ben_L49	Chon1	5.44226	2.86992	0.682374	0	1.08422	0	4.34806	4.2691	3.8706	0.682374	0	0.682374	0	1.37009	1.77374	0	0	0	0	0	0	0	0	0	2.17799	0	1.59214	0
AAGCCGCAGTTCGCAT.Ben_L49	Chon1	3.31941	3.79772	0	0	0.793487	0.793487	2.95316	3.61987	2.57345	0	0.793487	0	0	0.793487	0	0	0	0	0	4.28296	0	0	0	0	1.53327	0	0.793487	0
AAGCCGCAGTTTAGGA.Ben_L49	Chon1	4.79069	2.8442	0	0	0	0	3.67493	3.67493	2.8442	1.10641	1.10641	0	0	1.10641	0	0	0	0	0	0	0	0	0	0	1.61878	0	1.10641	1.10641
AAGCCGCCAATTCCTT.Ben_L49	Chon1	4.71854	1.82509	1.6745	1.00593	0.624455	0	4.22893	4.37009	3.55025	0	1.00593	0	0	1.49714	0	0	0	0	0	0.624455	0	0	0	0	1.95594	0.624455	0	0.624455
AAGCCGCCAGTCGATT.Ben_L49	Chon1	4.51953	3.14053	0	0	0.771962	0	3.90979	4.32409	3.75897	0	0	0	0	0	1.20238	0	0	0	0	0	0	0	0	0	1.20238	0	1.73272	1.20238
AAGCCGCCATCCGGGT.Ben_L49	Chon1	3.23486	3.18298	0	0	0.826084	0	3.53786	3.57452	2.71654	0	1.81441	0	0	1.27221	0	0	0	0	0	2.62782	0	0	0	0	0.826084	0.826084	0.826084	0.826084
AAGCCGCGTAAACCTC.Ben_L49	Chon1	5.56476	3.28581	0	0	0.651777	0	3.82926	4.07574	3.21457	0.651777	0.651777	0	0	0	0.651777	0	0	0	0	0	0	0	0	0	1.72183	0	0	0
AAGCCGCTCCGCAGTG.Ben_L49	Chon1	4.93762	3.07716	0.867011	0.206985	1.26119	0	4.34534	4.31813	3.77903	0.524665	1.0437	0	0	1.12157	0	0	0	0	0.524665	0	0	0	0	0	2.17688	0.206985	0.765385	1.0437
AAGCCGCTCGTTACAG.Ben_L49	Chon1	4.77696	3.6475	1.05394	0	1.05394	0	4.14785	4.32753	3.38969	0	0.484261	0.809129	0	0.484261	0.484261	0	0	0	0.484261	0	0	0	0	0	1.05394	0	0.809129	0.484261
AAGCCGCTCTCTGAGA.Ben_L49	Chon1	2.1312	2.29355	0	0.910273	1.37877	0	4.17215	4.61011	3.96982	0.910273	0	0	0	0	0	0	0	0	0	1.37877	0	0	0	0	1.37877	0	0	0
AAGGAGCAGTCACGCC.Ben_L49	Chon1	4.90032	2.83158	0.527355	0.527355	0.527355	0	3.95869	4.36663	3.6861	0.527355	0.527355	0	0	0.870828	0	0	0	0	0	0	0	0	0	0	1.64223	0	0	0.870828
AAGGAGCCATGACATC.Ben_L49	Chon1	4.27215	3.15869	1.78614	1.49026	1.0682	0	3.89459	3.97665	3.48763	0.927475	1.30134	0	0	0.927475	0	0	0	0	0	0	0	0	0	0	1.64911	0.763647	1.30134	0.323553
AAGGAGCGTAGCGTCC.Ben_L49	Chon1	4.87498	2.45061	0	0	1.51112	0	4.05194	4.09991	3.51133	0	0.534365	0	0	0	0	0	0	0	0	0	0	0	0	0	2.2488	0	0	1.13754
AAGGAGCGTCTTCAAG.Ben_L49	Chon1	5.42878	3.67092	0.452006	0.762171	0.998565	0	3.86828	4.07274	3.19581	0	0.452006	0	0	0.998565	0	0	0	0	0	1.18962	0	0	0	0	1.34997	0.762171	0.998565	0.762171
AAGGCAGAGGATGCGT.Ben_L49	Stro	2.97092	2.70018	0	0	0	0	3.35916	4.03477	3.85598	0	1.72766	0	1.72766	0	0	0	0	0	0	2.70018	2.32776	0	0	0	1.72766	0	1.72766	0
AAGGCAGAGGCTAGCA.Ben_L49	Chon1	5.04046	2.16068	1.07133	1.43479	0	0	4.44039	4.22207	3.45658	0	1.43479	0	0	0.82396	0.82396	0	0	0	0	1.70079	0	0	0	0	0.82396	0	1.26948	0.82396
AAGGCAGCAATCTGCA.Ben_L49	Chon1	5.27999	2.87615	0	0	0	0	4.03987	4.25949	3.36417	0	0	0	0	1.88433	1.33262	0	0	0	0	0	0	0	0	0	0	1.33262	0	2.49847
AAGGCAGCACCAGGCT.Ben_L49	Chon1	4.74721	3.01327	0.911785	1.38066	0.556399	0	4.15148	4.33313	3.22654	0	0.749797	0	0.316408	0	0	0	0	0	0.316408	0	0	0	0	0	1.6986	0.556399	0.911785	1.28241
AAGGCAGGTCGCGTGT.Ben_L49	Chon1	5.09291	2.8015	1.29229	0.320126	1.29229	0	4.17075	4.27047	3.67591	0.757016	0.562243	0.320126	0	0.757016	0.757016	0	0	0	0	0	0	0	0	0	1.77579	0	1.06005	1.63906
AAGGCAGGTCGTGGCT.Ben_L49	Chon1	4.4627	2.37924	0	2.12197	0	0	4.09068	4.51765	3.13735	1.23814	0	0	0	0	0	0	0	0	0	0	0	0	0	0	0	0	1.23814	0
AAGGCAGGTTCAGTAC.Ben_L49	Chon1	4.72375	3.77522	0.410272	1.1082	0.700349	0.410272	3.78679	3.7397	3.21244	0	0.700349	0	0	0.410272	0.410272	0	0	0	0	0.410272	0	0	0	0	1.71651	0	1.1082	0
AAGGCAGTCAAAGACA.Ben_L49	Chon1	4.97515	1.95897	0.796785	1.39773	1.86915	0	4.10597	4.25488	3.8036	0.475736	1.03943	0	0	0	0	0	0	0	0	0	0	0	0	0	2.37464	0	1.39773	1.95897
AAGGCAGTCAAGGCTT.Ben_L49	Chon1	5.05257	2.96262	0	0	0.962791	0	4.1181	4.04525	3.85886	0.732046	0.962791	0.431565	0	1.15015	0.431565	0	0	0	0	0.431565	0	0	0	0	1.15015	0	0.962791	1.30788
AAGGCAGTCCGCGCAA.Ben_L49	Chon1	4.53804	3.67743	0.932866	0	1.19776	0	3.48451	3.57487	3.43607	0	0.571483	0	0	0	0	0	0	0	1.5799	0	0	0	0	0	1.5799	0	0.932866	0.932866
AAGGCAGTCTTGCAAG.Ben_L49	Chon1	5.20385	2.74966	0	0	0.846157	0	4.19272	4.02932	3.3183	0	1.29783	0	0	0	0	0	0	0	0	0	0	0	0	0	1.09728	0.510027	0	1.4648
AAGGTTCCAATGAAAC.Ben_L49	Chon1	4.54591	1.98793	0.8154	0.8154	0.8154	0.8154	3.75145	3.8365	3.4813	0	0.8154	0	0	1.79846	0.8154	0	0	0	0.8154	0	0	0	0	0	0.8154	0	1.98793	0
AAGGTTCCACATGTGT.Ben_L49	Chon1	4.27482	2.46676	0	1.40639	0	0	4.33715	4.67564	3.59549	0	0.932398	0	0	0.932398	0	0	0	0	0	0	0	0	0	0	1.40639	0.932398	0	0
AAGGTTCCACGTCAGC.Ben_L49	Chon1	5.04805	2.42609	0	0	0	0	3.7438	4.29323	3.85895	0	1.81764	0	0	0	0	0	0	0	0	0	0	0	0	0	0	0	0	0
AAGGTTCCAGGATCGA.Ben_L49	Chon1	5.32039	3.23602	0.611121	0.351535	0	0	4.01351	4.35243	3.37498	0	0.611121	0.351535	1.13341	0.611121	1.13341	0	0	0	0	0	0	0	0	0	1.80088	0	0.351535	0.351535
AAGGTTCGTCTCCCTA.Ben_L49	Chon1	4.38269	3.73144	0.678023	1.36352	1.76642	0.678023	3.96829	3.9117	3.35496	0.678023	1.0784	0	0	0.395408	1.0784	0	0	0	0	0.395408	0	0	0	0	1.91984	0.395408	1.36352	0.678023
AAGGTTCGTTTGGCGC.Ben_L49	Chon1	4.97362	2.76721	0	0.658628	0	0	4.22118	4.31266	3.78142	0	0	0	0	0	1.05232	0	0	0	0	0	0	0	0	0	0	0	0.658628	1.05232
AAGGTTCTCAACCATG.Ben_L49	Chon1	5.55996	4.23948	0.693431	0	0.981184	0	4.07809	4.22496	3.33275	0	1.20437	0	0	0.693431	0.693431	0	0	0	1.60989	0	0	0	0	0	1.8463	0	0.693431	0.287824
AAGGTTCTCAGAAATG.Ben_L49	Chon1	4.21845	3.53199	0	0.967891	0.967891	0.43446	3.95409	4.17757	3.41388	0	0.43446	0	0	0.967891	0	0	0	0	0.43446	0.43446	0	0	0	0	1.57047	0	0	0.967891
AAGGTTCTCCTGTAGA.Ben_L49	Chon1	5.11013	3.09957	1.57948	0.674531	0.674531	0	3.83441	4.02352	3.33103	1.07371	1.35824	0	0	1.76054	0.674531	0	0	0	0	0	0	0	0	0	1.07371	0	1.76054	1.76054
AAGTCTGAGCTTCGCG.Ben_L49	Chon1	4.85245	3.85593	0.330843	0.943348	1.20981	0	4.12361	4.17314	3.71353	0.943348	1.20981	0	0	0.943348	0.579017	0	0	0	0	0.330843	0	0	0	0	0.943348	0.579017	1.08543	1.87026
AAGTCTGAGTGGAGTC.Ben_L49	Chon1	4.43183	2.34237	0	0.942989	0	0	4.20232	4.33398	3.61243	0	1.41956	0	0	0	0	0	0	0	0	0	0	0	0	0	1.41956	0	0.942989	0
AAGTCTGAGTTTCCTT.Ben_L49	Chon1	4.85542	0	1.36852	0	0	0	4.15865	4.5037	3.45821	0.902099	0.902099	0	0	1.36852	0	0	0	0	0	0	0	0	0	0	1.36852	0	0	0
AAGTCTGCACAACGCC.Ben_L49	Chon1	5.10851	3.44703	0	0	1.17939	0	3.77952	4.21132	3.33322	0	0.446668	0	0	0	0	0	0	0	1.89175	0	0	0	0	0	1.89175	0.446668	0.754331	0.446668
AAGTCTGCAGACGCAA.Ben_L49	Chon1	4.48139	3.20377	0.437881	0	0.741385	0.437881	4.08157	4.2901	3.49245	0.741385	0.973903	0.741385	0	0.437881	0	0	0	0	0	0.437881	0	0	0	0	1.32098	0	0.437881	0
AAGTCTGTCCTCCTAG.Ben_L49	Chon1	3.6869	0	1.30405	2.571	1.30405	0	4.13895	4.11732	3.54248	0.851049	0	0	0	0.851049	0	0	0	0	0	2.46273	0	0	0	0	0	1.30405	1.30405	0
AAGTCTGTCGGAGGTA.Ben_L49	Chon1	4.63799	3.19814	1.37013	0.609124	0.609124	0	4.18341	4.32618	3.66782	0.350242	0	0.814582	0	0.984936	0.609124	0	0	0	0	0	0	0	0	0	1.86444	0	1.56333	0.350242
AATCCAGAGAGACTTA.Ben_L49	Chon1	4.29597	2.23583	0	0	0	0	3.45417	4.3332	3.14751	1.33098	1.33098	0	0	1.33098	0	0	0	0	0	0	0	0	0	0	1.88243	0	0	0
AATCCAGAGTTGAGAT.Ben_L49	Chon1	4.30652	3.39849	0.463847	1.51316	0.463847	0	4.24922	4.44036	3.54502	0	0.463847	0	0	0.779489	0	0	0	0	0	0	0	0	0	0	1.37394	0	1.51316	1.51316
AATCCAGCAAGAAGAG.Ben_L49	Chon1	5.0054	2.67237	0.536008	0.536008	1.14024	0	4.1038	4.43049	4.05584	0	0.536008	0	0.536008	0.883081	0.536008	0	0	0	0	0	0	0	0	0	1.89812	0	1.14024	0
AATCCAGCAATCACAC.Ben_L49	Stro	3.04452	0	0	0	0	0	3.04452	0	3.04452	0	3.04452	0	3.04452	0	0	0	0	0	0	3.04452	0	0	0	0	0	0	0	0
AATCCAGCACAACGCC.Ben_L49	Chon1	5.18669	3.3151	0	0	0	0	3.64929	4.12474	3.05795	0.940127	0.940127	0.940127	0.940127	0	0	0	0	0	0.940127	0	0	0	0	0	0	0	0.940127	0.940127
AATCCAGGTAGCAAAT.Ben_L49	Chon1	4.11529	2.0234	0.467958	1.64425	1.75334	0	4.05507	4.09561	3.2605	0.78548	0	0	0	0	0	0	0	0	0	1.52178	0	0	0	0	2.41094	0.467958	1.02611	0.467958
AATCCAGTCTAAGCCA.Ben_L49	Chon1	4.77722	1.76473	0.73023	0.430339	1.93378	0	4.27648	4.46642	3.55192	0	1.14776	0	0	1.30533	0	0	0	0	0	0	0	0	0	0	2.14346	0.430339	0.960628	0.960628
AATCCAGTCTACCAGA.Ben_L49	Chon1	4.44243	2.81233	0.941905	0.714538	0	0	4.21608	4.34584	3.70483	0.714538	0.419776	0	0	1.12703	0.419776	0	0	0	0	0	0	0	0	0	1.28318	0.714538	0.714538	0.941905
AATCCAGTCTTTACAC.Ben_L49	Chon1	4.40045	3.21602	1.15541	0	0	0	3.97421	4.37339	3.37688	0	0	1.67722	0	1.15541	0	0	0	0	0	0	0	0	0	0	1.15541	0	1.67722	0
AATCGGTAGCGTCTAT.Ben_L49	Chon1	4.71291	2.34763	0	0	0	0	3.73759	3.80999	3.48234	1.42397	0	0	0	1.42397	0	0	0	0	0	0	0	0	0	0	0	0	1.42397	0
AATCGGTAGGTGCTTT.Ben_L49	Chon1	2.94096	4.27443	0	0	0	0	3.88208	3.91837	3.15348	0	1.02726	1.02726	0	0	0	0	0	0	0	4.03593	0	0	0	0	1.30565	0	0.640116	0
AATCGGTCATGGATGG.Ben_L49	Chon1	5.05882	3.17552	0.714272	1.12668	1.53675	0	3.94296	4.40439	3.53708	0	0.941587	0.419598	0	1.12668	0	0	0	0	0	0	0	0	0.419598	0	1.90729	0	1.28281	1.28281
AATCGGTTCCACGTGG.Ben_L49	Chon1	4.79378	2.36143	1.072	1.072	0	0	4.33818	4.1036	3.18033	0	0	0	0	1.072	0.494946	0	0	0	0	0	0	0.494946	0	0	1.70163	0	0.494946	1.072
ACACCAAAGACTAAGT.Ben_L49	Chon1	4.00156	3.32653	0	1.38189	0	0	4.15309	4.15309	3.32653	0	0	0	0	1.94087	1.38189	0	0	0	0	0	0	0	0	0	1.94087	0	0	0
ACACCAAAGGGTCGAT.Ben_L49	Chon1	5.14562	3.30535	0	0	1.15945	0	2.91807	3.8014	2.64824	0	1.15945	0	0	0	0	0	0	0	0	1.15945	0	0	0	0	1.15945	0	0	0
ACACCAACAGCTGGCT.Ben_L49	Chon1	3.20228	4.71025	0.580139	0.580139	0.944907	0	3.85843	3.90701	3.23376	0.580139	0.580139	0	0	0	0	0	0	0	0	3.50369	0	0	0	0	1.2116	0	1.59563	0.580139
ACACCAACAGGAATCG.Ben_L49	Chon1	4.31349	2.38202	1.04469	0.478824	1.04469	0	4.09369	4.27152	3.47578	0.478824	1.24031	0	0	0.801262	0	0	0	0	0	0	0	0	0	0	2.75622	0.478824	0.801262	1.24031
ACACCAACATCACCCT.Ben_L49	Chon1	4.8553	4.14745	0	0	1.07024	0	3.35979	3.05016	3.25459	0	1.57529	0	0	1.75617	0.671943	0	0	0	0	1.57529	0	0	0	0	1.35432	0.671943	1.07024	1.07024
ACACCAAGTAATTGGA.Ben_L49	Chon1	3.79611	3.90972	1.1016	0.512619	1.1016	0	3.71794	3.88251	2.94868	0.849858	1.61302	0.512619	0	1.1016	0	0	0	0	0	0	0	0	0	0	1.30254	0.512619	0.849858	0.512619
ACACCAATCTATGTGG.Ben_L49	Chon1	4.88691	1.98882	0	0.642371	0	0	4.24096	4.29154	3.65948	0	0	0	0.642371	1.30913	0	0	0	0	1.52691	1.03032	0	0	0	0	1.52691	0	0	0.642371
ACACCCTAGACTAGAT.Ben_L49	Chon1	3.74115	3.46513	0.677093	0.677093	1.07715	0.394791	3.83952	3.93854	3.30101	0.394791	0.677093	1.07715	1.07715	0.677093	0	0	0	0	0	1.07715	0	0.394791	0	0	2.11156	0	1.84448	0.677093
ACACCCTAGCTGCCCA.Ben_L49	Chon1	4.50546	2.60625	0	0	0.607883	0	3.99891	4.30107	3.56383	0	1.25551	1.25551	0	0	0.607883	0	0	0	2.04022	0	0	0	0	0	1.92509	0	0.983231	0.607883
ACACCCTAGTGGTAAT.Ben_L49	Chon1	4.42278	3.37692	0	1.5625	1.05965	0	3.71895	4.1163	3.58888	0	1.25671	0	0.487633	1.25671	0	0	0	0	0.487633	0	0	0	0	0	1.5625	0	1.05965	1.25671
ACACCCTCAAAGTCAA.Ben_L49	Chon1	4.59937	3.39611	0.614355	0.614355	0	0	4.23232	4.53778	3.80933	0	0.614355	0	0	0.614355	0	0	0	0	0	0	0	0	0	0	2.33535	0	0.614355	0.992114
ACACCCTCAATGTAAG.Ben_L49	Chon1	4.73203	2.55294	1.37655	0	0.908502	0	4.09807	4.02146	3.51373	0.908502	0	0	0	0	0	0	0	0	0.908502	0.908502	0	0	0	0	2.12859	0	0	1.37655
ACACCCTCACGTAAGG.Ben_L49	Chon1	5.62318	3.10067	0.809959	0.809959	0.809959	0	3.61595	4.26096	2.84617	0	1.55676	0	0	0	0	0	0	0	4.76257	0	0	0.809959	0	0	0.809959	0	0	0.809959
ACACCCTCACTTCTGC.Ben_L49	Chon1	4.88486	1.99496	1.34105	0.534014	1.78177	0	4.37374	4.40008	3.8169	0	0	0.534014	0	0	0	0	0	0	0	0	0	0	0	0	1.89403	0	0.880262	0.534014
ACACCCTCATCGATTG.Ben_L49	Chon1	5.07816	1.03399	0	0	1.53137	0	4.44582	4.1514	3.66503	0.645073	0	0	0	0	0.645073	0	0	0	0	0	0	0	0	0	1.53137	0	1.31329	0
ACACCCTCATTCCTGC.Ben_L49	Chon1	4.13841	2.2539	0.594368	0.594368	0.594368	0	3.8898	4.15765	3.6572	0	0.594368	0	0	1.23421	0.594368	0	0	0	0	0	0	0	0	0	1.95856	0	0.340708	0.340708
ACACCCTGTAGTGAAT.Ben_L49	Chon1	4.75755	2.34056	0.662019	0	0	0	3.98094	4.2551	3.78828	0	1.55916	0	0	0.662019	0.662019	0	0	0	0	0.662019	0	0	0	0	2.02431	0.662019	0.662019	1.55916
ACACCCTGTCTCTTAT.Ben_L49	Chon1	4.86687	2.12423	0	0	0	0	4.23613	4.23613	3.63317	1.04437	1.54399	0	0	1.04437	0	0	0	0	0	0	0	0	0	0	1.04437	0	0	1.04437
ACACCCTGTGATAAAC.Ben_L49	Chon1	5.52714	3.50912	0.385151	0	1.20872	0	3.86102	3.91866	3.27227	0	1.33999	0.385151	0	0.385151	0.385151	0	0	0	0	0	0	0	0	0	1.9612	0.385151	1.20872	1.05756
ACACCCTGTTCCTCCA.Ben_L49	Chon1	5.12345	3.19947	0	0.321611	1.39495	0	3.78115	4.21044	3.66189	0.321611	0.923224	0.564573	0	0.759892	0.564573	0	0	0	0	0	0	0	0	0	1.64342	0.321611	0.923224	0.321611
ACACCCTGTTGGAGGT.Ben_L49	Chon1	4.16144	3.71832	0	0	1.35354	0	3.90819	4.0173	3.17675	0	1.35354	0	0	0	0	0	0	0	0	0	0	0	0	0	0	0	1.35354	2.52448
ACACCGGAGAAACCGC.Ben_L49	Chon1	4.90511	3.10308	0.953579	0.426352	1.13996	0.426352	4.08568	4.09458	3.52527	0	1.297	0	0	0	0.426352	0	0	0	0	0.953579	0	0	0	0	0.953579	0	0.426352	1.297
ACACCGGCACAGAGGT.Ben_L49	Chon1	5.16788	2.78033	0.342713	0	0.342713	0	4.42079	4.51007	4.14523	0	0.800337	0	0	0.597477	0.342713	0	0	0	0.342713	0	0	0	0	0	1.77583	0	0.800337	0.342713
ACACCGGGTCTCATCC.Ben_L49	Chon1	4.25897	1.9186	0.897253	1.6787	1.6787	0	4.37518	4.4111	3.89068	0	0.897253	0	0	1.36244	0	0	0	0	0	1.6787	0	0	0	0	1.6787	0	0.897253	0
ACACCGGGTCTCTTTA.Ben_L49	Chon1	4.71576	2.43736	0	1.1277	0.715044	0	4.30541	4.34682	3.50774	0	1.1277	0	0	0	0.715044	0	0	0	0	0	0	0	0	0	1.1277	0.715044	1.1277	0
ACACCGGGTTGACGTT.Ben_L49	Chon1	3.68774	2.79586	0.705627	0.705627	1.62933	0	3.80844	4.30113	3.2427	0	1.40496	0	1.81247	1.40496	0	0	0	0	0	0	0	0	0	0	1.81247	0	1.96721	1.40496
ACACCGGTCGAATGGG.Ben_L49	Chon1	4.92361	1.93654	0	1.09133	0	0	3.79597	4.19392	3.54472	1.09133	1.09133	0	0	1.09133	1.09133	0	0	0	2.93408	1.6007	0	0	0	0	1.6007	1.09133	1.09133	0
ACACCGGTCTGCCAGG.Ben_L49	Chon1	3.95631	2.69625	1.61582	0.766401	1.00357	0	4.00995	3.86401	3.45088	0.766401	0.454892	1.19514	0	1.49426	0	0	0	0	0	0	0	0	0	0	1.61582	0	1.19514	0.766401
ACACTGAAGATGTTAG.Ben_L49	Chon1	4.26841	2.96818	1.75527	1.31756	0.861686	0	3.70493	3.95638	3.47953	0.520919	1.11538	0	0	0	0	0	0	0	0	0	0	0	0	0	1.48566	0	1.75527	1.86696
ACACTGAAGTGGTCCC.Ben_L49	Chon1	4.84996	2.57032	0.919785	0	0.919785	0	4.27543	4.59581	3.43962	0.919785	0.919785	0	0	0	0.919785	0	0	0	0	0	0	0	0	0	1.9509	0	0	0
ACACTGAGTCAGAATA.Ben_L49	Chon1	4.4739	2.60247	0.577213	0.94084	0	0	3.70953	4.07412	3.58762	0.577213	1.20693	0	0	0	0.577213	0	0	0	0	0.94084	0	0	0	0	1.73808	0	0.94084	0.577213
ACACTGAGTTATGTGC.Ben_L49	Chon1	4.70294	3.29022	0.777006	1.74043	0	0	4.18391	4.25309	3.45153	0.777006	0.777006	0.777006	0	0	0.777006	0	0	0	0	0.777006	0	0	0	0	2.44881	0	1.20893	1.20893
ACACTGAGTTTGACTG.Ben_L49	Chon1	4.43828	3.30881	1.30537	1.0586	1.30537	0	3.99842	3.95816	3.37536	0.430358	0.960661	0.238153	1.61613	0.852081	0	0	0	0	3.50461	0.591509	0	0	0	0	1.56123	0.430358	0.730258	0.852081
ACACTGATCCACGACG.Ben_L49	Chon1	4.46488	2.26083	0.999975	1.48985	0	0	4.11312	4.08462	3.7433	0.999975	0.999975	0	0	1.81721	0.999975	0	0	0	0	0	0	0	0	0	2.06342	0	0	1.48985
ACACTGATCTCTGCTG.Ben_L49	Chon1	4.67931	1.37031	0.682519	0	0	0	3.91088	4.75793	3.93029	1.08442	0	0.682519	0	0.682519	0.682519	0	0	0	0	0	0	0	0	0	1.59238	0	0.682519	0
ACAGCCGAGAGTTGGC.Ben_L49	Chon1	4.21256	1.74956	1.42745	0	0	0	3.94525	4.32346	3.84881	0.949351	0	0.949351	0	1.42745	0	0	0	0	0	0	0	0	0	0	2.49223	0	0.949351	1.42745
ACAGCCGAGCGTCAAG.Ben_L49	Chon1	5.19576	3.32409	0	0.79615	1.03868	0	4.01017	4.15379	3.50406	1.03868	0.79615	0	0	0.475299	1.23372	0	0	0	0	0	0	0	0	0	1.76951	0	1.23372	0
ACAGCCGAGGTTACCT.Ben_L49	Chon1	5.18011	2.15585	0	0	0.737523	0	4.25997	4.46785	4.11073	0.737523	0.737523	1.45214	0	0.737523	0	0	0	0	0	0	0	0	0	0	1.67952	0	1.15735	0.737523
ACAGCCGAGTGGAGAA.Ben_L49	Chon1	5.48668	3.22742	0	0.98931	0.98931	0.446688	4.0583	4.27603	3.71313	0	1.33911	0	0	1.17943	0.98931	0	0	0	0.446688	0	0	0	0	0	1.47677	0	1.17943	0.98931
ACAGCCGAGTTACCCA.Ben_L49	Chon1	5.08953	2.63639	0	0.892121	0.892121	0	4.1647	4.38473	3.78893	0	0	0	0	0.892121	0	0	0	0	0.892121	1.67164	0	0	0	0	1.67164	0	1.35599	1.35599
ACAGCCGCAACTGCGC.Ben_L49	Chon1	5.0078	3.36789	0.992514	0.353822	0.992514	0	4.18242	4.34912	3.86483	0	0.992514	0	0	1.37915	0.614647	0	0	0	0	0	0	0	0	0	1.93774	0.353822	0.992514	1.13864
ACAGCCGCACTACAGT.Ben_L49	Chon1	5.17363	2.54929	0.386568	0.664666	0.882015	0	4.2403	4.30606	3.59441	0.386568	0.386568	0	0	1.06045	0.664666	0	0	0	0	0	0	0	0	0	1.56347	0.386568	1.45942	0.386568
ACAGCCGCAGATGAGC.Ben_L49	Chon1	5.02871	1.76739	1.23191	0	1.23191	0	4.10232	3.65404	3.18071	0.79475	0.79475	0	0	1.23191	0.79475	0	0	0	0.79475	0	0	0	0	0	1.76739	0	1.23191	1.23191
ACAGCCGCATCTCCCA.Ben_L49	Chon1	5.02088	2.61355	0.799281	2.01859	1.11182	0	3.9512	3.97446	3.2217	0.967714	1.11182	0.967714	0	0	0	0	0	0	0	0	0	0	0	0	2.01859	0	1.45017	1.34959
ACAGCCGGTTGTTTGG.Ben_L49	Chon1	5.01623	3.19886	0.462232	1.50977	0	0	3.66855	4.06042	3.22255	0.777133	1.01626	0.462232	0.462232	1.2091	0	0	0	0	1.2091	1.01626	0	0	0	0	2.01006	0.462232	1.50977	0
ACAGCCGTCACTTCAT.Ben_L49	Chon1	4.75221	3.87172	0.402127	0.402127	1.69653	0	3.89213	3.87172	3.6278	0.402127	0.688135	0.402127	0	0.402127	0	0	0	0	4.10915	0	0	0	0	0	1.49627	0	1.37877	1.09192
ACAGCCGTCTCCCTGA.Ben_L49	Chon1	4.7766	2.86381	1.09975	0.406033	0.917312	0	4.16834	4.33897	3.65232	0.406033	0.693998	0	0	0.406033	0	0	0	0	0	0.406033	0	0	0	0	1.09975	0.406033	0.693998	1.25398
ACAGCTAAGCGTCTAT.Ben_L49	Chon1	4.56231	3.24451	0.884623	1.66131	1.21495	0	4.03355	4.38994	3.58568	0.666827	1.21495	0	0	1.56699	0	0	0	0	0	0	0	0	0	0	0.884623	0.387996	0.387996	0
ACAGCTAAGCTTTGGT.Ben_L49	Chon1	5.01305	2.85741	0.43064	0.961159	0.852543	0	4.13292	4.28106	3.8732	0	0.591869	0	0	0	0	0	0	0	0	0	0	0	0	0	1.7183	0	0.961159	1.61677
ACAGCTACACGGACAA.Ben_L49	Chon1	3.58734	4.79321	0.741011	0	0	0	3.61727	3.98354	3.22515	0	2.02661	0.741011	0.741011	1.87031	0	0	0	0	0	0.741011	0	0	0	0	2.28079	0	0.741011	0.741011
ACAGCTACACTGTGTA.Ben_L49	Chon1	5.66309	3.10442	0.655407	1.04797	0.655407	0	3.6861	4.30607	3.45175	0.655407	0.655407	0	0	0	0	0	0	0	0	0	0	0	0	0	2.12911	0.655407	1.32914	0.655407
ACAGCTACATAACCTG.Ben_L49	Chon1	5.06638	3.47452	0.583307	0.333594	0.782956	0.333594	4.25833	4.22992	3.47452	0	1.09188	0	0	0.583307	0.333594	0	0	0	0	0	0	0	0	0	2.14283	0	1.21665	0.949303
ACAGCTACATCCTTGC.Ben_L49	Leuk	1.82905	1.41991	0	0	0	0	3.08702	3.65432	3.8938	0.715685	0	1.12855	0	0	0	0	0	0	0	0	0	2.11856	5.27545	0	0	1.64526	0	0
ACAGCTACATTGGCGC.Ben_L49	Chon1	5.05503	2.92575	0.697374	0.408285	0	0	3.98796	4.20551	3.70953	0.697374	0.408285	0.408285	0	1.2588	0.697374	0	0	0	0.408285	0	0	0	0	0	2.35901	0.408285	0.697374	0
ACAGCTACATTTGCTT.Ben_L49	Chon1	4.37546	2.37018	0.632206	0.632206	1.68802	0	4.06585	4.18004	3.66139	0	0.632206	0	0	0.632206	0	0	0	0	0.632206	0	0	0	0	0	1.97023	0	1.68802	2.08618
ACAGCTAGTACCGAGA.Ben_L49	Chon1	4.39835	3.6441	1.20238	1.5023	1.5023	0	4.1004	4.1195	3.28122	1.5023	0.771962	0	2.97676	1.20238	0.771962	0	0	0	0	0	0	0	0	0	1.73272	0	0.771962	1.20238
ACAGCTAGTAGGAGTC.Ben_L49	Chon1	5.25467	3.6956	0	0	0	0	4.21595	4.42444	2.92699	0	0	1.08636	0	1.08636	0	0	0	0	1.08636	0	0	0	0	0	1.08636	0	1.08636	0
ACAGCTAGTGGTTTCA.Ben_L49	Chon1	4.91786	3.59877	0.833226	1.00588	1.00588	0	4.23514	4.19021	3.68943	0.833226	0.360172	0	0	0.360172	0	0	0	0	0	0	0	0	0	0	1.82502	0.360172	1.00588	1.49708
ACAGCTATCAGTTAGC.Ben_L49	Chon1	4.145	2.76216	1.33009	1.04881	1.33009	0	4.09993	4.18812	3.42322	0	0.656031	0	0	0.656031	0	0	0	0	0	0	0	0	0	0	1.72911	0	0	0.656031
ACAGCTATCTCGGACG.Ben_L49	Chon1	3.84504	3.0764	1.16316	0.631277	0.841574	0	4.00952	4.21125	3.64807	0.364647	0.841574	0	0	1.40611	0	0	0	0	0	0	0	0	0.364647	0	1.83738	0.631277	1.68641	1.01524
ACATACGCACAGACAG.Ben_L49	Chon1	5.14187	3.49949	0.360303	0	0.360303	0	3.9955	4.31401	3.62264	0	1.00615	0.360303	1.15336	1.49741	0.624616	0	0	0	2.12513	0.624616	0	0	0	0	1.75292	0	0	0.360303
ACATACGTCAACCAAC.Ben_L49	Chon1	4.11192	3.97429	0.331153	0.331153	1.74237	0	4.06587	4.26648	3.45381	0	0.5795	0	0	0.5795	0.778277	0	0	0	0	0.944019	0	0	0	0	1.67115	0	1.59447	1.74237
ACATACGTCATGTGGT.Ben_L49	Stro	2.58576	1.34347	0	1.06064	0.664804	0	3.52765	4.36204	3.34565	0	1.34347	0	0	0	0	0	0	0	0	5.33638	0	0	0	0	1.34347	0	0.664804	0.664804
ACATACGTCTCATTCA.Ben_L49	Chon1	4.17743	3.75662	1.24942	1.60569	0.690805	0	4.10626	4.31951	3.507	0.403905	0.403905	0	0	1.60569	0.403905	0	0	0	0.403905	0	0	0	0	0	1.78785	0.91348	0	0.403905
ACATCAGAGAGTGAGA.Ben_L49	Chon1	4.82958	2.49475	1.40818	1.67221	0.481007	0	3.92031	4.19685	3.36026	0	0.481007	0.481007	0	0.481007	0.481007	0	0	0	0	0.481007	0	0	0	0	1.54889	0	1.04841	0
ACATCAGAGCCCAGCT.Ben_L49	Chon1	4.50627	2.28062	0	1.83572	0	0	4.2414	4.2414	3.53731	0	0	1.01398	0	1.01398	0	0	0	0	0	0	0	0	0	0	2.08271	0	0	1.50698
ACATCAGAGGATGGAA.Ben_L49	Stro	2.15752	1.57377	1.57377	0	0	0	3.45311	3.99907	3.51187	1.06898	1.90765	0	0	0	0	0	0	0	0	1.06898	1.06898	0	0	0	3.17592	0	0	0
ACATCAGCATGGTCAT.Ben_L49	Chon1	4.69059	2.97641	0.816332	0.489251	0.274253	0	4.13567	4.15566	3.3144	0.666105	0.816332	0	0.274253	0.666105	0	0	0	0	0.274253	0	0	0	0	0	1.34545	0.274253	0.666105	0.666105
ACATCAGGTCGGGTCT.Ben_L49	Chon1	5.16688	4.8931	0.820991	0.492484	0.820991	0	3.93718	4.21685	3.45145	0	0.820991	0	0	1.26568	0	0	0	0	0	0	0	0	0	0	1.43076	0	1.06785	0.820991
ACATCAGTCAATAAGG.Ben_L49	Chon1	5.21572	3.3152	0.56828	0	0.56828	0.227196	4.07154	4.13881	3.582	0.822147	0.703248	0.703248	0	0.56828	0.41221	0	0	0	0	0	0	0	0	0	1.57405	0.41221	0.703248	1.02444
ACATGGTCAAATCCGT.Ben_L49	Chon1	4.38267	2.74037	0.840499	1.59991	0.840499	0	4.29679	4.39899	3.70194	0.840499	1.29062	0	0	0	0	0	0	0	0	0	0	0	0	0	2.18663	0	0.840499	0.840499
ACATGGTCAAGCCTAT.Ben_L49	Chon1	5.28947	2.48138	0.548418	0.900579	1.68326	0	4.29484	4.49303	4.0601	0	0.548418	0	0	0.900579	0.548418	0	0	0	0	0	0	0	0	0	1.68326	0.548418	0.900579	0
ACATGGTCATATGCTG.Ben_L49	Chon1	4.96777	2.45074	1.34178	0.534423	0.534423	0	4.0017	4.07635	3.2746	0	0	0	0	1.65609	0	0	0	0	0	0	0	0	0	0	1.89487	0	1.34178	1.13764
ACATGGTGTTCAGTAC.Ben_L49	Chon1	5.30014	2.00767	0.652769	0.378728	0.652769	0	4.25596	4.3192	3.79053	0.652769	0.378728	0.378728	0.867638	1.80248	0.378728	0	0	0	0	0	0	0	0	0	1.80248	0	1.3251	0
ACATGGTGTTCGGCAC.Ben_L49	Chon1	4.49763	2.92357	1.19291	0.568462	0	0	4.09347	4.30037	3.91955	0.324092	1.06948	0.324092	0.324092	0.568462	0.324092	0	0	0	0.324092	0	0	0	0	0	1.57438	1.19291	1.06948	0
ACATGGTTCACAGTAC.Ben_L49	Stro	2.87404	3.75586	0	0	0	0	2.87404	4.43725	2.87404	0	0	0	0	0	0	0	0	0	0	2.23583	0	0	0	0	0	0	0	0
ACATGGTTCGGTCCGA.Ben_L49	Chon1	3.23789	3.91121	0	0	0	0	4.13035	3.23789	0	0	0	0	0	0	0	0	0	0	0	0	0	0	0	0	0	0	0	0
ACCAGTAAGAAACCGC.Ben_L49	Chon1	5.3536	3.80332	0.980274	0	0	0	4.21372	4.23001	3.62791	0.441516	1.16946	0.746747	0.441516	0.980274	0.441516	0	0	0	0	0	0	0	0	0	2.17144	0	0.746747	0.441516
ACCAGTAGTGGCGAAT.Ben_L49	Chon1	4.69852	1.55568	1.38396	0.91442	0.55828	0	4.31274	4.39445	3.90395	0.317604	0.55828	0.55828	0	1.38396	0	0	0	0	0	0.55828	0	0	0	0	1.7022	0.317604	1.2856	0.91442
ACCAGTAGTGTGGCTC.Ben_L49	Chon1	5.07587	2.23277	0.380171	0	0.87029	0	4.37158	4.47157	3.85553	0.380171	0.380171	0	0.380171	0.654962	0.380171	0	0	0	0	0	0	0	0	0	1.44403	0	0.380171	0.380171
ACCAGTATCACCATAG.Ben_L49	Chon1	4.78853	1.82121	0	0	0	0	4.29743	4.65002	3.46811	0.83066	0	0	0	0.83066	0	0	0	0	0	0	0	0	0	0	1.82121	0	0.83066	0
ACCAGTATCACTTATC.Ben_L49	Chon1	4.96514	4.13652	0	0	0.862278	0	4.22037	3.94423	3.70593	0.862278	0	0.862278	0	0.862278	0	0	0	0	1.31831	0.862278	0	0	0	0	1.31831	0	0	0
ACCAGTATCCGCAGTG.Ben_L49	Chon1	4.45064	3.15812	1.1268	0	0.811579	0	4.25202	4.37481	3.67321	0.606667	0.34865	0	0.34865	0.811579	0.606667	0	0	0	0	0.34865	0	0	0	0	1.92281	0	0.981559	0.981559
ACCCACTAGATCGGGT.Ben_L49	Chon1	4.61286	2.89612	0	0	0	0	4.13178	4.6269	3.81076	0	0	0	0	0.885961	0	0	0	0	0	0	0	0	0	0	1.66316	0	0	0
ACCCACTAGGCAATTA.Ben_L49	Chon1	4.29428	3.12572	1.04848	0.380713	2.07316	0	4.1445	4.22896	3.4075	0.655785	1.19895	0.380713	0.380713	0	0.380713	0	0	0	0	0	0	0	0	0	2.07316	1.04848	0.871286	1.04848
ACCCACTAGTGGTAGC.Ben_L49	Chon1	4.34141	2.44726	1.57666	0	0	0	3.98496	4.03711	3.45664	0	1.07137	0.672788	0	1.07137	0	0	0	0	0	0	0	0	0	0	1.07137	0	1.07137	1.07137
ACCCACTCAATCAGAA.Ben_L49	Chon1	4.63218	2.80598	0.880882	0.880882	1.65615	0	4.34774	4.21083	3.55285	0	0	1.65615	1.34183	0.880882	0	0	0	0	1.34183	0	0	0	0	0	0.880882	0	1.34183	2.08755
ACCCACTCAGTTTACG.Ben_L49	Chon1	4.87694	2.27884	0	1.25401	0.811904	0	4.07075	4.34878	3.71528	0	0	0	0	0	0	0	0	0	0	0	0	0	0	0	1.25401	0	1.25401	0
ACCCACTGTTAAGACA.Ben_L49	Chon1	5.14314	3.98664	0.950194	0	0.721479	0.424442	3.51992	4.00608	2.24705	0	1.13621	0	0	0.950194	0	0	0	0	0	0	0	0	0	0	1.4285	0	0.721479	0.721479
ACCCACTTCAACGGGA.Ben_L49	Chon1	4.74946	3.44458	0	0.420636	0.232274	0	4.01901	4.18728	3.63407	0.715819	0.57908	0.232274	1.59371	0.57908	0.57908	0	0	0	3.3932	2.17973	0	0	0	0	1.90987	0.232274	0	0.420636
ACCCACTTCAAGAAGT.Ben_L49	Chon1	5.1443	2.66443	1.19495	0	1.19495	0	3.95385	4.16781	3.32214	1.04476	0.867958	0	0	0.378903	0.378903	0	0	0	0	0	0	0	0	0	2.06815	0	1.3255	1.63824
ACCCACTTCACGCGGT.Ben_L49	Chon1	4.03894	3.24013	0	1.17268	0	0	4.21832	3.91351	3.60251	0	1.17268	0	0	0	0	0	0	0	0	0	0	0	0	0	2.66611	0	1.69769	0
ACCCACTTCAGCATGT.Ben_L49	Chon1	4.24988	2.87235	0	1.75186	0.784507	0	3.97816	3.53681	3.69669	0.784507	0.784507	0	0	1.21866	0	0	0	0	0	0.784507	0	0	0	0	2.23423	1.21866	0.784507	1.21866
ACCCACTTCTCCGGTT.Ben_L49	Chon1	4.81247	3.52247	0.501291	0.501291	0.833649	1.44792	3.90174	4.10888	3.55089	0.281734	0.281734	0.281734	0	0.501291	0.833649	0	0	0	0.281734	0	0	0	0	0	1.71487	0.833649	0.965891	1.18723
ACCGTAAAGGCTCAGA.Ben_L49	Chon1	3.64833	2.1186	0.965669	1.44765	0	0	4.12706	4.4107	3.74896	0.595133	0	0	1.44765	0	0	0	0	0	0	0	0	0	0	0	1.77149	0.595133	0.595133	0.595133
ACCGTAAAGTGTACGG.Ben_L49	Chon1	5.80588	2.96231	0.431452	0	0	0	3.89212	4.10006	3.6984	0.431452	0.962591	0.431452	0	0.962591	0.962591	0	0	0	0	0	0	0	0	0	1.76737	0	0	0.731878
ACCGTAATCCCAACGG.Ben_L49	Chon1	5.23973	3.05535	0.698845	0	0.409268	0	4.09715	4.3615	3.41218	0	0	0	0.409268	1.26089	0.409268	0	0	0	0.409268	0	0	0	0	0	0.698845	0	0.923125	0.409268
ACCGTAATCGCGTTTC.Ben_L49	Chon1	3.90703	2.57928	1.39796	1.39796	0	0	4.12614	3.96647	2.57928	0	0	0	0	1.39796	0	0	0	0	3.62602	2.31656	0	0	0	0	0	0	1.39796	1.39796
ACCGTAATCGGCGCAT.Ben_L49	Chon1	3.86108	2.86864	0.745523	1.46386	0	0	4.0706	4.25951	3.46609	0	0	0	0	1.16785	0	0	0	0	0.745523	0	0	0	0	0	1.69197	0	0.745523	0
ACCTTTAAGAGCCCAA.Ben_L49	Chon1	4.88646	1.97572	0.710645	0	0	0	4.37806	4.31089	4.00434	0	0.710645	0.710645	0	0.710645	0	0	0	0	0	0	0	0	0	0	1.12188	0	0.710645	1.63729
ACCTTTAAGGTGACCA.Ben_L49	Chon1	4.62362	3.00147	1.23553	1.90119	0.96577	0	3.9243	4.23294	3.47557	0.96577	1.34727	0.341248	0	0.797556	0	0	0	0	0	0	0	0	0	0	1.53908	0	1.44777	0
ACCTTTACACCAGTTA.Ben_L49	Chon1	4.60684	1.97379	0.523934	0	0.523934	0	4.20635	4.42651	3.48671	0.523934	0.523934	0.523934	0	1.49139	0	0	0	0	0	0	0	0	0	0	1.87323	0.523934	1.12037	0.865972
ACCTTTACATGTTGAC.Ben_L49	Chon1	4.70776	2.95471	1.05861	0.487015	0.813106	0	4.15489	4.32634	3.70203	0.943372	0.813106	0.487015	0.813106	0.487015	0.487015	0	0	0	0	0	0	0	0	0	2.10605	0	0.272867	0.663294
ACCTTTAGTACTTCTT.Ben_L49	Chon1	4.46002	2.68637	0.760741	1.18776	1.18776	0	4.2232	4.13601	3.76526	0	0.760741	0.760741	0	1.18776	0	0	0	0	0	0	0	0	0	0	1.7155	0	1.18776	0
ACCTTTAGTCTTCAAG.Ben_L49	Chon1	5.00869	3.03466	0.410477	0.925294	0.700656	0	4.35206	4.37787	3.31025	0	0.410477	0	0.700656	0.925294	0.925294	0	0	0	0	0	0	0	0	0	1.62142	0.410477	0.410477	0.410477
ACCTTTAGTTCTGAAC.Ben_L49	Chon1	5.1426	2.21569	0	0	0	0	3.63111	3.73382	3.34023	0	0	0	0	0.859206	0.859206	0	0	0	3.91215	0.859206	0	0	0	0	0.859206	0	1.31441	0.859206
ACCTTTATCCTTTCGG.Ben_L49	Chon1	4.33416	3.22992	0.79475	0.79475	1.53507	0	4.08205	4.3655	3.51972	1.23191	0	0	0.79475	0.79475	1.23191	0	0	0	0	0	0	0	0	0	1.53507	1.23191	0	0.79475
ACGAGCCAGGACATTA.Ben_L49	Chon1	4.71482	2.15722	1.20984	0.462624	1.63269	0	4.32686	4.3499	3.63913	0.777705	1.20984	0	0	0.777705	0.462624	0	0	0	0	0.462624	0	0	0	0	1.92896	0	0.777705	0.462624
ACGAGCCAGGCCCTTG.Ben_L49	Chon1	4.99568	3.89891	1.15007	0	1.49369	0	4.06014	4.16601	3.77819	0.358853	1.67088	0	0	0.358853	1.39173	0.358853	0	0	0	0	0	0	0	0	1.82136	0	1.15007	0.358853
ACGAGCCCAAGAGGCT.Ben_L49	Chon1	4.67603	3.98351	0.875158	0.658988	0.382823	0	4.09048	4.03431	3.21033	0	1.2036	0.382823	0	0	0.658988	0	0	0	0	0	0	0	0	0	1.73416	0	0.875158	0.382823
ACGAGCCCACGGTTTA.Ben_L49	Chon1	4.82063	3.69017	1.05068	1.05068	0.269976	0.269976	3.7575	4.00603	2.82177	0.806357	0.482344	0.269976	0	0.806357	0.482344	0	0	0	3.34195	1.55164	0	0	0	0	1.73148	0.269976	0.269976	1.15358
ACGAGCCCAGTCTTCC.Ben_L49	Chon1	4.454	3.4809	0.405348	1.25251	1.38603	0	3.72535	3.92163	3.34957	0.405348	1.38603	0.405348	0	0.405348	0.405348	0	0	0	0.405348	0	0	0	0	0	1.87151	0	0.916081	0.916081
ACGAGCCTCAACACTG.Ben_L49	Chon1	3.5251	3.69623	0	1.56919	0	0	3.5251	3.99339	3.44751	0.818717	0.818717	1.26276	0	1.80342	0	0	0	0	0.818717	2.1524	0	0	0	0	2.28982	0	0.818717	0
ACGAGCCTCTACTCAT.Ben_L49	Chon1	4.12932	3.26692	0	0	1.07868	0	3.68427	3.9595	3.75484	0	0	0	0	0	0.678238	0	0	0	0	0	0	0	0	0	1.58548	0.678238	0	0
ACGAGCCTCTGGTGTA.Ben_L49	Chon1	5.02219	3.97841	0.547095	0	1.26661	0	4.0633	4.39124	3.74971	0.547095	0.547095	0	0	0.547095	0.547095	0	0	0	0	0	0	0.310504	0	0	1.61049	0.547095	0.898718	1.86589
ACGAGGAAGACTAGGC.Ben_L49	Chon1	4.65367	3.9993	1.42325	0	0	0	3.87658	4.55931	2.81858	0	0	0	0	0	0	0	0	0	0	0	0	0	0	0	2.61025	1.42325	1.42325	1.42325
ACGAGGAAGGCATTGG.Ben_L49	Chon1	3.48221	1.70557	0	0	0	0	3.33317	3.48221	2.67508	0	0	0	2.94539	0	0	0	0	0	4.35127	2.30349	0	0	0	0	0	0	0	0
ACGAGGACACGAAGCA.Ben_L49	Chon1	4.57306	2.47389	1.37729	2.18654	1.37729	0	3.99553	4.2786	3.20733	1.09061	0	0.687152	0.687152	0	0.687152	0	0	0	0	0	0	0	0	0	2.06893	0	0.687152	0.687152
ACGAGGAGTACAGTGG.Ben_L49	Chon1	4.52446	2.72505	1.34845	0	0	0	3.90146	4.66818	4.10891	1.34845	0	1.34845	0	0	1.34845	0	0	0	0	0	0	0	0	0	1.34845	0	0	0
ACGAGGAGTCAAGCGA.Ben_L49	Chon1	4.87109	3.74225	1.08571	0	0	0	4.02398	4.26215	3.75762	0.836252	0.836252	0.503107	0	0.836252	0	0	0	0	0	0	0	0	0	0	1.59394	0	1.08571	1.45144
ACGAGGATCAAACGGG.Ben_L49	Chon1	4.64957	3.97076	0	0.412141	1.51959	0	3.98982	3.78064	3.23798	0.412141	0.928276	0.703145	0	0.412141	0	0	0	0	0	0	0.412141	0	0	0	2.09687	0	2.09687	1.11192
ACGATACAGATGAGAG.Ben_L49	Chon1	3.83404	3.35523	1.25671	1.25671	0	0	3.93723	4.3999	3.5169	0	0	0	0	0	0	0	0	0	0	0	0	0	0	0	2.14493	0	0	0
ACGATACAGCAGCCTC.Ben_L49	Stro	2.61278	1.65102	0	0	0	0	3.66127	3.94251	3.41727	0	0	0	0	0	0	0	0	0	0	0	3.26857	0	0	0	1.65102	0	0	0
ACGATACAGCTGCAAG.Ben_L49	Chon1	5.68968	3.41707	0	0	1.13324	0	3.09363	4.36832	3.09363	0	0	0	0	1.65085	0	0	0	0	4.68575	0	0	0	0	0	1.99022	0	0	0
ACGATACAGTTATCGC.Ben_L49	Chon1	5.21737	2.86515	0	1.32405	0	0	4.02843	4.47616	3.25144	0	0	0	0	1.63665	0	0	0	0	0	0.866811	0	0	0	0	1.32405	0	1.32405	0.866811
ACGATACGTCATATCG.Ben_L49	Chon1	3.98	1.5308	1.86141	1.03352	0	0	3.33805	4.61117	3.75306	0	0	0	0	0	1.03352	0	0	0	0	1.5308	0	0	0	0	1.86141	0	0	1.5308
ACGATACGTTTGACAC.Ben_L49	Chon1	4.55386	2.45744	1.02214	0.46565	0.909316	0.636352	4.17515	4.34264	3.66999	0.909316	0.636352	0.909316	0.259687	1.37757	0	0	0	0	0.259687	0.46565	0	0	0	0	1.57997	0	1.02214	1.21556
ACGATACTCACAACGT.Ben_L49	Chon1	5.5493	4.16396	0	0.865693	0	0.865693	3.95001	4.37537	3.30161	0	0	1.32264	0	0.865693	0	0	0	0	0	0	0	0	0	0	1.87282	1.32264	0	0.865693
ACGATACTCGTACCGG.Ben_L49	Chon1	4.17855	2.75689	0.719609	1.99085	0.719609	0	4.07668	4.16228	3.53191	0	0	0.423184	0	0.423184	0	0	0	0	0	0.947962	0	0	0	0	1.29035	0.947962	1.42573	0.947962
ACGATGTAGAAGGTTT.Ben_L49	Chon1	4.81642	2.67726	0.479761	0.479761	0.802618	0	4.14606	4.24788	3.90478	0	0	0.479761	0	0	0	0	0	0	0	0	0	0	0	0	1.54631	0	0.479761	0
ACGATGTAGACGCTTT.Ben_L49	Chon1	4.55015	2.96284	0.663294	0.385662	0	0	4.25101	4.36497	3.60454	0.385662	0	0.385662	0	0	0	0	0	0	0	0	0	0	0	0	1.7415	0	1.05861	0
ACGATGTAGCCGGTAA.Ben_L49	Chon1	5.11698	2.79887	0	1.58033	1.58033	0	4.00718	4.57896	3.33205	0	0	1.58033	0	0	1.58033	0	0	0	0	0	0	0	0	0	1.58033	1.58033	0	0
ACGATGTAGCGGCTTC.Ben_L49	Chon1	4.85231	5.13804	0	0	2.01686	0	1.44864	3.02257	2.64115	0	1.44864	0	3.90922	0	0	0	0	0	2.84993	1.44864	0	0	0	0	1.44864	0	1.44864	0
ACGATGTAGTTATCGC.Ben_L49	Chon1	4.9591	3.05777	0.90983	1.69593	2.13055	0	3.76222	3.931	3.55905	0	1.09143	0	0.687766	1.37821	0	0	0	0	0.401881	1.37821	0	0	0	0	1.86268	0.401881	0.401881	0
ACGATGTCACACTGCG.Ben_L49	Chon1	4.72879	1.26669	0.821776	0	1.26669	0	4.47356	4.53009	3.9006	0.821776	0.821776	0	0	0.821776	1.26669	0	0	0	0	0	0	0	0	0	1.99778	0	0.821776	0
ACGATGTTCCAGTAGT.Ben_L49	Chon1	4.8257	2.37278	1.32951	2.07292	1.64264	0	3.88587	3.80675	3.63906	0.380625	0.380625	1.19876	0	1.0483	0.655652	0	0	0	0.380625	0	0	0	0	0	2.01287	0	1.64264	1.44513
ACGATGTTCCCTGACT.Ben_L49	Chon1	4.13578	3.92341	0	0.996728	0.996728	0	3.56071	3.81649	2.98585	0	0.996728	0	0	0	0	0	0	0	0	1.48587	0	0	0	0	1.48587	0	0.996728	0
ACGATGTTCCTGCCAT.Ben_L49	Chon1	4.43242	3.19618	0.741318	1.45771	1.04069	0	4.0564	4.24638	3.60796	0.312058	1.16234	0.312058	0	0.312058	0	0	0	0	0	0	0	0	0	0	1.81275	0	1.04069	0.902165
ACGATGTTCTCACATT.Ben_L49	Chon1	5.22237	1.16156	0	0	0	0	3.8044	4.5346	3.85213	0	1.68451	0	0	1.16156	0	0	0	0	0	0	0	0	0	0	1.16156	0	1.68451	1.16156
ACGCAGCAGGCTCAGA.Ben_L49	Chon1	5.19916	2.94739	0.63169	1.0158	0.842075	0	4.11633	4.4543	3.54009	0	0.364916	1.0158	0	1.0158	0.364916	0	0	0	0	0	0	0	0	0	1.76547	0	1.16376	0.63169
ACGCAGCAGGGTATCG.Ben_L49	Chon1	4.1307	4.54637	0.396011	0	1.84763	0	4.04939	4.00612	3.60971	0.396011	0	0.396011	0.678932	0.396011	0.396011	0	0	0	0	0	0	0.396011	0	0	1.23239	0	0.396011	0.396011
ACGCAGCCAACCGCCA.Ben_L49	Chon1	5.72115	3.881	0.962558	0	1.14989	0	3.69835	4.13514	3.65745	0	0.431433	0.431433	0	1.14989	0.73185	0	0	0	0	0	0	0	0	0	1.30761	0.431433	0.962558	0.431433
ACGCAGCCATTGTGCA.Ben_L49	Chon1	4.80958	2.22835	0.710777	1.82097	0.710777	0.417253	4.29008	4.3718	3.54547	0	1.12205	0	0	0.417253	0	0	0	0	0	0.417253	0.417253	0	0	0	1.82097	0.937409	0.937409	0.417253
ACGCAGCGTCGCCATG.Ben_L49	Chon1	5.11264	2.44832	0.879286	0.385076	0.879286	0	4.29508	4.29187	3.70024	0.533324	0.776714	0.21096	0	0.972309	0.533324	0	0	0	0	0	0	0	0	0	1.99352	0	0.776714	0.662406
ACGCAGCTCAGAGGTG.Ben_L49	Chon1	4.76018	2.91439	1.07756	0.897367	1.07756	0	4.23841	4.43454	3.59346	0	0.677403	0.394996	0.394996	0.897367	0.897367	0	0	0	0	0	0	0	0	0	1.84501	0	0.394996	0.394996
ACGCAGCTCCTAAGTG.Ben_L49	Chon1	4.8215	2.57423	1.0782	1.23088	1.48023	0.395313	4.23936	4.38845	3.71947	0.395313	1.3633	0	0	0	0	0	0	0	0.395313	0.395313	0	0	0	0	1.48023	0	0.67788	0.67788
ACGCAGCTCCTTTCTC.Ben_L49	Chon1	4.59293	2.01742	0	2.01742	0	0	3.69171	4.08883	3.51436	0	0	0	0	0	2.01742	0	0	0	0	0	0	0	0	0	2.01742	0	0	0
ACGCAGCTCTGCGGCA.Ben_L49	Chon1	3.23879	4.27145	0	0.892546	0	0	3.65	3.96818	2.90669	0	1.67223	1.35652	0	0	0	0	0	0	0	0	0	0.892546	0	0	0.892546	1.35652	1.35652	0
ACGCCAGAGATCCGAG.Ben_L49	Chon1	5.00967	3.15768	0	0.348515	1.12649	0	3.84729	4.07682	3.5368	0.981272	0.606458	0.348515	1.25327	0.606458	0.811324	0	0	0	0	0	0	0	0	0	2.0375	0.348515	2.0375	1.5587
ACGCCAGAGCTAAGAT.Ben_L49	Chon1	4.65157	1.53479	1.0368	0	1.0368	0	4.05048	4.39553	3.62176	1.0368	0	0	0	0	0	0	0	0	0	1.0368	0	0	0	0	1.53479	0	0	0
ACGCCAGCAAAGCGGT.Ben_L49	Chon1	4.20175	1.96977	1.96977	1.4072	0.707135	0	4.27589	4.38414	3.91904	0	0.707135	0	0	0	0	0	0	0	0	0	0	0	0	0	1.81496	0.707135	1.63173	0
ACGCCAGCACAGAGGT.Ben_L49	Chon1	4.45758	3.18874	1.14851	0.829469	1.14851	0	4.3524	4.31281	3.86106	0.829469	0.358164	0.621329	1.14851	1.49192	0.829469	0	0	0	0	0	0	0	0	0	1.49192	0.358164	1.66903	1.14851
ACGCCAGCATCTACGA.Ben_L49	Chon1	5.55188	3.2745	1.23019	0.793421	0	0	3.58678	4.23139	3.2745	0	0.793421	0	0	0.793421	0	0	0	0	1.76538	0	0	0	0	0	2.11211	0	1.9537	0
ACGCCAGGTAGCTTGT.Ben_L49	Chon1	4.26825	4.47109	0.804253	0.48089	0	0.48089	3.80318	3.90768	3.46184	0	0.804253	0	0	0	0.804253	0	0	0	0	2.38694	0	0	0	0	1.54864	0	1.67196	1.04821
ACGCCGAAGAGGTTGC.Ben_L49	Chon1	4.977	2.97245	0	0	0	0	4.30044	4.69488	3.6015	0	0	0	1.34866	1.34866	0	0	0	0	0	0	0	0	0	0	1.66362	0	1.34866	1.34866
ACGCCGAAGATGCCAG.Ben_L49	Chon1	4.56411	2.74803	0.796451	0.796451	1.03903	0	3.688	4.0748	3.15813	0.796451	0.475506	1.03903	0	1.39727	0.475506	0	0	0	1.03903	0	0	0	0	0	2.04084	0.475506	1.23411	1.03903
ACGCCGAAGGGTGTGT.Ben_L49	Chon1	4.70732	3.20889	0.671784	1.13366	0.8505	0.671784	4.24238	4.31919	3.54708	0.671784	0.568819	0	0.32432	0.929152	0.32432	0	0	0	0.32432	0.175251	0	0	0	0	1.72225	0.32432	0.765129	1.07002
ACGCCGACAACACCTA.Ben_L49	Chon1	2.86118	2.98754	0	0	0	0	3.20055	3.65516	3.96654	0	0	0	0	2.54733	0	0	0	0	0	2.54733	0	0	0	0	0	0	0	1.21033
ACGCCGAGTAGGGACT.Ben_L49	Chon1	4.78538	2.4075	0	0	0	0	3.94218	4.46478	2.78249	1.80056	0	0	0	0	1.26031	0	0	0	0	0	0	0	0	0	1.26031	0	0	0
ACGCCGAGTCTTCAAG.Ben_L49	Chon1	5.09986	3.18988	0.458778	0.458778	1.62432	0	3.83745	3.96671	3.58153	0	0.458778	0	0	1.0103	0.458778	0	0	0	0	0	0	0	0	0	1.50248	0	1.50248	1.50248
ACGCCGAGTTCAGACT.Ben_L49	Chon1	5.00765	2.81164	1.28266	1.28266	0	0	3.6912	4.23064	2.95717	0	0	0	0	1.28266	0	0	0	0	0	0	0	0	0	0	0	0	1.28266	0
ACGCCGAGTTCGGCAC.Ben_L49	Chon1	4.97347	3.47042	0.332397	0.332397	0.946713	0	3.89397	3.95623	3.48261	0	0.332397	0	0	0	0	0	0	0	0	1.21368	0	0	0	0	1.93363	0.58144	1.59799	0.58144
ACGCCGATCTGCTTGC.Ben_L49	Chon1	4.9777	2.65932	0.590699	0.338346	0.590699	0.338346	4.21114	4.43966	3.63868	0.338346	0.792031	0	0	1.10298	0.590699	0	0	0	0	0	0	0	0	0	1.83004	0.338346	1.33983	1.33983
ACGCCGATCTTTCCTC.Ben_L49	Chon1	3.8991	2.73665	0.543348	2.26811	0.543348	0	4.21068	4.32203	3.83883	0	0.543348	1.15224	0	0	0	0	0	0	0	1.52797	0	0	0	0	2.52958	0	0.543348	0.543348
ACGGAGAAGCTGATAA.Ben_L49	Chon1	4.23157	2.2891	0.845828	0.634778	0.845828	0	4.29399	4.30002	3.88019	0	0.634778	0	0	0	0	0	0	0	3.80415	0	0	0	0	0	1.60738	0	0	0.845828
ACGGAGAGTTATGTGC.Ben_L49	Chon1	4.98431	3.78156	0.903669	0.257529	0.903669	0	4.20602	4.3674	3.49701	0.257529	0.77699	0.462134	0	0.77699	0.631903	0	0	0	1.50956	0	0	0	0	0	1.74041	0.257529	0.631903	1.11714
ACGGAGATCACCTTAT.Ben_L49	Chon1	4.82413	3.83244	0.35784	0	0.620831	0	4.06426	4.37869	3.74485	0.828862	0.35784	0.620831	0	0.620831	0.620831	0	0	0	0	0	0	0	0	0	1.81854	0	0.828862	0.828862
ACGGCCAAGTCGTTTG.Ben_L49	Chon1	3.4653	3.62753	0	1.65352	0.878984	0	4.04896	4.2487	3.27155	1.33944	2.24609	0.878984	0	0.878984	0	0	0	0	0	2.08471	0	0	0	0	1.33944	0	0	0.878984
ACGGCCACACATCCAA.Ben_L49	Chon1	4.56683	3.21123	0	0.449095	0.993504	0	4.16654	4.42803	3.74675	0.449095	0.993504	0.449095	0	0.993504	0.449095	0	0	0	0	0	0	0	0	0	1.71112	0.757898	0.993504	0.449095
ACGGCCACAGCTCCGA.Ben_L49	Chon1	4.88532	4.45667	0.979243	0.604983	0.809521	0	4.06653	4.21209	4.00787	0.604983	0.809521	0.347561	0.604983	0.347561	0.604983	0	0	0	0	0	0	0	0	0	1.1243	0.347561	1.55614	1.64018
ACGGCCACATAGTAAG.Ben_L49	Chon1	3.75886	3.67396	1.01008	1.50221	0	0	3.67396	4.20977	3.30274	0	1.01008	0	1.01008	0	0	0	0	0	1.01008	0	0	0	0	0	1.50221	0	1.50221	1.50221
ACGGCCACATGCATGT.Ben_L49	Chon1	4.53242	3.21205	0.669468	0	0.389741	0	4.09598	4.33471	3.81383	0.389741	1.06691	0	0	0.887808	0	0	0	0	0	0	0	0	0	0	1.57128	0.389741	0.669468	0
ACGGCCAGTTGCTCCT.Ben_L49	Chon1	4.2448	2.66489	1.57256	2.15617	0	0	4.2448	4.4868	3.00047	0	1.06798	0	0	0	0	0	0	0	0	0	0	0	0	0	1.90635	0	0	0
ACGGCCATCAGAGCTT.Ben_L49	Chon1	4.96664	2.97472	0.687387	0.687387	1.3265	0.465687	4.02819	4.31141	3.63681	0.333185	1.15522	0.333185	0	0.582668	0	0	0	0	1.71329	0.180405	0	0	0	0	1.78214	0.465687	1.15522	1.02221
ACGGGCTAGACACTAA.Ben_L49	Chon1	3.95307	2.66598	1.23346	0	0	0	4.35211	4.23594	3.68711	0.79595	0	0	0	1.53679	0	0	0	0	0	0	0	0	0	0	1.53679	0	0	0
ACGGGCTAGTGAAGAG.Ben_L49	Chon1	4.84226	3.07655	0.806923	0.97632	1.35987	0	4.31258	4.28448	3.5169	0.602859	0.346187	0.346187	0	1.12114	0	0	0	0	0	0	0	0	0	0	1.35987	0	1.55245	1.24761
ACGGGCTGTCATGCCG.Ben_L49	Chon1	3.25988	4.06473	0	1.79331	1.1464	0	3.45857	3.83046	2.85986	0	1.1464	0	0	0.539771	0	0	0	0	0	2.72866	0	0	0	0	1.52128	0.539771	1.66652	1.1464
ACGGGCTGTCCTCTTG.Ben_L49	Chon1	3.61393	3.00377	0.552145	1.16656	1.16656	0	3.6718	3.53117	3.28818	0	0.552145	0.552145	0	1.37318	0	0	0	0	4.50988	0.552145	0	0	0	0	1.54434	0.552145	0	0
ACGGGCTGTCTTGCGG.Ben_L49	Chon1	4.75152	2.43131	0.679323	0.679323	0.831483	0	4.15718	4.36283	3.64495	0.280794	1.08014	0	0	1.08014	0.280794	0	0	0	0	0	0	0	0	0	2.05512	0.280794	0.499782	1.08014
ACGGGCTTCATAACCG.Ben_L49	Chon1	3.27019	1.99185	1.99185	2.61434	0	0	3.66291	4.56369	3.66291	0	0	0	0	0	0	0	0	0	0	0	0	0	0	0	1.99185	0	0	0
ACGGGCTTCCGTCATC.Ben_L49	Chon1	0	1.61652	0	0	0	0	3.61952	4.45139	3.05294	0	0	0	0	0	0	0	0	0	0	3.22736	0	0	0	0	2.20509	0	0	0
ACGGGCTTCGTTTAGG.Ben_L49	Chon1	3.90861	1.47421	0	0.987228	0.987228	0	3.90861	4.36251	3.20165	0	0.987228	0	0	1.47421	0	0	0	0	0	0.987228	0	0	0	0	1.80028	0	0	0
ACGGGCTTCTTGTATC.Ben_L49	Chon1	4.44401	2.5322	0	2.18874	0	0	4.02281	4.10651	3.44925	0	0	0	0	0	0.475944	0	0	0	0	0	0	0	0	0	2.04185	0.475944	1.23493	0.475944
ACGGGTCAGAGGTTAT.Ben_L49	Chon1	4.17233	3.44982	0	0.454493	1.61495	0	4.02956	4.26543	3.60205	0.454493	0.454493	0	0	0.765816	0	0	0	0	0	0	0	0	0	0	1.99185	0	1.49341	0.454493
ACGGGTCAGATCCCAT.Ben_L49	Chon1	4.75394	2.89778	1.2377	0	0	0	3.88629	3.98202	3.18854	0	1.2377	0	0	0.799236	0	0	0	0	0	0	0	0	0	0	1.9628	0	0.799236	0
ACGGGTCCACAGAGGT.Ben_L49	Chon1	4.03176	3.38195	1.17691	0.558536	0.558536	0	4.29819	4.46628	3.68642	0	0.558536	0	0	1.70269	1.17691	0	0	0	0	1.55615	0	0	0	0	0.914778	0	0	0.558536
ACGGGTCCATCCTAGA.Ben_L49	Chon1	5.08491	2.78382	0.459873	0	1.01219	0	3.77558	4.04396	3.38811	0	0.459873	0.773688	0	1.36593	0.773688	0	0	0	0	0	0	0	0	0	2.08025	0	1.36593	0.773688
ACGGGTCGTAGCGCTC.Ben_L49	Chon1	4.53966	2.72492	1.25722	0.608971	0.814395	0	4.26293	4.30908	3.64584	0.350142	1.13022	0.814395	0	0.350142	0	0	0	0	0	0	0	0	0	0	1.86416	0.608971	1.13022	0.608971
ACGGGTCGTGCTTCTC.Ben_L49	Chon1	5.16437	2.95467	0	0	0.428635	0	4.10986	4.40439	3.6771	0.957617	0.957617	0	0	0	0.727703	0	0	0	0	0	0	0	0	0	1.30177	0	0.957617	1.43769
ACGGGTCTCAGTTGAC.Ben_L49	Chon1	5.26574	3.72038	0.985199	0.350365	0.609316	0.350365	4.18382	4.37529	3.38547	0.350365	0.814815	0.350365	0	0	0	0	0	0	0	0	0	0	0	0	1.37045	0.609316	0.814815	0.350365
ACGTCAAAGAAGAAGC.Ben_L49	Chon1	3.4359	2.93774	0.594659	0.965015	0	0	3.89044	3.83935	3.16748	0	0.965015	0	1.23467	1.23467	0	0	0	0	0	2.11767	0	0	0	0	2.29622	0	0.594659	0.965015
ACGTCAAAGTGACTCT.Ben_L49	Chon1	4.24007	3.19936	0	0.428187	0.72704	0.428187	4.05446	4.09087	3.28297	0	0.72704	0.428187	0	0.428187	0.72704	0	0	0	0	0	0	0	0	0	1.84763	0.428187	1.30084	0.956826
ACGTCAACACAGCCCA.Ben_L49	Chon1	4.94511	3.31015	0.561886	0.561886	0	0	4.03944	4.07849	3.22395	0.561886	0.561886	0	0	1.18232	0	0	0	0	0	0	0	0	0	0	1.70908	0	1.18232	0.561886
ACGTCAACACATTTCT.Ben_L49	Chon1	4.41671	4.14304	0.861844	0.647983	1.2548	0.205322	3.81146	3.95228	3.32843	0.647983	0.861844	0.375583	0.205322	0.52103	0.205322	0	0	0	2.78936	2.24422	0	0	0	0	1.71531	0	0.52103	0.760619
ACGTCAACATGGGAAC.Ben_L49	Chon1	4.72095	1.81092	1.07108	1.57631	0.494397	0	4.22169	4.23103	3.51497	0.494397	0.494397	1.07108	0	0.823745	0	0	0	0	0	0	0	0	0	0	1.57631	0	1.57631	0
ACGTCAAGTAGGCATG.Ben_L49	Stro	0	0	0	0	0	0	3.90088	4.05213	3.05333	0	1.61684	0	0	0	0	0	0	0	0	0	2.20544	0	0	0	0	0	0	0
ACGTCAAGTCTTGATG.Ben_L49	Chon1	3.7594	3.42543	0.68054	1.2347	1.58919	0	4.13391	4.22349	3.90695	0.397078	0.397078	0	0.397078	0	0.397078	0	0	0	0	0	0	0	0	0	1.85037	0.68054	1.2347	0
ACGTCAAGTGTAACGG.Ben_L49	Chon1	5.44279	2.70435	0.626759	0	1.15652	0.626759	4.29507	4.301	3.7471	0.83608	0.626759	0	0	1.00908	0.626759	0	0	0	0	0	0	0	0	0	2.39995	0	1.00908	1.15652
ACGTCAATCATCTGCC.Ben_L49	Chon1	4.78357	2.18628	1.09041	0	0	0	4.22196	4.49867	3.54338	0	1.09041	0	0	1.93536	1.09041	0	0	0	0	0	0	0	0	0	1.09041	0	0	0
ACGTCAATCTAGCACA.Ben_L49	Chon1	5.04943	2.47423	0	1.31322	0	0	4.19321	4.27209	3.23723	0	0	2.68038	0	1.31322	0	0	0	0	0	0	0	0	0	0	1.31322	0	1.86195	0
ACGTCAATCTCACATT.Ben_L49	Chon1	4.38489	3.49198	0	0.785913	1.0955	0	3.72834	4.20605	3.39	0.33514	1.0955	0.785913	0	0.585714	0.33514	0	0	0	0.33514	0	0	0	0	0	1.754	0.33514	0.585714	0.785913
ACTATCTAGCACACAG.Ben_L49	Chon1	4.3682	3.18193	0.479843	1.14911	0.931987	0.268431	4.18451	4.35642	3.57778	0.268431	0.268431	0.268431	0	1.04643	0	0	0	0	0	0	0	0	0	0	1.92429	0	0.931987	0.268431
ACTATCTCAGCATACT.Ben_L49	Chon1	4.99306	3.9778	0.605266	0.605266	0.605266	0	3.60454	3.58166	2.96002	0.605266	0	0	3.08161	0.979633	0	0	0	0	3.91347	2.31739	0	0.605266	0	0	1.46486	0	1.64068	0
ACTATCTGTACAGTTC.Ben_L49	Chon1	4.74585	1.77499	1.50412	0.530649	0.875498	0	4.23271	4.24281	3.5439	0.530649	1.50412	0.530649	0	0.530649	0.530649	0	0	0	0	0	0	0	0	0	1.50412	0.530649	0.530649	0
ACTATCTTCTGGAGCC.Ben_L49	Chon1	4.37667	3.72141	0.561724	0.919241	0.84112	0	3.94518	3.99149	3.41425	0.319796	0.663778	0.172627	0	0.84112	0.319796	0	0	0	0	0.448058	0	0	0	0	1.74232	0.319796	1.12254	0.756375
ACTGAACAGAACTGTA.Ben_L49	Chon1	4.63645	2.8042	0.72751	0.428504	0.428504	0	4.16915	3.88386	3.67673	0.428504	0	0.428504	0	1.76038	0	0	0	0	0	0	0	0	0	0	1.55703	0	1.43741	0.957386
ACTGAACAGAAGATTC.Ben_L49	Chon1	4.9614	3.84337	0.909546	0.259776	0.259776	0	4.2201	4.31169	3.90497	0.465794	0.259776	0.465794	0	0.782328	0	0	0	0	0	0	0	0	0	0	1.79888	0.465794	1.79888	1.97816
ACTGAACAGTCGCCGT.Ben_L49	Chon1	4.58468	3.12541	0	0	0	0	4.40842	4.50043	3.28569	1.60101	0	0	0	0	0	0	0	0	0	0	0	0	0	0	1.0916	0	0	0
ACTGAACCAATAACGA.Ben_L49	Chon1	4.40271	3.11988	1.28743	0.837998	0.504325	0	3.66459	3.90266	3.43945	0.837998	1.28743	0.504325	1.08775	1.28743	0	0	0	0	4.06148	2.54988	0	0	0	0	1.83209	0	0.504325	0.504325
ACTGAACCATGAGCGA.Ben_L49	Chon1	5.44703	3.93564	0	0	0	0	3.90124	4.01678	3.03998	0	0	0	2.50557	0.62349	0	0	0	0	4.26408	0.62349	0	0	0	0	0.62349	0.62349	0	0.62349
ACTGAACGTCAGAGGT.Ben_L49	Chon1	4.89079	2.55728	1.0714	0.569727	1.0714	0	4.24993	4.46581	3.72107	0.3249	0.569727	0	0	1.0714	0.3249	0	0	0	0	0	0	0	0	0	1.8523	0	0.569727	0.3249
ACTGAACTCAATAAGG.Ben_L49	Chon1	5.04424	1.53695	0.796061	0.593987	1.34526	0	4.17568	4.22434	3.65637	0.593987	0.593987	0	0	0.964086	0.340462	0	0	0	0.593987	0	0	0	0	0	1.76937	0	0.340462	0.964086
ACTGAACTCCGCAAGC.Ben_L49	Chon1	4.66091	3.97994	1.01889	0.779362	1.37377	0	4.07955	4.43664	3.63436	0.63396	0.63396	0.779362	0	0.258526	0.906281	0	0	0	0	0	0	0	0	0	1.97344	0	1.12009	0.63396
ACTGAACTCGGAGGTA.Ben_L49	Chon1	4.74056	2.87155	0.371832	0.371832	0.642264	0	4.3684	4.31567	3.77934	1.03018	0.854913	0.642264	0	0.642264	1.03018	0	0	0	0	0	0	0	0	0	1.52673	0	1.62008	0
ACTGAACTCTCTTATG.Ben_L49	Chon1	4.02835	2.6161	0	0.819	1.06552	0	4.1554	4.16529	3.68087	0.491102	0.819	0.819	0	0	0	0	0	0	0	0.491102	0	0	0	0	1.26313	0	0.491102	0
ACTGAGTAGAAGGTGA.Ben_L49	Chon1	4.31286	3.33816	0.472325	0	1.0336	0	4.04561	4.03499	3.38014	0.472325	1.0336	0.472325	0	0.791832	0.472325	0	0	0	0	0	0	0	0	0	1.65365	0.472325	1.65365	1.86151
ACTGAGTAGGAGCGTT.Ben_L49	Chon1	1.61867	3.05551	0.853904	0.853904	0	0	3.50769	4.07751	2.98987	0.853904	1.30768	0	1.30768	0.853904	0	0	0	0	0	0	0	0.853904	0	0	1.30768	0	0.853904	0
ACTGAGTCAAGTTGTC.Ben_L49	Chon1	4.73301	2.82305	0.313418	1.5435	0.743974	0.313418	4.10481	4.21398	3.68009	0.551691	0.313418	0.313418	0	0.743974	0.743974	0	0	0	0	0	0	0	0	0	1.4616	0.743974	2.03152	1.04397
ACTGAGTCAATGGAGC.Ben_L49	Chon1	3.88522	3.51729	0.859599	2.68254	0	0	3.88522	4.13195	2.92899	0	0.859599	0	0	0	0	0	0	0	0	1.62662	0	0	0	0	0.859599	1.31491	0	0.859599
ACTGAGTCACAGGTTT.Ben_L49	Chon1	5.7975	3.16124	0.576221	0	0.774244	0	3.88233	3.68801	3.44658	1.20534	0.329053	0	0	0.774244	1.20534	0	0	0	0	0	0	0	0	0	1.58852	0.774244	0.774244	0
ACTGAGTCACCAGCAC.Ben_L49	Chon1	4.5807	2.97418	1.20047	0.872555	1.64462	0	3.9704	4.0624	3.6168	0.656835	0.656835	0.381404	0	1.20047	0.381404	0	0	0	0	0	0	0	0	0	1.64462	0.381404	1.64462	1.33132
ACTGAGTCACGAAAGC.Ben_L49	Chon1	4.8782	2.75129	0.421122	0.421122	0.944299	0	4.30122	4.07969	3.5859	0.421122	1.12968	0.421122	0	0.421122	0	0	0	0	0	0.421122	0	0	0	0	2.29278	0.944299	0.421122	0.421122
ACTGAGTGTACTCAAC.Ben_L49	Stro	2.26986	0.894593	0	0	0	0	3.65338	3.82508	2.9858	0	0	0	0	0	0	0	0	0	0	0	4.16882	0	0	0	0.894593	0.894593	0	0
ACTGAGTGTCCATCCT.Ben_L49	Chon1	4.60399	4.02066	0.462841	1.21025	0.778023	0	4.07212	4.26326	3.50772	0	1.01731	0.778023	0	0.778023	0	0	0	0	0	0	0	0	0	0	1.63317	0	0.778023	0
ACTGAGTGTTTACTCT.Ben_L49	Chon1	4.60171	3.06611	0.37475	1.79191	1.53407	0	4.04163	4.11848	3.80886	0.37475	1.31581	0	0	0.646714	0.646714	0	0	0	0	0.37475	0	0	0	0	1.93299	0	1.6276	1.6276
ACTGAGTTCGCTAGCG.Ben_L49	Chon1	5.28303	1.98569	0.602597	0	0.689253	0	4.35114	4.3888	3.89433	0.402871	0.507712	0	0	1.33797	0.602597	0	0	0	0	0.15304	0	0	0	0	1.89049	0.15304	0.689253	0.402871
ACTGAGTTCGTCGTTC.Ben_L49	Chon1	5.11867	2.95081	0	1.95168	0	0	4.25512	3.89841	2.77889	0	1.39134	0	0	0	0	0	0	0	0	0	0	0	0	0	1.39134	1.39134	1.95168	0
ACTGAGTTCTATCGCC.Ben_L49	Chon1	1.09536	4.10607	1.09536	0.690706	1.09536	0	3.52162	3.5506	2.88576	0.690706	0	0.690706	0.690706	1.38263	0	0	0	0	0	0	0	0	0	0	1.94172	0.690706	0.690706	0
ACTGATGCACGGTAGA.Ben_L49	Chon1	5.26415	3.28405	0.527184	0.870586	0.527184	0.527184	3.81608	4.2345	3.47311	1.12573	0.870586	0	0	0.527184	0	0	0	0	1.49756	0	0	0	0	0	2.37194	0.527184	0.870586	0.527184
ACTGATGCACGTCTCT.Ben_L49	Chon1	4.73753	2.25306	0	0	0	0	3.88055	4.38309	3.80223	0.796016	0.796016	0	0	0.796016	0.796016	0	0	0	0	0	0	0	0	0	1.53688	0	0	0.796016
ACTGATGCACTGAAGG.Ben_L49	Chon1	5.12296	2.38377	1.15938	0.436309	0	0	4.28572	4.33708	3.75117	0.971142	1.31773	0.436309	0	1.31773	0.436309	0	0	0	0	0	0	0	0	0	1.86715	0	0.739063	0.971142
ACTGATGCATAGGATA.Ben_L49	Chon1	4.77363	2.5356	0	0.978543	0.74529	0	4.2746	4.42455	3.57996	0.440527	0	0	0	0.440527	0.440527	0	0	0	0.978543	0	0	0	0	0	1.69161	0.440527	1.58405	0.74529
ACTGATGCATCCCACT.Ben_L49	Chon1	5.39781	3.73988	0.925034	0.925034	1.06555	0	3.78408	4.06171	3.30519	0.322437	0	0.76149	0	1.06555	0.322437	0	0	0	2.35254	0	0	0	0	0	1.8448	0.322437	0.76149	0.565869
ACTGATGGTTAGATGA.Ben_L49	Chon1	4.69861	3.38663	0.795516	0	1.2329	0.474862	4.25261	4.40472	3.82813	0	0.795516	0	0	0.474862	0	0	0	0	0	0	0	0	0	0	1.53617	0	0.474862	0.795516
ACTGATGTCAGGCCCA.Ben_L49	Chon1	3.44197	3.05238	0	1.35604	1.15076	0	3.92581	4.00761	3.68615	0.542442	0.892163	0.542442	0	1.15076	0	0	0	0	0	0.892163	0	0	0	0	1.15076	0	1.15076	0.542442
ACTGATGTCTTGTACT.Ben_L49	Chon1	5.59767	2.80382	0.58515	0.951859	0.78522	0	4.26803	4.29006	3.60514	0	0	0.334778	0	1.09465	0	0	0	0	1.52141	0.58515	0	0	0	0	1.99634	0	0.951859	0.334778
ACTGCTCAGCGCCTCA.Ben_L49	Chon1	4.61917	2.27969	0.680492	0	0.680492	0	3.98233	4.40565	3.78176	0.680492	0	0	0.680492	0.680492	0	0	0	0	0	0	0	0	0	0	0.680492	0	0	0.680492
ACTGCTCAGGCCATAG.Ben_L49	Chon1	5.0491	3.1223	0	1.17701	0	0	4.29834	4.07096	3.2166	0	1.55627	0.5586	1.17701	0.5586	0	0	0	0	0	1.38452	0	0	0	0	1.38452	0.5586	0.5586	0
ACTGCTCAGGGCTTCC.Ben_L49	Chon1	4.62484	3.1084	0.783021	0	0.783021	0	4.10105	4.06092	3.16012	0	1.21673	0.783021	0	0	0	0	0	0	0	0	0	0	0	0	0	0.783021	1.21673	1.21673
ACTGCTCCAAGCCGTC.Ben_L49	Chon1	4.97462	3.02082	0.389204	0.886827	1.66435	0	4.14837	4.33306	3.61527	0.886827	0.668655	0.389204	0	0.668655	0.389204	0	0	0	0	0	0	0	0	0	1.06582	0	1.06582	1.46571
ACTGCTCCAAGGCTCC.Ben_L49	Chon1	4.3464	2.66552	0.795683	0.593678	1.10744	0	4.30349	4.34113	3.7741	0	0.593678	0	0	0	0.340263	0	0	0	0.340263	0	0	0	0	0	2.06565	0.593678	0.963659	1.10744
ACTGCTCCACATCCGG.Ben_L49	Chon1	5.14605	2.70062	0.597183	1.23866	0.597183	0.597183	4.06371	4.38513	3.82722	0.597183	0.597183	0	0	0.968499	0	0	0	0	0	0	0	0	0	0	2.21593	0	0	0
ACTGCTCCATCAGTAC.Ben_L49	Chon1	4.81286	2.41831	0.823458	0.494197	1.70006	0	3.53332	3.58782	3.20477	0.494197	1.26884	0	2.08331	1.07074	0	0	0	0	0	1.43411	0	0	0	0	0.494197	0	1.07074	0.823458
ACTGCTCCATGACGGA.Ben_L49	Chon1	4.46682	2.93436	0	0	0	0	3.8814	4.10041	3.32194	1.37832	0	0	0	0	0	0	0	0	0	0	0	0	0	0	1.37832	1.37832	0	0
ACTGCTCCATGCTGGC.Ben_L49	Chon1	4.85623	3.10263	1.21249	1.21249	0	0	3.65815	4.05498	2.55016	0	0	0	1.21249	1.21249	0	0	0	0	0	0	0	0	0	0	0	0	1.21249	0
ACTGCTCTCAGGATCT.Ben_L49	Chon1	2.22668	2.96401	0.651689	0.651689	1.32344	0	3.63102	3.74585	3.01034	1.04294	0.651689	0.651689	0	0.651689	0	0	0.651689	0	0	2.62922	0	0	0	0	1.87375	1.32344	1.04294	0.651689
ACTGCTCTCCAGAGGA.Ben_L49	Chon1	5.0091	3.55055	0.380801	0.380801	0.871448	0	4.28821	4.49446	3.81753	0.380801	1.19915	0	0	0	0.655919	0	0	0	0	0	0	0	0.380801	0	1.94947	0.380801	0.380801	0
ACTGCTCTCCGTTGCT.Ben_L49	Chon1	5.2739	3.05165	1.04093	0	0	0	3.80586	4.04079	3.13471	1.04093	1.32116	0.650197	0	0	0.650197	0	0	0	0	0	0	0	0	0	2.11955	0	1.5398	0.650197
ACTGCTCTCTCATTCA.Ben_L49	Chon1	4.80895	2.80355	0	0.39506	0.897482	0	4.19575	4.25248	3.64556	0.897482	0	0	0	1.36273	0.677498	0	0	0	0	0.677498	0	0	0	0	1.23033	0	1.23033	1.36273
ACTGTCCAGTTAACGA.Ben_L49	Chon1	4.96579	2.28429	0	0.365293	0	0	4.1247	4.19357	3.69494	0	0.842778	0	0	0.632268	0.365293	0	0	0	0	0	0	0	0	0	1.6031	0	0.842778	1.01659
ACTGTCCAGTTCGCGC.Ben_L49	Chon1	5.08024	3.57633	0	0	0.816843	0	3.95442	4.18099	3.44427	0.816843	1.06299	0	2.65782	0.816843	0	0	0	0	3.19343	0	0	0	0	0	1.56654	0.489605	0.816843	1.06299
ACTGTCCCAATCGAAA.Ben_L49	Chon1	3.45446	3.45446	0	0	0	0	3.58404	4.13168	2.91827	0	1.1596	0	0	0	0	0	0	0	0	2.02366	0	0	0	0	0	1.68219	0	0
ACTGTCCCATGTTGAC.Ben_L49	Chon1	5.28868	4.10052	0.805095	2.02773	1.35741	0	4.16658	4.358	3.58479	0.601364	0.601364	0	0	0.805095	0.974262	0	0	0	0.345222	0.974262	0	0	0	0	2.2242	0.345222	1.11891	0.805095
ACTGTCCTCCCATTTA.Ben_L49	Chon1	4.52295	3.88267	1.17004	1.41366	1.29925	0	4.13956	4.24686	3.2009	0.847272	0.847272	0.367711	0	0.847272	0.367711	0	0	0	0.367711	0	0	0	0	0	1.41366	0	0.847272	1.17004
ACTGTCCTCTCAACTT.Ben_L49	Chon1	3.35171	4.2553	0.787499	0.787499	0	0	4.20296	4.02719	3.30885	0.787499	0.787499	0	0	0	0.787499	0	0	0	0	0	0	0	0	0	1.22253	0.787499	1.22253	0
ACTTACTAGTTCGCAT.Ben_L49	Chon1	4.68851	3.40673	1.17667	0.85277	1.17667	0	4.29378	4.29378	3.62022	0	1.42093	0.370675	0.640497	0.370675	0	0	0	0	0	0	0	0	0	0	1.61709	0	1.52381	1.30624
ACTTACTCAAGTACCT.Ben_L49	Chon1	4.47578	2.94164	0	0.890255	0.890255	0	3.78584	3.95065	3.68299	1.14855	0.890255	0	0	0.541088	0	0	0	0	0	0.890255	0	0	0	0	1.90851	0.541088	1.52374	1.35364
ACTTACTCAATAACGA.Ben_L49	Chon1	3.86308	3.44925	1.38327	1.02703	0.468494	0	4.26991	4.33462	3.75726	0	0.468494	0	0	0.78626	0	0	0	0	0.468494	0.468494	0	0	0.468494	0	1.75452	0	0.78626	0.468494
ACTTACTCACTTGGAT.Ben_L49	Chon1	4.93506	3.23983	0.602584	1.24718	0.243425	0	3.92958	4.14333	3.43533	0.602584	1.07476	0	0	1.16468	0.243425	0	0	0	0	0	0	0	0	0	1.63592	0.243425	0.743101	0
ACTTACTCAGCGAACA.Ben_L49	Chon1	4.94513	2.98606	0.370044	1.41939	0.751178	0.202042	4.20878	4.33376	3.35129	0.370044	0.639533	0.370044	0	0.513839	0.8516	0	0	0	0.370044	0	0	0	0	0	1.30476	0.513839	0.942852	0.639533
ACTTACTCATAGAAAC.Ben_L49	Chon1	4.17379	3.87504	0	0	0.717131	0	3.70978	4.29524	3.13634	0.717131	0.717131	0	0	0	0	0	0	0	0	1.64754	0	0	0	0	1.64754	0	1.42206	0.717131
ACTTACTGTAAACACA.Ben_L49	Chon1	4.54352	2.95915	0.430283	0	0.430283	0.430283	4.13191	4.09678	3.4881	0.430283	0	0.430283	0	0.430283	0	0	0	0	0	0	0	0	0	0	2.14332	0.430283	0.960528	1.30521
ACTTACTGTCTGGAGA.Ben_L49	Chon1	5.04156	3.066	1.01282	1.20532	1.01282	0.46024	4.10453	4.07518	3.3069	0	1.50557	0.774223	0	1.92345	0.774223	0	0	0	0	0	0	0	0	0	1.73618	0.46024	1.20532	1.92345
ACTTACTGTTCCACTC.Ben_L49	Chon1	4.86507	3.1083	0.763382	0.323416	1.06788	0	3.99742	4.28752	3.70651	0.323416	0	0	0	0.567402	0	0	0	0	0	0.567402	0	0	0	0	1.78573	0	1.1912	0.927175
ACTTACTTCAGTTCGA.Ben_L49	Chon1	4.09201	3.98275	0	1.41047	0	0	3.79258	4.23633	3.64217	0	0	0	0	0	0	0	0	0	0	0	0	0	0	0	1.41047	0	1.41047	0
ACTTACTTCTTGCATT.Ben_L49	Chon1	2.91591	1.07862	1.07862	0	0	0	3.90228	3.73177	3.10668	0	1.07862	0	0	0	0	0	0	0	4.79842	0	0	0	0	0	0	1.07862	0	0
ACTTGTTCAAACCTAC.Ben_L49	Chon1	4.00584	4.25127	1.30722	0	0.641135	0	3.70229	4.12886	3.07586	0.641135	1.85502	0.641135	3.2643	0	0	0	0	0	0	0	0	0	0	0	1.30722	1.30722	0	0.641135
ACTTGTTCACAGCGTC.Ben_L49	Chon1	4.57552	2.78778	1.01981	1.72436	2.09071	0	4.1153	4.18244	3.52553	0.535949	0.724454	0	0	0.882998	0.303458	0	0	0	0	0.303458	0.303458	0	0	0	1.72436	0.303458	1.3445	0.882998
ACTTGTTCAGATAATG.Ben_L49	Chon1	3.80317	3.81989	0	1.56435	1.71118	0	3.63863	3.91471	2.77996	0	1.71118	0	0	0.921012	0.56299	0	0	0	0	1.39219	0	0.56299	0	0	1.56435	0.56299	0.921012	1.1841
ACTTGTTCAGCTGCTG.Ben_L49	Chon1	5.15432	3.64767	0.522338	0.522338	0.863704	0	4.14982	4.34119	3.71671	0.522338	0.707517	0	0	1.32012	0.522338	0	0	0	0.294893	0	0	0	0	0	1.8156	0	0.863704	0.294893
ACTTGTTCAGCTTCGG.Ben_L49	Chon1	4.91191	3.0092	1.0123	1.0123	0	0	3.48231	4.10373	2.91881	0	0	1.83351	1.0123	0	0	0	0	0	0	0	0	0	0	0	0	1.0123	1.50493	1.50493
ACTTGTTCATCTCGCT.Ben_L49	Chon1	3.45092	3.42511	0	1.22678	0.589677	0	3.39862	4.11505	3.285	0	1.43832	0.589677	0	0	0	0	0	0	0	0.589677	0	0	0	0	0.958128	0	1.22678	0
ACTTGTTTCTCGTATT.Ben_L49	Chon1	5.1914	3.12488	0.417412	0.711014	0	0	3.73586	4.20155	3.31125	0	0.417412	0	1.73382	1.12236	0	0	0	0	0	0	0	0	0	0	1.97635	0	0	0.711014
ACTTGTTTCTCTTGAT.Ben_L49	Chon1	4.69034	2.88472	0.832858	1.58916	0	0	4.15619	4.43824	3.537	0.359976	1.00546	0	0	1.15262	0.832858	0	0	0	0	0	0	0	0	0	1.6739	0	0.624113	0.359976
ACTTGTTTCTGATACG.Ben_L49	Chon1	5.20451	1.98397	0.943084	1.20951	0.943084	0.578827	4.11682	4.46859	3.6938	0	0.578827	0	0	1.20951	0.578827	0	0	0	0	0	0	0	0	0	1.98397	0	1.41968	0.943084
ACTTGTTTCTTAACCT.Ben_L49	Chon1	3.87553	4.35885	0	0.645978	0.645978	0	2.99897	3.51698	2.74249	0	0.645978	0	0	0.645978	0	0	0	0	0	1.31468	0	0	0	0	1.53286	0.645978	0.645978	0
ACTTTCAAGCTAAACA.Ben_L49	Chon1	4.72909	3.32681	1.07084	0.391674	1.07084	0	4.01922	3.94782	3.45585	0.672389	1.35499	0	0	0.391674	0.672389	0	0	0	0.391674	0	0	0	0	0	1.97864	0	0.391674	0.391674
ACTTTCAAGGTAGCCA.Ben_L49	Chon1	4.26192	3.42609	0.769798	0.934435	1.30971	0	4.12182	3.95145	3.45091	0.326742	0.934435	0	0	0.326742	0.572609	0	0	0	0	0.326742	0	0	0	0	2.02413	1.07576	0.769798	1.30971
ACTTTCACAAATTGCC.Ben_L49	Chon1	4.6812	2.01207	0.499489	0	0.831062	0	4.08276	4.27136	3.4688	0.499489	1.07965	0	0	0.831062	0.499489	0	0	0	0	0.831062	0	0	0	0	1.07965	0	0	0.499489
ACTTTCAGTACACCGC.Ben_L49	Chon1	4.56568	3.14993	1.12102	0.602784	0.976217	0.602784	4.05462	4.16967	3.77507	0.806832	0	0.346139	0	0.806832	0.346139	0	0	0	0	0.346139	0	0	0	0	1.55232	0	1.46066	0.976217
ACTTTCAGTCGAAAGC.Ben_L49	Chon1	5.15426	2.59269	0.668446	0	1.06554	0	3.93991	4.35732	3.61485	0	0.668446	1.06554	0	1.06554	0.668446	0	0	0	0	0	0	0.668446	0	0	1.90318	0	0	1.34901
ACTTTCAGTGTCCTCT.Ben_L49	Chon1	4.1825	3.24061	0.531457	0.531457	0	0	3.87109	4.27447	3.31975	0	1.13277	0.531457	0	0	0	0	0	0	0	0	0	0	0	0	1.33648	0	1.50564	0.531457
ACTTTCATCACGCGGT.Ben_L49	Chon1	4.8695	2.34734	0	0.946351	0.946351	0	3.99992	4.5092	3.73728	0	0.946351	0	0	0	0.946351	0	0	0	0	0	0	0	0	0	0	0.946351	0	0
AGAATAGAGAGCTGCA.Ben_L49	Chon1	5.24269	2.8836	1.35401	0.306836	0.731095	0	4.29785	4.25801	3.77815	0.731095	0.541298	0	0	0.306836	0	0	0	0	0	0	0	0	0	0	1.9608	0	1.02804	1.02804
AGAATAGAGCCCGAAA.Ben_L49	Chon1	5.25831	2.03457	0	0	0	0.979166	4.30593	4.50823	3.43141	0.979166	0.979166	0	0	0.979166	0	0	0	0	0.979166	0	0	0	0	0	1.78954	0	0	0
AGAATAGAGGATGGAA.Ben_L49	Chon1	5.46618	3.38176	0	1.97818	1.31518	0	4.07113	4.18997	3.62697	0	1.2048	0.57588	0.328834	1.2048	0.328834	0	0	0	2.44342	0	0	0	0	0	1.66446	0	1.0807	1.2048
AGAATAGCAAGACGTG.Ben_L49	Chon1	4.82341	1.54399	1.04437	1.04437	1.04437	0	4.47228	3.92639	3.81107	0	1.04437	0	0	1.54399	0	0	0	0	0	0	0	0	0	0	1.54399	0	0	1.04437
AGAATAGCAGCATACT.Ben_L49	Chon1	4.78277	3.47882	1.41285	0.710926	1.32504	0	4.09509	4.22942	3.56059	0.525074	0.710926	0	0.525074	0.525074	0	0	0	0	0	0	0	0	0	0	2.19073	0.296611	0.296611	0
AGAATAGCATGTCTCC.Ben_L49	Chon1	4.06122	1.56924	0	1.06523	1.06523	0	3.56181	4.12468	2.78575	0	0	1.06523	0	1.06523	0	0	0	0	0	1.06523	0	0	0	0	0	0	0	0
AGAATAGGTAAACACA.Ben_L49	Chon1	5.21019	2.89625	1.10276	1.10276	1.39096	0	3.87729	4.04916	3.69494	0.696262	0.696262	0	0	1.10276	0	0	0	0	0	0	0	0.696262	0	0	2.20275	0	0.696262	1.39096
AGAATAGGTAAGCACG.Ben_L49	Chon1	3.86249	3.29138	0	1.82067	0	0	3.29138	4.54508	3.29138	0	1.82067	0	0	0	0	0	0	0	0	0	0	0	0	0	0	0	0	0
AGAATAGGTCCGAGTC.Ben_L49	Chon1	5.2889	3.1177	1.24355	0	1.04765	0	4.01823	4.16263	3.35913	0.268874	0.65517	0.48056	0	0.803775	0	0	0	0	0	0	0	0	0	0	1.87989	0.65517	0.803775	0.65517
AGAATAGTCGGAGGTA.Ben_L49	Chon1	4.55889	3.65819	0.619977	1.58206	0.619977	0	4.1474	4.24436	3.11228	0.827821	0.999812	0.827821	0	0.999812	0	0	0	0	0	0.619977	0	0	0	0	1.81699	0.357285	1.27443	0
AGACGTTAGACCTTTG.Ben_L49	Chon1	4.98118	2.70661	1.03789	0.474839	0	0.795483	4.35127	4.556	3.95223	0.795483	0	0.474839	0	0.474839	0	0	0	0	0	0	0	0	0	0	2.03931	0	1.03789	0.474839
AGACGTTCAACTGCTA.Ben_L49	Chon1	5.03527	3.09865	0.808783	0.808783	0.978414	0	4.02155	4.38547	3.74964	0	0.808783	0	0.60438	0.60438	0.347171	0	0	0	0	0	0	0	0	0	2.18449	0	0.60438	0.347171
AGACGTTCATTGTGCA.Ben_L49	Chon1	3.49576	3.29783	0	1.21448	0	0	3.97233	4.3715	3.15705	0	0.781283	0	0	0	0	0	0	0	0	0.781283	0	0.781283	0	0	1.21448	1.21448	1.21448	0.781283
AGACGTTTCCGTTGTC.Ben_L49	Chon1	4.36541	0.742826	0	2.09951	0.438857	0	4.43961	4.29282	3.71888	0	0.438857	0	0	0	0	0	0	0	0.438857	0	0	0	0	0	1.7848	0	0.438857	0.438857
AGAGCGAAGACAGGCT.Ben_L49	Chon1	4.78616	2.72288	0.651118	0.86564	0.86564	1.04217	4.21937	4.40374	3.7116	0.377643	0.651118	0.86564	0	0.651118	0.377643	0	0	0	0	0	0	0	0	0	1.32257	0.377643	1.04217	1.54132
AGAGCGAAGATGTGTA.Ben_L49	Chon1	5.16363	3.29256	1.06332	0.817126	0.489801	0.489801	3.02489	3.70906	3.44475	0.817126	1.26072	1.26072	2.07341	0.817126	0.489801	0	0	0	0	2.14989	0	0	0	0	1.56694	0	1.06332	0
AGAGCGAAGCTAGCCC.Ben_L49	Chon1	4.89806	3.19768	0	0.502049	0.834736	0.834736	3.55275	3.75501	3.49508	0	1.08394	0	0	0	0.502049	0	0	0	0.502049	1.28327	0	0	0	0	1.08394	0.502049	0.502049	0.502049
AGAGCGACAAGTAGTA.Ben_L49	Chon1	4.18369	2.12436	0.993325	2.05423	0.757748	0.448992	4.31315	4.34305	3.6333	0.448992	0.448992	0.448992	0	1.34382	0.757748	0	0	0	0	0	0	0	0	0	1.71089	0.448992	1.89722	0.757748
AGAGCGACACCAACCG.Ben_L49	Chon1	5.0298	3.1905	0.851973	0	0.851973	0	4.00315	4.24216	3.64261	0	0.851973	0	0	0.851973	1.02689	0	0	0	0	0	0	0	0	0	2.1004	0	0.851973	1.41988
AGAGCGAGTACTTCTT.Ben_L49	Chon1	4.74282	3.00968	1.22674	1.07435	2.10782	0	3.84571	4.02446	3.2606	0	0	0.393406	0	0.894479	0.675004	0	0	0	0	0.393406	0	0	0	0	2.49209	0	1.67489	1.22674
AGAGCGAGTAGCTCCG.Ben_L49	Chon1	5.13237	3.75445	1.21224	0	0.94546	0.331818	3.96174	4.2852	3.73586	0	0.94546	0.331818	0.580538	0.580538	0.331818	0	0	0	0	0	0	0	0	0	2.08976	0	1.42263	1.51326
AGAGCGAGTCTAAACC.Ben_L49	Chon1	5.10022	3.02169	0.862991	1.22316	1.1169	0	4.44179	4.39218	3.91857	0.706892	0.706892	0	0	0	0.521836	0	0	0	0.294578	0	0	0	0	0	1.69622	0.294578	1.31921	1.31921
AGAGCGAGTGATAAGT.Ben_L49	Chon1	4.67881	3.15692	0.641816	1.42305	0.854369	0	4.07831	4.07066	3.36376	1.02957	1.42305	0.371539	0.371539	1.1786	0	0	0	0	0	0	0	0	0	0	1.70468	0.371539	1.02957	0.371539
AGAGCGAGTTGATTCG.Ben_L49	Chon1	4.8455	3.77843	0.808737	0	1.63904	0	4.31581	4.46964	3.65757	0	0.978362	0.347146	0	0.808737	0.347146	0	0	0	0	0	0	0	0	0	1.9776	0	0.978362	0.347146
AGAGCGAGTTTAAGCC.Ben_L49	Chon1	4.792	2.23018	0	0	0	0	4.13406	4.59469	4.02159	0	0.97844	0	0	0	0	0	0	0	0	0	0	0	0	0	1.4634	0	0.97844	0
AGAGCTTCATGCCCGA.Ben_L49	Chon1	4.89993	3.14212	0.545993	1.03525	1.5329	0	4.11553	4.23807	3.65761	0.736917	0.736917	0	0	0.897167	0.736917	0	0	0	0.309806	0	0	0	0	0	2.11181	0	0.545993	1.74416
AGAGCTTCATGTTGAC.Ben_L49	Chon1	5.17106	3.17403	0.314382	1.04629	1.69248	0	4.26533	4.28078	3.59631	0.314382	0.55321	0.314382	0	0.55321	0	0	0	0	4.38271	0.314382	0	0	0	0	2.03463	0.314382	0.55321	0.745852
AGAGCTTGTAAGGGCT.Ben_L49	Chon1	4.54305	2.70723	0.972904	0.600378	0.803889	0	4.25015	4.21431	3.86912	0.600378	0.972904	0	0	0.344585	0	0	0	0	0	0	0	0	0	0	2.12886	0	0.344585	1.11744
AGAGCTTTCTCTTGAT.Ben_L49	Chon1	4.50644	2.77314	1.4312	0.646909	0	0.374878	4.37233	4.37233	3.55852	0.374878	0.860542	0	0	0.646909	0	0	0	0	0	0	0	0	0	0	1.93334	0	1.18603	0.860542
AGAGTGGAGCTAACAA.Ben_L49	Chon1	3.84802	1.6434	0	2.60404	0	0	4.24636	4.38555	3.47493	0	0	0	0	0	1.127	0	0	0	0	2.2349	0	0	0	0	1.6434	1.127	1.98226	0
AGAGTGGAGTTTCCTT.Ben_L49	Chon1	4.76424	2.71146	0.493898	0	1.07024	0.823027	4.26628	4.51147	3.62182	0.493898	0	0	0.493898	1.07024	0	0	0	0	0	0	0	0	0	0	1.57529	0	0.493898	0.493898
AGAGTGGTCTGCAGTA.Ben_L49	Chon1	5.52541	2.27377	0.333741	0.583534	0.949618	0	4.18323	4.41895	3.77026	0.783236	0.583534	0.583534	0	0.333741	0.333741	0	0	0	0	0	0	0	0	0	1.42778	0.333741	1.21701	0.783236
AGATCTGAGTACGTTC.Ben_L49	Chon1	5.83454	4.54303	1.49145	0	0	0	2.90239	2.42751	2.06522	0	3.07552	0	0	0	0	0	0	0	0	2.06522	0	0	0	0	0	0	0	0
AGATCTGAGTGACTCT.Ben_L49	Stro	4.48455	0	0	0	0	0	4.15258	3.99283	3.73023	0	0	0	0	0	0	0	0	0	4.37257	0	0	0	0	0	0	0	0	0
AGATCTGAGTGGTCCC.Ben_L49	Chon1	4.59998	2.93168	0.96106	0.430584	0	0	3.96391	4.25451	3.20595	0	0.730592	0.430584	0.430584	1.30584	0	0	0	0	0	0.730592	0	0	0	0	1.76531	0	1.30584	1.30584
AGATCTGGTAGAGCTG.Ben_L49	Chon1	5.1033	3.13936	0.94693	1.28913	1.28913	0	4.15238	3.54557	3.88895	0.422603	0.718745	0	0.94693	1.65009	0.422603	0	0	0	0	0.718745	0	0	0	0	1.65009	0	0.422603	0.422603
AGATCTGTCCAAACTG.Ben_L49	Chon1	4.23974	2.50909	0.487003	0.813089	0.813089	0	4.14497	4.18396	3.60451	0.487003	0.487003	0	0.487003	1.56121	0	0	0	0	0	0	0	0	0	0	1.68492	0	0.813089	1.25554
AGATCTGTCGTCACGG.Ben_L49	Leuk	3.36274	1.73071	0	0	0	0	3.75659	4.25802	3.85961	0	0	0	0	0	0	0	0	0	0	0	0	0	3.18732	0	0	0	0	0
AGATTGCAGTATCGAA.Ben_L49	Chon1	3.95247	3.77398	0	0	0	0	3.77398	3.77398	3.27835	0	0	0	0	0	0	0	0	0	0	0	0	0	0	0	0	0	0	0
AGATTGCAGTTGTAGA.Ben_L49	Chon1	4.58657	2.57602	0.371427	0.854163	1.17835	0.371427	3.85714	4.10056	4.0069	0.371427	0	0.641646	0.641646	0.854163	0.641646	0	0	0	0	0	0	0	0	0	1.78303	0.854163	1.17835	1.17835
AGATTGCCATTCCTGC.Ben_L49	Chon1	4.02362	3.27851	0.822777	1.80948	0.822777	0	3.41335	4.08989	3.00331	0	1.26797	1.57494	4.26584	0.822777	0	0	0	0	0	0	0	0	0	0	1.26797	0.822777	0.822777	0.822777
AGATTGCGTCAATACC.Ben_L49	Chon1	3.37401	3.29011	0	0	0	0	3.87104	3.52326	3.19852	0	0	0	1.20885	1.20885	0	0	0	0	0	1.20885	0	1.20885	0	0	2.34166	0	0	0
AGATTGCGTGCTAGCC.Ben_L49	Chon1	4.3858	2.05378	1.1835	1.1835	1.71047	0	3.88324	4.20032	3.45278	0	1.1835	0	0	0	1.1835	0	0	0	0	0	0	0	0	0	2.18944	0	1.1835	1.71047
AGATTGCGTTACCAGT.Ben_L49	Chon1	3.6483	2.70101	1.14348	0.726985	0	0	4.10849	4.05436	3.36002	0.726985	0.726985	0	0	0.726985	0	0	0	0	0	2.45859	0	0	0	0	1.84754	0	1.66304	0.726985
AGCAGCCCAAGTCTAC.Ben_L49	Chon1	4.3351	2.83487	0.956596	1.43643	0	0	4.22418	4.55982	3.71529	0	0	0	0	0	0	0	0	0	0	0	0	0	0	0	1.75932	0	1.43643	1.75932
AGCAGCCCAATCTGCA.Ben_L49	Stro	2.94141	0	0	0	0	0	3.60781	3.75808	1.94317	1.94317	0	1.94317	0	1.94317	0	0	0	0	3.60781	3.21581	3.21581	1.94317	0	0	1.94317	1.94317	0	0
AGCAGCCCAGATAATG.Ben_L49	Chon1	5.49348	3.37472	0.528682	0.87271	1.1282	0	3.85715	4.09219	3.63561	0.298879	1.64484	0.298879	0	1.33152	0.528682	0	0	0	0	0	0	0	0	0	1.5004	0	1.00859	1.00859
AGCAGCCGTAATCACC.Ben_L49	Chon1	4.65327	2.97882	0.614316	1.48014	1.13815	0	4.09373	4.20096	3.84616	0	0.614316	0	0	0.99206	0.614316	0	0	0	0.353608	0	0	0	0	0	1.6567	0.353608	1.48014	0.99206
AGCAGCCGTCGACTGC.Ben_L49	Chon1	4.59701	2.94117	0.664804	0	0.664804	0	4.14806	4.23376	3.34565	0	0.664804	0	0	1.74406	0	0	0	0	0	0	0	0	0	0	0.664804	0	0.664804	0
AGCAGCCGTGGCGAAT.Ben_L49	Chon1	4.54565	3.10742	1.07913	1.07913	1.07913	0	3.63496	4.04868	3.58236	1.07913	1.07913	0	0	0	1.07913	0	0	0	0	0	0	0	0	0	1.92079	1.07913	1.92079	1.07913
AGCAGCCGTGTCCTCT.Ben_L49	Chon1	4.71187	2.50444	0	1.50663	1.13362	0	4.20493	4.40384	3.74799	0.877381	0.877381	0	0	1.13362	0.531978	0	0	0	0	0	0	0	0	0	1.77767	0	0.877381	0
AGCAGCCGTTCCCTTG.Ben_L49	Chon1	5.2663	3.05795	2.41072	0	1.80352	0	3.44763	3.94565	2.41072	0	0	0	0	0	0	0	0	0	0	0	0	0	0	0	1.80352	1.80352	0	0
AGCAGCCTCCACTGGG.Ben_L49	Chon1	4.33757	2.38422	0	0	0.971448	0	3.94922	4.17483	3.52151	0	0	0	0	0	0	0	0	0	0	0	0	0	0	0	0.971448	0.971448	1.77923	2.02381
AGCAGCCTCGACAGCC.Ben_L49	Chon1	4.05584	3.79034	1.07267	1.57822	1.35706	0	4.00458	3.89344	3.61252	0	0.673753	0.392577	2.21632	0.673753	0.673753	0	0	0	0	0	0	0	0	0	2.21632	0.392577	1.47374	1.22494
AGCATACAGCCCAGCT.Ben_L49	Chon1	5.26849	2.89415	1.16706	0.817267	0.489899	1.06349	4.12207	4.22426	3.56819	0.274654	0.66692	0.274654	0	0.947936	0.274654	0	0	0	3.25694	0	0	0	0	0	1.80125	0.66692	0.489899	1.06349
AGCATACCAGTTTACG.Ben_L49	Chon1	5.02489	3.80572	0.571651	0	0.571651	0	3.82273	4.02096	3.43645	1.19802	0.933099	0.571651	0	0.933099	0	0	0	0	1.40726	1.5802	0	0	0	0	1.19802	0	0.571651	0.571651
AGCATACCATATGAGA.Ben_L49	Chon1	4.87321	1.4648	0	0	0	0	2.86979	3.78978	3.3183	0	1.4648	0	0	0	0	0	0	0	0	0	0	0	0	0	1.4648	0	0	0
AGCATACGTCTGCGGT.Ben_L49	Chon1	3.96737	2.45525	0.247052	0.445001	0.610166	0	4.00892	4.17279	3.86117	0	1.08577	0.247052	0	0.247052	0	0	0	0	0	0.610166	0	0	0	0	1.59401	0.247052	1.47315	0.751879
AGCCTAAAGCTACCTA.Ben_L49	Chon1	4.08465	3.25954	0.606818	0.981768	1.46749	0	3.19329	3.513	3.32168	0	1.64344	0	0	0.981768	0	0	0	0	0	0	0	0	0	0	2.39926	0	0.981768	0.606818
AGCCTAAAGTACGTAA.Ben_L49	Chon1	4.03694	3.02733	0.435421	0.969581	0.969581	0	4.04652	4.04652	3.58127	0.435421	0.435421	0	0	0	0	0	0	0	0	0.435421	0	0	0	0	1.45248	0	0	0.737751
AGCCTAAAGTCATCCA.Ben_L49	Chon1	5.19313	3.04443	0.669003	1.06629	0	0	3.92235	4.42902	3.47895	0	0	1.06629	0	2.0368	0.669003	0	0	0	0	0	0	0	0	0	1.06629	0	0	1.06629
AGCCTAACACGAAGCA.Ben_L49	Chon1	4.7557	1.55982	0.812113	0	0.812113	0	3.93391	3.9091	4.22893	1.25428	0	1.25428	0	1.55982	0	0	0	0	0	0	0	0	0	0	0.812113	0	1.25428	0
AGCCTAACATCAGTAC.Ben_L49	Chon1	5.07363	2.80056	0.877504	0	0	0.877504	4.2462	4.58433	3.50593	0	0	0	0	0	0	0	0	0	1.89003	0	0	0	0	0	1.33757	0.877504	1.33757	1.65148
AGCCTAACATCCTTGC.Ben_L49	Chon1	5.26288	4.26849	0.824283	0	0.995839	0	3.92203	4.35433	3.66306	0.355398	0.617074	0	0	0.824283	0.995839	0	0	0	0	0.355398	0	0	0	0	2.00165	0	1.57707	0.995839
AGCCTAAGTCTCTTTA.Ben_L49	Chon1	4.307	3.30902	1.08264	1.77175	1.23564	0	4.1507	4.33935	3.73771	0.68119	0.68119	0	0	1.08264	0.39751	0	0	0	0.39751	0	0	0	0	0	0.901925	0.68119	1.36831	1.36831
AGCCTAAGTTGGTTTG.Ben_L49	Chon1	4.57351	3.36949	1.20556	0.774412	0.774412	0	4.26492	4.3738	3.64853	0	0.774412	0	0	1.73647	0.774412	0	0	0	0	1.20556	0	0	0	0	2.08143	0	0.774412	0
AGCCTAATCCCTCTTT.Ben_L49	Chon1	3.70391	2.66493	1.2457	2.59353	1.09202	0	3.90232	4.06781	3.45615	0.688209	0.402176	0.688209	0	1.37888	0	0	0	0	0	0	0	0	0	0	1.93743	0.688209	1.2457	0.910362
AGCCTAATCCTCATTA.Ben_L49	Chon1	4.75247	3.19634	1.20726	0	0.577418	0	4.2673	4.49202	3.42408	0.577418	0.577418	0.577418	0	0	0.577418	0	0	0	0	0	0	0	0	0	1.20726	0	0.577418	0
AGCGGTCAGACTAGGC.Ben_L49	Chon1	4.6819	3.15431	0.956522	0.789353	1.43634	0.336941	4.09929	4.43005	3.7345	0.336941	0.789353	0	0	0.956522	0.588516	0	0	0	0.336941	0	0	0	0	0	1.82593	0.588516	0.336941	1.09971
AGCGGTCAGCCGGTAA.Ben_L49	Chon1	4.49886	3.58856	0.823888	0	0.494497	0	3.9043	4.20299	3.12452	0.823888	0.823888	0	0	0.823888	0	0	0	0	0	1.81113	0	0	0	0	1.57651	0	1.07125	1.07125
AGCGGTCGTACATGTC.Ben_L49	Chon1	4.56557	3.04834	1.42805	0	0	0.72118	4.25919	4.52059	3.92538	0.72118	0	0	0	0	0.72118	0	0	0	0	0.72118	0	0	0	0	0.72118	1.13582	1.65392	1.42805
AGCGGTCGTCGGATCC.Ben_L49	Chon1	4.79132	2.79815	0	0	0	1.57971	3.8553	3.57465	3.57465	0	0	0	0	2.79815	0	0	0	0	0	0	0	0	0	0	1.57971	0	2.53057	0
AGCGGTCGTCGTGGCT.Ben_L49	Chon1	4.96705	2.67973	0.992381	0.992381	1.48054	0	4.30405	3.9661	3.6686	0	1.26595	0	0	0.61455	0	0	0	0	0.61455	0	0	0	0	0	1.93756	0	0.992381	0.61455
AGCGTATAGTGCAAGC.Ben_L49	Chon1	4.69902	4.25222	0	2.38825	2.02766	0	3.03442	3.61845	3.70322	0	0	0	0	0	0	0	0	0	0	1.45819	0	0	0	0	0	0	1.45819	0
AGCGTATCAGCAGTTT.Ben_L49	Chon1	5.04725	3.35528	1.54008	0.510639	1.38594	0.287565	4.02489	4.07141	3.72925	0.847031	0.510639	0.980538	0	0.980538	0.510639	0	0	0	0	0.980538	0	0	0	0	1.73422	0	1.29894	1.20365
AGCGTATCAGTTCATG.Ben_L49	Chon1	4.7373	2.97859	1.20372	1.01137	1.01137	0.4594	4.31045	4.28668	3.51616	0.4594	0.4594	0	0	0.772997	0.772997	0	0	0	0	0	0	0	0	0	1.83228	0	1.20372	1.36497
AGCGTATGTAGCGTGA.Ben_L49	Chon1	4.91243	2.00514	0.774066	0	1.20511	0	4.33562	4.478	3.55215	0.460132	0.460132	0	0	0.460132	0	0	0	0	0	0.460132	0	0	0	0	1.73594	0	1.20511	0.460132
AGCGTATGTCATACTG.Ben_L49	Chon1	4.52875	3.12938	0	0.986384	0.610179	0	3.32878	3.68072	3.23404	0.610179	1.25911	0	0	0.986384	0	0	0	0	0	2.72739	0	0	0.610179	0	1.64939	0	1.47317	0.986384
AGCGTATGTTCCACGG.Ben_L49	Chon1	4.00473	2.49223	0.949351	0.949351	0.949351	0	4.4041	4.16451	3.84881	0.949351	0.949351	0	0	0	0	0	0	0	0	0	0	0	0	0	2.49223	0	1.74956	1.42745
AGCGTATTCAGATAAG.Ben_L49	Chon1	5.1102	3.26006	0.891883	0.253047	0.454819	0	4.15982	4.11852	3.87583	0	0.253047	0	0	0.622634	0	0	0	0	0	0	0	0	0	0	1.8218	0.454819	1.00345	1.27857
AGCGTATTCCGTTGTC.Ben_L49	Chon1	4.19305	3.50885	1.53603	0.795416	1.23277	0.340123	4.19915	4.16199	3.60143	0.963359	0.59346	0.340123	0.795416	1.10711	0.340123	0	0	0	0	0	0	0	0	0	1.61963	0.340123	1.53603	0.340123
AGCGTCGAGCGGCTTC.Ben_L49	Chon1	4.632	2.09965	1.35205	0.888987	1.35205	0	4.36136	4.34291	3.81579	0	0	0.888987	0	0.888987	0	0	0	0	0	0	0	0	0	0	0	0	0.888987	0
AGCGTCGAGCTACCTA.Ben_L49	Chon1	4.01737	3.24804	0.491249	1.90348	1.06577	0	4.03995	4.09426	3.63212	0.491249	0.819213	0	0	0.491249	0	0	0	0	0	0	0	0	0	0	1.90348	0	1.42834	0.491249
AGCGTCGAGTCCCACG.Ben_L49	Chon1	4.88402	3.6531	0.982394	0.607274	1.25455	0	4.20467	4.34411	3.9178	0	0.982394	0	0	0	0	0	0	0	0	0	0	0	0	0	2.32137	0	0.607274	0
AGCGTCGGTAACGTTC.Ben_L49	Chon1	3.71438	3.22436	1.01746	1.01746	0	0	4.15877	4.35828	3.67038	0.77815	0	0	0	0	0	0	0	0	0	1.74218	0	0	0	0	1.01746	0	1.21042	0.462929
AGCGTCGTCAAGCCTA.Ben_L49	Chon1	4.54189	1.03707	0.474357	1.03707	0.794783	0	4.08211	4.43268	3.78636	0.474357	0	0	0	1.86607	0	0	0	0	0	0.474357	0	0	0	0	1.65801	0.474357	0.474357	1.03707
AGCGTCGTCACCAGGC.Ben_L49	Chon1	4.80844	3.12063	0	0.789988	1.22576	0	3.98803	3.81825	3.35611	0	1.52825	0	0	1.52825	0	0	0	0	0	0	0	0	0	0	0.789988	0	2.1066	1.22576
AGCGTCGTCCGCATAA.Ben_L49	Chon1	4.56365	2.457	0.241834	0.241834	0.241834	0	4.48969	4.36561	3.94377	0.241834	0.436425	0	0	0.436425	0.241834	0	0	0	3.56099	0	0	0	0	0	2.12665	0	0.436425	0.241834
AGCTCCTAGACTACAA.Ben_L49	Chon1	5.09474	2.12477	1.2404	0	0	0	3.4172	4.00832	3.24142	0	0	0	0	0	0	0	0	0	0	1.2404	0	0	0	0	1.2404	1.2404	1.2404	0
AGCTCCTCATTATCTC.Ben_L49	Chon1	4.87429	3.56298	0.613092	0.352813	0.352813	0	3.91353	4.13268	3.48829	0.819426	0.352813	0.613092	0	0.613092	0.613092	0	0	0	0.352813	0.352813	0	0	0	0	1.47808	0	0.819426	0.352813
AGCTCCTGTAGCACGA.Ben_L49	Chon1	4.84804	3.7034	0	0.375006	1.43151	0	4.05829	3.99333	3.38997	0	1.03674	0	0.375006	1.03674	0.375006	0	0	0	0	0	0	0	0	0	1.99742	0	1.18632	1.7138
AGCTCCTGTGCATCTA.Ben_L49	Chon1	4.58182	2.24937	0	0	1.47995	0	4.18146	4.4718	3.77066	0	0	0	0	0	0	0	0	0	3.27508	0	0	0	0	0	0	0	0.9919	0
AGCTCCTTCGGACAAG.Ben_L49	Chon1	5.10918	3.44901	0	2.95915	0	0	3.62602	4.38477	3.23378	0	0	0	0	0	0	0	0	0	0	0	0	0	0	0	0	0	0	0
AGCTCCTTCGTGGTCG.Ben_L49	Chon1	4.39549	3.7146	0.562762	0.920693	0.920693	0	3.39147	3.6578	3.06334	0	1.56393	0.920693	0	0	0	0	0	0	4.39549	0	0	0	0	0	1.71075	0	1.18373	0.562762
AGCTCTCAGAATAGGG.Ben_L49	Chon1	2.72806	2.85339	0	0	0	0	3.82762	3.78213	3.31648	0	0	0	1.11295	1.62662	0	0	0	0	1.9643	1.11295	0	0	0	0	1.11295	0	0	1.11295
AGCTCTCAGCCAGTAG.Ben_L49	Chon1	4.52067	3.40469	1.17522	0.370023	0.639502	0	4.20871	4.34537	3.63011	0.370023	0.639502	0.370023	0	1.02643	0	0	0	0	0	0	0	0	0	0	1.98358	0	0.851562	1.30471
AGCTCTCAGCGTTTAC.Ben_L49	Chon1	5.01233	3.74054	0	1.18921	0.925448	0	3.58432	4.04919	3.20301	0	1.57018	0	0	0.566165	0	0	0	0	0	0	0	0	0	0	2.1535	0.925448	0.925448	1.18921
AGCTCTCAGGCAGGTT.Ben_L49	Stro	2.80603	3.07848	0	0	1.82154	0	2.80603	4.06035	2.80603	0	1.82154	0	0	0	0	0	0	0	0	2.80603	0	0	0	0	1.82154	0	1.82154	1.82154
AGCTCTCAGTACCGGA.Ben_L49	Chon1	5.44746	3.13206	1.60656	0	0	0	3.60742	4.23057	3.49302	0	0	0	0	1.09622	0	0	0	0	1.60656	0	0	0	0	0	1.94283	1.09622	1.09622	1.09622
AGCTCTCAGTGTACTC.Ben_L49	Chon1	4.81324	2.4618	0.548881	1.30332	0.680612	0	4.35399	4.33819	3.67052	0.397126	0.397126	0.680612	0.680612	0.397126	0.397126	0	0	0	1.63785	0	0	0	0	0	1.88809	0.218148	0.90123	1.42768
AGCTCTCCAGGGTATG.Ben_L49	Chon1	4.89313	2.6239	1.26916	0	1.81087	0	4.01376	4.22163	3.70493	0	0	1.43445	0	0.823709	0	0	0	0	0	0	0	0	0	0	0.823709	0	1.70043	1.91031
AGCTCTCCATCACGTA.Ben_L49	Chon1	4.43391	2.02461	0	0	0	0	4.23299	4.88631	3.45552	1.16035	0	1.16035	0	1.68308	0	0	0	0	2.02461	0	0	0	0	0	2.27873	0	1.16035	0
AGCTTGACATCCGTGG.Ben_L49	Chon1	3.9182	4.44061	0	0	1.78019	0	3.03129	2.38526	2.90462	0	2.58982	0	0	0	0	0	0	0	1.24285	1.24285	0	0	0	0	1.78019	0	0	0
AGCTTGAGTCAATACC.Ben_L49	Chon1	4.8308	2.29967	0.495171	1.91206	0.824859	0	4.1456	4.25141	3.59024	0	0.824859	0	0	0.824859	0	0	0	0	0	0	0	0	0	0	1.57788	0.495171	1.43601	0.495171
AGGCCACAGCCAACAG.Ben_L49	Chon1	5.07419	3.12772	1.39746	1.02108	0.226133	0.226133	3.98014	4.1696	3.54079	0.226133	0.700605	0	0.226133	0.819213	0	0	0	0	0.410443	0	0	0	0	0	1.88439	0.226133	0.819213	0.925233
AGGCCACAGCTGAAAT.Ben_L49	Chon1	4.89715	3.94139	1.17171	1.04951	0	0	4.06341	4.25453	3.73379	0.315723	0	0.555321	0	0.555321	0.315723	0	0	0	0	0	0	0	0	0	1.88232	0.315723	1.04951	0.555321
AGGCCACAGGCTAGCA.Ben_L49	Chon1	4.2166	3.67655	0	0.579932	0.944619	0	3.40382	3.73451	3.13574	0.579932	1.98614	0	0	0.944619	0	0	0	0	0	0	0	0	0	0	0.579932	0.579932	0.579932	0.579932
AGGCCACAGGCTCTTA.Ben_L49	Chon1	4.6872	2.92209	0.296177	1.22758	1.12111	0.524384	3.89007	4.07016	3.35259	0.710066	1.22758	0	0.296177	0.524384	0.296177	0	0	0	0.296177	0	0	0	0	0	1.63637	0	0.866611	0.710066
AGGCCACAGTCGCCGT.Ben_L49	Chon1	4.96604	2.95131	0.417412	0.711014	0.937693	0	4.24703	4.38525	3.81882	0.417412	0.417412	0.937693	0	1.41298	0.937693	0	0	0	0	0.417412	0	0	0	0	1.73382	0	0.711014	0.937693
AGGCCACAGTGTGGCA.Ben_L49	Chon1	4.00296	3.36299	0.509045	0.690921	0.978046	0	4.07316	4.08996	2.9747	0.844754	0.509045	0.509045	0	0.690921	0	0	0	0	0	2.19326	0	0	0	0	0.978046	0.690921	0.690921	1.29604
AGGCCACCAAGTTGTC.Ben_L49	Chon1	3.55729	2.8351	1.09995	2.199	0	0	3.61287	4.11284	3.43592	1.09995	1.09995	0	0	1.61104	0	0	0	0	0	0	0	0	0	0	1.61104	1.09995	0	0
AGGCCACGTATCGCAT.Ben_L49	Chon1	4.86775	2.20434	0.531356	0.8765	0	0	3.99441	4.31254	3.79497	0.300563	0.718745	0.300563	0	1.1326	0	0	0	0	2.12382	0.300563	0	0	0	0	1.42445	0.300563	1.01273	0.300563
AGGCCACGTGAGGCTA.Ben_L49	Chon1	4.87974	3.51084	1.32547	1.63821	1.12264	0	3.88523	4.1014	3.87094	0	0	0	0	0.867932	0.867932	0	0	0	0	0	0	0	0	0	1.12264	0	1.7642	0.867932
AGGCCGTAGATCGATA.Ben_L49	Chon1	5.2646	3.28276	0	0	0	0	4.12579	4.64051	3.8937	0	0	0	0	0	1.43655	0	0	0	0	0	0	0	0	0	0	0	0	0
AGGCCGTAGGTACTCT.Ben_L49	Chon1	3.90212	2.33489	0.808162	1.0528	1.55421	0	4.02045	4.334	3.44912	0.483592	0	0	0	0.483592	0	0	0	0	0	1.7876	0	0	0	0	2.33489	0	0.808162	0.808162
AGGCCGTAGTACGCGA.Ben_L49	Chon1	2.97488	1.9735	0	0	0	0	4.03887	4.32214	1.9735	0	1.9735	0	0	0	0	0	0	0	0	1.9735	0	0	0	0	0	0	0	0
AGGCCGTAGTACTTGC.Ben_L49	Chon1	4.94828	3.10018	1.39348	1.03578	0.473601	0	3.85096	3.91336	3.22806	0.793686	1.39348	0	0	0.793686	0	0	0	0	0	1.65639	0	0	0	0	1.39348	0.473601	1.76578	0.793686
AGGCCGTCAACACCTA.Ben_L49	Chon1	4.92271	4.3357	0	0.689048	0	0.402734	3.83141	3.93353	3.42604	0.911369	0.911369	0	0	0	0	0	0	0	0	0	0	0	0	0	1.49769	0	1.38014	0.911369
AGGCCGTGTGAAATCA.Ben_L49	Chon1	4.78421	2.57843	0.855664	0.855664	0.642883	0.642883	4.07287	4.25491	3.81101	0.372238	0.855664	0	0	0.642883	0.372238	0	0	0	0	0	0	0	0	0	1.18016	0	1.30992	1.42476
AGGCCGTGTGCAGTAG.Ben_L49	Chon1	4.84133	3.38528	0.79475	0.474334	0.79475	0	4.41809	4.46804	3.91527	0	1.23191	0.474334	0.474334	0.474334	0	0	0	0	0	0	0	0	0	0	0.79475	0	0.474334	0
AGGCCGTGTGCGCTTG.Ben_L49	Chon1	4.83424	3.33549	0.467145	0.911713	0.638242	0	3.72544	4.0373	3.39714	0.260606	0.260606	0.467145	0	0.638242	0.467145	0	0	0	4.38071	1.12623	0	0	0	0	1.89561	0.467145	0.638242	0.911713
AGGCCGTGTTCCCGAG.Ben_L49	Chon1	4.49526	3.53014	0.749856	0	1.82636	0	4.00685	4.26762	3.65313	0.316438	0.316438	0	0	1.05123	0.556447	0	0	0	0	0	0	0	0	0	2.21802	0.316438	0.556447	0.911851
AGGCCGTTCACGCGGT.Ben_L49	Chon1	5.27229	3.5219	0.43081	0	1.30631	0	4.12473	4.31448	3.82201	0.730927	0.43081	0.43081	0.43081	0.43081	0	0	0	0	0	0	0	0	0	0	2.14465	0.43081	1.14868	1.76585
AGGGAGTAGATCGGGT.Ben_L49	Chon1	5.02327	3.90662	0.579966	0.579966	0	0	3.93774	4.06691	3.57187	0.579966	0.579966	0	0.944667	1.42164	0.579966	0	0	0	0.579966	0	0	0	0	0	2.41749	0	0.944667	0
AGGGAGTAGGTAGCCA.Ben_L49	Chon1	4.88004	2.2437	0	1.65136	1.99076	0	3.81215	4.28551	3.76447	1.13367	0	1.13367	0	0	0	0	0	0	0	0	0	0	0	0	1.65136	1.13367	1.65136	0
AGGGAGTCACCTCGGA.Ben_L49	Chon1	4.91201	3.6162	0.972776	0	0.972776	0	3.81601	3.95131	3.74081	0	1.45642	0	0	0.972776	0	0	0	0	0	0	0	0	0	0	0.972776	0	1.78101	0
AGGGAGTCAGCTGGCT.Ben_L49	Chon1	4.6375	3.27983	0.954823	0	0	0	3.90692	4.1228	3.11688	0	0.587289	0.587289	0	1.43423	0	0	0	0	0	1.22299	0	0	0	0	1.60854	0	0.954823	1.22299
AGGGAGTTCCGTCAAA.Ben_L49	Chon1	5.42151	3.70733	0	0	0.790448	0	3.96629	4.4741	3.73646	0.790448	1.22635	0	0	0	0	0	0	0	0	0	0	0	0	0	0.790448	0.790448	0	0
AGGGAGTTCGAATCCA.Ben_L49	Chon1	4.22489	2.84306	0	0	1.3069	1.3069	3.72377	4.33665	3.58438	0	0	0	0	0	0	0	0	0	0	0	0	0	0	0	0	0	1.3069	0
AGGGATGCACCGAAAG.Ben_L49	Chon1	4.47106	2.77748	0.695757	0	0.695757	0	4.30243	4.34244	3.7546	0	0.695757	0	0	1.39021	0.695757	0	0	0	0	0.407206	0	0	0	0	1.50813	0	0.407206	0
AGGGATGCAGCCAGAA.Ben_L49	Chon1	5.11987	3.32463	0	0	0.74962	0	3.82096	4.25141	3.7962	0	0	0	0	1.17322	0.74962	0	0	0	0	0	0	0	0	0	1.17322	0	1.17322	1.17322
AGGGATGCAGGAACGT.Ben_L49	Chon1	4.57211	2.61783	1.03501	2.11149	1.18446	0	4.13133	4.15296	3.54327	0.645827	1.03501	0	0	0.374169	0.374169	0	0	0	0	0	0	0	0	0	1.62611	0	0.645827	0.859232
AGGGATGCATAAAGGT.Ben_L49	Chon1	6.56879	4.52956	0	0	0	0	2.49463	2.49463	2.23409	0	1.88078	0	0	0	0	0	0	0	0	0	0	0	0	0	1.32954	0	1.32954	0
AGGGATGCATACTACG.Ben_L49	Chon1	4.49496	2.5086	0	2.0727	1.0067	0	3.83191	3.75367	2.57687	0.625019	1.28228	0.625019	0	0.625019	0	0	0	0	0	2.5086	0	0	0	0	1.95699	0	0.625019	1.0067
AGGGATGGTCGCCATG.Ben_L49	Chon1	3.80394	3.18324	0	0	0.465584	0	3.80394	4.19304	3.56645	0	1.51681	0	0	0.782022	0	0	0	0	0	0.465584	0	0	0	0	1.51681	0	1.02203	0
AGGGATGTCCCGACTT.Ben_L49	Chon1	4.97928	3.61004	0	0	0.692697	0	4.21862	4.34292	3.44912	0	0.405165	0.405165	0	0.405165	0	0	0	0	0	0	0	0.405165	0	0	1.87104	0	0.405165	0.915751
AGGGATGTCGCAAACT.Ben_L49	Chon1	4.99682	3.80627	0	1.38599	0.692947	0.405332	4.10225	4.2043	3.56914	0	0.405332	0.405332	0	0.405332	0	0	0	0	0	0.692947	0	0	0	0	2.07909	0	1.09835	0.405332
AGGGATGTCGTCTGCT.Ben_L49	Chon1	4.49284	2.8516	0	0	0	0	4.32782	4.19361	3.51544	0	0.8585	1.31352	0	0	0	0	0	0	0	0	0	0	0	0	0.8585	0	0	0
AGGGATGTCTACTATC.Ben_L49	Chon1	4.99376	3.71147	0.34921	1.41939	1.19353	0	4.03578	4.17677	3.43021	0.34921	0.901304	0.486689	0.189771	1.05805	0.189771	0	0	0	0	0.189771	0	0	0	0	1.82847	0	0.982747	0.486689
AGGGATGTCTGCCAGG.Ben_L49	Chon1	4.63985	2.05864	1.8669	1.8669	0	0	4.2193	4.38563	3.52074	0.861646	0.861646	0	0	0	0	0	0	0	0	0	0	0	0	0	1.62947	0	1.31751	0.861646
AGGGTGAAGAGCAATT.Ben_L49	Chon1	4.38242	3.51535	0.545261	1.53154	0.545261	0	4.01421	4.04005	3.51535	0	1.36104	0	0	0	0	0	0	0	0	0	0	0	0	0	2.2722	0	1.36104	0.545261
AGGGTGACACGGCTAC.Ben_L49	Chon1	5.04062	2.91015	0.636701	1.30038	1.91494	0	4.31005	4.22263	3.64779	0.848162	0.848162	1.02262	0.36819	1.41484	0.636701	0	0	0	0	0.36819	0	0	0	0	2.24678	0.636701	1.17111	0.636701
AGGGTGACAGCCAATT.Ben_L49	Chon1	4.80949	3.34417	1.197	0.325722	0.325722	0	4.09924	4.07337	3.42254	0.325722	0.767833	0	0	1.40616	0.325722	0	0	0	0	0.932211	0	0	0	0	1.7264	0.325722	0.571013	0.571013
AGGGTGATCACATAGC.Ben_L49	Chon1	4.4839	3.62515	0	0.384133	0	0	3.91553	4.25298	3.91553	0	0.384133	0	0	0	0.384133	0	0	0	0	0.660975	0	0.384133	0	0	2.24391	0	1.05548	0.660975
AGGGTGATCGGAAATA.Ben_L49	Chon1	4.65414	2.18383	0.946255	0	0	0	4.49154	4.37955	3.43221	0	0.946255	0	0	0	0	0	0	0	0	0	0	0	0	0	1.98845	0.946255	0	0
AGGGTGATCTAACTCT.Ben_L49	Chon1	4.80651	2.77688	1.63781	0	1.18182	0	4.16923	4.28464	3.67441	0.919037	0.561578	1.05904	0	1.38973	0.561578	0	0	0	0.319703	0	0	0	0	0	1.29117	0	1.83642	0.919037
AGGGTGATCTGATTCT.Ben_L49	Chon1	4.94588	0	0	0	2.61669	0	4.16592	3.66538	2.61669	0	0	0	0	2.61669	0	0	0	0	0	0	0	0	0	0	0	2.61669	0	0
AGGTCATAGCGATATA.Ben_L49	Chon1	4.73417	3.77794	0.53088	0	0.53088	0.53088	3.91262	4.3114	3.79384	0.53088	1.77546	0	0.53088	0	0.53088	0	0	0	0	1.13182	0	0	0	0	1.9884	0	0.875825	0
AGGTCATAGCTAACAA.Ben_L49	Chon1	4.5674	2.27742	0	1.08003	0.679243	0	3.92379	3.73386	3.34027	0	0	0.679243	0	1.08003	0	0	0	0	0	1.5871	0	0	0	0	1.36537	0.679243	1.08003	0.679243
AGGTCATAGGAATTAC.Ben_L49	Chon1	3.93498	2.23647	0	0	1.22043	0	3.83695	3.93498	3.34882	0	1.22043	0.78587	2.56057	1.75393	0	0	0	0	4.86743	0.78587	0	0	0	0	1.52234	0	0.78587	0.78587
AGGTCATAGGTACTCT.Ben_L49	Chon1	5.08072	3.16371	1.14345	0.355935	0.996971	0	3.73866	4.18939	3.54886	0	0.355935	0.825291	0.355935	0.825291	0.355935	0	0	0	0	0	0	0	0	0	2.11236	0.617901	1.48617	1.14345
AGGTCATAGTCCGGTC.Ben_L49	Chon1	4.85887	2.44897	0.392546	1.07261	1.67273	0	4.1045	4.38005	3.36326	0	0.392546	0	0.392546	0.673706	0.673706	0	0	0	0	0	0	0.392546	0	0	1.67273	0.892915	0.892915	1.35699
AGGTCATAGTCGATAA.Ben_L49	Chon1	4.62256	3.05566	1.47534	0	0.988153	0.611468	4.25644	4.42132	3.69401	0	0.35176	0	0	0.35176	0.988153	0	0	0	0	0	0.35176	0	0	0	1.72939	0	0.35176	0.35176
AGGTCATAGTGCCAGA.Ben_L49	Chon1	4.41009	3.05961	0	1.36168	0	0	4.07847	4.33692	2.53457	1.36168	1.36168	1.91773	0	0	0	0	0	0	0	0	0	0	0	0	0	0	2.27298	1.36168
AGGTCATCATCACGAT.Ben_L49	Chon1	5.68211	2.65174	1.29081	0	0.840649	0	4.12102	4.34946	3.30899	0	0.840649	0	0	1.29081	0	0	0	0	2.32484	0	0	0	0	0	0.840649	0.840649	1.29081	0.840649
AGGTCATCATGATCCA.Ben_L49	Chon1	4.69293	2.44381	0.917252	0	0.917252	0	4.2393	4.28171	3.33375	0	0.917252	0.560302	0	0	0.917252	0	0	0	0	0	0	0	0	0	1.94728	0	0.917252	0.560302
AGGTCATGTCAACTGT.Ben_L49	Chon1	4.70597	3.36383	0	1.73164	0.50939	0	3.75769	3.67701	3.40877	0.50939	1.29667	0	0	1.46357	0	0	0	0	0	0	0	0	0	0	1.73164	0.845246	1.29667	0.50939
AGGTCATGTCGCCATG.Ben_L49	Chon1	4.55576	4.2464	1.21618	0.94889	0.583009	0	4.00399	4.33316	3.66326	0	0.333404	0.333404	0	0.583009	0	0	0	0	0	0	0	0	0	0	1.93668	0.333404	0.583009	0.94889
AGGTCATTCCACGACG.Ben_L49	Chon1	5.04391	3.54288	0	0	0.742191	0.438427	4.11053	4.23748	3.52683	0	0.438427	0.438427	0	1.45899	0	0	0	0	0	0	0	0	0	0	1.68679	0.438427	0.742191	0
AGGTCCGAGCTATGCT.Ben_L49	Stro	3.08583	2.60501	0	0	1.64425	0	3.40916	4.50875	4.1535	1.64425	1.64425	0	0	0	0	0	0	0	2.87404	4.73428	2.23583	0	0	0	1.1277	1.1277	0	0
AGGTCCGCACAACGCC.Ben_L49	Chon1	4.92654	1.97724	0	1.97724	1.97724	0	3.64641	4.47869	3.46929	0	0	1.97724	0	1.97724	0	0	0	0	0	0	0	0	0	0	0	0	0	1.97724
AGGTCCGCATCCTTGC.Ben_L49	Chon1	4.78905	3.26727	0.383491	0.660003	0.876384	0	4.39928	4.39928	3.6356	0.876384	0.660003	0	0	0.383491	0.383491	0	0	0	0	0	0	0	0	0	1.20507	0.660003	0.876384	0.660003
AGGTCCGGTAGCTAAA.Ben_L49	Chon1	4.59366	3.01902	0.810112	0	1.32068	0	4.25061	4.3127	3.77705	0.558984	0.558984	0.404974	0	1.01066	0	0	0	0	2.19591	0.222849	0	0	0	0	1.94465	0.404974	1.17763	1.09763
AGGTCCGTCAACGGGA.Ben_L49	Stro	2.96786	0	0	0	0	0	2.96786	3.4579	4.03159	0	0	1.96712	0	1.96712	0	0	0	0	3.63496	0	3.63496	0	0	0	1.96712	1.96712	0	0
AGGTCCGTCGTACCGG.Ben_L49	Chon1	3.35778	4.66346	0	1.21182	0	0.463672	3.70188	4.0843	3.52737	0	0	0	0	0.463672	0	0	0	0	0	3.73058	0	0	0	0	1.5128	0	0.463672	0.463672
AGGTCCGTCTTGTATC.Ben_L49	Chon1	4.52118	2.33346	0.972129	0	0.43687	0	4.42755	4.38066	3.42048	0.43687	0.972129	0	0	0	0	0	0	0	0	0	0	0	0	0	1.57588	0	0.43687	0
AGTAGTCAGAACAACT.Ben_L49	Chon1	3.37057	3.11527	0	0	0.660885	0	3.67368	3.90597	2.82853	1.05536	1.55731	0	0.660885	0	0	0	0	0	2.42494	2.02228	0	0	0	0	2.13913	0	1.3375	0
AGTAGTCAGAACTGTA.Ben_L49	Chon1	5.1195	2.26249	1.18326	0	0	0	4.4924	4.50249	3.88291	0.373631	0.373631	0.858239	0.373631	0	0	0	0	0	0.373631	0.373631	0	0	0	0	2.30857	0	0	0.373631
AGTAGTCAGGTGATAT.Ben_L49	Chon1	5.11497	1.56052	1.25491	0.812601	0	0	4.3337	4.48597	3.74654	0	0	0.812601	0	0.812601	0	0	0	0	0	0	0	0	0	0	1.98359	0	1.98359	0.812601
AGTAGTCCAAACCCAT.Ben_L49	Chon1	4.51072	3.78629	1.26267	0.352399	0.989505	0	4.24048	4.39257	3.23882	0.352399	0.352399	0.352399	0	0.989505	0.818646	0	0	0	0	0	0	0	0	0	1.56909	0	0.612453	0.612453
AGTAGTCCAGACTCGC.Ben_L49	Chon1	4.12339	3.13559	1.12993	0.944523	0.421248	0	4.19694	4.15675	3.5568	0	0.944523	0.421248	0	0.421248	0.421248	0	0	0	0	0	0	0	0	0	1.12993	0.421248	1.42146	0.421248
AGTAGTCCATAGACTC.Ben_L49	Chon1	4.91093	2.41907	1.81119	0	0	0	4.26186	4.41743	3.60615	0	0.995435	0.995435	0	0.995435	0	0	0	0	0	0	0	0	0	0	0.995435	0	0.995435	0
AGTAGTCCATGTCTCC.Ben_L49	Chon1	4.69569	1.62291	0	0	0.856936	0	4.05957	4.25067	3.4285	0.856936	0	0.856936	0	0	0.856936	0	0	0	2.21218	0	0	0	0	0	2.21218	0	1.62291	0.856936
AGTAGTCGTTCCACTC.Ben_L49	Chon1	4.76202	2.68978	1.06249	0.883844	0.666182	0	4.01531	4.08935	3.59744	0.387569	1.06249	0.666182	0	0	1.06249	0	0	0	0	0	0	0	0	0	2.20251	0	1.06249	0.666182
AGTAGTCGTTTACTCT.Ben_L49	Chon1	4.40814	2.36311	0	0.523205	0	0	4.20459	4.18385	3.46368	0	0	0.864936	0	0.864936	0.523205	0	0	0	0.523205	0	0	0	0	0	1.97225	0.523205	1.11916	0.864936
AGTAGTCTCACCGTAA.Ben_L49	Chon1	5.1694	2.53797	1.02709	0	0.639988	0	4.41374	4.49702	3.72185	0.639988	0	0	0	1.02709	0.639988	0	0	0	0	0	0	0.639988	0	0	1.70152	0.639988	1.52297	0.639988
AGTCTTTAGCACCGCT.Ben_L49	Chon1	4.74694	2.24919	0.914883	0.914883	0.914883	0	4.30175	4.2533	3.85843	0.691974	0.914883	0	0.404683	0.404683	0	0	0	0	1.38453	0	0	0	0	0	2.24919	0.404683	0.914883	0.404683
AGTCTTTAGTACCGGA.Ben_L49	Chon1	4.1964	3.32011	0.793885	1.23079	1.39375	0	4.34053	4.39433	4.14013	0	1.03601	0	0	0	0.793885	0	0	0	0	0	0	0	0	0	1.95443	0	0.793885	0.793885
AGTCTTTCATGCAACT.Ben_L49	Chon1	4.14792	1.68121	0	0	0	0	4.03855	4.44456	3.55201	0	0.738606	0	0.738606	0	0	0	0	0	0	0	0	0	0	0	0.738606	0	0.738606	0
AGTCTTTGTATGCTTG.Ben_L49	Chon1	5.35286	3.85303	0.713271	0.526957	0	0	4.30667	4.52805	4.05252	0	1.00592	0	0	0.713271	1.00592	0	0	0	0	0	0	0	0	0	1.87949	0.297794	0.870264	0.297794
AGTCTTTGTCCTAGCG.Ben_L49	Chon1	4.87535	3.53115	0.422911	0	1.13321	0.719204	4.11962	4.01131	3.36381	0.422911	1.13321	0	0	0	0	0	0	0	0	0	0	0	0	0	1.54432	0	0.422911	0.719204
AGTCTTTGTTCAGACT.Ben_L49	Chon1	5.00987	2.67656	0.952567	1.43144	1.52231	0	4.00263	4.25796	4.09296	0.952567	0.785848	0.785848	0	0.952567	0.335106	0	0	0	0	0	0	0	0	0	1.99734	0.335106	1.09542	1.2204
AGTCTTTGTTCATGGT.Ben_L49	Chon1	4.64338	1.57678	0	0	0	0	4.08359	4.35398	3.81852	0	0	0	0	0.569777	0	0	0	0	0	0	0	0	0	0	1.19502	0.569777	0.930487	0.930487
AGTCTTTTCACCGGGT.Ben_L49	Chon1	4.77823	2.7279	1.5014	1.00941	0.873461	0.299213	4.21391	4.22417	3.67294	0.299213	0.873461	0	0.299213	1.12907	0.299213	0	0	0	0.299213	0.299213	0	0	0	0	2.07643	0	0.529212	0.873461
AGTCTTTTCCGAATGT.Ben_L49	Chon1	5.02041	3.38985	1.14728	0	1.14728	0	3.99603	4.14283	3.71664	0.540309	0.729868	0.729868	0	0.306211	0.306211	0	0	0	0.306211	0	0	0	0.306211	0	1.95877	0.306211	1.02652	1.35226
AGTGAGGAGCAGCCTC.Ben_L49	Chon1	4.57841	2.20055	0.849437	2.04014	2.75504	0	3.89548	4.09245	3.74923	0.849437	1.302	0.849437	0	0	0	0	0	0	0	0	0	0	0	0	2.04014	0.849437	1.84898	1.302
AGTGAGGAGCTAACAA.Ben_L49	Chon1	4.05698	2.12926	0.600583	2.4597	0.973186	0	3.68109	3.79837	3.44864	0	0	0.600583	0	0.600583	0	0	0	0	0	0	0	0	0	0	2.22265	0.600583	0.973186	0.973186
AGTGAGGAGGCTAGGT.Ben_L49	Stro	3.17606	0.889747	0	0.889747	0	0	3.90748	3.78499	3.48306	1.353	1.66838	0	4.13811	0	0	0	0	0	4.77601	0	3.81705	0	0	0	0	0	1.353	0
AGTGAGGAGTACGATA.Ben_L49	Chon1	3.4282	4.01948	0	0.977095	1.46174	0	3.48056	4.15819	3.74758	0	0	1.46174	0.977095	0.977095	0	0	0	0	0	0	0	0.977095	0	0	2.39246	0.977095	0.977095	0
AGTGAGGCAGACGTAG.Ben_L49	Chon1	3.00356	3.78654	0	1.75601	0	0	3.88963	4.66687	1.75601	0	0	0	0	0	0	0	0	0	0	0	0	0	0	0	0	0	0	0
AGTGGGAAGGGTGTTG.Ben_L49	Chon1	4.66205	3.10378	0.938924	0.418102	1.27965	0	4.16398	4.24159	3.8761	0.418102	0.938924	0.418102	0	0.938924	1.73549	0	0	0	0	0	0	0	0	0	1.90357	0.418102	1.12373	0
AGTGGGAAGTATTGGA.Ben_L49	Chon1	4.74802	3.03177	0.699125	0.81757	1.45605	0	4.20894	4.15487	3.54526	0	0.699125	0.225539	0.409455	0.699125	0.225539	0	0	0	3.15772	0.81757	0	0	0	0	2.02524	0.225539	1.10658	0.699125
AGTGGGAAGTCATGCT.Ben_L49	Chon1	4.76868	1.6429	0	1.12657	0	0	4.48383	4.15186	3.53693	0	0	0	0	0	1.12657	0	0	0	0	0	0	0	0	0	1.12657	1.12657	0	0
AGTGGGACACCGTTGG.Ben_L49	Chon1	5.03775	3.16721	1.3943	0.922698	1.71348	0	3.93242	4.19254	3.4443	1.3943	0	0	0	0.922698	0	0	0	0	0	0	0	0	0	0	1.71348	0	2.14947	1.3943
AGTGGGACACTTAACG.Ben_L49	Chon1	4.9187	3.12455	0.367329	1.29835	1.51534	0	4.0101	4.04179	3.7651	0.846562	0	0.635383	0	0.846562	0.635383	0	0	0	0	0	0	0	0	0	2.49294	0.846562	1.29835	1.16918
AGTGGGACAGCCTTTC.Ben_L49	Chon1	4.32845	1.88466	0.911918	0.911918	1.0513	0	4.2413	4.25724	3.36455	0.316469	0.911918	0.556494	0	0.556494	0.556494	0	0	0	0	0	0	0	0	0	1.99179	0	0.556494	1.28257
AGTGGGACAGTTTACG.Ben_L49	Chon1	5.01687	2.32042	0	0	0.928214	0	4.05369	4.26801	3.74502	0	0	0	0.928214	1.40118	0	0	0	0	0.928214	0	0	0	0	0	0	0	0	0
AGTGGGAGTTCGCTAA.Ben_L49	Chon1	4.54244	2.88449	0	1.9662	0.930534	0	4.15842	4.25012	3.27115	0.56981	1.19507	0	0	0.56981	0	0	0	0	0	0	0	0	0	0	2.0683	0.930534	1.72412	1.19507
AGTGGGATCACCAGGC.Ben_L49	Chon1	5.35522	3.20701	1.2903	0	1.01375	0	3.87971	4.24106	3.42916	0.630188	0	0.630188	0	1.2903	1.2903	0	0	0	0.630188	0	0	0	0	0	1.50671	0	1.01375	0.630188
AGTGGGATCCTAGGGC.Ben_L49	Chon1	4.06869	4.57969	0	0.706276	0.932025	0	3.55169	3.85417	3.32097	0.414237	0.414237	0	1.81355	0.706276	0	0	0	0	4.96397	1.96831	0	0	0	0	1.89392	0.414237	0.932025	0
AGTGTCAAGCCATCGC.Ben_L49	Chon1	4.64276	3.77858	0.313765	1.27536	1.27536	0.552238	3.96271	4.05629	3.69058	1.0448	1.0448	0	0	0.744651	0.313765	0	0	0	0	2.42656	0	0	0	0	2.1679	0	0.744651	0.313765
AGTGTCAAGGATATAC.Ben_L49	Chon1	4.84074	2.34913	1.21465	0	1.21465	0	3.20644	4.01619	3.66114	0	1.21465	0	0	2.09277	0	0	0	0	0	0	0	0	0	0	0	0	0	0
AGTGTCACACGGATAG.Ben_L49	Chon1	4.92097	2.63657	0.431925	0	0.431925	0	4.15364	4.28095	4.08335	0.431925	0	0	0	0.431925	0	0	0	0	0	0	0	0	0	0	1.30863	0	1.15085	0.431925
AGTGTCACACTTAAGC.Ben_L49	Chon1	4.92521	2.25601	0	0	0	0	4.29075	4.77227	3.88378	0	1.23588	0	0	0	0	0	0	0	0	0	0	0	0	0	1.53947	0	1.23588	0
AGTGTCAGTCTACCTC.Ben_L49	Chon1	4.17897	4.44588	1.25192	0	0	0	3.8138	4.31298	4.00161	0.485052	1.05528	0	0	0	0	0	0	0	0	0	0	0	0	0	1.88984	0	1.25192	0
AGTGTCATCAGGCAAG.Ben_L49	Chon1	5.15371	2.57886	0	0	1.39761	0	4.28455	4.32566	3.66533	0	0	0.925356	0	0	0	0	0	0	0	0	0	0	0	0	1.71709	0	1.39761	0.925356
AGTGTCATCGGCTTGG.Ben_L49	Chon1	4.88111	2.76387	0	1.37932	0.910717	0	4.518	4.36026	3.51733	0.910717	0.910717	0	0	0	0	0	0	0	2.13186	0	0	0	0	0	1.37932	0	0	0.910717
AGTGTCATCTTTAGGG.Ben_L49	Chon1	4.31369	1.45878	0.742047	1.1633	0	0	4.00572	4.37092	3.52656	0	0	0	0	0.742047	0	0	0	0	0.742047	0	0	0	0	0	0.742047	0.742047	0.742047	0
AGTTGGTAGCAGACTG.Ben_L49	Stro	2.49865	0.953645	0	0	0	0	3.67081	3.88885	3.49356	0	0.953645	0	0	0	0	0	0	0	0	0	0	0	0	0	0.953645	0	0	0
AGTTGGTCACTTACGA.Ben_L49	Chon1	4.43699	2.36971	0	1.70006	0.557163	0	3.8392	3.82303	3.3531	0.557163	1.55362	0	0	0	0	0	0	0	0	1.17469	0	0	0	0	1.382	0.557163	1.55362	0
AGTTGGTGTCTCTCGT.Ben_L49	Chon1	2.49811	4.61942	0.749502	0.749502	0.749502	0	4.03949	3.91405	3.40168	0	1.17307	0.749502	0	1.69814	0	0	0	0	0	1.17307	0	0	0	0	1.69814	0	0	0
AGTTGGTGTTAAAGTG.Ben_L49	Chon1	4.75612	3.93768	0.613966	0	1.34177	0	4.02215	4.09534	3.26384	0.880833	0	0	0	0.756275	0	0	0	0	0	1.41303	0	0.248875	0	0	1.80607	0.248875	0.99158	1.41303
AGTTGGTGTTCACCTC.Ben_L49	Chon1	5.15943	3.16477	0	0.609833	0.609833	0	4.01833	4.29389	3.87218	0.98591	0.609833	0	0.98591	0.609833	0.609833	0	0	0	0	0	0	0	0	0	1.25857	0	0.609833	0
AGTTGGTTCATCGCTC.Ben_L49	Chon1	4.25489	1.87194	0	2.14754	0	0	4.08509	4.01316	3.58542	0.523317	0.523317	0	0.865095	0.523317	0.523317	0	0	0	2.22477	0	0	0	0	0	2.14754	0.523317	0.865095	0.865095
ATAACGCCACCATCCT.Ben_L49	Chon1	5.14749	3.32984	0	0.812147	0.486351	0	4.19181	3.98183	3.27215	0.662459	0.942319	0	0	0.486351	0.662459	0	0	0	0	0	0	0	0	0	1.74008	0.272456	0.812147	0.272456
ATAACGCGTGACGCCT.Ben_L49	Chon1	5.74237	3.06248	1.80749	0	0	0.992648	3.69044	4.37103	3.50463	0	0	0	0.992648	2.25043	2.25043	0	0	0	0	0	0	0	0	0	1.80749	0	0.992648	0
ATAACGCGTGGCGAAT.Ben_L49	Chon1	4.75811	3.52953	0.533227	1.65375	1.99331	0	3.48735	4.06145	3.50866	0.879148	1.13567	0	0	0.879148	0	0	0	0	0	0	0	0	0	0	1.99331	0	0	1.65375
ATAACGCTCACTCCTG.Ben_L49	Chon1	5.00091	1.91489	0.894679	1.35921	0	0.894679	4.49132	4.35243	3.53429	1.67516	0	0.894679	0	1.67516	0	0	0	0	0	0	0	0	0	0	1.35921	0	0.894679	0
ATAAGAGAGGTGCACA.Ben_L49	Chon1	5.20552	2.34473	1.13	0.944587	0.944587	0	3.98742	4.30169	3.94777	0	0.944587	0	0	0.716782	0.716782	0	0	0	0	0.716782	0	0	0	0	1.91148	0.421284	1.13	0.716782
ATAAGAGGTGGGTATG.Ben_L49	Chon1	4.37391	2.99314	0.93072	1.11463	1.11463	0	4.22827	4.20562	3.51972	0.93072	0.93072	0.413507	0	0.413507	0	0	0	0	0	0	0	0	0	0	1.62863	0.413507	0.705186	1.11463
ATAAGAGTCTTACCTA.Ben_L49	Chon1	4.52337	2.01629	0	0	2.64054	0	2.64054	2.64054	2.64054	0	0	0	0	0	0	0	0	0	0	0	0	0	0	0	0	0	0	0
ATAGACCAGAAACGAG.Ben_L49	Chon1	3.84185	2.71836	0	1.42206	1.98668	0	4.69615	4.33723	3.37796	0	0.945003	0	0	0	0	0	0	0	0	0	0	0	0	0	0.945003	0	0	0
ATAGACCAGAACTGTA.Ben_L49	Chon1	4.62466	2.82462	0.981663	0.606742	0	0	4.05599	4.47486	3.69434	0	0	0	0	1.25372	0.606742	0	0	0	0.981663	0	0	0	0	0	1.25372	0	0.981663	0.606742
ATAGACCAGAGGTTGC.Ben_L49	Chon1	5.36051	3.80282	0	1.03892	0	0	3.84275	4.39877	3.57506	1.03892	0	0	0	1.53736	0	0	0	0	0	0	0	0	0	0	1.53736	1.03892	2.11681	0
ATAGACCCAAACAACA.Ben_L49	Chon1	4.71866	3.46452	0.36624	0.633717	0.844539	0	4.21638	4.23576	3.84068	0	0.36624	0	0	0.36624	0.633717	0	0	0	0.36624	0	0	0	0	0	1.60557	0	0	0
ATAGACCCACACCGAC.Ben_L49	Stro	2.31253	0	0	1.91558	0.602821	0	3.80322	4.03295	3.37167	1.24755	0.602821	0.602821	0	0	0.602821	0	0	0	0	0	3.15001	0	0	0	2.39126	0.976269	0.602821	0.976269
ATAGACCCACTGTTAG.Ben_L49	Chon1	4.51777	3.31179	0.86424	0	0.86424	0	4.2823	4.40276	3.74233	0.522715	1.11835	0.522715	0	1.11835	0	0	0	0	0	0	0	0	0	0	1.48908	0	1.22469	0.86424
ATAGACCCAGACGCTC.Ben_L49	Chon1	4.85286	5.47405	0	0.469726	0.469726	0	3.81479	4.09028	3.8911	0.469726	1.38574	0	0	0	0	0	0	0	0	0	0	0	0	0	1.64806	0	0.788054	0
ATAGACCGTCCAGTTA.Ben_L49	Chon1	4.96073	2.59386	0	0.865294	0.865294	0	3.5665	3.80716	3.07434	0.865294	0	0	0	1.63454	0	0	0	0	0	0	0	0	0	0	1.63454	0	0	0.865294
ATAGACCTCCGCGGTA.Ben_L49	Chon1	4.93478	2.69491	0.765631	0	1.19414	0	4.00854	4.37228	3.39312	0.765631	0.765631	0	0	1.49314	0	0	0	0	0	0	0	0	0	0	2.20304	0	0	0
ATAGACCTCGAATGGG.Ben_L49	Chon1	5.14432	3.12345	0	0.982499	0	0	4.16671	4.28852	3.93444	0	0.982499	0	0	0.982499	0.982499	0	0	0	0	0	0	0	0	0	0	0	1.46839	0.982499
ATAGACCTCGCTGATA.Ben_L49	Chon1	4.97899	2.09739	0.887471	0	0	0	3.67839	4.30241	3.38708	1.35014	0	0.887471	0	0	0	0	0	0	0	0	0	0	0	0	0.887471	0	0.887471	0.887471
ATAGACCTCTGGGCCA.Ben_L49	Chon1	3.90003	3.39249	0.92133	1.39259	1.39259	0	4.00183	3.91523	3.0284	0	1.39259	0.563218	0	0.563218	0.563218	0	0	0	0	0.563218	0	0	0	0	1.39259	0	0.92133	0.563218
ATCACGAAGTCTTGCA.Ben_L49	Chon1	5.24639	4.43041	0.63266	1.01712	2.28504	0	3.86657	3.51621	3.3134	1.01712	0.63266	0	0	1.29413	0	0	0	0	0	0	0	0	0	0	0	0.63266	1.01712	0.63266
ATCACGACAATACGCT.Ben_L49	Chon1	4.23838	1.92704	0.955774	0.955774	1.14239	0	4.23065	4.2071	3.54427	0	1.14239	0.427592	0	0.955774	0.726157	0	0	0	0	0	0	0	0	0	1.29959	0.427592	0	0
ATCACGACACAAGCCC.Ben_L49	Chon1	3.87345	3.84587	1.28568	0	1.45194	0	4.11404	4.19612	3.80303	0	0.836623	0	0	0.503365	0	0	0	0	0	0	0	0	0	0	2.02059	0.503365	0	1.08615
ATCACGACAGGAACGT.Ben_L49	Chon1	5.23334	3.65481	1.56151	1.56151	0	0	3.57014	3.8463	3.6218	0.487148	0.487148	0.487148	0	1.68523	0	0	0	0	0	0	0	0	0	0	2.14383	0	0.813299	0
ATCACGACAGGATTGG.Ben_L49	Chon1	4.50666	3.22699	0.836512	0.503288	0.503288	0	4.09223	3.9001	3.85956	1.08602	0.836512	0	0	0	0.503288	0	0	0	1.71902	1.28554	0	0	0	0	2.02042	0	1.28554	1.45179
ATCACGAGTCTCTCTG.Ben_L49	Chon1	4.92004	2.66004	0.924117	0.76068	0	0	4.07968	4.27727	3.51668	0.924117	1.39607	0.322019	0	0.322019	0.322019	0	0	0	0	0.322019	0	0	0	0	1.56843	0.322019	1.7154	0.76068
ATCACGAGTCTTTCAT.Ben_L49	Chon1	4.6582	1.78736	0.690508	1.09509	1.60521	0	4.32552	4.4015	3.60578	0	0	1.09509	0	0.690508	0	0	0	0	0	0	0	0	0	0	2.07482	0.690508	0	0
ATCACGAGTTGGAGGT.Ben_L49	Chon1	4.62407	1.7993	0	0	1.25923	0	3.89042	4.46328	3.16566	0	0	1.25923	0	1.25923	0	0	0	0	0	0	0	0	0	0	0	0	1.25923	1.25923
ATCACGATCACCGTAA.Ben_L49	Chon1	4.79604	3.45419	0	0.811069	0.811069	0	3.68285	3.90726	3.39307	0.811069	1.05622	0.485604	0	1.79197	0.485604	0	0	0	0	1.25294	0	0	0	0	1.41726	0	0	1.05622
ATCACGATCCGCAGTG.Ben_L49	Chon1	3.92572	2.79049	0	1.75403	1.06854	0	3.96273	3.92572	3.09206	0	0.67068	0.67068	0	0	0	0	0	0	0	0	0	0	0	0	2.15693	0.67068	0.67068	1.06854
ATCACGATCCGTAGGC.Ben_L49	Chon1	4.35325	3.18626	0	0	1.02405	0	4.41985	4.54107	3.6953	1.02405	1.02405	0	0	0	0	0	0	0	0	0	0	0	0	0	0	0	1.02405	1.51927
ATCACGATCGTATCAG.Ben_L49	Chon1	4.74287	3.48087	0	1.62195	0.700988	0.700988	4.35923	4.39745	3.6528	0	0	0	0	0.700988	1.10905	0	0	0	0	0	0	0	0	0	1.62195	0	1.39803	0
ATCACGATCTACGAGT.Ben_L49	Chon1	5.50262	3.70723	0.683732	0	0.904982	0	3.39943	3.41568	2.97777	0	0.399198	0	0	0.399198	0.399198	0	0	0	0	0	0	0	0	0	1.85582	0.399198	0.399198	0.683732
ATCATCTAGCCGTCGT.Ben_L49	Chon1	5.00859	2.60234	0.810722	0.810722	0	0	4.39408	4.20805	3.61729	1.2525	0	0	0	0	0	0	0	0	0	0	0	0	0	0	1.98068	0	1.55785	0.810722
ATCATCTAGGACAGAA.Ben_L49	Chon1	5.01738	2.88666	0.888299	1.21935	0.785039	0.2139	4.13569	4.21977	3.81465	0.2139	1.06746	0.539702	0.2139	0.785039	0	0	0	0	0	0	0	0	0	0	1.66638	0.2139	1.06746	1.06746
ATCATCTGTAGTACCT.Ben_L49	Chon1	4.45548	2.09081	0	1.39605	0	0	3.96398	4.2469	3.59614	0	0	0	0	0	0	0	0	0	0	0	0	0	0	0	2.31428	0	0	0.69966
ATCATCTGTCTGATCA.Ben_L49	Chon1	5.11828	1.82277	0.586846	0.586846	0.954209	0	4.23202	4.49103	3.82221	0.586846	0.335868	0	0	1.33344	0	0	0	0	0	0	0	0	0	0	1.33344	0.335868	1.22228	0.335868
ATCATCTTCATTGCCC.Ben_L49	Chon1	5.05744	1.6036	0.28586	0.28586	0.843129	0	4.23172	4.35376	3.70644	0.28586	0.507909	0	0	1.09375	0.28586	0	0	0	0.28586	0.28586	0	0	0	0	1.38082	0.28586	0.507909	0.28586
ATCATCTTCGCATGAT.Ben_L49	Chon1	4.90163	3.47161	0.436425	0	0.436425	0	3.65725	3.83762	3.36403	1.1596	1.1596	0.436425	0	0.436425	0	0	0	0	0	0	0	0	0	0	1.45465	0.436425	0.971346	0.739234
ATCATGGAGACGCACA.Ben_L49	Chon1	4.82054	2.96682	1.09609	0.914017	1.09609	0	3.92811	4.25187	3.72199	0.404202	1.09609	0.404202	0	0.691253	0	0	0	0	0	0	0	0	0	0	1.86859	0	0.404202	1.50113
ATCATGGAGTAGGCCA.Ben_L49	Chon1	2.93374	4.16245	0.384148	0.384148	2.08262	0	3.33808	3.6376	3.40248	0.384148	0.877586	0	0	1.05551	0	0	0	0	0	3.40248	0	0.384148	0.384148	0	0.660998	0	0.877586	1.05551
ATCATGGAGTCCGTAT.Ben_L49	Chon1	5.0366	2.81807	0	1.17841	0	0	4.19309	4.4598	3.66961	0	1.17841	1.17841	0	0	0	0	0	0	0	0	0	0	0	0	2.67382	0	1.17841	0
ATCATGGCACCAGATT.Ben_L49	Stro	2.49188	1.6926	0	0	1.16839	0	3.53375	3.71119	3.59646	0	0	1.16839	0	0	1.16839	0	0	0	0	0	2.49188	0	1.16839	0	1.16839	0	0	0
ATCATGGTCTGATACG.Ben_L49	Chon1	5.50872	4.49729	0.861094	0	0	0	3.12904	3.66972	3.3905	0.861094	0.861094	0.861094	0	0.861094	0	0	0	0	0.861094	0	0	0	0	0	2.2186	0	0	0
ATCCACCAGTACGATA.Ben_L49	Chon1	5.02222	2.68047	0.481078	1.04853	1.54903	0	4.00278	4.41343	3.33875	0.481078	0.481078	0	1.04853	0.804526	0.481078	0	0	0	2.72194	0	0	0	0	0	1.04853	0	0.804526	0
ATCCACCCAAATTGCC.Ben_L49	Chon1	4.34704	3.89647	0	1.66977	0.592386	0.23857	3.82266	4.04379	3.56918	0.23857	0.961875	0.23857	0.23857	1.14914	0	0	0	0	1.9355	0.731277	0	0.23857	0	0	1.97366	0.592386	0.731277	0.431046
ATCCACCCACAGTCGC.Ben_L49	Chon1	5.26385	4.34967	0	0	0	0	3.61205	2.72119	3.12867	0.738207	0.738207	0	0	0	0	0	0	0	0	0	0	0	0	0	2.38228	0.738207	0.738207	0
ATCCACCCAGCTCGCA.Ben_L49	Chon1	4.91784	2.69666	0	0	1.27903	0	4.22569	4.64305	3.9677	0	0	0	0	0.622928	0.622928	0	0	0	0	0	0	0	0	0	1.82233	0	0	0.622928
ATCCACCGTAAACACA.Ben_L49	Chon1	4.2982	3.1805	0.517719	0.857132	0.857132	0	3.86693	3.92214	2.96069	0	0.857132	0	0	1.62318	0.517719	0	0	0	2.92494	1.11008	0	0	0	0	1.31178	0	1.11008	1.31178
ATCCACCTCAACTCTT.Ben_L49	Chon1	4.04389	2.10802	0.643955	1.52952	0	0	4.29483	4.42201	3.45745	0	0	0	0	0	0	0	0	0	0	0	0	0	0	0	2.10802	0.643955	1.31157	0.643955
ATCCACCTCATAGCAC.Ben_L49	Stro	1.51565	1.51565	2.09246	2.09246	0	0	4.37138	3.77572	3.38165	1.51565	1.51565	1.51565	0	0	0	0	0	0	0	0	0	0	0	0	0	0	0	0
ATCCGAACACCGATAT.Ben_L49	Chon1	5.50185	3.83238	0.852034	0.591473	0.730216	0	3.8497	4.06972	3.47167	0.730216	0.960611	0	0	1.05855	0.591473	0	0	0	0	0	0	0	0	0	1.8528	0.238136	1.22962	0.852034
ATCCGAACATGATCCA.Ben_L49	Chon1	3.63281	2.90044	0	1.2397	2.12391	1.2397	3.02707	3.13946	3.13946	0	0	0	0	1.2397	0	0	0	0	2.12391	0	0	0	0	0	1.2397	1.2397	0	1.2397
ATCCGAATCGGTGTTA.Ben_L49	Chon1	4.95839	3.08951	1.06679	0.275867	1.42953	0	4.2521	4.53052	3.99579	0.491853	0.275867	0.275867	0	0	1.17053	0	0	0	0.275867	0	0	0	0	0	1.95101	0.275867	0.820083	0.669375
ATCGAGTAGGTGATAT.Ben_L49	Chon1	5.21149	2.53124	0.475552	1.60097	1.03911	0.265782	4.06452	4.24572	3.96569	0.265782	0.265782	0.265782	0	1.03911	0.796518	0	0	0	0.265782	0.475552	0	0	0	0	2.34545	0	1.23419	0.648857
ATCGAGTCAATGCCAT.Ben_L49	Chon1	4.75881	2.00453	0	0	0	0	3.20069	3.95854	3.10945	0	0	0	0	1.1445	1.1445	0	0	0	0	1.1445	0	0	0	0	1.1445	0	0	1.1445
ATCGAGTCAGCCTATA.Ben_L49	Chon1	4.88928	3.52532	0.90223	0.549593	0.549593	0	3.83769	4.23594	3.70272	0.90223	0.549593	0.90223	0	0.549593	1.36869	0	0	0	0	0	0	0	0	0	1.68552	0.549593	1.36869	0.90223
ATCGAGTGTAGCCTCG.Ben_L49	Chon1	4.74447	2.58087	0.771368	0.458286	1.00945	0	4.10891	4.2996	3.61212	2.07648	1.2016	0.771368	0.771368	1.00945	0	0	0	0	0	0	0	0	0	0	2.0008	0.458286	1.00945	1.50144
ATCGAGTTCGCATGGC.Ben_L49	Chon1	4.58236	1.82929	0	0	0	0	4.1343	4.27106	3.87255	0.836104	0	0	0	1.28501	0	0	0	0	3.30127	0	0	0	0	0	0	0	1.28501	0.836104
ATCTACTGTAAGCACG.Ben_L49	Chon1	4.5938	1.91059	0	1.91059	1.91059	0	4.10247	4.00246	3.45645	1.57651	0	1.07125	0	0	1.07125	0	0	0	0	0	0	0	0	0	1.91059	0	1.57651	1.07125
ATCTACTTCACGACTA.Ben_L49	Chon1	5.14174	3.42637	0.697627	1.10458	0	0.408454	3.95035	4.06057	3.57822	0.697627	1.10458	0	0.408454	0.697627	0.697627	0	0	0	0.408454	0	0	0	0	0	2.08727	0.408454	1.39301	0
ATCTACTTCGAATGCT.Ben_L49	Chon1	5.57685	4.5489	0	1.56262	0	0.562048	3.43947	3.71298	2.86754	0.919694	0.919694	0	0.562048	0.562048	0	0	0	0	0	1.18258	0	0	0	0	1.95077	1.18258	1.18258	0.562048
ATCTACTTCGGAGGTA.Ben_L49	Chon1	4.09943	2.89138	0	1.73012	1.11933	0.415879	4.20484	4.30019	3.55639	0.415879	0	0.415879	0.415879	0.415879	0	0	0	0	0	0	0	0	0	0	1.40958	0	0.708728	0.415879
ATCTGCCCACCCAGTG.Ben_L49	Chon1	2.6587	2.36226	0.650088	0.376966	1.04078	0	3.49802	3.86496	2.96084	0	1.43627	0	0	0.376966	0.376966	0	0	0	0	2.80742	0	0.376966	0	0	1.43627	0.376966	1.53962	0.650088
ATCTGCCCAGTCGTGC.Ben_L49	Chon1	5.32196	2.74445	0	0	0	0	3.79926	2.74445	0	0	0	0	0	2.74445	0	0	0	0	0	0	0	0	0	0	0	2.74445	2.74445	0
ATCTGCCTCGGTGTTA.Ben_L49	Chon1	4.874	3.36325	1.2519	0	1.2519	0.347952	4.16934	4.26734	3.75224	0	0.347952	0.605587	0	0.81026	0	0	0	0	0	0	0	0	0	0	1.36434	0.347952	0.980075	0.81026
ATGAGGGCACCAACCG.Ben_L49	Chon1	4.78929	2.90006	1.61765	2.08842	0.698287	0	4.15323	3.86018	3.41111	0	0	0	0	0.698287	0	0	0	0	0	1.10546	0	0	0	0	0	0	1.39399	0
ATGAGGGGTAGCGCAA.Ben_L49	Chon1	5.18577	2.23226	0.466468	0	0.783311	0	4.27288	4.48824	3.84514	0	0	0	0	0	0.466468	0	0	0	0	0	0	0	0	0	1.51866	0	0.783311	0.466468
ATGAGGGGTAGTGAAT.Ben_L49	Chon1	5.23511	4.05149	0	0	0	0	4.20694	4.25863	3.87792	0.701962	1.11035	0	0	0.92686	0.41135	0	0	0	0	0.92686	0	0	0	0	2.15557	0	0.41135	0.41135
ATGAGGGGTCTCACCT.Ben_L49	Chon1	4.64369	1.76211	0.958673	0.958673	0	0	4.27336	4.57979	4.12895	0	0	0	0	0	0	0	0	0	0	0	0	0	0	0	1.76211	0.958673	0.958673	0
ATGAGGGGTGTCCTCT.Ben_L49	Chon1	4.5557	2.99652	1.03355	1.62429	0.373462	0	4.20622	4.21962	3.79469	0.373462	0	0.64475	0	0.373462	0	0	0	0	0.373462	0	0	0	0	0	1.78847	0.64475	1.99314	1.31279
ATGAGGGTCAGGCGAA.Ben_L49	Chon1	4.64133	3.18185	0	0.399651	1.08695	0	4.2524	4.21682	3.68419	0	1.49046	0	0	0.684413	0.399651	0	0	0	0	0	0	0	0	0	1.93089	0.399651	0.905801	0.684413
ATGAGGGTCGGTCTAA.Ben_L49	Chon1	2.96623	3.8973	0.491718	0.491718	1.26426	0	3.68242	4.05223	3.46951	0.819888	1.69485	0	0	0	0	0	0	0	0	4.06322	0	0	0	0	1.06656	0.819888	0.491718	0.491718
ATGCGATAGATCCTGT.Ben_L49	Chon1	4.31557	2.82295	0	0	1.56196	0	4.02563	4.10326	3.19305	0	0.561692	0	0	0.561692	0	0	0	0	0.561692	0.561692	0	0	0	0	1.70871	0.561692	1.18201	0
ATGCGATAGCCCAGCT.Ben_L49	Chon1	4.60771	2.98456	1.14614	0	1.43961	0	4.16369	4.2591	3.5183	1.14614	0.95917	0	0	1.14614	0.729006	0	0	0	0	0	0	0	0	0	0.95917	0	1.14614	0.95917
ATGCGATAGCTACCGC.Ben_L49	Chon1	4.68963	2.52531	0.94991	0	0.783494	0	4.27045	4.28147	3.68498	0.583744	0.783494	0.333875	0	0	0.333875	0	0	0	0	0	0	0	0	0	1.42814	0	0.583744	0.333875
ATGCGATCAACTGCTA.Ben_L49	Chon1	5.39613	3.00405	0	0	0	0	4.41758	4.37464	3.83523	0	1.00886	0	0	1.82896	1.50072	0	0	0	0	0	0	0	0	0	1.82896	0	0	0
ATGCGATCAAGGTGTG.Ben_L49	Chon1	4.57176	2.80465	0.621808	0.621808	0	0	4.18467	4.56281	3.63965	0.621808	1.00232	0	0	0	0.621808	0	0	0	1.00232	0	0	0	0	0	2.17027	0	1.49272	0.621808
ATGCGATTCGGTCTAA.Ben_L49	Chon1	4.81611	2.76214	0	1.5716	1.37794	0	4.00415	3.87211	3.49001	0.353342	0.613908	0	0	1.13754	0.353342	0	0	0	0	0	0	0	0	0	2.33447	0.353342	0.613908	0.820421
ATGGGAGAGCGAGAAA.Ben_L49	Chon1	5.54922	4.02707	0.963359	0	2.20854	0	3.96756	3.4068	3.16492	0.963359	0	0	0	0	0.963359	0	0	0	0	0	0	0	0	0	2.51312	0	1.44479	1.44479
ATGGGAGAGTACACCT.Ben_L49	Chon1	4.93543	4.80721	0.608227	0	0.608227	0	3.516	3.99965	3.08782	0	1.46987	0	0	1.64593	0.608227	0	0	0	0	0	0	0	0	0	1.79559	0	1.25605	1.25605
ATGGGAGGTACTCTCC.Ben_L49	Chon1	4.59484	2.54146	1.23463	1.92412	1.0817	0	4.17212	4.06094	3.57255	0.901085	0.397046	0	0	0.901085	0	0	0	0	2.54146	0	0	0	0	0	1.48432	0.680492	0.901085	0.680492
ATGGGAGGTAGGAGTC.Ben_L49	Chon1	4.76958	3.58667	0.580047	2.36982	0.716943	0.23273	4.14892	4.39349	3.70942	0.23273	0.716943	0.421392	0	1.04179	0.716943	0	0	0	0	0	0	0	0	0	1.42178	0.23273	1.28659	0.944779
ATGGGAGGTCAGAAGC.Ben_L49	Chon1	4.1626	3.84881	0	1.75314	1.21975	0	4.09538	4.23427	3.60537	0.467869	1.21975	0.467869	0	0.78535	0.467869	0	0	0	0	0	0	0	0	0	2.23561	0.467869	1.38202	0.467869
ATGGGAGGTTCGTCTC.Ben_L49	Chon1	5.62226	2.54742	0.880827	0.385919	0.385919	0	4.12317	4.62288	3.39212	0	0.663682	0	0	1.2104	0.385919	0	0	0	1.45786	0.663682	0	0	0	0	1.89485	0	1.2104	0.385919
ATGGGAGTCCACGTGG.Ben_L49	Chon1	4.54364	3.39931	1.27655	0.416635	2.04369	0.416635	4.11013	4.06681	3.60176	0.709856	0.416635	0.416635	0	0.416635	0	0	0	0	0	0.416635	0	0	0	0	1.12083	0	0.709856	1.52995
ATGGGAGTCCCGACTT.Ben_L49	Chon1	4.46669	3.2271	1.85305	0	1.30552	0	3.72193	4.46669	3.78496	0	0	0	1.30552	0	0	0	0	0	0	0	0	0	0	0	0	0	0	0
ATGGGAGTCCTCAATT.Ben_L49	Chon1	3.9248	0.626435	1.82867	1.50045	0	0	4.023	4.31787	3.73609	0.626435	0.626435	0.626435	0	1.28448	0	0	0	0	0	0	0	0	0	0	0.626435	0	1.9596	0
ATGTGTGAGAGCTATA.Ben_L49	Chon1	4.03696	3.75156	0	2.53529	1.66413	0	3.94665	3.99282	3.57963	0.477217	0.798933	0	3.4905	1.54105	0	0	0	0	0	0.477217	0	0.477217	0	0	2.04477	0.477217	1.66413	0
ATGTGTGAGTCGAGTG.Ben_L49	Chon1	5.04021	2.83261	0	0	0	0	4.17376	4.50582	3.67314	1.4346	0	0	0	0	0	0	0	0	0	0	0	0	0	0	0	1.4346	0	0
ATGTGTGAGTTGTCGT.Ben_L49	Chon1	4.28667	1.44239	1.07789	2.48364	1.07789	0	4.19362	4.26874	3.56237	0	1.07789	0.498446	0.498446	0	0	0	0	0	0	0	0	0	0	0	2.53615	0	1.44239	0
ATGTGTGCAATACGCT.Ben_L49	Chon1	5.00806	3.81307	0	1.08803	1.08803	0	3.9452	4.17398	3.71016	0.685218	1.08803	0	0	0.400186	1.08803	0	0	0	0	0	0	0	0	0	1.49172	0	1.08803	0.400186
ATGTGTGCAGTAGAGC.Ben_L49	Chon1	5.40864	3.72908	0.786325	0.335356	1.75462	0	4.06004	4.26444	3.69005	0.335356	0.335356	0	1.82127	0	0	0	0	0	0	0	0	0	0	0	1.33212	0	0.953106	1.09601
ATGTGTGGTATTCGTG.Ben_L49	Chon1	4.77615	1.44059	0	0	0	0	4.15658	4.70582	3.55087	0	0	0	0	0	0	0	0	0	0	0	0	0	0	0	2.20365	0	0	0
ATGTGTGGTGCTGTAT.Ben_L49	Chon1	4.73203	3.49759	0.956201	0	2.00245	0	4.18163	4.26378	3.69496	0.336793	0.789069	0.588285	0	1.22457	0.588285	0	0	0	0	0	0	0	0	0	1.68731	0	1.09936	1.33583
ATGTGTGTCACTTATC.Ben_L49	Chon1	3.69258	3.42597	0.578276	0.578276	0	0	3.88693	4.00778	2.71425	0	0	0	0	0	0	0	0	0	0	0	0	0	0	0	1.20863	0	1.20863	1.20863
ATGTGTGTCCTGCTTG.Ben_L49	Chon1	4.70876	4.84931	0.443366	0	1.79533	0	3.58769	3.95758	3.66202	0.443366	0.443366	0	0.443366	0.749473	0	0	0	0	0	0.443366	0	0	0	0	1.46964	0.443366	0.749473	1.33229
ATGTGTGTCGTCCGTT.Ben_L49	Chon1	5.92809	3.96882	1.09761	0	1.94463	0	3.73621	3.68742	3.49505	0	2.07813	0	0	1.79051	0	0	0	0	0	0	0	0	0	0	0.692398	0	1.09761	0
ATTACTCAGCCTTGAT.Ben_L49	Chon1	3.77152	2.48529	0	0.944715	0	0	3.77152	3.77152	3.42977	0	0.944715	0	0	1.74331	0	0	0	0	0	0	0	0	0	0	1.4217	0	1.4217	0
ATTACTCAGCGATCCC.Ben_L49	Chon1	4.29957	3.51116	0.99689	0	1.48607	0	3.37459	3.88928	3.1815	0	0.617842	0	0	1.2711	0	0	0	0	0	0	0	0	0	0	1.2711	0.99689	0	1.2711
ATTACTCAGTAGCGGT.Ben_L49	Chon1	3.94424	3.33049	0	0.968296	1.23843	0	3.41451	3.69394	2.70031	0.597036	1.23843	0	0.597036	1.23843	0	0	0	0	3.13774	2.21564	0	0	0	0	1.62603	0.968296	0.968296	0
ATTACTCCAACACGCC.Ben_L49	Chon1	4.67305	2.99328	0	0.705264	1.27003	0	4.28643	4.44264	3.84128	0.705264	0.930813	0	0	0.413559	0.413559	0	0	0	0	0	0	0	0	0	1.7245	0	0.930813	1.11474
ATTACTCGTAGCTCCG.Ben_L49	Chon1	4.49322	2.60933	1.47185	0.246684	0.750992	0.246684	4.00727	3.88858	3.47614	0.444397	0.875	0.875	0	2.29785	0.246684	0	0	0	0	0	0	0	0	0	1.70045	0.246684	1.25789	0.875
ATTACTCGTCGGCACT.Ben_L49	Chon1	5.12354	3.13755	0	0	0	0	4.3177	4.22999	3.59548	0.580763	0	0	0	0.945773	0	0	0	0	3.77321	0	0	0	0	0	1.74474	0	0.580763	0.580763
ATTACTCTCAAAGACA.Ben_L49	Chon1	4.98935	3.06104	0.395091	0.395091	0.395091	0	4.18853	4.49069	3.62004	0.395091	1.07776	0	0.395091	1.3628	0.395091	0	0	0	0.395091	0	0	0	0	0	1.91901	0	0.395091	0
ATTACTCTCGGCTTGG.Ben_L49	Chon1	4.93701	2.73206	1.39231	0	0.563055	0	3.85265	4.3187	4.00146	0.563055	1.18421	0.563055	0	1.18421	0.921103	0	0	0	0	0	0	0	0	0	0.921103	0	1.18421	0
ATTACTCTCGTTGACA.Ben_L49	Chon1	4.93115	2.54596	0.330633	0.330633	2.26392	0	4.0087	4.06406	3.54671	0.777281	0	0.330633	0	0.330633	0.578689	0	0	0	0	0	0	0	0	0	1.08494	0.578689	0.942893	1.74085
ATTATCCAGAAGAAGC.Ben_L49	Chon1	5.03181	3.16266	0.756906	0	1.18275	0	3.73146	4.1012	3.39644	0	0.756906	0	0	0.992327	0	0	0	0	0.448419	0	0	0	0	0	1.70959	0.448419	0.756906	0.992327
ATTATCCAGAGTACAT.Ben_L49	Chon1	4.07509	2.52177	0.471667	1.2269	0.471667	0	4.28658	4.44703	3.51285	0.471667	1.03247	0	0.471667	0	0	0	0	0	0	0	0	0.471667	0	0	1.76153	0	0.790876	1.03247
ATTATCCAGCCAGGAT.Ben_L49	Chon1	4.57389	3.68719	0	0	1.34056	0	4.17067	4.16192	3.67296	0	0.755407	0.755407	0	0.99055	0	0	0	0	0	0	0	0	0	0	2.12048	0.447399	1.18079	1.34056
ATTATCCAGCTGAACG.Ben_L49	Chon1	4.78831	2.77494	0.789823	0.470943	1.03123	0	4.17068	4.46608	4.00979	0.917793	0.789823	0	0.262942	1.03123	0.917793	0	0	0	0	0	0	0	0	0	1.38817	0	1.38817	0.470943
ATTATCCCACCAGTTA.Ben_L49	Chon1	3.85337	2.85511	0.911785	1.93947	0	0	4.21942	4.21942	2.43548	0	0.911785	1.38066	0	0	0	0	0	0	0	0	0	0	0	0	1.38066	0	1.38066	0
ATTATCCCATTGGTAC.Ben_L49	Chon1	4.1125	3.35683	0	0.943052	0	0	4.26308	4.34769	3.81598	0.420421	0.715498	0.943052	0	0	0.715498	0	0	0	0	0.420421	0	0	0	0	2.05333	0.715498	0.715498	0.715498
ATTATCCCATTTGCTT.Ben_L49	Chon1	3.48193	3.87709	1.33009	0	0.656031	0	4.0365	3.96877	3.29434	1.33009	1.04881	0.656031	0	1.33009	0	0	0	0	0	3.56399	0	0.656031	0	0	1.88141	0	0	0.656031
ATTATCCGTGCGGTAA.Ben_L49	Chon1	4.17758	2.77429	0.861252	0	0	0	4.29598	4.72758	3.63456	0	0	0	0	0.861252	0	0	0	0	0	0	0	0	0	0	1.62892	0	1.62892	0.861252
ATTATCCTCATTCACT.Ben_L49	Chon1	4.10359	3.3804	1.73217	2.49872	0.873746	0	3.8515	3.97241	3.14991	0.65782	0.382053	0	0	1.33282	0	0	0	0	0	0	0	0	0	0	1.73217	0	1.88456	1.5523
ATTATCCTCATTGCGA.Ben_L49	Chon1	4.71088	4.05436	0.421681	0.945292	0	0	3.92848	4.22921	3.9181	0	0.717373	0	0.717373	0	0.421681	0	0	0	0.421681	0	0	0	0	0	1.74409	0	0.421681	0.717373
ATTATCCTCGCGGATC.Ben_L49	Chon1	4.91772	1.69541	1.17076	1.17076	0.747741	0	4.03621	4.4225	4.07475	0	0	0.747741	0	0	0	0	0	0	0.747741	0.747741	0	0	0	0	1.17076	0.747741	0.747741	1.88116
ATTATCCTCGTTGCCT.Ben_L49	Chon1	4.75984	3.75722	0	0	0.873096	0	3.57956	3.90803	3.8203	0	1.88362	0	0	0	0.873096	0	0	0	0	1.332	0	0	0	0	1.332	0.873096	0	0
ATTCTACCATGCCTAA.Ben_L49	Chon1	5.27466	2.99155	0	0	0	0	3.46431	3.99472	3.28823	1.00052	0	1.00052	0	1.49051	0	0	0	0	0	0	0	0	0	0	1.00052	0	0	1.00052
ATTCTACGTTTAGGAA.Ben_L49	Chon1	2.7654	3.91446	1.38055	0.911695	1.69848	0	3.21151	3.47381	2.93717	0.911695	1.69848	1.38055	3.26976	0	0	0	0	0	3.91446	0	0	0	0	0	1.69848	0	0	0.911695
ATTCTACTCCGGCACA.Ben_L49	Chon1	3.28883	2.90184	0	1.20791	0.57783	0	3.54481	3.93298	3.34554	0	0.57783	0.57783	3.34554	0.57783	0	0	0	0	0	2.41307	0	0	0	0	0.941698	0.941698	0	0.57783
ATTGGACAGATGGGTC.Ben_L49	Chon1	5.2482	2.83373	0.277764	0.277764	1.35624	0	4.29537	4.13985	3.86588	0.277764	0.494909	0	0	0.955846	0.673211	0	0	0	0	0	0	0	0	0	1.91149	0	1.27015	1.86299
ATTGGACAGCAACGGT.Ben_L49	Stro	2.93781	1.77069	0	0.965065	0.965065	0	3.83943	3.97027	2.74885	0	2.211	0.965065	0	1.4469	0	0	0	0	0	0.965065	0	0.965065	0	0.965065	1.77069	0.965065	0.965065	0
ATTGGACGTAAGTAGT.Ben_L49	Chon1	4.65002	3.46328	0.934552	0	1.72957	0	3.98092	4.09018	3.11994	0	0.934552	0	0	0	0.934552	0	0	0	2.32985	0	0	0	0	0	1.40907	0	0	0
ATTGGACGTAGCGCAA.Ben_L49	Chon1	4.13586	2.64461	0	1.1963	1.72557	0.931605	4.25186	4.27353	3.73224	0.570578	0	0	0.570578	0.570578	0	0	0	0	0	0	0	0	0	0	1.72557	0.931605	1.1963	1.1963
ATTGGACTCCAGATCA.Ben_L49	Chon1	4.88819	3.88715	0.520254	0	0.860739	0	3.6337	3.76843	3.00115	0	1.31636	0.520254	0	0.520254	0	0	0	0	0.520254	0.860739	0	0	0	0	0.860739	0	1.48439	0.860739
ATTGGACTCCGCGTTT.Ben_L49	Chon1	4.08763	1.99734	0.82149	1.57312	0	0	4.02136	4.06603	3.74718	0	0	0	0	1.69719	0	0	0	0	0	0	0	0	0	0	2.08024	0.49283	1.26632	0.49283
ATTGGACTCGCGTAGC.Ben_L49	Chon1	5.02294	3.04452	1.18958	0	0.451985	0	4.00212	4.23411	3.61092	0.76214	1.98592	0.451985	0	0.76214	0	0	0	0	0	0	0	0	0	0	1.34993	0.451985	0.998529	0.451985
ATTGGACTCGTTACAG.Ben_L49	Chon1	4.78463	2.75177	1.00281	0.622168	1.00281	0.83049	4.17885	4.22407	3.30763	0.622168	0.358709	0.358709	0	1.49332	0	0	0	0	0	0	0	0	0	0	2.42971	0	0.358709	1.00281
ATTGGACTCTCGTTTA.Ben_L49	Chon1	4.91518	2.6959	0.594915	0	0.797198	0.594915	4.19625	4.3699	3.82228	0.34106	0.34106	0	0	0.797198	0.965367	0	0	0	0.34106	0	0	0	0	0	2.16589	0.34106	1.10929	1.83796
ATTGGTGAGTTCGCGC.Ben_L49	Chon1	5.38532	1.44491	0.732607	1.15089	0	0	4.10144	4.26595	3.63064	0	1.15089	0.732607	0	0	0.732607	0	0	0	0	0	0	0	0	0	1.85669	0.732607	0	1.15089
ATTGGTGCACGCGAAA.Ben_L49	Chon1	4.98887	3.25586	0.979373	0.441001	0.745988	0	4.08088	4.15311	3.18961	0	0.441001	0.441001	0	0.441001	0	0	0	0	4.2123	0.441001	0	0	0	0	2.17016	0.745988	0.979373	1.16846
ATTGGTGGTTTAAGCC.Ben_L49	Chon1	2.69725	3.64715	0.868734	0	1.32649	0	3.40325	4.10276	2.94394	0.868734	2.06932	0	3.81297	0	0	0	0	0	0	0.868734	0	0.868734	0	0	0	0.868734	1.32649	0.868734
ATTGGTGTCACCGTAA.Ben_L49	Chon1	4.36546	3.29194	0.446566	0.754182	0.754182	0.446566	3.8294	4.25193	3.37235	0.446566	0.989098	0.989098	0.446566	1.4765	0.989098	0	0	0	0.446566	0	0	0	0	0	1.97301	0.754182	0.754182	0.989098
ATTGGTGTCGCTTGTC.Ben_L49	Chon1	4.47531	2.89338	0.936245	0	0	0	4.03978	4.40208	3.64308	0	0	0	0	0	0	0	0	0	0	0	0	0	0	0	1.73186	0	2.16928	0.936245
ATTGGTGTCTGTCTCG.Ben_L49	Chon1	5.65776	3.41057	0	0	0	0	0	3.62709	3.13384	0	0	0	0	2.11874	0	0	0	0	2.74991	0	0	0	0	0	0	0	0	0
ATTGGTGTCTTAACCT.Ben_L49	Chon1	4.86123	2.74639	1.16628	0	0	0.366037	4.22869	4.32091	3.90441	0.633406	0.366037	0.366037	0	0.633406	0.633406	0	0	0	0	0	0	0	0	0	1.51206	0.366037	0	0.366037
ATTTCTGAGATCCTGT.Ben_L49	Chon1	4.66032	2.92291	1.03128	1.18044	1.03128	0	4.14726	4.14726	3.56355	0	0.643076	0.643076	0	0.372364	0.372364	0	0	0	0	0.372364	0	0	0	0	1.9901	1.18044	1.52807	0.643076
ATTTCTGCAAGTCTGT.Ben_L49	Chon1	4.53411	1.52896	0	0	1.52896	0	4.36548	4.16253	4.36548	0	0	1.032	0	0	0	0	0	0	0	0	0	0	0	0	1.85943	0	0	0
ATTTCTGCATGCATGT.Ben_L49	Chon1	4.49072	1.82251	0.831538	0.49982	0	0	4.13677	4.46867	3.96791	0.49982	0.49982	0	0.49982	0.49982	0	0	0	0	0	0	0	0	0	0	1.44506	0	1.0802	0.49982
CAACCAACAAGAGTCG.Ben_L49	Chon1	4.36526	2.28504	1.01712	1.01712	0	0	4.02037	4.47159	3.80956	0	0	0	0	0	0	0	0	0	0	0	0	0	0	0	1.01712	1.01712	0	0
CAACCAACACATTTCT.Ben_L49	Chon1	2.56665	1.75938	0	0	1.22508	0	4.35596	4.22426	3.39629	0	1.75938	0	0	1.22508	0	0	0	0	0	1.22508	0	0	0	0	1.22508	0	0	0
CAACCAACACGGACAA.Ben_L49	Chon1	4.53978	2.70139	0	0.655808	0	0.655808	3.95064	3.89566	3.2589	0	0.655808	1.04851	0	0	0	0	0	0	0	0	0	0	0	0	1.72873	0	0	0
CAACCAACAGTGACAG.Ben_L49	Chon1	4.42887	2.22825	0.977095	0	1.78678	0	4.32483	4.0488	3.4282	0.977095	1.78678	0	0	0.977095	0	0	0	0	0	0	0	0	0	0	1.78678	0	1.78678	0
CAACCAACATCTATGG.Ben_L49	Chon1	5.01511	2.66549	0.821454	0.492805	1.0684	0	4.29005	4.16961	3.66904	0.492805	1.43139	0	0.492805	1.26627	0.492805	0	0	0	0	0	0	0	0	0	1.69714	0	0	0.821454
CAACCAAGTCCCTACT.Ben_L49	Chon1	4.70409	2.33959	0	1.6424	0	0	4.08338	4.27455	3.13024	0	0.713873	0	1.41722	0.713873	0	0	0	0	0	0	0	0	0	0	2.11543	0	1.41722	0
CAACCAATCACATAGC.Ben_L49	Chon1	4.34234	2.91565	0.985415	1.1035	0.851491	0	3.99618	4.06764	3.65346	0.696817	0.696817	0.289519	0	1.20911	0.289519	0	0	0	0	0	0	0	0	0	1.30462	0	1.54621	0.696817
CAACCAATCCCATTTA.Ben_L49	Chon1	4.05306	2.38314	0.801939	1.24119	0.801939	0	4.26412	4.36286	3.56773	0.801939	0.801939	0	0	0.801939	0	0	0	0	0	0	0	0	0	0	0.801939	0	0.801939	1.24119
CAACCTCAGCGAAGGG.Ben_L49	Chon1	5.15621	2.8601	0.72933	0	0	0	4.1418	4.36518	3.90548	0.305937	0.888545	0	0.305937	0.539876	0.888545	0	0	0	0.305937	0	0	0	0	0	2.00716	0.539876	0.539876	0.72933
CAACCTCAGGAGTTGC.Ben_L49	Chon1	5.099	2.8281	0.856254	0	0.856254	0.29161	4.22008	4.30129	3.89342	0.700988	0.517103	0	0	1.31067	0	0	0	0	0	0	0	0	0	0	1.47838	0.29161	0.517103	0.700988
CAACCTCAGTGGTCCC.Ben_L49	Chon1	4.92637	1.83491	0	0	0	0	4.07601	3.9824	3.20642	0	0	0	0	0	0	0	0	0	0	0	0	0	0	0	2.18569	0	1.28986	0
CAACCTCCACTTACGA.Ben_L49	Chon1	5.73003	2.90329	0.730983	0	0	1.14875	3.65582	4.18399	3.43912	1.14875	0.730983	0	0	1.85405	0.730983	0	0	0	0	0	0	0	0	0	0	0	1.66931	0
CAACCTCCAGCCAATT.Ben_L49	Chon1	4.86475	2.93136	0.255445	1.28629	0.772025	0	3.86821	3.98299	3.4238	0.627599	0.8982	0.255445	3.52303	1.43542	0.255445	0	0	0	4.77558	1.28629	0	0	0	0	1.01022	0.255445	0.627599	0.255445
CAACCTCGTTAAGTAG.Ben_L49	Chon1	4.13999	1.80877	0.757989	1.80877	0.993611	0	4.09379	4.19274	3.77332	0.993611	1.48205	0	0	1.18417	0	0	0	0	0	0	0	0	0	0	2.05462	0.993611	0.449156	0.993611
CAACCTCTCAACGGCC.Ben_L49	Chon1	4.67875	3.93877	0	0	0	0	3.20667	2.29115	1.93502	0	2.76067	0	0	0	0	0	0	0	0	0	0	0	0	0	2.29115	1.37677	1.37677	0
CAACCTCTCAAGCCTA.Ben_L49	Chon1	4.09742	3.28125	1.34689	0	0	0	4.00848	4.1791	3.66686	0.995938	1.18673	0	0	0.450494	0	0	0	0	0.450494	0	0	0	0	0	2.12801	0	0.759952	0.995938
CAACCTCTCATTGCCC.Ben_L49	Chon1	4.28033	2.83861	0.7652	0	0.7652	0	4.20606	4.42105	3.71916	0.7652	1.00215	0	0	1.00215	0.454073	0	0	0	0	0	0	0	0	0	1.49252	0.454073	0.454073	0
CAACTAGAGATACACA.Ben_L49	Chon1	3.61439	2.6533	0	2.83204	1.76874	0	3.63293	3.91859	3.01817	1.12634	0.871111	0	0	0	0	0	0	0	0.871111	0.527554	0	0	0	0	2.49457	0.871111	2.1567	1.32949
CAACTAGAGCAGCGTA.Ben_L49	Chon1	4.90164	2.63522	0.592856	0.853811	0.238793	0	4.20589	4.50287	3.99146	0.592856	0.238793	0	0	0.731822	0.853811	0	0	0	3.02962	0	0	0	0	0	1.89673	0	0.238793	0
CAACTAGCATGGATGG.Ben_L49	Chon1	4.20355	3.95011	0.469569	0.787825	1.64772	0.469569	3.95011	4.16707	3.39339	1.02887	1.38542	0	0	0	0	0	0	0	0	0.469569	0	0	0	0	1.02887	0.469569	1.52515	0
CAACTAGGTACTTCTT.Ben_L49	Chon1	4.87322	2.14577	0.664529	0.386477	0.881849	0	4.06193	4.19127	3.72747	0.664529	1.06027	0.664529	0	0.881849	0.386477	0	0	0	0	0	0	0	0	0	1.4592	0.664529	1.21162	1.56325
CAACTAGGTATCTGCA.Ben_L49	Chon1	3.99339	2.7211	1.02051	0.635153	0.635153	0.635153	3.77485	3.94307	3.14341	0.635153	0.635153	0	0	0	0	0	0	0	0	0	0	0	0	0	1.51496	0	1.02051	1.02051
CAACTAGGTCGCGGTT.Ben_L49	Chon1	2.11949	2.11949	0	0.798025	0.798025	0	3.4889	3.74995	3.23565	0	0.798025	0	2.58109	0	0	0	0	0	0	2.25634	0	0	0	0	1.23614	0	0.798025	0.798025
CAACTAGGTGCGAAAC.Ben_L49	Chon1	4.75606	2.88385	0.675359	0.393642	1.35949	0	4.00779	4.09985	3.54864	0.894907	0.675359	0.393642	0	0.393642	0	0	0	0	0	0	0	0	0	0	1.58082	0	0.393642	0.393642
CAACTAGTCGCCTGAG.Ben_L49	Chon1	4.07978	3.01443	0.485556	0.485556	0.811	0	4.09029	4.35523	3.13016	0.485556	0.485556	0	0	1.05613	0.485556	0	0	0	0	0.811	0	0	0	0	1.68186	0	0.485556	1.68186
CAACTAGTCGCGGATC.Ben_L49	Chon1	5.08543	1.82168	1.49399	0	1.00335	0	4.17307	4.617	3.61834	1.49399	0	0	0	1.00335	0	0	0	0	0	0	0	0	0	0	2.26562	0	0	1.00335
CAAGAAAAGAAGATTC.Ben_L49	Chon1	4.5027	4.04372	0	1.52659	1.52659	0.336667	4.04372	4.15642	3.42166	0.588089	1.22426	0	0	0	0.336667	0	0	0	0	0.336667	0	0	0	0	1.3355	0.788828	1.22426	1.4356
CAAGAAAAGCGGCTTC.Ben_L49	Chon1	5.02765	2.86928	0.682035	1.36958	0	0	4.26842	4.30868	3.3796	0	0	0	0.682035	1.36958	0	0	0	0	1.08377	0.682035	0	0	0	0	1.08377	0	0	0.682035
CAAGAAAAGGAACTGC.Ben_L49	Chon1	3.87635	4.13294	0.478474	0	0.800754	0.478474	4.17154	4.27915	3.47488	1.0441	0.800754	0	0	0	0	0	0	0	0	0	0	0	0	0	1.40316	0.800754	1.23966	0
CAAGAAAGTAAGAGAG.Ben_L49	Chon1	5.09628	2.2722	0.896135	0	1.36104	0	4.23636	4.44391	3.49355	1.36104	0	1.36104	0	0	0	0	0	0	0.896135	0	0	0	0	0	1.36104	0	0	0.896135
CAAGAAAGTGCTCTTC.Ben_L49	Chon1	3.22381	2.80997	0.883372	1.34497	0.883372	0	3.97977	4.23576	3.51566	1.34497	0	0	1.34497	1.65959	0.883372	0	0	0	0	0	0	0	0	0	0.883372	0	1.65959	0
CAAGAAATCAGCCTAA.Ben_L49	Chon1	4.21168	2.75818	0	0	1.04605	0	3.21899	3.96459	3.29024	0	1.04605	1.04605	2.32551	1.04605	0	0	0	0	2.63366	1.54602	0	0	0	0	2.12651	0	1.04605	1.54602
CAAGATCAGAGCCTAG.Ben_L49	Chon1	5.06682	2.48298	0.692099	1.38472	0	0	4.26061	4.31542	3.60888	0.692099	1.38472	0	0	1.60776	0.692099	0	0	0	0	1.09721	0	0	0	0	1.09721	0	0.692099	0
CAAGATCCACACCGAC.Ben_L49	Chon1	3.3456	3.53051	0	0.892376	0	0	3.48738	4.04648	2.90641	0	0	0	3.05272	0	0	0	0	0	0	2.1047	0	0.892376	0	0	0	0	0	0
CAAGATCCAGAGTGTG.Ben_L49	Chon1	3.72946	3.14313	0.907619	1.6929	1.16864	1.54672	4.12091	4.20155	3.55545	0	0.55343	0.55343	0	0.55343	1.16864	0	0	0	0	0	0	0	0	0	2.36177	0.55343	1.9335	1.16864
CAAGATCCAGGCTCAC.Ben_L49	Chon1	3.56821	1.79582	0	1.14845	1.52363	0	4.34489	4.13881	3.58825	0.541028	0.541028	0	0	0.541028	0	0	0	0	0	0	0	0	0	0	1.35354	0	1.35354	0.541028
CAAGATCTCTTTACAC.Ben_L49	Chon1	4.61272	2.51777	0.885877	0.885877	0	0	4.03564	4.21922	3.77857	0	1.34813	0	0	0	0	0	0	0	0	0	0	0	0	0	1.90217	0	0	0
CAAGGCCAGTGGTAAT.Ben_L49	Chon1	5.06984	3.12437	1.09087	0.687348	1.37758	0	3.99591	3.81726	3.12437	0	1.37758	0	0	1.09087	0	0	0	0	0	0.687348	0	0	0	0	0	0	0	0.687348
CAAGGCCCACGGATAG.Ben_L49	Chon1	5.14008	4.03254	0.630969	0.630969	0	0	3.72458	3.98464	3.05527	1.01482	1.50801	0	0	0.630969	0	0	0	0	0	0	0	0	0	0	1.29151	0	0.630969	0
CAAGGCCCAGGCTCAC.Ben_L49	Chon1	4.69523	2.87247	0	0	0	0	2.87247	4.33156	3.2589	0	0	0	0	0	0	0	0	0	0	0	0	0	0	0	0	0	0	0
CAAGGCCCAGTGGGAT.Ben_L49	Chon1	3.63794	2.85482	0.885249	1.90126	0.885249	0	4.09566	3.95602	3.30822	0	0.537542	0	0	0	0	0	0	0	0	2.45761	0	0	0	0	2.45761	0	1.5171	0.537542
CAAGGCCCATGGGACA.Ben_L49	Chon1	4.24252	3.84781	0	1.10431	0.921421	0	3.94995	4.09437	3.40945	0.408319	0.408319	0.408319	0	1.51072	0.697424	0	0	0	0	0	0	0	0	0	1.95323	0	0.921421	1.10431
CAAGGCCGTCAGAATA.Ben_L49	Chon1	4.27592	3.09105	0	1.34491	0.758531	0.758531	4.03639	4.37355	3.52398	0.449526	0.994254	0.449526	0	0	0	0	0	0	3.84958	0	0	0	0	0	1.48283	1.34491	1.18487	0.758531
CAAGGCCGTGGTTTCA.Ben_L49	Chon1	4.93802	3.10489	0	0	1.74656	0	3.90262	3.99392	3.05037	0	1.21415	0	0	0	0.781026	0	0	0	1.21415	1.93421	0	0	0	0	1.21415	0	0.781026	0.781026
CAAGGCCTCGGCTTGG.Ben_L49	Chon1	4.72649	3.06829	1.01435	0	1.207	0	3.91625	4.19895	3.55477	0.461125	1.36846	0	0	0.775517	0	0	0	0	0	0	0	0	0	0	1.83621	0	0.775517	0.775517
CAAGTTGAGCTCAACT.Ben_L49	Chon1	4.16798	2.94973	1.04959	0.872284	0.872284	0.381257	4.08563	4.02117	3.52497	0.381257	1.20015	0.381257	0	0	0	0	0	0	0	0	0	0	0	0	1.80917	0.381257	1.20015	0.656611
CAAGTTGCAATGGACG.Ben_L49	Chon1	4.77854	1.80373	0.818929	1.56949	0.818929	0	4.25907	4.3449	3.84268	1.26304	1.26304	1.26304	0	1.26304	1.26304	0	0	0	0	0	0	0	0	0	1.26304	0	0	0
CAAGTTGTCACAATGC.Ben_L49	Chon1	4.79755	2.70196	1.09426	0.689888	1.2481	0.403294	4.25624	4.22767	3.76638	0	0.912379	0	0.403294	1.2481	0.403294	0	0	0	0	0	0	0	0	0	1.78632	0	0.689888	1.09426
CAAGTTGTCATGTCTT.Ben_L49	Chon1	4.57471	3.09903	1.20984	1.05861	0	0	3.95688	4.23751	3.61726	0	1.45725	0	0	1.45725	0.385662	0	0	0	0	0.385662	0	0	0	0	2.34294	0.385662	1.05861	0.385662
CAAGTTGTCTTACCGC.Ben_L49	Chon1	4.29236	3.6033	0	0.530851	1.5045	0	4.01871	4.11468	3.39167	0.530851	0.530851	0	0	0.530851	0.875784	0	0	0	0	1.13177	0	0	0	0	0.875784	0	0.875784	1.64909
CACAAACAGCAGGTCA.Ben_L49	Chon1	4.66668	2.60258	1.38024	0.784054	1.51973	0	4.18773	4.08305	3.46413	0	0	0	0	0	0	0	0	0	3.21111	0.466979	0	0	0	0	2.16759	0	1.02443	1.84948
CACAAACAGCATGGCA.Ben_L49	Chon1	5.22617	4.17378	0.519052	0.70342	1.69062	0	3.93206	3.97769	3.66623	0.292832	0.292832	0.292832	0	0.292832	1.62582	0	0	0	0.292832	0	0	0	0	0	2.21541	0.292832	1.86307	0.519052
CACAAACAGCGTGAGT.Ben_L49	Chon1	5.09592	2.83711	0.989983	0	0.612801	0	4.31169	4.67001	3.74795	0	0	0.989983	0	0	0.612801	0	0	0	0	0	0	0	0	0	1.80395	0	0.612801	0
CACAAACAGCTATGCT.Ben_L49	Chon1	3.8594	4.19555	0	0	1.34627	0	3.97261	4.13676	3.61125	0	0	0	0	1.34627	0	0	0	0	0	1.34627	0	0	0	0	1.56669	0	1.34627	0
CACAAACAGTGTACCT.Ben_L49	Chon1	4.632	4.00462	0	0.967688	0.73616	0	3.43132	4.04352	3.29989	1.15556	0.434345	0.434345	0	0.967688	0	0	0	0	0.434345	0.73616	0	0.434345	0	0	1.31366	0.434345	1.15556	1.57021
CACAAACCACAAGTAA.Ben_L49	Chon1	4.74012	1.46389	0	2.09435	0.885431	0	4.15351	4.12323	3.62567	0.388438	0.388438	0.667497	0	0	0	0	0	0	0	0	0	0	0	0	1.06426	0.388438	0.667497	1.21592
CACAAACCACCACCAG.Ben_L49	Chon1	2.36253	2.90202	0.409591	1.10685	0.923704	0	3.97291	4.11477	3.7256	0	0.409591	0	0	0.409591	0	0	0	0	0	3.05626	0	0	0	0	1.26158	0.409591	0.699329	0
CACAAACGTCCTCCAT.Ben_L49	Chon1	4.4766	3.12386	0	1.22814	0	0	4.19271	4.44876	3.01156	1.22814	0	0	1.22814	1.76297	0	0	0	0	0	0	0	0	0	0	1.22814	0	0	0
CACAAACGTCGCGAAA.Ben_L49	Chon1	5.10538	4.2516	0.440665	0.440665	0.978785	0	4.15218	4.26725	3.25495	0	0	0	0	0.440665	0	0	0	0	0	0	0	0	0	0	1.16782	0	0.978785	0.440665
CACAAACGTTTAAGCC.Ben_L49	Chon1	5.1275	2.65643	0.43219	0.239264	1.44545	0	4.19186	4.33621	3.92667	0.593847	0.43219	0.239264	0.43219	0.855083	0.43219	0	0	0	0	0	0	0	0	0	1.76911	0	1.15137	1.62032
CACAAACTCACATACG.Ben_L49	Chon1	4.94401	2.45474	0.676807	0	1.07677	0	3.79642	4.27157	3.5515	0	0	0.676807	0	1.91773	0	0	0	0	1.58316	0	0	0	0	0	1.91773	0	0.676807	1.07677
CACAAACTCGGCGCAT.Ben_L49	Chon1	3.77348	4.0991	0.828039	1.58237	1.81731	0	3.91153	3.87208	3.35724	0.828039	1.07611	0	0.497383	0	1.07611	0	0	0	0	0	0	0	0	0	2.42574	0	0.497383	1.27471
CACAAACTCGTATCAG.Ben_L49	Chon1	4.77341	2.98648	0.90654	0	1.1674	0	4.21077	4.30473	3.55369	0.552661	0	0	0	0	0	0	0	0	0	0.745173	0	0	0	0	1.27607	0.552661	1.04545	0.745173
CACAAACTCTCTTATG.Ben_L49	Stro	3.47242	2.25266	1.34487	0	0	0	3.38021	3.70691	3.16554	0	0	1.34487	3.03802	0	0	0	0	0	3.95275	5.86611	0	1.34487	0	0	0	0	0	0
CACACAAAGCAGGTCA.Ben_L49	Chon1	4.17763	3.28408	1.4376	0.377513	0.650921	0	4.03419	4.11224	3.41292	1.0419	0.8654	0.650921	0	1.4376	1.0419	0	0	0	0	0	0	0	0	0	1.4376	0	1.72036	0.377513
CACACAAAGGCGACAT.Ben_L49	Chon1	4.51641	1.54631	1.04629	0	0	0	3.92929	4.4752	3.72895	0	0	0	0	0	0	0	0	0	0	0	0	0	0	0	2.12683	0	1.04629	0
CACACAAAGTGTTGAA.Ben_L49	Chon1	2.64103	1.28247	0	0	1.28247	0	4.19174	4.57887	3.19662	0	0	0	0	0	0	0	0	0	1.28247	2.43555	0	0	0	0	0	0	0	0
CACACAACACGAAATA.Ben_L49	Chon1	4.95622	2.33942	0.616426	0	0.616426	0	4.35841	4.46194	3.97812	0	0.354977	0	0	1.14127	0	0	0	0	0	0	0	0	0	0	1.73829	0	0.354977	0
CACACAACATCCGGGT.Ben_L49	Chon1	4.32381	3.08963	1.15348	1.15348	1.15348	0	3.85601	3.98497	3.26985	0.544105	0.894508	0.544105	0	0.544105	0	0	0	0	0.544105	0	0	0.544105	0	0	2.26973	0.544105	0.894508	1.15348
CACACAAGTAAACACA.Ben_L49	Chon1	4.3965	1.93705	1.37854	1.37854	1.37854	0	4.1945	4.07075	3.27844	0	0.782827	0	0	1.21648	0	0	0	0	0	0	0	0	0	0	2.01917	0	0.782827	0.782827
CACACAAGTGTGACCC.Ben_L49	Chon1	4.98412	3.2009	1.55758	0.957815	0.957815	0	4.12758	4.13618	3.22247	0	0.428747	0.428747	0	1.43794	0	0	0	0	0.428747	0	0	0.428747	0	0	1.92988	0	1.302	0.727869
CACACAATCGTCCGTT.Ben_L49	Chon1	4.72933	2.51203	0.962624	0.731906	0.962624	0	4.1775	4.22596	3.68501	0.431471	0	0	0	0.431471	0	0	0	0	0	0.731906	0	0	0	0	1.85555	0.431471	0.431471	1.30768
CACACCTAGAGCTTCT.Ben_L49	Chon1	4.90349	1.93421	1.21415	0	0	0	4.19123	4.44316	3.62953	1.21415	0	0.781026	0	0.781026	0.781026	0	0	0	0	0	0	0	0	0	2.09214	0.781026	1.51538	0
CACACCTAGCAGCGTA.Ben_L49	Chon1	3.53591	3.35016	0.424606	0.424606	0.950486	0	3.63835	3.8618	2.57769	0.721724	0.424606	0	0	1.13654	0.424606	0	0	0	0	1.13654	0	0	0	0	1.91969	0.424606	1.29334	0.950486
CACACCTCACAGACAG.Ben_L49	Chon1	4.00815	1.71794	1.12449	1.55637	1.12449	0	4.28367	4.32302	3.44516	0	0.809682	0	0	0.809682	0.347646	0	0	0	0	0	0	0	0	0	0.979425	0	0.979425	0.605115
CACACCTCACATGACT.Ben_L49	Chon1	4.75097	2.16137	0.437472	0.740782	0.740782	0	4.18596	4.4094	3.40405	0	0.437472	0.437472	0	0.437472	0.437472	0	0	0	0	0	0	0	0	0	1.16163	0	0.437472	0.973186
CACACCTCATTATCTC.Ben_L49	Chon1	5.09211	2.01466	0	0	0	0	4.16725	4.26319	3.68861	0.543499	0.893654	0	0	0.893654	0	0	0	0	0	0	0	0	0	0	1.35792	0.543499	0.543499	0
CACACCTGTTACGACT.Ben_L49	Chon1	3.19011	1.88246	0	0.409676	0	0	4.22452	4.31647	3.46217	0	0.699456	0.699456	1.9567	0	0.409676	0	0	0	0	1.10702	0	0	0	0	1.10702	1.26176	0.699456	0.699456
CACACCTGTTATTCTC.Ben_L49	Chon1	3.90954	4.08851	1.44889	0	2.37724	0	3.17005	2.64145	2.85024	0	1.44889	0	0	2.01714	0	0	0	0	0	0	0	0	0	0	2.01714	0	1.44889	0
CACACCTTCGCCGTGA.Ben_L49	Stro	5.05341	1.88031	0	0	0	0	4.09866	4.24159	3.29309	0	0	0	0	1.04797	0	0	0	0	3.96749	0	0	0	0	0	1.04797	0	0	1.04797
CACACTCAGAAACCGC.Ben_L49	Chon1	4.72009	3.50684	0	0.69849	0	0	4.0178	4.16937	3.4115	0	0	0.69849	0	1.3943	0	0	0	0	0	0	0	0	0	0	1.95505	0	0.69849	1.10573
CACACTCAGGATTCGG.Ben_L49	Chon1	4.51447	3.73441	1.52268	1.14762	1.14762	0	3.7845	3.75139	3.34081	1.14762	0.540519	0	0	0.540519	0.889452	0	0	0	0.540519	0	0	0	0	0	2.46415	0.540519	0.889452	1.14762
CACACTCCAAAGTCAA.Ben_L49	Chon1	5.16928	3.04697	1.06183	0	0.320872	0	3.97424	4.3043	3.71608	0.563413	0.320872	0.758461	0	0.563413	0.563413	0	0	0	0	0	0	0	0	0	2.0554	0	0.758461	0.320872
CACACTCCAACTGGCC.Ben_L49	Chon1	5.09878	3.6064	0.814173	0.487754	1.25693	0.814173	4.13689	4.27719	3.28746	0.487754	1.05986	0	0	0.487754	0.814173	0	0	0	0	0	0	0	0	0	1.98603	0	1.25693	0.814173
CACACTCCAATAACGA.Ben_L49	Chon1	4.68903	2.32586	0	0	1.11591	0	4.13629	4.46818	3.66275	1.11591	0	0	0	0	0	0	0	0	1.11591	0	0	0	0	0	1.63016	0	1.11591	0
CACACTCGTTGTGGAG.Ben_L49	Chon1	3.59172	2.1253	1.29035	0.719609	0.719609	0	4.21812	4.3142	3.82383	0.423184	0.719609	0	0	0.423184	0.423184	0	0	0	0	0.423184	0	0	0	0	2.24379	0	0	0.423184
CACACTCTCTCCAGGG.Ben_L49	Chon1	5.00139	2.64584	0	0.784119	0	0	3.88402	4.33073	3.21123	1.21816	0	1.21816	1.51983	1.21816	0.784119	0	0	0	0	0	0	0	0	0	1.93908	0	0	0
CACACTCTCTTCATGT.Ben_L49	Chon1	5.05505	2.83208	0	0.846613	0.846613	0	4.17321	4.51697	3.77541	0	1.84482	0	0	0.846613	1.84482	0	0	0	0	0	0	0	0	0	1.60848	0	0	0.846613
CACAGGCAGAGACGAA.Ben_L49	Chon1	5.0194	2.71486	0.27802	1.50976	0.825075	0.27802	4.25179	4.2788	4.07775	0.27802	0.495321	0.27802	0	0.825075	0.825075	0	0	0	0	0	0	0	0	0	1.8129	0.495321	0.495321	0.495321
CACAGGCAGTTTGCGT.Ben_L49	Chon1	3.73294	3.18063	0	0	0	0	3.95978	4.19927	2.72077	0	1.02029	0	0	1.02029	0	0	0	0	0	0	0	0	0	0	1.51468	0	1.02029	1.02029
CACAGGCCAGGCTCAC.Ben_L49	Chon1	4.57794	2.97545	0.509363	0.845208	0.845208	0	3.75763	4.11814	3.04104	0.845208	0	0	0.509363	0.509363	0.509363	0	0	0	3.99155	0.845208	0	0	0	0	1.60651	0	0	0.845208
CACAGGCCATCTCGCT.Ben_L49	Chon1	4.39418	2.22717	0	0	0.866651	0	4.16559	4.39418	3.3032	0	0	0.866651	1.32385	0	0.866651	0	0	0	0	0	0	0	0	0	0	0	2.06619	1.63643
CACAGGCGTAAGTGGC.Ben_L49	Chon1	5.15652	2.24695	0.612956	1.80423	0.612956	0	4.25366	4.56162	4.13915	0.612956	0.990196	0	0	0.612956	0.990196	0	0	0	1.26346	0	0	0	0	0	1.93458	0.612956	0.612956	0
CACAGTAAGTAAGTAC.Ben_L49	Chon1	4.30637	1.50059	1.50059	2.07551	0	0	4.03864	4.39617	3.08676	0	0	1.50059	0	1.50059	0	0	0	0	0	1.50059	0	0	0	0	1.50059	0	2.43825	0
CACAGTAGTCATTAGC.Ben_L49	Chon1	5.36987	3.04293	0	0.827749	0	0.827749	4.0549	4.19044	3.52188	0	0.827749	0.497182	0	0.497182	0	0	0	0	0	0	0	0	0	0	1.7063	0	1.27434	0
CACAGTAGTCTGGAGA.Ben_L49	Chon1	4.74236	3.72166	1.27381	0	0.61958	0.357027	4.05418	4.32055	3.71123	0	0.827338	0.357027	0.999269	0.357027	0.357027	0	0	0	0	0	0	0	0	0	1.81627	0	0.827338	0.999269
CACATAGCAATGTAAG.Ben_L49	Chon1	5.02129	3.73015	0.538699	0.538699	0	0	4.01181	4.07441	3.76382	0	0.886883	0	0	0.886883	0	0	0	0	0	0	0	0	0	0	1.14465	0	0.538699	0
CACATAGTCGACAGCC.Ben_L49	Chon1	4.71678	2.2185	0.576802	0.774959	1.66617	0.329424	4.34993	4.16817	3.54254	0.329424	0	0.329424	0	1.41618	0.576802	0	0	0	0	0	0	0	0	0	2.1298	0	1.58958	1.08209
CACATTTAGAGTTGGC.Ben_L49	Chon1	4.85422	3.28143	0.332219	0.332219	0	0.332219	4.40405	4.51779	3.75584	0.332219	0.581162	0	0.332219	0.946327	0.581162	0	0	0	0.332219	0	0	0	0	0	1.81201	0.332219	0.946327	0.332219
CACATTTAGCATGGCA.Ben_L49	Chon1	4.76158	2.18573	0.27451	0.666627	0.666627	0.27451	4.30365	4.43923	3.8726	0.666627	1.06309	0.666627	0	0.27451	0.27451	0	0	0	0	0	0	0	0	0	1.42524	0.489666	0.489666	1.94617
CACATTTAGGAATTAC.Ben_L49	Chon1	4.62406	3.51141	0.997051	0	0	0	3.65393	3.95716	3.06914	0	0	0.997051	0	0.997051	0	0	0	0	0	0	0	0	0	0	2.05938	0	0.997051	1.48627
CACATTTAGGATGGAA.Ben_L49	Chon1	4.76415	2.73026	0.930627	0.705108	1.72425	0	4.17445	4.09241	3.92528	0	0.930627	0.705108	0	0.705108	0.413455	0	0	0	0.413455	0	0	0	0	0	1.62851	0.705108	0	1.26981
CACATTTAGGTCATCT.Ben_L49	Chon1	4.3242	2.07755	0	0	1.20246	0	4.04092	4.26055	3.08898	1.20246	0	0	0	0	0	0	0	0	0	1.20246	0	0	0	0	0	0	2.07755	0
CACATTTCAGCTGTAT.Ben_L49	Chon1	4.44467	3.33541	0	1.58309	0.67676	0.67676	3.72893	3.75191	3.33541	1.0767	0.67676	0.67676	0.67676	1.58309	0.67676	0	0	0	0	2.1679	0	0	0	0	1.91765	1.36161	1.0767	0.67676
CACATTTGTAGCTGCC.Ben_L49	Chon1	4.52658	2.39803	1.35003	0.887387	0	0.887387	4.34023	4.15679	3.17222	0	0.887387	0	0	1.66512	0	0	0	0	0	0	0	0	0	0	0	1.35003	0.887387	0
CACATTTGTCAGTGGA.Ben_L49	Chon1	5.18405	3.71461	0.924499	0	0.924499	0.410033	3.88456	3.91534	2.84606	0.699992	1.26253	0	0	1.80314	0.410033	0	0	0	0	2.36373	0	0	0	0	1.26253	0.699992	0.699992	0.924499
CACATTTGTTAGATGA.Ben_L49	Chon1	4.53102	3.02409	0	0	0	0	3.79926	4.54711	3.43772	0.918607	0	0	0	0	0.918607	0	0	0	0	2.30606	0	0	0	0	0.918607	0.918607	1.70791	0
CACATTTTCACCCGAG.Ben_L49	Chon1	3.77376	3.04981	0	0.934928	1.40954	0	4.20094	4.20094	3.75583	0	0.572963	0.572963	0	1.40954	0	0	0	0	0	0	0	0	0	0	1.20013	0	0.572963	0.934928
CACCACTAGTTAACGA.Ben_L49	Chon1	4.73369	2.81973	1.07276	0.767358	1.07276	0	4.05264	4.184	3.83716	0	0.325476	0	0	1.19638	0.325476	0	0	0	0	0.325476	0	0	0	0	1.79192	0.325476	1.72567	1.49564
CACCACTCACACCGCA.Ben_L49	Chon1	4.93483	2.01721	0	0.465297	0.465297	0	3.87948	4.4984	3.63057	0	0	0	0	0	0	0	0	0	0	0	0	0	0	0	1.02154	0.465297	0	0
CACCACTGTACTTGAC.Ben_L49	Chon1	5.19642	2.56097	0.952861	0	1.52268	0	4.10663	4.05965	3.61748	0.335243	0.335243	0.952861	0	0.952861	0.952861	0	0	0	2.62067	0	0	0	0	0	2.23686	0	1.33183	1.22073
CACCACTGTCTAGCGC.Ben_L49	Chon1	4.89415	2.90974	0.718637	0	1.28898	0.42253	4.05679	4.35375	3.95133	1.28898	0.946802	0	0	0.718637	0.42253	0	0	0	0	0	0	0	0	0	1.74613	0	1.13246	0
CACCACTGTGAGTGAC.Ben_L49	Chon1	4.92872	3.54884	0	0	0.720475	0.720475	4.25784	4.21199	3.85942	1.13489	0	0.720475	0	1.42701	0	0	0	0	0	1.42701	0	0	0	0	1.13489	0	1.42701	0
CACCACTTCCTAGAAC.Ben_L49	Chon1	4.282	3.03343	0.741098	0.437686	0.741098	0	3.7022	3.9837	3.26803	0.741098	0.437686	0	0	0.741098	0	0	0	0	0.437686	1.57771	0	0	0	0	0.973561	0.741098	1.16205	0.741098
CACCAGGAGCACACAG.Ben_L49	Chon1	5.36175	4.09421	0.293411	0.860346	0.704573	0	3.50839	3.90726	3.34214	0.860346	1.21993	0.293411	0	0.704573	0.293411	0	0	0	0.860346	0	0	0	0	0	0.995091	0	0.995091	1.11382
CACCAGGAGCTAAGAT.Ben_L49	Chon1	4.70149	0	0	0	0	0	3.91402	4.11105	3.12773	0	0	0	0	0	0	0	0	0	0	0	0	0	0	0	0	0	0	0
CACCAGGCACGAGGTA.Ben_L49	Chon1	5.00668	1.77038	0.845448	0.366729	1.29693	0	4.30536	4.09301	3.59568	0.366729	0.634466	0.366729	0.366729	1.16784	0.634466	0	0	0	0.366729	0	0	0	0	0	1.91089	0	1.16784	1.97437
CACCAGGGTAGTACCT.Ben_L49	Chon1	3.02423	2.78237	0	1.42498	0.489532	0	3.57614	3.72375	3.05446	0.816738	1.99	0	0.816738	0.489532	0	0	0	0	0	0.489532	0	0	0	0	1.56639	0.489532	1.06287	0.489532
CACCAGGGTCGGCATC.Ben_L49	Chon1	3.96329	4.65159	0.399926	1.37379	0.684827	0	3.94442	4.35295	3.38505	0	0.684827	0.684827	0	1.24086	0.399926	0	0	0	0	0	0	0.399926	0	0	1.77785	0.684827	1.37379	1.59609
CACCAGGGTTACAGAA.Ben_L49	Chon1	4.69034	3.36002	0.737068	0.597379	1.23897	0	3.87963	4.28946	3.50102	0.240944	1.45147	0.240944	0	1.9053	0.240944	0	0	0	0	1.94504	0	0	0	0	1.23897	0	1.38553	1.51333
CACCTTGAGAGGTTAT.Ben_L49	Chon1	4.88067	3.33305	1.05965	0.813998	1.05965	0.487633	4.01954	4.01954	3.45929	0.813998	0.487633	0.487633	1.42125	1.25671	0.487633	0	0	0	0	0	0	0	0	0	2.21593	0	0.487633	1.25671
CACCTTGAGCCTATGT.Ben_L49	Chon1	4.81719	3.17506	0.691588	0.404426	0.91442	0	4.16746	4.27706	3.69826	0.22252	0.691588	0.55828	0.22252	0.55828	0.404426	0	0	0	0.22252	0.55828	0	0	0	0	1.86916	0.22252	1.00962	0.691588
CACCTTGCACGTTGGC.Ben_L49	Chon1	3.83716	2.76526	0	0	0	0	3.54059	3.83716	2.61379	0	1.55198	0	1.17325	0.556272	0	0	0	0	0.556272	1.17325	0	0	0	0	0	0	1.38044	0
CACCTTGGTACAGTGG.Ben_L49	Chon1	4.44321	3.73231	0	1.64109	1.46525	0	3.6274	3.55872	3.22416	0.605493	0.605493	0.605493	0	1.25175	0	0	0	0	0	3.22416	0	0	0	0	0.605493	0	1.25175	0.979945
CACCTTGGTATGAATG.Ben_L49	Chon1	4.2896	2.80995	1.48008	0	0.517994	0	4.17121	4.12841	3.8533	0.857522	0.857522	0	0	0.517994	0	0	0	0	0	0.517994	0	0	0	0	2.13597	1.31228	0.517994	0.517994
CACCTTGGTTGGTGGA.Ben_L49	Chon1	4.83296	3.30578	1.33136	0.335061	1.22029	0	4.16952	4.14459	3.55054	0.335061	0.585591	1.09532	0	0.785762	1.09532	0	0	0	0	0	0	0	0	0	2.23629	0	1.33136	1.60548
CACCTTGGTTTAGCTG.Ben_L49	Chon1	5.08814	4.05741	1.28277	0	0.41958	0.714245	4.03921	4.07528	3.59594	0.714245	0.714245	0	0	1.28277	0.714245	0	0	0	0	0	0	0.41958	0	0	1.41778	0	0.41958	0.714245
CACCTTGTCACTGGGC.Ben_L49	Chon1	4.8369	2.74679	0	0	0	0	3.59563	4.18394	3.53672	0	1.64273	0	0	1.12643	0	0	0	0	0	1.12643	0	0	0	0	0	0	1.12643	0
CACTCCAAGAAACCGC.Ben_L49	Chon1	4.79988	2.57316	1.00416	1.49497	0	0.455229	3.93493	3.87693	3.58819	1.19578	0.766895	1.00416	0.455229	0	0.455229	0	0	0	0	0	0	0	0	0	1.49497	0	0.455229	0.455229
CACTCCAAGCCACGCT.Ben_L49	Chon1	4.25954	2.55235	0.809163	0.809163	0	0	4.1577	4.19595	3.59764	0.484285	0.484285	0	0	1.05398	0	0	0	0	0	0.809163	0	0	0	0	2.395	0	0.484285	0
CACTCCAAGCCGGTAA.Ben_L49	Chon1	4.59857	3.34534	0.821115	0.670275	1.69665	0.276312	4.06537	4.17392	3.59255	0.49257	0.670275	0.276312	0	0.49257	0.670275	0	0	0	0	0	0	0	0	0	1.807	0.276312	0.821115	1.43093
CACTCCAAGGCCGAAT.Ben_L49	Stro	2.09745	2.80225	0	1.21841	0	0	3.38715	3.78129	2.93723	0.784313	1.21841	1.5201	0	1.93939	0	0	0	0	0.784313	0	1.93939	1.21841	0	0	0.784313	1.21841	0.784313	0.784313
CACTCCAAGTACGACG.Ben_L49	Chon1	5.05221	2.38757	1.34152	0.880634	0	0	4.12284	4.16758	3.51112	1.34152	1.34152	0	0	0.880634	0	0	0	0	0	0	0	0	0	0	0.880634	0	0	0.880634
CACTCCACAAGGTTTC.Ben_L49	Chon1	5.16551	2.64205	1.1362	0.301944	1.5846	0	3.93286	3.91896	3.56079	0.533548	0.533548	0.533548	0	0.533548	0.301944	0	0	0	0.301944	0.301944	0	0	0	0	0.72147	0	0.533548	1.5846
CACTCCACAGCTTAAC.Ben_L49	Chon1	4.85809	2.87085	0.518598	0.702853	1.40082	0.702853	4.18827	4.21874	3.55488	0.292547	0.702853	0	0.292547	0.992947	0	0	0	0	0	0.702853	0	0	0	0	1.48123	0	0.518598	0.292547
CACTCCACATAAGACA.Ben_L49	Chon1	4.66946	1.74329	1.06002	0	0	0	4.23283	4.46399	3.77149	1.34277	0.664345	0.664345	0	0.664345	0	0	0	0	0	0	0	0	0	0	2.25013	0	0.664345	0.664345
CACTCCAGTAATAGCA.Ben_L49	Chon1	4.73908	3.10829	1.14367	1.14367	0.538105	0	4.02325	4.26057	3.52007	0.538105	0.886045	0	0	0	0	0	0	0	0	0	0	0	0	0	1.66327	0.538105	0.886045	0.886045
CACTCCAGTGAGGGTT.Ben_L49	Stro	3.08776	0	1.5014	0	0	0	3.75784	4.4796	3.75784	0	0	0	0	0	0	0	0	0	5.41267	2.4392	4.4796	0	0	0	0	0	0	0
CAGAATCAGACCCACC.Ben_L49	Chon1	5.04713	2.88116	0.9284	0	0	0	4.42658	4.15495	3.78084	0.9284	0	0	0.9284	0	0	0	0	0	0	0	0	0	0	0	1.40141	0	0.9284	0
CAGAATCAGACCTTTG.Ben_L49	Chon1	4.0863	4.20949	1.08203	1.08203	1.36761	0.680733	4.19489	4.0863	3.90734	0	0.680733	0	0	0	0.680733	0	0	0	0.680733	0	0	0	0	0	1.92453	0	0.680733	0.680733
CAGAATCCATCGACGC.Ben_L49	Chon1	4.76546	2.8938	0.796919	0.796919	0.796919	0	4.12608	4.24644	3.60961	0	1.39791	0.796919	0	1.03958	0.475829	0	0	0	0	0	0	0	0	0	2.31651	0.475829	1.39791	0
CAGAATCTCAATACCG.Ben_L49	Chon1	4.31914	2.2173	0.392937	0.392937	0.674295	0	4.1966	4.14458	3.44437	0	0.674295	0.392937	0	0	0	0	0	0	0.674295	0	0	0	0	0	1.67371	0	0	0
CAGAGAGAGACAAAGG.Ben_L49	Chon1	4.61012	3.01467	0.829493	1.58442	1.27657	0	4.31285	4.64797	3.93952	0	1.81948	0	0	0.829493	0	0	0	0	0	0	0	0	0	0	1.81948	0	0	0
CAGAGAGAGAGCCCAA.Ben_L49	Chon1	5.23222	2.37429	1.15222	0	1.67343	0	4.53283	4.4091	3.47802	0.733618	0	0	0	0	1.4464	0	0	0	0	0	0	0	0	0	1.4464	0.733618	1.4464	0.733618
CAGAGAGAGAGTAATC.Ben_L49	Chon1	4.44241	2.3693	0.961259	0.961259	1.4422	0	3.99442	4.40366	3.68285	0	0	0	0	0	0	0	0	0	0	0	0	0	0	0	0	0	0	2.00955
CAGAGAGAGGGCACTA.Ben_L49	Chon1	4.47004	2.56994	0	0.819781	0.819781	0	4.3464	4.44053	3.72906	0.491644	0	0.491644	0	1.06643	0.491644	0	0	0	0	0	0	0	0	0	1.06643	0	0	1.26413
CAGAGAGAGGTAAACT.Ben_L49	Chon1	5.29823	2.53121	0.768659	0.768659	0.456434	0	4.07488	4.37786	3.59139	0.456434	0.768659	0.456434	0	0.768659	0	0	0	0	0	0	0	0	0	0	1.91462	0	1.19808	1.00624
CAGAGAGCAAGGACTG.Ben_L49	Chon1	3.95565	3.21515	0	0	0.996081	0	4.10706	4.30985	3.45751	0	0	0	0.996081	0.996081	0	0	0	0	0	0	0	0	0	0	1.48508	0	0	1.48508
CAGAGAGCAGGTCGTC.Ben_L49	Chon1	5.21018	2.94966	0	0.448276	1.48016	0	3.92738	4.5286	3.5854	0.448276	0.448276	0.448276	0	0.448276	0	0	0	0	1.89554	0	0	0	0	0	2.0525	0	0.756695	0.448276
CAGAGAGGTCGAATCT.Ben_L49	Chon1	4.63569	2.73684	0.415844	0.708676	0.708676	0.415844	4.02846	4.39988	3.6936	0.415844	0.415844	0	0	0	0.415844	0	0	0	0	0	0	0	0	0	1.11926	0.415844	0.415844	0.708676
CAGAGAGTCATGCATG.Ben_L49	Chon1	4.40671	2.38372	0.851228	1.4189	0.851228	0	4.3902	4.50537	3.76273	0.851228	1.17481	0.369843	0	0	0	0	0	0	0	0	0	0	0	0	1.30428	0.369843	1.4189	0.639227
CAGATCAAGAGAACAG.Ben_L49	Chon1	4.14393	2.49889	0	1.55245	0.806923	0	4.2378	4.48988	3.64362	0.806923	0.806923	0.806923	0	1.97478	0	0	0	0	0	0	0	0	0	0	1.97478	0	1.24761	0
CAGATCAAGGCGTACA.Ben_L49	Chon1	4.48831	1.96536	1.11377	0	0	0	4.1967	4.31281	3.82882	1.11377	0	1.11377	0	1.11377	0	0	0	0	0	0	0	0	0	0	1.11377	0	0	1.11377
CAGATCACAACGCACC.Ben_L49	Chon1	4.77478	2.98101	0.558648	0.317838	0.752576	0	4.31859	4.41359	4.02536	0.317838	0.752576	0	0	0	0.558648	0	0	0	0	0.914935	0	0	0	0	1.55636	0.317838	0	0.558648
CAGATCACAGCCTTGG.Ben_L49	Chon1	4.97414	2.6683	0.581736	0	0.581736	0	3.89463	4.08423	3.57577	0	0.581736	0	0.581736	0.581736	0.947124	0	0	0	0	0	0	0	0	0	1.21415	0	0	0
CAGATCAGTATAATGG.Ben_L49	Chon1	4.00984	3.44522	0.970989	0.598989	0	0	4.09534	4.1614	3.36348	0	0.598989	0.970989	0	0.598989	0	0	0	0	0	0	0	0	0	0	1.62951	0	0.598989	0.598989
CAGATCAGTCAGATAA.Ben_L49	Chon1	4.66592	2.42211	0	0	1.27184	0	4.32353	4.61639	3.90762	0	1.27184	0	0	0	0	0	0	0	0	0	0	0	0	0	1.81398	0	0	1.27184
CAGATCATCCTGTAGA.Ben_L49	Chon1	4.97525	2.92452	1.04917	0.656298	1.04917	0	4.16013	4.21642	3.73329	0.381051	0.656298	0	0	1.64372	0	0	0	0	0	0	0	0	0	0	1.64372	0.381051	1.1997	1.3305
CAGATCATCGAACGGA.Ben_L49	Chon1	4.81288	2.67238	0.596981	0.342393	1.3502	0	4.19464	4.46768	3.79056	0.79973	0.342393	0	0.342393	0.96822	0.342393	0	0	0	0.342393	0	0	0	0	0	2.01929	0	0.342393	1.11237
CAGATCATCGTCACGG.Ben_L49	Chon1	3.52542	2.16988	0	0.677856	0.677856	0	3.65884	3.7985	3.60759	0	1.36327	0	0	1.36327	0	0	0	0	0	1.76614	0	0.677856	0	0	0	0.677856	0	1.36327
CAGATCATCGTCCGTT.Ben_L49	Chon1	4.77685	3.61765	0.287108	0.287108	0	0	4.02903	4.19243	3.5905	0	0.845986	0.509907	0.287108	0.979394	0.691999	0	0	0	0	0	0	0	0	0	1.67211	0.509907	0.691999	0.287108
CAGCAGCAGCACAGGT.Ben_L49	Chon1	5.444	3.15703	0.728257	1.30255	0.728257	0	4.31657	4.09319	3.38079	0.728257	0.728257	0	0	1.14516	0.958277	0	0	0	0.429008	0	0	0	0	0	2.1401	0	0.958277	0.728257
CAGCAGCAGCCCAATT.Ben_L49	Chon1	3.9863	4.58177	0	0.828184	1.58258	0	3.56608	3.96208	3.52896	0.357478	0	0.828184	0	0	0.620275	0	0	0	0.357478	0	0	0	0	0	2.21536	0.357478	1.00022	1.27489
CAGCAGCAGTACATGA.Ben_L49	Chon1	4.38307	2.27396	0.808887	1.78869	0.484094	0.484094	4.31052	4.06541	3.74001	1.25014	0.808887	0	0	0.484094	0	0	0	0	1.25014	0.484094	0	0	0	0	2.20774	0	1.41428	0.484094
CAGCAGCCAGTGGGAT.Ben_L49	Chon1	4.90458	3.49472	1.11432	0.801329	1.45302	0	4.11409	4.22782	3.67612	0.598287	0.970022	0	0	0	0	0	0	0	0	0	0	0	0	0	1.54447	0.598287	0.598287	0.343235
CAGCAGCGTACCATCA.Ben_L49	Chon1	3.83762	2.64844	0.739234	1.9486	1.45465	0	3.78931	3.89489	3.15418	0.739234	1.68219	0	0	0.971346	0	0	0	0	0.436425	2.33232	0	0	0	0	0.971346	0	0.971346	0.739234
CAGCAGCGTATGCTTG.Ben_L49	Chon1	4.31871	4.09105	0	0.777514	1.37122	0	3.93148	3.9655	3.43365	0.462493	1.01671	0	0	0	0	0	0	0	0	0.777514	0	0	0	0	1.92866	0	1.63241	0.777514
CAGCAGCGTTTGTTGG.Ben_L49	Chon1	5.44116	3.71324	0	0.354443	0.993825	0	3.93566	4.37823	3.35516	0.354443	0.82249	0.354443	0	1.65897	0.354443	0	0	0	2.89123	0	0	0	0	0	1.87641	0	0.993825	0
CAGCAGCTCATCTGTT.Ben_L49	Chon1	4.93614	2.47764	0	0	2.11328	0	3.7989	4.34888	2.95431	1.53422	0	0	0	0	0	0	0	0	0	0	0	0	0	0	1.53422	1.53422	1.53422	1.53422
CAGCAGCTCGCGCCAA.Ben_L49	Chon1	4.74177	3.83847	0	2.51476	0	0	4.0573	3.55794	0	0	0	0	0	3.16663	0	0	0	0	0	0	0	0	0	0	0	0	0	0
CAGCATAAGCACCGCT.Ben_L49	Chon1	4.96925	3.17433	0	0	0.435344	0	4.12867	4.33439	3.86938	0	0.435344	0	0	0.737637	1.1575	0	0	0	0	0	0	0	0	0	1.45231	0	0.435344	0
CAGCATAAGGAACTGC.Ben_L49	Chon1	3.46585	3.1338	1.07764	2.24037	1.07764	0	4.0351	4.15345	3.61553	0.829347	1.4421	0	0	0.829347	0	0	0	0	0	0.829347	0	0	0	0	1.27638	0.498294	0	0
CAGCATAAGGCAATTA.Ben_L49	Chon1	4.39269	2.90507	0.962691	1.15004	1.67084	0.731962	4.05449	4.20213	3.64364	0	1.15004	0	0	0.731962	0.731962	0	0	0	0	1.30776	0	0	0	0	1.85564	0.431508	0.962691	0
CAGCATACAGGTGCCT.Ben_L49	Chon1	4.60764	1.9225	0.773625	1.73527	1.01212	0	3.98048	4.09375	3.21631	0	0.45983	0.45983	0	1.01212	0	0	0	0	0.45983	0	0	0	0	0	1.36584	0.773625	1.73527	0.773625
CAGCATAGTCCGAAGA.Ben_L49	Chon1	5.04881	2.6575	0.940032	0.329315	0.329315	0	4.29787	4.5901	3.90705	0.329315	0.329315	0	0	0.329315	0.576631	0	0	0	0.329315	0	0	0	0	0	1.80339	0	0	0.329315
CAGCATATCAAAGACA.Ben_L49	Chon1	3.26058	4.07286	0	1.18742	0.565048	0	3.88877	3.97796	3.1691	0	1.39578	0.565048	0	0.923888	0	0	0	0	0	2.0587	0	0	0	0	2.0587	0.565048	0.565048	0.565048
CAGCATATCGTCCAGG.Ben_L49	Chon1	5.4312	3.44435	0.328409	0	1.0797	0.328409	3.88808	4.10872	3.76987	0.328409	0.328409	0	0.575216	0.773007	0.773007	0	0	0	0	0.328409	0	0	0	0	2.21527	0	0.938063	0.328409
CAGCATATCTAAGCCA.Ben_L49	Chon1	4.11757	2.48354	0.97363	0.97363	1.78215	0.437725	4.11757	4.04334	3.67484	0.741155	0.97363	0	0	1.16212	0.437725	0	0	0	0.741155	0	0	0	0	0	1.68518	0	2.162	0.437725
CAGCCGAAGCTACCTA.Ben_L49	Chon1	3.9486	2.95947	0.998601	0	0.452027	0	4.33647	4.46273	3.75465	0	0.762201	0	0	0.762201	0	0	0	0	0	0.762201	0	0	0	0	2.25888	0	0.452027	0
CAGCCGAAGGTACTCT.Ben_L49	Chon1	5.55496	3.68227	0.435402	0.435402	0	0	3.62578	3.85809	3.66844	0.969547	0	0.435402	0	1.15761	0	0	0	0	1.86498	0	0	0	0	0	1.57258	0.435402	1.15761	0
CAGCCGAAGTACGCCC.Ben_L49	Chon1	3.19784	3.28943	0	1.20835	0	0	3.19784	3.52258	3.09701	1.73975	1.20835	0	0	0	0	0	0	0	0	2.08491	0	0	0	0	0	0	1.20835	0
CAGCCGACAGCCTATA.Ben_L49	Chon1	4.69501	2.95728	0.539712	0.305833	1.0256	0.305833	4.0768	4.05223	3.45843	0.888313	0.888313	0	0	1.1463	0.539712	0	0	0	0	0.539712	0	0.305833	0	0	1.25399	0.305833	0.729126	0.539712
CAGCCGAGTCACACGC.Ben_L49	Chon1	4.39948	2.28184	0	0.349808	0.984017	0	4.01536	4.10213	3.47846	0	1.12946	0	0	0.813765	0.608456	0	0	0	0	0	0	0	0	0	1.9854	0	1.12946	1.25641
CAGCCGAGTTGTACAC.Ben_L49	Chon1	4.64007	2.89547	0	1.23597	0	0	3.9087	4.14731	3.52527	0	0	0.797891	1.53956	0.797891	0	0	0	0	3.02206	1.96069	0	0	0	0	0.797891	0	1.77214	0
CAGCCGATCCCAACGG.Ben_L49	Chon1	3.90147	2.85338	0.754869	1.70644	1.33981	0	4.31536	4.33031	3.56625	0	1.80385	0	0	0.447033	0	0	0	0	0	0	0	0	0	0	2.18508	1.4775	0	0.447033
CAGCGACAGGAATCGC.Ben_L49	Chon1	4.52373	3.1915	0.722813	0	0.722813	0	3.79479	3.86388	3.45778	0	1.43047	0.722813	2.13079	1.13797	0.722813	0	0	0	0	0.722813	0	0	0	0	2.4512	1.43047	1.43047	0.722813
CAGCGACAGTAACCCT.Ben_L49	Chon1	4.97251	2.56804	0	0	0	0	4.27871	4.49603	3.80182	0.739349	1.45482	0	0	0	0	0	0	0	0	0	0	0	0	0	1.68237	0.739349	0	1.15975
CAGCGACCACAACGTT.Ben_L49	Chon1	4.79015	2.36564	0	0.62986	0.62986	0	4.20172	4.55257	3.61014	0	1.28979	0	0	1.96591	0.62986	0	0	0	0	1.28979	0	0	0	0	1.68394	0	1.01331	1.01331
CAGCGACGTAAACCTC.Ben_L49	Chon1	4.66552	3.543	1.25426	0.694199	0.917553	0	4.25057	4.2434	3.41976	0.406166	0.917553	0.406166	0	0.406166	0	0	0	0	0.406166	0	0	0	0	0	2.19909	0	1.25426	0.694199
CAGCGACGTGCATCTA.Ben_L49	Stro	2.68355	1.86482	0	0	0	0	3.55799	3.8579	3.2405	0.860227	1.31571	0	0	0.860227	0	0	0	0	0	3.2405	0	0	0	0	1.86482	0.860227	1.31571	0
CAGCGACTCCGATATG.Ben_L49	Chon1	3.52832	2.95807	0.686661	1.49397	1.59904	0.401146	4.20669	4.08984	3.65088	0	0.401146	0.686661	0	0.401146	0	0	0	0	0	0	0	0	0	0	1.08995	0.401146	1.24348	0
CAGCGACTCGCATGAT.Ben_L49	Chon1	4.67769	4.19294	1.15497	0.545017	0	0	4.13667	4.07705	3.59751	1.15497	1.15497	0.895792	0.895792	0.895792	0	0	0	0	0	0	0	0	0	0	1.15497	0	1.3606	1.3606
CAGCTAAAGAAGGCCT.Ben_L49	Chon1	4.81507	3.21834	0.546309	0.793646	0.793646	0	4.28658	4.28658	3.92053	0.216956	0.793646	0.216956	0.216956	0.395131	0.546309	0	0	0	0	0.216956	0	0	0	0	1.58445	0.395131	0.991778	1.42305
CAGCTAAAGGCATTGG.Ben_L49	Chon1	4.14286	2.31812	0.301714	0	1.1356	0	4.2786	4.37176	3.7834	0	0.533183	0.301714	0.301714	0	0	0	0	0	0	0	0	0	0	0	1.42781	0.301714	0.533183	0.721017
CAGCTAACACATGACT.Ben_L49	Chon1	3.81062	2.75533	0	0	0.652527	0	3.44594	3.53029	3.09869	0.652527	1.54363	0	0	0.652527	0	0	0	0	0	1.72311	0	0	0	0	1.04408	0	0.652527	0
CAGCTAACACGAGAGT.Ben_L49	Chon1	5.03532	3.09311	0.518131	0.518131	0.518131	0	4.18196	3.98812	3.64646	0.518131	0.857718	0.518131	0	0.518131	0	0	0	0	0	0	0	0	0	0	1.624	0	1.11076	0
CAGCTAACATTAGGCT.Ben_L49	Chon1	4.80279	2.8912	0.836747	0.362057	0.627308	0	4.35395	4.54253	3.87366	0	0.362057	0.362057	0	0.627308	0	0	0	0	0	0	0	0	0	0	2.02078	0	0.836747	0
CAGCTAACATTTCAGG.Ben_L49	Chon1	5.20887	2.28663	0	0	0	0	4.27296	4.53482	3.6278	1.26022	0	0	0	1.56639	0	0	0	0	0	0	0	0	0	0	1.80046	0	0	0
CAGCTAAGTACACCGC.Ben_L49	Chon1	4.95748	2.75489	0.300445	1.01244	0.876234	0	4.30738	4.24406	3.89208	0.718511	0.531168	0	0	1.64972	0.531168	0	0	0	0.300445	0	0	0	0	0	1.77604	0.300445	1.64972	0.718511
CAGCTAAGTACCGTTA.Ben_L49	Chon1	5.79994	3.44023	0.799348	0	0.596669	0	3.86105	4.31553	3.57466	0.342192	1.45026	0.342192	0	0.799348	1.23785	0	0	0	0	0	0	0	0	0	1.54165	0	0.342192	0
CAGCTAATCCGTACAA.Ben_L49	Chon1	4.53645	3.04458	0	0	0.777736	0	4.16718	4.05133	3.54187	0.777736	0.777736	0.777736	0	1.20988	1.01697	0	0	0	0	0	0	0	0	0	2.22308	0	1.37152	1.01697
CAGCTAATCCTTCAAT.Ben_L49	Chon1	4.59841	2.45357	0	0	0.845322	0	4.03965	3.9669	3.45191	1.60667	0	1.29677	0	0	0	0	0	0	0	0	0	0	0	0	0.845322	0	1.60667	1.84291
CAGCTAATCTTAGAGC.Ben_L49	Chon1	4.04171	1.12208	0.524975	0.867451	0	0	4.2972	4.2589	3.71465	0	0	0.867451	4.37836	0.524975	0	0	0	0	0.524975	0	0	0.524975	0	0	1.76352	0	0.524975	0.524975
CAGCTAATCTTTCCTC.Ben_L49	Chon1	4.86208	2.36146	0.935869	1.33209	1.24677	0.26994	4.10261	4.30586	3.69773	0.657342	0.935869	0	0	0.806271	0.482285	0	0	0	0	0	0	0	0	0	1.55152	0.482285	0.657342	0.482285
CAGCTGGAGAAACCAT.Ben_L49	Chon1	4.34578	3.31247	0.588677	0	0	0	4.002	4.13874	3.63426	0.588677	0.588677	0	0	0	0	0	0	0	0.588677	0	0	0	0	0	1.75952	0.588677	0.588677	0.588677
CAGCTGGAGGAGCGTT.Ben_L49	Chon1	4.06345	2.0011	0.788217	0	1.22346	0	3.93921	3.94696	3.02487	0.336347	0.955241	0.336347	2.65283	1.8867	0.336347	0	0	0	1.68604	0	0	0	0	0	2.10375	0.336347	1.75749	0.336347
CAGCTGGAGGAGTTGC.Ben_L49	Chon1	5.16877	4.41845	0	0.976785	0	0.603196	3.42772	4.20821	2.91164	0.603196	0.603196	0.603196	0	0	0.603196	0	0	0	0.603196	0.976785	0	0	0	0	0.976785	0	0.976785	0.603196
CAGCTGGAGGCCCTCA.Ben_L49	Chon1	4.08647	3.70119	0	0.886883	1.06588	0	3.95875	3.82275	3.90272	0.886883	0.886883	0.886883	2.51934	1.06588	0	0	0	0	0	0.389234	0	0	0	0	1.46579	0.389234	1.06588	0
CAGCTGGCACAGAGGT.Ben_L49	Chon1	5.27492	2.97606	0	0	0	0	4.00302	4.47562	3.25091	0	0	0	0	0	0	0	0	0	1.12097	0	0	0	0	0	0	0	1.63621	1.63621
CAGCTGGCAGACGTAG.Ben_L49	Chon1	4.79862	1.19824	0.768783	0	0	0	4.05525	4.2546	3.63833	1.19824	1.19824	0.768783	0	0	0	0	0	0	0	0	0	0	0	0	2.07227	0	0.768783	0
CAGCTGGCAGTAACGG.Ben_L49	Chon1	4.94768	3.12652	1.03539	0	1.03539	0	3.98285	4.01613	3.91277	1.03539	0	1.03539	1.86386	1.53308	1.03539	0	0	0	0	0	0	0	0	0	1.03539	0	1.03539	1.03539
CAGCTGGCAGTCAGAG.Ben_L49	Chon1	4.932	3.27141	1.24255	0.533052	1.01534	0	4.3444	4.3166	3.95893	0	0.533052	0	0.301632	1.24255	0.301632	0	0	0	0	0	0	0	0	0	2.35192	0.301632	1.13539	0.533052
CAGCTGGGTGAACCTT.Ben_L49	Chon1	4.33138	1.83524	0.840125	0.840125	0	0	4.1823	4.1823	3.35515	0	0	0	0	1.59938	0.840125	0	0	0	0	1.59938	0	0	0	0	1.83524	0	0	1.29014
CAGCTGGTCCAAGTAC.Ben_L49	Chon1	4.52207	2.4888	1.01794	0.365942	1.16607	0	4.37768	4.41578	3.72935	0	0	0	0	1.01794	0.633261	0	0	0	0	0	0	0	0	0	2.03184	0	1.4093	0.633261
CAGCTGGTCCTGCAGG.Ben_L49	Chon1	2.51619	4.11905	0	1.02857	0	0.469389	3.2173	3.67217	3.08948	0.469389	0.787564	0	0	0.787564	0	0	0	0	0	1.85492	0	0	0	0	2.1027	0.469389	1.02857	0.787564
CAGGTGCCAAAGTCAA.Ben_L49	Chon1	4.43765	4.06264	0.721696	1.42882	0.721696	0	3.75626	3.61009	3.23208	0.721696	0.721696	0	0.721696	0.950453	0	0	0	0	0	1.1365	0	0	0	0	1.42882	0.721696	1.42882	1.1365
CAGGTGCCACCGGAAA.Ben_L49	Chon1	4.61367	3.47876	0	0	1.00123	0.498108	4.19277	4.17969	3.62659	0.357957	0.829081	0	0	0.918853	0.357957	0	0	0	0	2.11829	0	0	0	0	1.53868	0.19491	0.62101	0.918853
CAGGTGCCATACTCTT.Ben_L49	Chon1	5.48191	2.9417	0	0	1.38412	0	3.68606	4.24564	3.2161	1.94343	1.38412	0	0	0	0	0	0	0	0	0	0	0	0	0	1.38412	0	0	0
CAGGTGCGTCAAACTC.Ben_L49	Chon1	4.97926	1.83764	1.01543	1.01543	1.50876	0	4.40655	4.24365	4.01778	0	0	0	0	0	0	0	0	0	0	0	0	0	0	0	1.83764	0	1.50876	1.01543
CAGGTGCGTCGAGTTT.Ben_L49	Chon1	4.51568	3.73289	0	0	0	0	4.26324	4.3974	3.68285	0	0	0	0	0.518791	0.518791	0	0	0	0	1.11185	0	0	0	0	1.6253	0	0.518791	0
CAGGTGCGTGGGTCAA.Ben_L49	Chon1	4.70194	3.93137	0.839489	1.0895	1.0895	0	3.89191	3.95685	3.46282	0	1.0895	0	0	0.839489	0	0	0	0	1.0895	0.505366	0	0.505366	0	0	2.10821	0	1.0895	0.505366
CAGGTGCTCACCTCGT.Ben_L49	Chon1	5.16114	3.29518	0.370162	0.370162	0.370162	0.370162	4.03509	4.16839	3.34378	0.639713	1.02671	0	0	0.851819	0	0	0	0	1.98397	0.370162	0	0	0	0	1.41968	0.370162	0.370162	1.17552
CAGGTGCTCGGTCTAA.Ben_L49	Chon1	4.29694	1.69327	0.907884	0	0.907884	0	4.04664	4.2766	3.20539	0.907884	0	1.37577	0	0.907884	0	0	0	0	0	0	0	0	0	0	1.93388	0.907884	0	0
CAGGTGCTCTTTAGGG.Ben_L49	Chon1	4.53754	2.87249	0	0.389741	0.669468	0.389741	4.46347	4.44685	4.07999	0	0.669468	0.389741	0	0.389741	0	0	0	0	0	0	0	0	0	0	1.57128	0	0.389741	0.669468
CAGTAACAGAAAGTGG.Ben_L49	Chon1	4.57566	2.68556	0.996324	0.996324	1.14275	0	4.25722	4.16875	3.45788	0.355628	0.996324	0.355628	0	1.14275	0	0	0	0	0	0.355628	0	0	0	0	1.66218	0.355628	0.617428	0.355628
CAGTAACAGACAGGCT.Ben_L49	Chon1	4.57574	3.42354	0	1.13778	1.13778	0	3.64937	3.80243	3.35194	0	1.34194	0.534511	0	1.5114	0.534511	0	0	0	0	0	0	0	0.534511	0	1.34194	0	0.534511	0.534511
CAGTAACCAGACGTAG.Ben_L49	Chon1	3.84301	3.66851	0.604474	0	0.978543	0	4.07957	4.3161	3.64709	0.604474	0	0	0	0	0	0	0	0	0	0.604474	0	0	0	0	0.978543	0	0.604474	0.604474
CAGTAACGTACCGGCT.Ben_L49	Chon1	4.61435	3.58227	0.534248	0.302385	2.08712	0.302385	4.2362	4.2413	3.55237	0	0.302385	0	0	0.302385	0.72234	0	0	0	0	0	0	0	0	0	1.78224	0.302385	0.880593	1.42977
CAGTAACGTTACGACT.Ben_L49	Chon1	4.41532	2.24629	0	1.89237	1.47729	0	4.09715	4.26092	3.44774	0	0	0.989735	0	1.17989	0.446932	0	0	0	0.446932	0	0	0	0	0	2.18483	0	1.17989	0.754719
CAGTAACTCAAGAAGT.Ben_L49	Chon1	4.71543	1.94616	1.17885	0.559739	0.916463	0	4.35056	4.36019	3.58032	0.753924	0.318532	0	0	1.28806	0	0	0	0	0	0	0	0	0	0	2.0952	0	0.753924	0.318532
CAGTAACTCAGAAATG.Ben_L49	Chon1	4.95325	3.14143	1.71516	0.501432	0.501432	0	4.27622	4.07663	3.55124	1.28214	0.501432	0	0	1.08291	0	0	0	0	0	0	0	0	0	0	1.59056	0	0.833851	1.08291
CAGTAACTCATTGCCC.Ben_L49	Chon1	3.55112	2.05033	0	0	0	0	3.05924	4.17929	2.41195	1.47824	0	0	2.41195	0	0	0	0	0	4.52614	0	0	0	0	0	1.47824	1.47824	0	0
CAGTAACTCCACGACG.Ben_L49	Chon1	4.34208	3.37346	1.35845	0.894081	0.894081	0	4.1104	4.19009	3.70721	1.15298	0.543802	0	0	0.543802	0	0	0	0	0	0	0	0	0	0	0.894081	0.543802	0.894081	1.15298
CAGTCCTAGAGCTTCT.Ben_L49	Chon1	4.38563	3.96639	0	0.494347	0.823673	0	4.03654	4.08072	3.28005	0.494347	0.823673	0.494347	0.823673	1.07099	0	0	0	0	0	1.26912	0	0	0	0	1.07099	0.494347	1.07099	1.07099
CAGTCCTAGCTAGGCA.Ben_L49	Chon1	4.92474	1.39544	1.39544	0	1.39544	0	3.34395	4.2605	3.44577	0	0	1.39544	0	2.31355	1.39544	0	0	0	0	0	0	0	0	0	1.39544	0	0	1.95635
CAGTCCTCACGGTAGA.Ben_L49	Chon1	4.42862	2.47627	1.15668	1.45139	1.15668	0	4.28935	4.5736	4.17886	1.15668	0	0	0	0	0	0	0	0	0	0	0	0	0	0	0.737011	0	0.737011	1.15668
CAGTCCTCACTTAAGC.Ben_L49	Chon1	4.53058	3.3342	1.02034	0.367097	1.02034	0.367097	3.88982	4.21913	3.46722	0.367097	0.846131	0	0	0.367097	0	0	0	0	0	0	0	0	0	0.367097	1.91191	0.367097	1.6078	1.2978
CAGTCCTCATGCAACT.Ben_L49	Chon1	5.11448	2.98553	1.25455	0	0.812322	0	4.07149	4.45682	3.74605	0	0	0.812322	0.812322	0.812322	0	0	0	0	0	0	0	0	0	0	2.14228	0	0.812322	0.812322
CAGTCCTGTAAATGTG.Ben_L49	Chon1	4.62581	3.39174	1.00175	0	1.00175	0	4.12521	4.22243	3.69027	0	0.764863	0.453842	0	0.764863	0	0	0	0	1.81956	0.453842	0	0	0	0	1.00175	0	1.35371	2.4776
CAGTCCTTCCGTTGCT.Ben_L49	Chon1	4.72186	3.31946	0.725524	0.725524	1.14155	0	4.14023	4.33257	3.6997	0.427166	0.427166	0	0	0	0.427166	0	0	0	0	0.427166	0	0	0	0	1.66075	0.427166	0.427166	0
CAGTCCTTCGCGATCG.Ben_L49	Chon1	3.96296	3.68159	0	1.04497	1.04497	0	3.58416	4.28894	3.28864	0	0	1.04497	0	1.04497	0	0	0	0	0	1.54472	0	0	0	0	0	1.04497	1.04497	0
CATATGGAGCAATCTC.Ben_L49	Chon1	4.9845	2.93334	0	0	1.33736	0	4.2256	4.30452	3.46257	1.05524	1.05524	0	0	0.660794	0.660794	0	0	0	0	0	0	0	0	0	1.55716	0	0.660794	0.660794
CATATGGAGCCTATGT.Ben_L49	Chon1	4.19012	2.5513	0	1.37522	1.37522	0	3.99281	3.87733	3.07693	0	1.93325	0	0	0	0	0	0	0	0	0	0	0	0	0	2.5513	0	1.37522	1.37522
CATATGGCACATGACT.Ben_L49	Chon1	4.25482	2.27012	0	0	0	0	3.7933	4.08755	3.29738	0	1.15378	1.15378	0	1.15378	0	0	0	0	0	0	0	0	0	0	1.67528	0	1.15378	1.67528
CATATGGCAGGCGATA.Ben_L49	Chon1	5.22695	4.00201	0.865892	0	0.865892	0	4.1959	4.1643	3.46528	0.523878	0.523878	0.865892	0	0.865892	0	0	0	0	0	0.865892	0	0	0	0	0.865892	0.865892	1.32289	0.865892
CATATGGGTAAGGGAA.Ben_L49	Chon1	4.79461	3.86382	1.71112	0.499489	0.831062	0	4.20594	4.16654	3.4688	0	0.831062	0	0	1.58663	0	0	0	0	0	0	0	0	0	0	2.01207	0	1.27857	1.44442
CATATTCAGTCTCAAC.Ben_L49	Chon1	4.12316	2.1511	0.611834	2.1511	1.2617	0	4.2269	4.20196	3.68425	0	0	0	0	0.988657	0	0	0	0	0	0.611834	0	0	0	0	1.80218	0	0.611834	0.611834
CATATTCCAGTCACTA.Ben_L49	Chon1	5.1067	3.38501	0	0.458693	1.01015	0.458693	3.862	4.25218	3.32404	0	1.5023	0	0	1.73272	0	0	0	0	0.458693	1.36354	0	0	0	0	1.5023	0	1.36354	0.771962
CATATTCCATCACCCT.Ben_L49	Chon1	3.48265	4.12094	0	0	1.78311	0	3.33989	3.57343	3.19886	0	1.40921	0.805175	0	0	0	0	0	0	4.42945	1.04929	0	0	0	0	1.54996	0.805175	0.481527	1.04929
CATATTCTCGAATGGG.Ben_L49	Chon1	4.60602	2.90318	1.14868	0.43081	1.30631	0	4.04313	3.92281	3.2902	0.961459	0.961459	1.14868	0.43081	1.30631	0.730927	0	0	0	0	0	0	0	0	0	1.76585	0.43081	1.66922	1.44244
CATCAAGAGAAACCTA.Ben_L49	Chon1	4.60932	2.5522	0.947027	1.59839	1.32483	0.780941	3.98646	4.12953	3.47092	0.332542	1.08942	0.332542	0	0.332542	0.332542	0	0	0	0	0	0	0	0	0	1.51525	0.780941	1.59839	1.08942
CATCAAGAGAGTTGGC.Ben_L49	Chon1	4.37135	3.4873	0.435999	0	0.738606	0	3.98919	4.05763	3.32428	0.738606	1.57393	0.738606	0	1.68121	0.435999	0	0	0	0	1.94756	0	0	0	0	1.86642	0	1.15878	1.15878
CATCAAGCAAATCCGT.Ben_L49	Chon1	4.67238	3.01218	0.316095	0.555907	0.749189	0	4.22374	4.34654	3.6519	0	0.749189	0	0.316095	0.749189	0.749189	0	0	0	0.316095	0.316095	0	0	0	0	1.88349	0.316095	0.749189	0.555907
CATCAAGCACCACCAG.Ben_L49	Chon1	4.15909	3.29469	0.567468	1.64883	1.57256	0.323458	3.8546	3.88644	3.52174	1.06798	0.567468	0	0	1.57256	0.567468	0	0	0	0.323458	1.64883	0	0	0	0	1.71969	0.763463	1.06798	0.567468
CATCAAGCACGAAATA.Ben_L49	Chon1	4.22094	2.54128	0.47969	1.66941	0.802516	0	3.68339	3.8001	3.72877	0	0.47969	0.47969	0	1.24193	0	0	0	0	0.47969	0	0	0	0	0	1.40557	0	0.802516	0.802516
CATCAAGCAGCTTCGG.Ben_L49	Chon1	4.82578	2.45351	0	0	0.676142	0	4.21469	4.48786	3.95533	0	0	0	0	0	1.07587	0	0	0	0	0	0	0	0	0	1.58209	0	1.58209	1.36068
CATCAAGCATCGATGT.Ben_L49	Chon1	4.73539	2.54142	0.926552	0	1.71872	0	4.25813	4.4712	3.71793	0.926552	0.411179	0	0	0.926552	0.411179	0	0	0	0	0	0	0	0	0	2.21239	0	1.26497	0
CATCAAGGTACATGTC.Ben_L49	Chon1	4.54071	1.79087	0.53855	0.886673	0.886673	0	4.26162	4.21001	3.79605	0	0.886673	0.53855	0	1.34913	0	0	0	0	0	0	0	0	0	0	1.79087	0	0.886673	0.886673
CATCAAGGTTGGTGGA.Ben_L49	Chon1	4.66243	2.69432	0.783563	0	1.14443	0	4.28159	4.26836	3.7412	0.389135	0.53857	0.213377	0	0.53857	0	0	0	0	0	0	0	0	0	0	1.66418	0.668551	0.53857	0.886701
CATCAAGTCGCTTGTC.Ben_L49	Chon1	4.68122	3.5169	0	0.745639	0.978958	0	4.21164	4.21982	3.83772	0	1.16801	0.440764	0	0.440764	0.745639	0	0	0	0	0.440764	0	0	0	0	2.44443	0	0.440764	0.745639
CATCAAGTCTGCTGCT.Ben_L49	Chon1	3.453	3.48823	1.18365	2.05398	0.757597	0	4.05452	4.09307	3.6479	0.757597	1.18365	0.757597	0	0	0	0	0	0	0	1.89698	0	0	0	0	0	0	1.18365	0.757597
CATCAGAAGACGCTTT.Ben_L49	Chon1	4.95365	3.56108	0	0	0.575097	0	3.94206	4.056	3.46861	0.575097	1.58648	0.575097	0	0	0.575097	0	0	0	1.41323	0	0	0	0	0	1.8627	0.575097	0.575097	0.937898
CATCAGAAGAGACTAT.Ben_L49	Chon1	4.57192	2.61521	0.384761	1.33909	1.45508	0	3.85983	4.17882	3.2711	0	0.384761	0.384761	0	0	0	0	0	0	0	0.661928	0	0	0	0	1.45508	0	1.33909	0.661928
CATCAGACACGAAATA.Ben_L49	Chon1	5.22302	2.75745	0.801984	0	0.801984	0	4.06024	4.3311	3.84841	0	0.97076	0.343581	0	1.54541	0	0	0	0	0	0	0	0	0	0	2.07566	0	0.97076	0.801984
CATCAGACAGGGTATG.Ben_L49	Chon1	2.89985	3.98071	1.12538	0.418938	0	0	3.47261	3.51992	3.33427	0	1.12538	0.418938	1.41636	0.418938	0	0	0	0	0.418938	0.418938	0	0.713288	0	0	1.28141	0	0.418938	0
CATCAGACAGTAAGAT.Ben_L49	Chon1	4.23286	3.42748	0.526503	1.12461	0.526503	0	3.92979	4.00832	3.68407	0	1.49627	0.526503	1.64055	0.869619	1.12461	0	0	0	0	0	0	0	0	0	1.87855	0	0	0.526503
CATCAGAGTCGACTAT.Ben_L49	Chon1	5.29118	4.35004	0	0	3.27692	0	1.99789	3.27692	2.62082	0	3.00174	0	2.62082	0	0	0	0	0	0	3.66972	0	0	0	0	0	0	0	0
CATCAGAGTCTTTCAT.Ben_L49	Chon1	4.47239	2.15781	1.22122	1.46968	0.88986	0	3.86848	3.70613	3.49783	0.390868	0.390868	0	0.390868	1.22122	0.390868	0	0	0	0	0.390868	0	0	0	0	1.90793	0.390868	1.9765	0.67117
CATCAGATCTTGCAAG.Ben_L49	Chon1	4.69234	2.10501	1.52684	0	0	0	4.07172	4.38551	2.94539	0	1.52684	0	0	0	0	0	0	0	0	0	0	0	0	0	0	0	0	2.10501
CATCCACAGAAACCTA.Ben_L49	Chon1	5.0543	2.80063	0.763055	0	0.763055	0	4.05471	4.3455	3.58121	0.452609	0	0	0	1.3512	0	0	0	0	0	0	0	0	0	0	1.61081	0	0.763055	0
CATCCACAGCGTAATA.Ben_L49	Chon1	4.71366	2.69097	0.905347	0.3994	0.3994	0	4.41273	4.47893	3.96172	0.219509	0	0.219509	0	0.3994	0.3994	0	0	0	0.3994	0	0	0	0	0	1.96524	0	0.3994	0.800801
CATCCACAGCGTCAAG.Ben_L49	Chon1	4.57347	2.1718	1.27853	1.27853	1.27853	0	4.57347	4.4299	3.7486	0	1.82175	0	0	1.27853	0	0	0	0	0	0	0	0	0	0	1.27853	0	0	0
CATCCACAGCTAGTTC.Ben_L49	Chon1	3.49374	3.87796	0.540609	0	1.02698	0	3.23395	3.54678	2.84104	0.540609	1.25552	0.540609	3.35363	0.540609	0	0	0	0	3.71734	1.14777	0	0.3064	0	0	1.66814	0.540609	0.889578	0.730239
CATCCACCACGAAACG.Ben_L49	Chon1	5.19011	2.97063	0.326065	0.57155	0.326065	0	3.91121	4.10046	3.41109	0.57155	0.57155	1.19786	0	0.57155	0.326065	0	0	0	0.326065	0.326065	0	0	0	0	0.932959	0.326065	0.768494	0.326065
CATCCACCATCTATGG.Ben_L49	Chon1	3.9245	4.69648	0	0	2.33265	0	2.97606	2.33265	3.46628	0	2.80389	0	4.09323	1.41141	0	0	0	0	0	3.46628	0	0	0	0	0	1.41141	1.41141	0
CATCCACGTAAGTGGC.Ben_L49	Chon1	3.84261	2.51865	0	0.967082	0	0	4.06146	4.35185	3.51468	0	0	1.44939	1.77339	0.967082	0	0	0	0	0	0	0	0	0	0	0.967082	0.967082	0	0
CATCCACTCAGTACGT.Ben_L49	Stro	2.59922	1.84643	1.02211	0	0	0	3.02381	3.54967	2.59922	0	1.02211	0	4.32704	0	0	0	0	0	1.5169	2.83388	0	0	0	0	0	0	0	1.02211
CATCCACTCGGCGCAT.Ben_L49	Chon1	3.9044	2.02423	0.839004	0.839004	0	0	3.95601	4.00508	3.52198	0	0.839004	0	0	1.83358	0	0	0	0	1.28871	0	0	0	0	0	1.83358	0.839004	2.02423	0
CATCGAAAGCCAGTTT.Ben_L49	Chon1	3.79311	3.509	0.943308	1.12859	0.420565	0	4.0235	4.37479	3.53982	0.715712	0.715712	0	0	0	0	0	0	0	0.420565	0	0	0	0	0	0.943308	0	0.943308	0.943308
CATCGAACAAGCTGAG.Ben_L49	Chon1	4.86057	3.59958	0.813532	0.608265	0.813532	0	4.03736	4.18155	3.41126	0.813532	0.983755	0	1.72363	1.12917	0	0	0	0	0	0.349685	0	0	0	0	1.25611	0	0.813532	0.608265
CATCGAAGTATTCGTG.Ben_L49	Chon1	5.18334	3.00644	0.482332	0.482332	1.24686	0	4.22776	4.20951	3.62623	0	0	0	0	1.55161	0	0	0	0	0	0	0	0	0	0	1.55161	0	1.05066	1.24686
CATCGAAGTTCGCTAA.Ben_L49	Chon1	4.4328	4.05272	0	0	1.4648	0	3.71162	3.53418	3.18993	0	0	0	0	0	0	0	0	0	0	0	0	0	0	0	1.4648	0	0	0
CATCGAAGTTGCCTCT.Ben_L49	Chon1	5.09801	3.95132	0.829093	0	1.07734	0	4.19279	4.27692	3.46542	0	0.829093	0	0	0.498117	0	0	0	0	0	0.498117	0	0	0	0	2.00905	0	1.27605	1.27605
CATCGAATCACATAGC.Ben_L49	Chon1	5.22805	2.76787	0.644234	0	0.644234	0	3.87194	4.23833	3.36869	0	0.644234	0.857301	0	0.644234	0.644234	0	0	0	0	0	0	0	0	0	2.05206	0	0.373123	0.644234
CATCGAATCATGCAAC.Ben_L49	Chon1	4.69868	3.14826	0	1.30168	1.51892	0	3.75924	3.99837	3.98188	0	1.02376	1.30168	0	0	0	0	0	0	0	1.02376	0	0	0	0	1.69729	0	1.51892	1.69729
CATCGAATCCGCATAA.Ben_L49	Chon1	3.5042	2.81081	0.697121	0.697121	0.408116	0	3.89959	4.05084	3.28478	0.697121	0.408116	0.408116	0	0.408116	0	0	0	0	1.10391	0.697121	0	0.408116	0	0	1.95271	0.697121	0.921057	0
CATCGAATCGTTACGA.Ben_L49	Chon1	4.16673	2.78486	0	2.37675	0.966341	0	4.13249	4.06029	3.54535	0.43358	1.31207	0	0	0	0	0	0	0	0	0	0	0	0	0	1.56849	0.43358	1.31207	0.43358
CATCGGGAGGATGTAT.Ben_L49	Chon1	5.096	2.81619	0	0	0	0	4.25418	4.5972	3.59331	0	0.836994	0.836994	0	0	0	0	0	0	0	0	0	0	0	0	1.59498	0	0	1.28615
CATCGGGAGTGGGCTA.Ben_L49	Chon1	5.10181	3.6045	0.467534	0.467534	0.784864	0	3.83514	4.06425	3.28205	0.467534	0.467534	0	0.467534	0.784864	0.467534	0	0	0	0	0.467534	0	0	0	0	1.64333	0.467534	1.38135	1.02538
CATCGGGCACTGTTAG.Ben_L49	Chon1	2.83788	2.4188	0	0.900882	0	0	3.1323	3.45623	2.4188	0.900882	0	0	3.77026	0	0	0	0	0	0.900882	2.54114	0	0	0	0	1.92382	0.900882	0	0
CATCGGGGTTCGTGAT.Ben_L49	Chon1	4.59253	3.46448	0.633697	0	1.16671	0.633697	4.16272	4.4534	3.69792	0	0.844514	0.366227	0	0.633697	0.366227	0	0	0	0	0.844514	0	0	0	0	2.14228	0	0.633697	1.16671
CATCGGGTCAAGATCC.Ben_L49	Chon1	5.165	2.73071	0.67103	0.390775	0.889691	0	3.99912	4.21153	3.72908	0.67103	1.46946	0	0	1.46946	0.390775	0	0	0	0	0.390775	0	0	0	0	1.57381	0	0.67103	0.889691
CATCGGGTCACGAAGG.Ben_L49	Chon1	4.46152	3.91175	0.823254	1.66007	1.57561	0	3.92865	4.19869	3.44182	0.823254	0.61623	0.35485	0	0.35485	1.14098	0	0	0	0	0	0	0	0	0	2.20755	1.26858	1.48336	0.994683
CATCGGGTCGACCAGC.Ben_L49	Chon1	4.69771	3.06951	0	0	0	0	4.37579	4.39086	3.31673	0	1.22831	1.22831	0	0.791965	0	0	0	0	0	0	0	0	0	0	0	0	0.791965	0
CATGACAAGCGATCCC.Ben_L49	Chon1	5.05777	4.0018	0.297455	0	0.297455	0	3.63937	3.96962	3.70964	0.712599	1.2311	0	2.49202	0.526417	0.297455	0	0	0	0	0	0	0	0	0	1.82397	0.297455	1.00509	1.00509
CATGACAAGGCCATAG.Ben_L49	Chon1	4.03561	2.55796	0	1.60339	0	0	3.70619	4.22665	3.35999	0	0	0	0	0	0	0	0	0	0	1.60339	0	0	0	0	0	0	1.60339	0
CATGACACACATGTGT.Ben_L49	Chon1	4.79351	4.30918	0.243622	0.243622	1.24782	0	4.09031	4.25194	3.43621	0.743578	0.743578	0.243622	0	0.602996	0.439367	0	0	0	2.33981	0	0	0	0	0	2.13396	0	1.52305	0.439367
CATGACACAGACGCTC.Ben_L49	Chon1	5.22296	2.99527	0	0	0	0	4.14944	4.27022	3.4289	1.31183	0	0	0	1.31183	0	0	0	0	0	0	0	0	0	0	1.31183	0	1.31183	0
CATGACAGTAGGGTAC.Ben_L49	Chon1	5.092	3.47126	0.700068	0.225918	0.565551	0	3.91043	4.19945	3.75707	0.410085	0.565551	0.565551	0	0.410085	0.225918	0	0	0	4.0911	0.565551	0	0	0	0	1.80327	0.410085	1.26264	0.565551
CATGACATCACCGTAA.Ben_L49	Chon1	3.50257	2.66197	0.746864	1.46582	1.16961	0	3.79109	4.01473	3.31959	0	0.746864	0	3.53547	0.746864	0	0	0	0	1.87975	2.93204	0	0	0	0	1.87975	0	1.69405	0
CATGCCTAGAAGCCCA.Ben_L49	Chon1	4.47381	3.36219	0	1.23462	1.00824	0	4.06809	4.06212	3.55874	0	0.528453	0.298736	0.298736	0.528453	0	0	0	0	0	0	0	0	0	0	1.64439	0.298736	1.33111	1.00824
CATGCCTAGAGGTAGA.Ben_L49	Chon1	3.7201	3.41872	1.30415	0	1.30415	0	4.13908	4.43345	3.50299	1.30415	1.30415	0	0	0	0	0	0	0	0	0	0	0	0	0	1.30415	1.30415	0	0
CATGCCTAGGACACCA.Ben_L49	Chon1	2.57563	2.78344	0	0	0	0	4.12225	4.83176	3.83996	0	0	0	0	0	1.39498	0	0	0	0	0	0	0	0	0	0	0	0	0
CATGCCTCAAGCTGTT.Ben_L49	Chon1	4.46669	3.4285	1.08387	0.682108	1.23696	0	4.10529	4.19764	3.17739	0.682108	0.682108	0	0	0	0	0	0	0	0	0	0	0	0	0	1.92691	0	0.903029	0.398119
CATGCCTCAGTATGCT.Ben_L49	Chon1	4.07676	3.82713	0.501483	2.09959	0.833925	0	3.62342	3.97205	3.3673	0.501483	0.501483	0	0.501483	0.501483	0.501483	0	0	0	0	0.501483	0	0	0	0	2.43525	1.08299	1.44829	1.08299
CATGCCTCATCCCACT.Ben_L49	Chon1	4.37685	3.31953	0.85652	1.18119	0.85652	0	3.87061	4.3124	3.33574	0	0.64359	0	0	1.03197	0	0	0	0	0	0	0	0.372701	0	0	1.52892	0.372701	0.85652	0
CATGCCTGTGCACTTA.Ben_L49	Chon1	4.53182	3.18825	1.29242	1.65375	1.75004	0.424168	4.07051	4.10594	3.47106	1.29242	0.424168	0.424168	0	0	0.949708	0	0	0	0.424168	0	0	0	0	0	1.29242	0.424168	1.42789	1.42789
CATGGCGAGATGCCAG.Ben_L49	Stro	0	0	0	2.00843	2.63212	0	3.5043	3.83214	3.01332	3.01332	0	0	2.00843	0	0	0	0	0	3.83214	0	0	0	0	0	0	0	0	0
CATGGCGCAATGCCAT.Ben_L49	Chon1	4.62721	1.40878	0	0.572525	0.572525	0	4.25627	4.27794	3.75485	0.572525	0.934318	0	0	0.572525	0	0	0	0	0	0	0	0	0	0	1.97156	0.572525	0.572525	0.934318
CATGGCGCATGGTCTA.Ben_L49	Chon1	5.01233	4.18474	0	1.7876	2.39336	0	3.42916	3.82376	3.2533	0	0	0	0	1.7876	0	0	0	0	0	1.7876	0	0	0	0	1.7876	0	0	0
CATGGCGGTGGCGAAT.Ben_L49	Chon1	5.04797	3.58405	0.36692	0.36692	0	0	3.87095	4.12992	3.64377	0.634757	0.36692	0	0.634757	1.01998	0.36692	0	0	0	3.02064	0.634757	0	0	0	0	2.14427	0.36692	1.29738	1.01998
CATGGCGTCAACACTG.Ben_L49	Chon1	4.13909	3.27682	1.48134	1.48134	0	0	4.2661	4.45401	3.64773	0	1.18354	0	0	0.448828	0	0	0	0	0	0	0	0	0	0	1.34349	0.448828	1.60248	0.448828
CATGGCGTCCGCAGTG.Ben_L49	Chon1	4.75427	3.19276	0.992728	0.353924	0.353924	0	4.37651	4.42851	3.8381	0.353924	0.821514	0	0	0.614803	0	0	0	0	0	0	0	0.353924	0	0	1.3794	0.614803	1.26635	1.57315
CATTATCAGATGTGGC.Ben_L49	Chon1	4.14135	2.80166	0	2.80166	2.42609	0	4.22017	4.48497	3.7438	0	1.81764	0	0	0	0	0	0	0	0	0	0	0	0	0	1.81764	0	1.81764	0
CATTATCAGCGTCTAT.Ben_L49	Stro	2.21375	0.966981	0	0.966981	0.966981	0	3.84245	4.0613	3.23671	1.77325	0.966981	0	0	0	0	0	0	0	0	0	2.75174	0	0	0	0	0.966981	0	0
CATTATCAGGTAGCCA.Ben_L49	Chon1	4.98197	2.94585	0.435845	0.435845	0.970327	0	4.22231	4.22231	3.59752	0	1.15848	0	0	0	0.435845	0	0	0	0	0.435845	0	0	0	0	1.4534	0	0.738378	1.15848
CATTATCAGGTAGCTG.Ben_L49	Chon1	4.46557	2.86005	1.53865	0	1.03998	0	3.62656	4.20245	3.46872	0	1.53865	1.53865	0	1.03998	0	0	0	0	0	0	0	0	0	0	1.53865	0	1.53865	1.53865
CATTATCAGTAGGTGC.Ben_L49	Chon1	3.43806	4.423	0	1.10142	1.10142	0	3.85427	4.3736	3.50059	0	1.10142	0	0	1.10142	0	0	0	0	0	1.61281	0	0	0	0	1.61281	1.10142	0	0
CATTATCCAGTAACGG.Ben_L49	Chon1	4.06796	1.7385	0.775738	0	0	0.775738	4.21679	4.36138	3.71002	0	0.775738	0.775738	0.775738	0	0	0	0	0	0	0.775738	0	0	0	0	1.7385	0	0.775738	0
CATTATCGTCCTAGCG.Ben_L49	Chon1	4.70356	2.80688	0.622908	0.622908	0.831392	0	3.92592	4.45092	3.71824	0.622908	0.831392	0.359191	0	0.359191	0.359191	0	0	0	0	0	0	0	0	0	1.74987	0.359191	1.15084	1.49456
CATTATCGTCTTCGTC.Ben_L49	Chon1	4.1985	3.74129	0	0	0.826807	0	4.00756	4.05325	3.01013	0	0	0	2.16517	0.826807	0	0	0	0	2.94466	0	0	0.826807	0	0	0	1.27313	0	0.826807
CATTATCTCCGTTGCT.Ben_L49	Chon1	4.48105	3.11472	1.23461	0	1.10885	0	4.39465	4.34321	3.87362	0	0.964965	0	0	0.594623	0	0	0	0	0.340872	0.340872	0	0	0	0	1.77055	0	0.340872	1.44678
CATTATCTCTAACGGT.Ben_L49	Chon1	4.45025	3.37076	1.12543	0	1.57197	0	4.06461	4.27349	3.50447	0.713324	0.870324	0	0	1.64153	0	0	0	0	0	0	0	0	0	0	1.93118	0	1.23211	1.76762
CATTCGCAGAAGCCCA.Ben_L49	Chon1	4.67087	2.48248	0.578655	0.942845	0.578655	0	4.33374	4.27008	3.6122	0	0.578655	0	0	1.86956	0	0	0	0	0.578655	0.942845	0	0	0	0	1.59294	0	0.942845	1.20923
CATTCGCCAAAGGCGT.Ben_L49	Chon1	5.25837	2.95055	0.733126	0.855254	1.3094	0	4.21638	4.21238	3.75281	0.593981	0.593981	0	0	0.964077	1.06221	0	0	0	0	0	0	0	0	0	1.5656	0.733126	1.67266	1.15157
CATTCGCCACAGTCGC.Ben_L49	Chon1	4.65057	3.04738	0	0	0	0	4.16704	4.68202	3.19473	0	0	0	1.46865	0	1.46865	0	0	0	3.86717	0	0	0	0	0	2.0395	0	0	1.46865
CATTCGCCACGGTAAG.Ben_L49	Chon1	4.98787	2.81568	0	1.06595	0.886939	0	4.19981	4.05407	3.53552	0	0.886939	0	0	1.57011	0	0	0	0	0	0	0	0	0	0	2.30678	0.389265	2.2072	0.668748
CATTCGCCATCGGTTA.Ben_L49	Chon1	3.46986	1.7776	0.970225	0	0.970225	0	4.398	4.398	1.7776	0	0	0	0	0	0	0	0	0	0	0	0	0	0	0	1.45327	0	0	0
CATTCGCCATGGTTGT.Ben_L49	Chon1	3.71832	2.74333	0.997105	1.8134	0	0	3.90695	4.32285	3.40377	0	0.617999	0	0	0.617999	0.617999	0	0	0	0	0	0	0	0	0	1.66318	0.617999	0.617999	0
CATTCGCGTAGTGAAT.Ben_L49	Chon1	4.80473	3.82948	0	0	0.906914	0	3.86105	3.82948	3.07608	0	0.552927	0	0.552927	1.16783	0	0	0	0	0	0.906914	0	0	0	0	1.54579	0.552927	1.16783	0
CCAATCCAGATGTGGC.Ben_L49	Chon1	3.58208	3.30363	1.21872	0.584604	0	0	4.17956	4.47251	3.43986	0	0.951103	0	0	0.584604	0	0	0	0	0	2.95847	0	0	0	0	1.6037	0.584604	0.951103	0
CCAATCCAGTAGGTGC.Ben_L49	Chon1	4.79004	3.05461	0.686122	0.686122	0	0	4.21294	4.45197	3.86776	0.400787	0.400787	0.400787	0	1.59817	0.907855	0	0	0	0	0.400787	0	0	0	0	2.00269	0	0.907855	0
CCAATCCAGTATTGGA.Ben_L49	Chon1	5.13198	3.75667	0.447847	0	1.34148	0	3.56844	3.88063	2.82247	0	0.991331	0	0.991331	1.18165	0	0	0	0	1.18165	0.991331	0	0	0	0	2.05146	0	0.447847	0.756065
CCAATCCAGTTACCCA.Ben_L49	Chon1	5.04334	3.31747	1.42911	1.42911	1.42911	0	4.00687	4.40626	3.72524	0.334236	0.584306	0	0	1.21824	0.784184	0	0	0	0.334236	0	0	0	0	0	2.27534	0	0.950689	0.334236
CCAATCCCAGACAAGC.Ben_L49	Chon1	5.23831	3.4767	0.764096	0.764096	0.567981	0	3.941	4.15427	3.64989	0.323785	0.323785	0	0	1.06876	0.764096	0	0	0	0	0	0	0	0	0	2.28178	0	1.40089	1.49091
CCAATCCCATGCAACT.Ben_L49	Chon1	4.19816	3.47261	0.940412	0.940412	0	1.20644	4.17443	4.18636	3.72779	0	1.41636	0	0	0	0	0	0	0	0	2.26027	0	0	0	0	1.7375	0.940412	1.20644	0.940412
CCAATCCGTACAGTTC.Ben_L49	Chon1	4.94684	2.3077	0.448337	0.756785	0.992185	0	4.01291	3.94958	3.73124	0.756785	0	0	0	0	0	0	0	0	0	0	0	0	0	0	1.97724	0.756785	0	0.448337
CCAATCCGTCAAACTC.Ben_L49	Chon1	5.03056	3.53381	0.66789	0.388698	0.885905	0	4.28681	4.37431	3.63902	0	0.388698	0	0	0	0.66789	0	0	0	0	0	0	0	0	0	1.46451	0	1.21648	0.66789
CCACCTACAAATTGCC.Ben_L49	Chon1	4.4654	2.96469	0	0	0.356025	0	4.05831	4.30578	3.769	0	0.356025	0.618039	0.618039	1.38467	0	0	0	0	0.825459	0	0	0.356025	0	0	1.57873	0.618039	0.618039	0.825459
CCACCTACAGGATTGG.Ben_L49	Chon1	4.44288	2.95705	1.1666	1.1666	2.28688	0	4.03027	3.89366	3.31537	0	0.97768	0	0	1.32543	0.440035	0	0	0	0	0.440035	0	0	0	0	1.95733	0	1.78756	0.440035
CCACCTACATCGATGT.Ben_L49	Chon1	4.82095	3.44353	0.666182	1.25982	1.68979	0	4.23198	4.22277	3.49272	0.489312	0.816421	0	0.489312	0.947008	0.666182	0	0	0	0.27429	0	0	0	0	0	1.7464	0	0.489312	0.947008
CCACCTAGTCGAGTTT.Ben_L49	Chon1	5.15085	4.22155	0.913078	0	0.913078	0	4.24321	4.28517	3.58523	0.557322	0.913078	0.557322	0.913078	2.04303	0	0	0	0	0	0	0	0	0	0	1.94132	0	1.38228	0
CCACCTATCCTCCTAG.Ben_L49	Chon1	4.85458	1.96311	0	0	1.54177	0	4.24219	4.53068	3.66236	0	0	0.799438	0	0	0	0	0	0	0	0	0	0	0	0	1.23796	0	0	1.77447
CCACCTATCGAATGCT.Ben_L49	Chon1	4.92814	3.12478	0.687561	0.284893	1.19614	0	4.18867	4.21336	3.8249	0.284893	0.973842	0	0	0.840911	0	0	0	0	0	0	0	0	0	0	2.06965	0.284893	0.687561	0.506359
CCACCTATCGGCATCG.Ben_L49	Chon1	3.95383	3.53201	0	0	0	0	3.72255	3.97089	2.67115	0.640328	0.640328	1.02755	0	1.70211	0	0	0	0	0	3.03188	0	0	0	0	1.02755	0.640328	0.640328	1.30598
CCACGGAAGCGCCTCA.Ben_L49	Chon1	4.86491	2.70703	1.05244	1.05244	0	0.658718	3.73819	3.73819	3.1908	0.658718	0.658718	1.05244	0	1.3342	0	0	0	0	0	0	0	0	0	0	2.01839	0	1.55377	1.05244
CCACGGAAGCTAAGAT.Ben_L49	Chon1	4.93797	2.78173	0.359609	0	1.5882	0	4.12746	4.0476	3.63192	0.62355	0.62355	0	0	1.49563	0.359609	0	0	0	0.359609	0	0	0	0	0	2.01377	0.359609	1.0047	0.832173
CCACGGACAAGAGGCT.Ben_L49	Chon1	5.20842	3.77036	0.567518	0.763524	0.763524	0.32349	4.2558	4.57334	3.77036	0	0.32349	0	0	0.32349	0.763524	0	0	0	0	0	0	0	0	0	1.71978	0	1.19139	0.927336
CCACGGACAATCACAC.Ben_L49	Chon1	5.2079	3.0326	0	0	0	0	3.20686	4.13081	3.20686	0	1.93519	0	0	1.59943	0	0	0	0	2.1861	0	0	0	0	0	1.09028	0	0	1.09028
CCACGGATCATGTGGT.Ben_L49	Chon1	4.52369	3.08947	0.901259	1.23484	0.397142	0	3.96428	4.15726	3.04406	1.36747	0.680636	1.0819	0	1.0819	0	0	0	0	0.397142	0	0	0	0	0	2.05744	0	1.58934	1.36747
CCACGGATCGAGCCCA.Ben_L49	Chon1	3.49317	2.96715	0.404318	0.691427	0.404318	0	4.3074	4.171	3.8986	0	1.09632	0	0	0.914226	0	0	0	0	0.404318	1.60668	0	0	0	0	1.60668	0.404318	0.404318	0.914226
CCACTACAGACCTAGG.Ben_L49	Chon1	3.28591	2.25945	0.998998	0.998998	0.998998	0	3.92694	3.99236	3.40667	0	1.48865	0	0.998998	0	0	0	0	0	0.998998	0	0	0	0	0	1.81591	0	0	1.48865
CCACTACAGCGCTCCA.Ben_L49	Chon1	3.79891	3.77876	0.637036	0.637036	1.02308	0	3.94699	3.99732	3.38465	0	0	0	0.637036	0.637036	0	0	0	0	0	0	0	0	0	0	1.3009	0	0.637036	0
CCACTACAGGAACTGC.Ben_L49	Chon1	5.00417	3.50992	1.30936	1.10785	0.51638	0	3.46866	4.04487	3.44737	0.855223	0.51638	0	0	1.10785	0.51638	0	0	0	0	0.51638	0	0	0	0	2.28109	0	1.10785	0
CCACTACAGGAATCGC.Ben_L49	Chon1	5.01573	3.46835	0.385919	0.663682	0.385919	0	4.00168	4.01876	3.23829	0.663682	1.45786	0	0	0.663682	0	0	0	0	3.37615	0	0	0	0	0	1.05913	0	0.663682	0.663682
CCACTACCAACGATCT.Ben_L49	Chon1	4.61281	2.63596	0	0	0	0	3.86376	4.38248	3.89059	0.831026	0	0	0	1.58658	0	0	0	0	0	0	0	0	0	0	1.27853	0	0.831026	0
CCACTACCAATCAGAA.Ben_L49	Chon1	4.35218	2.29846	0.690855	0.690855	1.24949	0	4.08983	4.00283	3.60645	0.403938	1.09555	0	0.690855	0.403938	0.403938	0	0	0	0	0	0	0	0	0	2.34722	0	1.50051	1.09555
CCACTACCATATACGC.Ben_L49	Chon1	4.36622	3.30974	0.870586	0	0	0	3.14471	3.75301	2.87129	0.870586	0	0	0	0.870586	0	0	0	0	0	0	0	0	0	0	0	0	0	0
CCACTACGTAGCGCAA.Ben_L49	Chon1	4.45916	1.82078	0	0	0.830368	0	4.26106	4.27915	3.88945	0	0	0	0	0	0.830368	0	0	0	0	0	0	0	0	0	1.27769	0	1.27769	0.830368
CCACTACGTCCATGAT.Ben_L49	Chon1	4.85339	2.03767	0.943923	1.08605	0.778192	0	4.28812	4.33033	4.11817	0.331109	0.331109	0	0	0.778192	1.08605	0	0	0	0	0	0	0	0	0	2.03767	0	1.21047	0
CCACTACTCAGCATGT.Ben_L49	Chon1	4.96732	2.578	1.58814	0.900362	0	0	4.20054	4.42797	3.78057	0	0.900362	0	0.396647	0.679891	0.396647	0	0	0	0.396647	0	0	0	0	0	1.68296	0.679891	1.23377	0
CCACTACTCCGCAAGC.Ben_L49	Chon1	4.27798	2.13814	0	1.05463	1.55642	0	3.90487	4.22468	3.30295	1.05463	0	0	0	0	0	0	0	0	0	0	0	0	0	0	0	0	1.55642	2.13814
CCACTACTCTACTCAT.Ben_L49	Chon1	4.84525	3.84463	1.12465	0.526531	1.49632	0.526531	3.91614	4.02089	3.28252	0.526531	0.526531	0.526531	0	1.32766	0	0	0	0	3.0492	0.526531	0	0	0	0	1.12465	0	0.526531	1.32766
CCAGCGAAGAAACGAG.Ben_L49	Chon1	4.55727	3.55261	0.625585	0	0.360934	0.360934	4.20573	4.37796	3.52739	0.360934	0.83465	0.625585	0	1.00747	0	0	0	0	0.360934	0	0	0	0	0	1.15479	0.360934	0.360934	0.360934
CCAGCGAAGAAGGTGA.Ben_L49	Chon1	4.48386	3.49408	0	2.38154	1.45252	0.597992	3.67549	4.12012	3.20824	0	0.969615	0	0	0.597992	0	0	0	0	0	0	0	0	0	0	2.3029	0	1.23994	1.23994
CCAGCGAAGATAGCAT.Ben_L49	Chon1	4.6147	3.42375	1.03582	0.473624	1.86443	0	4.0699	4.09039	3.71316	0.473624	1.39352	0.793719	0.473624	0.473624	0.473624	0	0	0	0	0	0	0	0	0	1.95417	0.473624	0.793719	0.793719
CCAGCGAAGGGTCGAT.Ben_L49	Chon1	6.00073	2.50035	0.874777	0.382615	0.382615	0	4.02538	4.30649	3.83326	0	0.658673	0	0	0.874777	0.382615	0	0	0	0	0	0	0	0	0	2.13509	0	0.658673	0.658673
CCAGCGACAATGGACG.Ben_L49	Chon1	4.27164	2.57936	0.979114	1.78947	0.604888	0	4.10361	4.2322	3.68342	0	1.46423	0	0	1.32712	0.440853	0	0	0	0	0	0	0	0	0	1.91947	0.74577	1.16818	0.604888
CCAGCGACAGGGATTG.Ben_L49	Chon1	5.28115	3.28387	0.970429	0	0.435903	0	3.88225	4.1816	3.28387	0.435903	0.970429	0	0	0.738463	0.738463	0	0	0	0	0	0	0	0	0	1.45352	0	0.970429	0
CCAGCGACATAGACTC.Ben_L49	Chon1	4.58148	2.3403	0.661883	0.661883	2.14095	0	3.90799	3.94499	3.49368	1.33902	0.661883	1.7391	0	0.661883	0	0	0	0	0.661883	0	0	0	0	0	1.05671	0	0.661883	1.8917
CCAGCGATCTACTATC.Ben_L49	Chon1	3.2605	5.27667	0	1.07428	1.58017	0	3.81423	3.33187	3.46092	0	1.58017	0	0	0	0	0	0	0	0	2.67382	0	0	0	0	0	1.91452	0	0
CCAGCGATCTCACATT.Ben_L49	Chon1	4.54256	2.03312	1.46301	0	0	0	4.30429	3.70935	2.65857	0	1.46301	0	0	0	0	0	0	0	1.46301	0	0	0	0	0	0	0	0	0
CCAGCGATCTGTCTAT.Ben_L49	Chon1	5.446	2.89972	0	0	1.06735	0	4.03109	4.48585	3.61754	1.06735	1.57181	0	0	1.90554	0	0	0	0	0	0	0	0	0	0	1.90554	0	0	1.06735
CCAGCGATCTTACCTA.Ben_L49	Chon1	4.99327	2.92471	0.903844	0.682786	0.903844	0	4.08216	4.15388	3.61731	0	0.398569	0.398569	0.398569	1.48791	0	0	0	0	0	0.398569	0	0	0	0	1.68774	0	1.92808	1.08477
CCATGTCCAATGGAAT.Ben_L49	Chon1	3.48571	4.38345	0	0	0	0	0	4.16342	2.82273	0	0	0	0	0	0	0	0	0	0	0	0	0	0	0	2.82273	0	0	0
CCATGTCCACATCTTT.Ben_L49	Chon1	4.77806	3.52249	0.757718	0.448972	0.99329	0	4.36485	4.33561	3.2772	0.448972	0.757718	0	0	0.757718	0	0	0	0	0	0	0	0	0	0	2.12431	0.757718	0.448972	0.448972
CCATGTCCAGTTCCCT.Ben_L49	Chon1	5.16843	2.5597	1.15355	0.734633	0	0	4.22321	4.20719	3.47991	0	1.15355	0	0.734633	1.67501	0	0	0	0	0	0	0	0	0	0	2.01601	0	0	0
CCATGTCTCCAACCAA.Ben_L49	Chon1	4.16816	3.47408	0.425248	1.13779	1.29469	0.425248	4.17633	4.20836	3.73308	0.425248	1.43027	0	0	0.722677	0	0	0	0	0	0.951623	0	0	0	0	1.99601	0.722677	0.425248	0.425248
CCATGTCTCGCGGATC.Ben_L49	Chon1	4.30681	2.66433	0.726902	2.36255	0.428094	0	3.92578	4.00674	3.26245	0	0	0	0.428094	1.14337	0	0	0	0	0	0	0	0	0	0	1.43651	0.428094	0.956662	0.428094
CCATGTCTCGGATGGA.Ben_L49	Chon1	5.09202	2.65926	1.63377	1.19108	1.71942	0.864737	3.98313	4.19047	3.57844	0.650372	0.377153	0	0	0.864737	0	0	0	0	0	0	0	0	0	0	1.43672	0	1.43672	0.650372
CCATGTCTCTTGTTTG.Ben_L49	Chon1	2.93497	2.53969	0.801566	1.04505	0.801566	0	4.08394	4.00874	3.39726	0.479035	1.04505	0	0.479035	0.479035	0	0	0	0	0	1.77768	0	0	0	0	1.24071	0.801566	1.66801	0
CCATTCGAGAATGTGT.Ben_L49	Chon1	3.8063	4.45232	0	0.944235	0.579655	0	3.95225	4.06622	3.13514	0	1.9856	0	0	0.944235	0.579655	0	0	0	0	0.944235	0	0	0	0	1.21083	0	1.21083	0.579655
CCATTCGAGCGATCCC.Ben_L49	Chon1	5.12798	3.7349	0.710513	0	1.1217	0	3.97536	4.29664	3.82916	0.417076	1.1217	0.417076	0	0.710513	0.417076	0	0	0	2.97709	0	0	0	0	0	1.90102	0.417076	1.53096	1.41223
CCATTCGCAGCATGAG.Ben_L49	Chon1	4.84001	2.95092	0	0.715685	0.715685	0	3.74892	4.32986	3.65432	0	0.528896	0	0.715685	0.873014	0	0	0	0	0	1.71035	0	0	0	0	1.00892	0.299015	0.528896	0
CCATTCGGTAGAAAGG.Ben_L49	Chon1	5.1465	3.84114	1.35354	0.541028	1.90838	0	4.00429	4.25227	3.52688	0	0.89017	0.541028	0.306665	0	0.306665	0	0	0	0	0	0	0	0	0	1.4422	0	1.66896	1.66896
CCATTCGGTATGAATG.Ben_L49	Chon1	3.39754	3.02465	0.903815	1.08474	1.08474	0.398553	4.30353	4.30353	4.09034	0.682761	0.682761	0.398553	0	0.682761	0.398553	0	0	0	0.682761	0	0	0	0	0	1.6877	0.682761	0.682761	0
CCATTCGGTCACACGC.Ben_L49	Chon1	4.17458	1.55561	0.659845	1.05396	1.20484	0.383387	4.28986	4.25731	3.72931	0.383387	0.876193	0	0	0.659845	0.383387	0	0	0	0	0	0	0	0	0	2.29028	0	1.45178	0.876193
CCATTCGGTTCAGGCC.Ben_L49	Chon1	4.96817	2.57492	1.55443	0	0.659123	0	4.38593	4.77551	3.9024	0.659123	0	0.659123	0	0	0	0	0	0	0	0	0	0	0	0	1.33481	0	1.05298	0.659123
CCATTCGTCTCTAAGG.Ben_L49	Chon1	4.92015	2.38959	0	0	1.0302	1.309	4.18752	4.36845	3.56193	0.642285	0.371846	0	0	0.371846	0	0	0	0	0	0.371846	0	0	0	0	1.0302	0	0.854938	1.17929
CCCAATCAGGCAAAGA.Ben_L49	Stro	5.11757	4.53816	1.39051	0	0.695959	0	3.81215	3.61638	3.30125	0	1.39051	0	4.65952	0.695959	0	0	0	0	0	2.71329	0	0	0	0	1.39051	0	0.695959	1.10236
CCCAATCAGGGTCGAT.Ben_L49	Chon1	4.89719	2.90304	0.685388	0.906973	0.685388	0	4.31536	4.36664	3.62242	0	0.906973	0.400299	0	1.37463	0	0	0	0	0	0	0	0	0	0	2.33729	0.400299	0.685388	0.685388
CCCAATCCACGGACAA.Ben_L49	Chon1	4.08523	2.84874	0.701424	1.26457	0.41099	0	4.05925	4.28595	3.57137	0	1.26457	0	0.41099	0.41099	0	0	0	0	0	0	0	0.41099	0	0	1.62265	0	0	0.701424
CCCAATCCAGAGCCAA.Ben_L49	Chon1	3.29964	3.89773	0	1.28379	0	0	3.89773	3.8844	3.4554	0	1.28379	0	0.502332	1.28379	0	0	0	0	0	0	0	0	0	0	1.44994	0.835142	0	0.835142
CCCAATCGTCTTGTCC.Ben_L49	Chon1	4.93954	3.61773	0.718233	0.946319	0.718233	0.422259	3.91975	4.20769	3.2665	0	0.946319	0	0	0.422259	0.946319	0	0	0	0	0	0	0.718233	0	0	1.98854	0	1.42369	1.13192
CCCAATCGTGCTTCTC.Ben_L49	Chon1	3.88152	2.37248	0.317726	1.38429	0.914689	0	4.24049	4.31818	3.46705	0	0.317726	0	0	1.28592	0.752358	0	0	0	0	0	0	0	0	0	2.53322	0.317726	1.47385	1.17681
CCCAATCTCAAGAAGT.Ben_L49	Chon1	3.86977	3.10816	1.12682	0	0.714378	0	4.28993	4.34553	3.94316	0.419669	0.419669	0	0.419669	0.714378	0.419669	0	0	0	0	0	0	0	0	0	1.8269	0.714378	0.419669	0.419669
CCCAATCTCCGAATGT.Ben_L49	Chon1	4.75383	2.12508	0.906123	1.93135	0.906123	0	4.04373	4.35266	3.36797	0.906123	0.906123	0	0	1.93135	0.906123	0	0	0	0	0	0	0	0	0	1.93135	0	0	1.69086
CCCAGTTAGTCATCCA.Ben_L49	Chon1	5.44497	2.32923	0.769529	0.769529	0	0	4.11504	3.85757	3.60879	0	1.19921	0	0	0	0	0	0	0	0	0	0	0	0	0	0.769529	0	0	0.769529
CCCAGTTCAAACCCAT.Ben_L49	Chon1	4.74193	1.44628	0	0	0	0	3.68806	4.75599	3.68806	0	0	0	0	0	0	0	0	0	0	0	0	0	0	0	0.964563	0	0	0
CCCAGTTCAACCGCCA.Ben_L49	Chon1	4.93447	3.34834	0.67465	0.67465	1.07387	0	4.11035	4.18639	3.56101	0.543782	1.47515	0	0	1.07387	0	0	0	0	0	0.543782	0	0	0	0	1.91399	0.215785	0.790356	1.15295
CCCAGTTCACTAAGTC.Ben_L49	Chon1	4.12076	2.83573	0.466358	1.37899	0.78315	0.466358	4.23888	4.28903	3.98679	0.466358	0.466358	0	0	0.466358	0	0	0	0	0	0	0	0	0	0	2.55595	0	1.2169	0.466358
CCCAGTTCAGGCTCAC.Ben_L49	Chon1	3.40165	2.36755	0	0	0	0	3.68097	4.078	3.40165	0	0	0	0	0	0	0	0	0	4.36143	0	0	2.36755	0	0	0	0	0	0
CCCAGTTGTCTTGCGG.Ben_L49	Chon1	4.14265	2.83709	1.19245	1.19245	1.19245	0	3.94145	3.89586	2.69266	0	1.19245	0	0	2.06502	0	0	0	0	0	0	0	0	0	0	1.19245	0	1.19245	0
CCCAGTTGTGCAGACA.Ben_L49	Chon1	5.28845	3.31464	0.471599	1.38948	0.790777	0	3.97823	4.07491	3.7513	0.471599	0.790777	0	0	0.471599	0.790777	0	0	0	2.03184	0	0	0	0	0	1.65209	0	0.790777	0
CCCAGTTGTTATTCTC.Ben_L49	Chon1	4.938	3.19459	1.35205	1.46854	1.66733	0.390389	4.04084	4.15946	3.46702	0.390389	0.888987	0	0	0.888987	0.888987	0	0	0	0.670446	0	0	0	0	0	1.22017	0	1.35205	1.35205
CCCAGTTTCACGATGT.Ben_L49	Chon1	4.03091	3.99189	0.541358	1.14899	2.01023	0	3.77004	3.87971	3.56898	1.14899	1.52425	0	0	0.890636	0	0	0	0	0	2.10211	0	0	0.541358	0	0.890636	0	1.14899	0
CCCAGTTTCCGGCACA.Ben_L49	Chon1	4.54036	2.09589	0	0	0.886464	0.886464	4.08577	4.03662	3.33592	1.34887	0	0	0.886464	2.09589	0	0	0	0	0	0	0	0	0	0	1.34887	0	1.90302	1.34887
CCCAGTTTCGGAAACG.Ben_L49	Chon1	5.80009	3.33653	0	0	0	0	3.57991	4.25902	3.01418	0	0	0	0	0	0	0	0	0	0	0	0	0	0	0	1.58401	0	0	0
CCCATACAGCGCCTTG.Ben_L49	Chon1	3.77479	4.00096	0	1.69098	1.16702	0	3.84817	4.03087	3.7227	0	1.46293	0	0	0.97806	0.440251	0	0	0	0	1.16702	0	0	0	0	1.16702	0	1.32588	0
CCCATACAGGGCTCTC.Ben_L49	Chon1	5.0298	2.34329	0	0.608093	1.25584	0	4.1151	4.35935	3.65485	0.487164	0.349574	0	0	0.715963	0.608093	0	0	0	0.715963	0	0	0	0	0	2.14386	0.349574	0.813322	0.813322
CCCATACCAATAGAGT.Ben_L49	Chon1	4.58853	3.66854	0.658336	0.658336	0.658336	0	3.74845	4.06546	3.38144	0	1.05192	0	0.382393	0.658336	0.658336	0	0	0	1.64714	0	0	0	0	0	1.73305	0	1.33361	0.658336
CCCATACCACCTCGGA.Ben_L49	Chon1	4.7054	2.62241	0	1.10397	0.514046	0	4.15104	4.08543	3.35179	0	0.851896	0.514046	0	1.85259	0	0	0	0	1.85259	0.514046	0	0	0	0	1.61587	0	0.514046	0.514046
CCCATACCAGCCAGAA.Ben_L49	Chon1	5.06285	3.26846	0	0	0	0	3.56377	4.07349	3.45587	0	1.52825	0	0	0	1.03142	0	0	0	0	0	0	0	0	0	1.03142	0	0	1.03142
CCCATACCATGACGGA.Ben_L49	Chon1	5.00313	2.66907	1.0525	1.59251	1.11556	0	4.27735	4.36169	3.65985	0.316969	0.557282	0.658763	0.170991	1.0525	0.316969	0	0	0	0	0.170991	0	0	0	0	1.94124	0.444327	0.557282	1.17488
CCCATACGTGCACCAC.Ben_L49	Chon1	4.93195	2.38252	0.531978	0.531978	0	0	4.18375	4.19439	3.5867	0.877381	0.531978	0.877381	0	0.877381	0	0	0	0	0	0	0	0	0	0	1.88985	0	0.877381	0
CCCATACGTTGTACAC.Ben_L49	Stro	2.10161	0.335651	0	0.335651	2.5623	0.953743	3.00295	2.67834	3.1152	0.58651	0	0.335651	0	0	0	0	0	0	2.98295	6.67899	1.22175	0.58651	0	0.58651	0.953743	0.335651	0.953743	0
CCCATACTCATGCAAC.Ben_L49	Chon1	4.71347	3.17389	1.04619	0.314342	0.314342	0.745775	4.29584	4.35922	3.82193	0.314342	1.16818	0	0	0.553147	0	0	0	0	0	0	0	0	0	0	2.21111	0.553147	0.553147	0.314342
CCCTCCTAGCAGACTG.Ben_L49	Chon1	5.00313	2.16125	1.07175	1.07175	1.57712	0	4.13446	4.42582	4.19414	0	1.07175	1.07175	0	0	0	0	0	0	0	0	0	0	0	0	1.57712	1.07175	0	0
CCCTCCTAGTAAGTAC.Ben_L49	Chon1	4.75935	2.92803	0	1.11226	0.519038	0	3.15502	3.87012	3.09525	0	0.85901	0.519038	0	1.6258	0	0	0	0	1.31417	0	0	0	0	0	1.31417	0	0.519038	0
CCCTCCTCAGGATTGG.Ben_L49	Chon1	4.75683	2.2645	0.431225	0	0.962191	0	4.26392	4.51717	3.67069	0.431225	0	0	0	0.731542	0.431225	0	0	0	0	0	0	0	0	0	1.30717	0	0.431225	0
CCCTCCTTCATTATCC.Ben_L49	Chon1	4.84951	1.70914	0.919513	0	0	0	4.46545	4.31609	3.92723	0.919513	0	0	0	2.30741	1.39032	0	0	0	0	0	0	0	0	0	1.70914	0	0	0.919513
CCCTCCTTCGCCTGTT.Ben_L49	Chon1	4.68493	3.55776	0.489312	0.489312	1.56594	0.489312	3.69222	3.69222	3.16644	0.489312	0.489312	0	0	0.816421	0	0	0	0	0	0	0	0	0	0	1.79998	0	1.06249	1.42455
CCGGGATAGACACGAC.Ben_L49	Chon1	3.69871	2.99543	0.532675	1.13477	1.65267	0	4.17465	4.33431	3.7822	0	1.33866	0.532675	0	0.878366	0	0	0	0	0	0	0	0	0	0	1.33866	0	0.878366	0.532675
CCGGGATCACCGAAAG.Ben_L49	Chon1	5.01545	3.03016	0	1.59739	1.59739	0	4.15954	4.09604	3.59624	0	0	0	0	0	0	0	0	0	0	0	0	0	0	0	1.59739	0	1.59739	0
CCGGGATCAGCCTTTC.Ben_L49	Chon1	4.01742	2.31184	0	1.71316	2.19236	0	3.90951	4.2204	3.62092	0	0.759226	0	0	1.71316	0	0	0	0	0	0	0	0	0	0	1.18578	0.759226	1.18578	1.18578
CCGGGATGTGCGGTAA.Ben_L49	Chon1	3.6994	2.92394	0.98491	0.98491	0.98491	0.609105	4.18337	4.19608	3.29592	0.609105	0.98491	1.25743	3.16325	0.98491	0	0	0	0	3.63512	0	0	0	0	0	2.04255	0	0.98491	0
CCGGGATGTTCGTGAT.Ben_L49	Chon1	2.79112	2.79112	0	0	1.06898	0	4.13031	4.06684	3.66991	0	0	0	1.06898	1.06898	0	0	0	0	0	4.03353	0	0	0	0	1.06898	1.06898	1.57377	0
CCGGTAGAGCCAGTAG.Ben_L49	Chon1	4.78343	2.33329	0.990674	1.80486	1.47844	0	4.02578	3.82572	3.57536	0.613306	0.990674	0	0	0.613306	0	0	0	0	0.613306	0	0	0	0	0	1.47844	0.613306	0.990674	2.05055
CCGGTAGAGTGTTTGC.Ben_L49	Chon1	4.68599	2.31455	2.09108	2.09108	0.699813	0	4.0735	4.0384	3.27088	0.699813	0	0	0	1.10749	0	0	0	0	0.699813	0	0	0	0	0	2.31455	0.699813	0.699813	0
CCGGTAGCACGGATAG.Ben_L49	Chon1	4.43711	3.44904	0	1.64919	0.422223	0	3.91965	4.06497	3.44904	0.422223	0.718179	0.422223	0	0.422223	0	0	0	0	0	1.13185	0	0	0.422223	0	1.98845	0	1.64919	0.718179
CCGGTAGGTAGCGCAA.Ben_L49	Chon1	4.90247	2.70795	1.06777	1.43066	0.492434	0.492434	4.38078	4.24448	3.49088	0.492434	1.06777	0.492434	0	0.820919	0.492434	0	0	0	0	0.492434	0	0	0	0	2.07935	0.492434	0.492434	0.492434
CCGGTAGTCAGGCGAA.Ben_L49	Chon1	4.72477	2.67352	1.44405	1.15011	1.30784	0	4.22617	4.06391	3.53973	0.732018	0.431546	0.431546	0	0.732018	0.431546	0	0	0	0	0	0	0	0	0	1.56391	0.431546	1.76759	1.56391
CCGGTAGTCCAGAGGA.Ben_L49	Chon1	5.18735	2.20724	0	2.20724	0	0	3.50743	3.90285	2.84382	0	0	0	0	0	0	0	0	0	0	0	0	0	0	0	0	0	0	0
CCGTACTAGCATGGCA.Ben_L49	Chon1	4.37808	2.39427	1.3833	0.691153	1.09595	0	3.90811	4.12321	3.82474	0	0.691153	0.691153	0	0.691153	0	0	0	0	0	0	0	0	0	0	1.60625	0	0.691153	0
CCGTACTCACATGGGA.Ben_L49	Chon1	4.71511	3.79215	0.914241	1.17629	1.55545	0	3.85738	4.19007	3.43068	0.558152	0.558152	0.914241	0	0.914241	0	0	0	0	0	0	0	0	0	0	1.94298	0	1.17629	0.914241
CCGTACTCACCGAAAG.Ben_L49	Stro	5.31398	2.67257	0	0	0	0	2.67257	3.72404	4.00567	0	0	0	0	2.67257	0	0	0	0	0	0	0	0	0	0	2.67257	0	0	0
CCGTACTCAGGGAGAG.Ben_L49	Chon1	4.10336	3.51798	0.503391	1.45199	1.08619	0	3.71146	4.12474	3.14617	0.83666	1.92991	0.503391	0	0.83666	0.503391	0	0	0	0	0	0	0	0	0	1.08619	0.503391	1.08619	0.503391
CCGTACTTCTAGAGTC.Ben_L49	Chon1	4.65258	3.08058	1.82338	0	0	0.832124	3.99316	3.9441	3.0191	1.58813	0	0	0	1.58813	0.832124	0	0	0	0	0	0.832124	0	0	0	0.832124	0	0	0
CCGTGGACATCACCCT.Ben_L49	Chon1	4.75514	3.11301	1.27499	0	1.49025	0	4.23894	4.12063	3.68084	0.828257	0	0	0	0.620334	0.357517	0	0	0	0	0	0	0	0	0	1.3884	0	1.0003	0.357517
CCGTGGAGTCAACTGT.Ben_L49	Chon1	3.79076	4.34065	0	0	0	0	3.51058	3.51058	3.79076	0	2.47001	0	0	0	0	0	0	0	0	0	0	0	0	0	0	0	0	0
CCGTGGAGTCTCCCTA.Ben_L49	Chon1	4.46161	3.5966	0.96736	1.44973	1.44973	0.341991	4.13628	4.34703	3.72248	0.596358	0.96736	0	0	0.596358	0.798966	0	0	0	0.341991	0.341991	0	0	0	0	2.21429	0	0.798966	1.34917
CCGTGGAGTGTGCCTG.Ben_L49	Chon1	5.05131	2.53303	0.697121	0.697121	0.697121	0	4.11868	4.24914	3.5042	0.408116	0.408116	0	0	0.408116	0.408116	0	0	0	0	0.408116	0	0	0	0	0.697121	0	1.39225	1.10391
CCGTGGAGTTCGTTGA.Ben_L49	Chon1	5.0658	2.7081	1.83262	0	1.01163	0	4.33407	4.81629	3.8395	0	0	0	0	0	0	0	0	0	0	0	0	0	0	0	1.50412	0	1.01163	0
CCGTGGAGTTTACTCT.Ben_L49	Chon1	4.86511	2.71061	1.01334	1.20589	1.20589	0	4.18856	4.08586	3.67897	0	1.20589	0	0	0.774665	0.774665	0	0	0	0	0	0	0	0	0	1.62817	0	1.20589	1.20589
CCGTGGATCAATAAGG.Ben_L49	Chon1	1.87422	1.32385	0	1.87422	1.32385	0	3.9778	4.608	3.86877	0	1.32385	0	0	1.32385	0	0	0	0	0	0	0	1.32385	0	0	0	1.32385	0	0
CCGTGGATCTCTGCTG.Ben_L49	Chon1	5.50086	2.21157	0	0	2.21157	0	2.21157	3.72931	3.72931	0	2.8484	0	0	0	0	0	0	0	0	0	0	0	0	0	2.21157	0	2.21157	0
CCGTTCAAGATATGGT.Ben_L49	Chon1	4.18205	2.49204	0	0	0.697045	0	4.44444	4.28434	3.73329	0.408065	0	0	0	1.10381	0.408065	0	0	0	0.408065	0	0	0	0	0	1.79825	0.408065	1.25833	0.697045
CCGTTCACACAGTCGC.Ben_L49	Chon1	4.43266	2.8089	0.455821	0.455821	0	0	3.89039	4.15801	3.20584	0	0.76776	0	0	0.76776	0	0	0	0	0.455821	0	0	0	0	0	1.00518	0	1.35772	0.455821
CCGTTCACACATTAGC.Ben_L49	Chon1	3.73572	2.89311	0	1.18578	0.995077	0.449999	3.80131	3.67997	3.45596	0	1.34588	0.995077	0.995077	0.995077	0	0	0	0	0	1.18578	0	0	0	0	1.89958	0.759226	0.995077	0.449999
CCGTTCAGTTATGTGC.Ben_L49	Chon1	4.67906	4.39239	0.513345	0	0.513345	0	3.84201	4.03746	3.30189	0.850895	0	0.513345	0	0.850895	0.850895	0	0	0	0	0	0	0	0	0	2.40361	0	1.10281	0.850895
CCGTTCATCCGCATCT.Ben_L49	Chon1	4.95602	3.04351	0.777133	0.777133	0.777133	0	3.82119	4.14768	3.04351	0.777133	0.777133	0	0	0.777133	0	0	0	0	0	0	0	0	0	0	1.2091	0	0.777133	0.777133
CCGTTCATCCGTCAAA.Ben_L49	Chon1	3.83287	5.15966	1.26925	0	1.94149	0	3.48281	3.6288	2.79418	0	0.616662	0	0	0.616662	0	0	0	0	0	2.41884	0	0	0	0	0.616662	0.616662	1.26925	0.616662
CCTAAAGAGTCGAGTG.Ben_L49	Chon1	3.53463	2.94591	0.52673	0	0.869941	0	3.88862	4.04593	3.25663	1.12498	1.12498	0	0	0.869941	0	0	0	0	0	1.32801	0	0	0	0	1.32801	0	0	0
CCTAAAGAGTGTCCCG.Ben_L49	Chon1	5.31733	4.12517	0.845534	0.426371	2.10142	0	4.14221	4.18358	3.71704	0.586415	0.235739	0.426371	0	1.05114	0.845534	0	0	0	0.235739	0	0	0	0	0	2.10142	0	1.36718	0.953612
CCTAAAGCACATGTGT.Ben_L49	Chon1	4.99914	2.26183	0.889304	0	0.729998	0	4.10834	4.26603	3.99628	0.729998	0.306277	0.729998	0.306277	0.306277	0.306277	0	0	0	0	0	0	0	0	0	1.73319	0	1.44107	1.25519
CCTAAAGCACCTATCC.Ben_L49	Chon1	4.82619	2.50541	0	0	0	0	2.50541	4.6273	3.54806	0	0	0	0	0	0	0	0	0	0	0	0	0	0	0	2.50541	0	0	2.50541
CCTAAAGCAGTATCTG.Ben_L49	Chon1	4.17729	3.49937	1.47668	0.98924	0	0.98924	4.06787	3.76653	3.33317	0	0	0.98924	0	0	0	0	0	0	0	0	0	0	0	0	1.47668	0	1.47668	0.98924
CCTAAAGCATCGGTTA.Ben_L49	Chon1	5.35397	4.07399	0.435151	0.435151	1.7761	0	3.90243	3.95601	3.51785	0.435151	0.737352	0.969107	0	0.737352	0.435151	0	0	0	2.71966	0	0	0	0	0	1.45189	0	0.435151	1.7761
CCTAAAGCATTCTCAT.Ben_L49	Chon1	4.39166	1.73917	0.941651	0.941651	0.941651	0	3.96308	4.41084	3.80216	0	0	0	0	0	0	0	0	0	0	0	0	0	0	0	0	0	0	0
CCTAAAGGTTACTGAC.Ben_L49	Chon1	4.39744	4.02177	0.682374	0	0	0	3.76302	3.56246	3.11478	0.682374	1.08422	0	2.37822	0	0	0	0	0	0	2.68785	0	0	0	0	1.08422	0.682374	0.682374	0
CCTAAAGTCTTGTACT.Ben_L49	Chon1	3.84665	3.20804	0.28147	0.965226	1.2811	0.680684	4.33195	4.4713	4.01841	0.28147	0.500868	0	0	1.08196	0	0	0	0	0.28147	0	0	0	0	0	1.65364	0	0.680684	0.965226
CCTACACAGTGAACGC.Ben_L49	Chon1	4.73991	1.61008	0	1.29987	0.847755	0	4.19548	4.48943	3.49728	0	0.847755	0.847755	0	1.46695	0	0	0	0	0	0	0	0	0	0	1.46695	0	1.46695	0.511146
CCTACACCACATTCGA.Ben_L49	Chon1	4.1639	3.01963	0	0	0	0	3.23296	3.90619	3.01963	0	1.77001	2.37415	0	2.37415	0	0	0	0	0	0	0	0	0	0	0	0	1.77001	0
CCTACACCATAGGATA.Ben_L49	Chon1	3.43787	3.51543	0.813159	1.56131	0.813159	0	3.4774	3.88549	3.43787	0	0.813159	0	0	0.813159	0	0	0	0	0	1.25563	0	0	0	0	0.813159	0	0.813159	0.813159
CCTACACGTAGAGGAA.Ben_L49	Chon1	5.06881	2.66906	1.30435	0	1.41896	0	3.87104	4.1535	3.41898	0.369871	0.639269	0	0	1.17487	0.851279	0	0	0	0	0	0	0	0	0	1.30435	0	0.369871	0.639269
CCTACACGTGGGTATG.Ben_L49	Chon1	3.5876	3.19587	0	1.82567	1.2819	0	3.78322	4.41896	3.43205	0	0	0	0	0.833667	0.833667	0	0	0	0	0	0	0	0	0	0.833667	0	0.833667	1.2819
CCTACACTCCATGAAC.Ben_L49	Chon1	3.23305	2.45583	0.925172	1.39738	0	0	3.96572	4.38402	3.49555	0	1.39738	0	0.925172	0	0	0	0	0	0	0	0	0	0	0	0	0	0	1.39738
CCTACACTCGGCTACG.Ben_L49	Chon1	4.30269	3.99332	0	0.891498	0.391767	0	4.12566	4.27639	3.54303	0	0.672529	0	0	0.672529	0.672529	0	0	0	0	2.48746	0	0	0	0	1.35521	0	0.891498	0.391767
CCTACACTCTGTTGAG.Ben_L49	Chon1	4.16828	3.49049	0.697931	1.71256	0.697931	0	3.71061	4.26502	3.34141	0.697931	1.10499	0	0	0	0	0	0	0	0	1.25959	0	0	0	0	2.14849	0.697931	0.697931	0
CCTACCACACTTGGAT.Ben_L49	Chon1	5.1056	2.81022	0	1.12552	0	0.940539	4.00964	4.32314	3.85694	0.419009	0.419009	0.940539	0.419009	0.713395	0.713395	0	0	0	0	0	0	0	0	0	1.82528	0	0.940539	0.713395
CCTACCACATCACGTA.Ben_L49	Chon1	4.54146	3.43895	0	0.780481	1.02021	0	3.84004	3.74687	3.33925	0	0.780481	0	0	1.21344	0.464527	0	0	0	0	0	0	0	0	0	1.21344	0.464527	1.02021	0.464527
CCTACCATCATATCGG.Ben_L49	Chon1	4.41802	1.84376	1.43322	1.43322	0	0	3.74946	3.88942	3.00335	0	0.724673	0	0	0	0	0	0	0	0	0	0	0	0	0	1.65941	0	1.14043	0.724673
CCTACCATCTCAAGTG.Ben_L49	Chon1	5.18101	4.20512	0	0.881655	0.881655	0	4.10919	4.17657	3.63197	0.881655	0.881655	0.664368	2.08871	0.881655	0.664368	0	0	0	0	0	0	0.664368	0	0	1.21139	0	1.06005	1.34281
CCTAGCTAGAATGTTG.Ben_L49	Chon1	5.08879	2.33833	0.512136	1.30166	0.849169	0.512136	4.40588	4.32957	3.74877	0.512136	1.10079	0.512136	0	0	0.512136	0	0	0	0	0	0	0	0	0	2.51531	0	0	0
CCTAGCTCATCCAACA.Ben_L49	Chon1	5.42422	4.52677	0	0	0.532704	0	3.64512	3.76612	3.18704	0.532704	1.13481	0	0.532704	1.50799	0	0	0	0	0	0	0	0	0	0	1.77913	0.878408	0.878408	0.532704
CCTAGCTCATGTTGAC.Ben_L49	Chon1	3.51084	2.84713	1.31005	0	0	0	4.58934	4.44144	3.23306	0	1.31005	0	0	0	0	0	0	0	0	0	0	0	0	0	2.21037	0	0	0
CCTAGCTTCATGCTCC.Ben_L49	Chon1	4.46071	3.93371	0.571382	0.932725	0.932725	0	3.83885	3.75229	3.00903	0.571382	1.19759	0	0	0.932725	0	0	0	0	0.571382	0.571382	0	0	0	0	2.07146	0	0	0.571382
CCTAGCTTCGCTTGTC.Ben_L49	Chon1	5.31053	2.64789	0.504532	0.838295	0.838295	0	3.92931	4.37058	3.66511	1.28781	0.504532	0.838295	0	0.838295	1.28781	0	0	0	0	0	0	0	0	0	0.838295	0	1.28781	0
CCTAGCTTCTTTACAC.Ben_L49	Chon1	5.03324	2.5706	0.919966	0	0.919966	0	4.01334	4.59611	3.02625	1.39089	0	1.39089	0	0	0	0	0	0	3.02625	0	0	0	0	0	1.95116	0	1.70976	0
CCTATTAAGAAACGCC.Ben_L49	Chon1	5.21967	3.65007	0.775264	1.20667	0.460952	0	3.90406	3.89218	3.44841	0	0.775264	0.460952	0	1.36811	0	0	0	0	0	0	0	0	0	0	1.36811	0	1.50707	1.20667
CCTATTAAGAAGGCCT.Ben_L49	Chon1	4.74457	2.67163	1.35713	2.36243	0.893029	0	4.25193	4.30525	3.85356	0.392609	0.6738	0	0	1.22501	0	0	0	0	0	0	0	0	0	0	1.98113	0.392609	1.5783	0.893029
CCTATTAAGCACCGTC.Ben_L49	Chon1	5.62626	3.78712	2.13251	0	0.911162	0.911162	3.1488	3.21066	3.47294	0.911162	0.911162	1.93857	0	0.911162	0.911162	0	0	0	0	0	0	0	0	0	2.55705	0	0.911162	1.37988
CCTATTAAGGAATGGA.Ben_L49	Chon1	5.24769	3.35539	0.874136	0.750209	0.608723	0	3.99044	3.90417	3.61193	0.443866	0.750209	0	0	0.443866	0.750209	0	0	0	0.246361	0	0	0	0	0	1.74905	0	0.874136	0.874136
CCTATTACAATAGCGG.Ben_L49	Chon1	4.12162	2.91993	0.548603	1.81088	0.900839	0	3.88165	4.24418	3.25225	0	0.548603	0	0	1.36694	0	0	0	0	0	0	0	0	0	0	2.02518	0	0.900839	0.548603
CCTATTACACTAGTAC.Ben_L49	Chon1	4.28676	3.52949	1.04354	0	0	0	3.76822	4.18012	2.75455	0	0	0	0	1.04354	0	0	0	0	0	0	0	0	0	0	1.04354	0	0	1.04354
CCTATTAGTCGCGAAA.Ben_L49	Chon1	4.37018	2.84391	0.389311	2.55716	1.21782	0	3.90295	4.27554	3.81253	0.389311	0.389311	0	0	0.668817	0	0	0	0	0	0	0	0	0	0	2.30691	0.389311	0.389311	0.668817
CCTATTAGTTGCGCAC.Ben_L49	Chon1	4.54608	2.01579	1.15338	1.91452	0.544044	0	3.98483	4.44953	3.8248	0	0.544044	0	0	0.544044	0	0	0	0	0	0	0	0	0	0	1.80183	0	1.35888	0.894422
CCTATTATCAACGAAA.Ben_L49	Chon1	4.1482	5.1928	0.954724	0	1.43411	0	3.21765	3.44557	3.08069	0.954724	1.43411	0	0	0	0	0	0	0	0	0	0	0	0	0	0	0	0	1.7568
CCTATTATCAGTACGT.Ben_L49	Chon1	4.3564	2.74827	0	1.08138	1.08138	0	3.75883	4.11759	3.61232	0.680251	1.36689	0.680251	0	1.08138	0	0	0	0	0	0	0	0	0	0	1.58872	0.680251	1.08138	1.08138
CCTATTATCCAAGTAC.Ben_L49	Chon1	4.58612	3.13424	0	0.840824	0.63066	0	3.93368	4.22933	3.78564	0.364244	0.840824	0	0	1.0144	0.364244	0	0	0	0	0	0	0.364244	0	0	1.60036	0.364244	0.364244	1.0144
CCTATTATCTTCTGGC.Ben_L49	Chon1	4.06436	1.99587	0.880882	1.89493	0	0	4.35684	4.45181	3.4001	0.534453	0.880882	0	0	0	0	0	0	0	0	0	0	0	0	0	2.17153	0	1.13769	0.534453
CCTCAGTAGAAACCGC.Ben_L49	Chon1	5.08484	3.91149	0.871831	0.245497	0.981907	0.245497	4.04669	4.17437	3.95507	0.60692	0.245497	0.442449	0	0.442449	0.245497	0	0	0	0.245497	0	0	0	0	0	2.14159	0	1.83847	0.981907
CCTCAGTGTAGCACGA.Ben_L49	Chon1	4.17326	4.10034	0.648799	0.648799	0.648799	0	3.82317	3.803	3.17099	0.648799	0.648799	0	0	0	0	0	0	0	0	1.53751	0	0	0	0	1.71671	0	1.03903	0.648799
CCTCAGTGTCCGAACC.Ben_L49	Chon1	2.53537	2.53537	0	0	0	0	3.57972	4.1731	3.1881	0	1.91848	0	1.91848	0	0	0	0	0	2.53537	0	0	0	0	0	0	0	0	0
CCTCAGTGTCTTGTCC.Ben_L49	Chon1	4.89548	3.7137	0.510879	0.510879	0.510879	0.847374	3.98292	3.94494	3.69731	0.510879	1.0987	0	0	0.510879	0.847374	0	0	0	0	0.510879	0	0	0	0	1.73471	0	0.510879	0.510879
CCTCAGTTCTGCAGTA.Ben_L49	Chon1	4.44334	4.02157	0.559916	1.70532	1.70532	0	3.81289	3.70814	3.12523	0.559916	0.559916	0	0	0	0	0	0	0	0	1.70532	0	0	0	0	1.94651	0.559916	0.559916	0.916711
CCTCTGAAGCCAGGAT.Ben_L49	Chon1	5.00984	2.36135	1.35624	0	0.673211	0	4.17983	4.41455	3.74485	0.673211	0.673211	0	0	1.57735	0.673211	0	0	0	0	0	0	0	0	0	1.57735	0	1.07194	0
CCTCTGAAGCGAGAAA.Ben_L49	Chon1	4.43817	2.63959	0.657058	1.0502	1.55105	0.657058	4.10203	4.34623	3.56606	0	0	0	0	0.657058	1.0502	0	0	0	1.55105	0	0	0	0	0	1.73087	0	1.33166	0
CCTCTGAAGCGATAGC.Ben_L49	Chon1	4.41328	3.17099	0	0	1.44964	0	1.44964	2.85116	2.85116	1.44964	0	0	0	0	0	0	0	0	4.41328	2.37813	0	0	0	0	1.44964	0	1.44964	0
CCTCTGAAGCTACCTA.Ben_L49	Chon1	4.13914	3.51227	0	1.74286	1.21099	0	3.83408	4.21157	3.39294	0.664094	1.05968	0	0	0.38619	1.05968	0	0	0	0.38619	0	0	0	0	0	1.96399	0	1.21099	0.664094
CCTCTGACACAGATTC.Ben_L49	Chon1	4.73607	2.63484	1.38289	0.913569	1.86796	0	4.42633	4.21503	3.81327	0.69088	1.50055	0	0.403954	0.69088	0	0	0	0	0	0	0	0	0	0	1.50055	0	1.24952	1.50055
CCTCTGACAGTCAGCC.Ben_L49	Chon1	5.16127	2.51223	0.615148	1.54395	1.60268	0.448921	4.04967	4.3502	3.84794	0.615148	0.249443	0	0.249443	0.448921	0.249443	0	0	0	0	0.249443	0	0	0	0	1.93867	0.448921	0.882341	1.18371
CCTCTGACATCCTTGC.Ben_L49	Chon1	4.69239	1.45306	0	0.73815	0	0.73815	4.33536	4.32095	3.6967	0	0.73815	0.73815	0	0.73815	0.73815	0	0	0	0	0	0	0	0	0	1.6805	0	0	0.73815
CCTCTGATCACTCCTG.Ben_L49	Chon1	4.46907	4.05291	0	0.998457	1.1895	0.451944	3.81917	4.14755	3.46115	0	1.1895	0.762079	0	0.762079	0	0	0	0	0	0	0	0	0	0	1.90414	0	0.998457	0.762079
CCTCTGATCCGTACAA.Ben_L49	Chon1	4.38095	3.17555	0.377614	0.651074	0.377614	0	3.93201	4.05856	3.56699	0.651074	0	0.651074	1.94081	0.651074	0	0	0	0	1.1921	1.3225	0	0	0	0	1.04211	0.377614	0.651074	0.651074
CCTCTGATCGAGGTAG.Ben_L49	Chon1	5.02998	3.63814	0.392577	0.892972	0.892972	0.392577	3.67537	4.15109	3.63814	0	0.892972	0.392577	0	0.673753	0	0	0	0	0.392577	0.392577	0	0	0	0	0.892972	0.673753	1.22494	1.35706
CCTCTGATCTCAAACG.Ben_L49	Chon1	3.84121	3.08153	0.955265	0.587609	0	0	3.82389	4.01419	3.42061	0.587609	0.587609	0.587609	2.43325	1.22349	0	0	0	0	0.955265	0.587609	0	0.587609	0	0	2.19687	0	0.587609	0.587609
CCTTACGAGAGGTAGA.Ben_L49	Chon1	5.26924	3.04421	0	0.980621	0	0	4.30823	4.45402	3.89827	0.980621	0	0	0	0.980621	0	0	0	0	0	0	0	0	0	0	0.980621	0	0.980621	1.46608
CCTTACGAGGCTAGGT.Ben_L49	Chon1	5.17029	3.53208	1.1232	0.296975	2.19199	0	3.99996	4.29884	3.84991	0	0.711647	0	0	0.711647	0.868413	0	0	0	0	0	0	0	0	0	2.1526	0	2.22988	1.22978
CCTTACGCAGCATGAG.Ben_L49	Chon1	5.63082	3.98333	1.03018	0.371832	0.642264	0	3.87724	3.74799	3.28362	0	0.642264	0	0.642264	1.42377	0.854913	0	0	0	2.84572	0.371832	0	0	0	0	1.78411	0	0.642264	1.03018
CCTTACGCATTCACTT.Ben_L49	Chon1	5.03752	2.65235	0.763943	0.763943	0.453214	0.453214	4.08569	4.34714	3.56676	0	0.453214	0	0	0.453214	0	0.453214	0	0	2.06437	0	0	0	0	0	0.763943	0	1.35243	0.763943
CCTTACGGTATAGTAG.Ben_L49	Chon1	3.84283	1.80386	1.26314	0.410323	1.51538	0	4.16532	4.0747	3.61142	0.410323	0.410323	1.26314	0	0.925019	0	0	0	0	0	0	0	0	0	0	1.88409	0	1.71663	1.26314
CCTTACGGTGCGAAAC.Ben_L49	Chon1	4.68672	3.39625	0.382097	0.657887	1.202	0	4.04844	4.19893	3.34836	0.873827	0	0.382097	0	0.382097	0	0	0	0	0	0	0	0	0	0	0.657887	0.657887	0.657887	0
CCTTACGTCCTTGACC.Ben_L49	Chon1	5.07349	3.7431	1.11888	1.11888	1.11888	0	3.46328	3.07336	3.39652	0	1.63371	0	0	1.11888	0	0	0	0	0	1.11888	0	0	0	0	2.59291	1.11888	0	1.11888
CCTTACGTCTTATCTG.Ben_L49	Chon1	3.04072	2.39427	0	0	0	0	3.34605	3.87765	3.64677	1.24991	1.24991	0	0	2.13654	0	0	0	0	0	1.78843	0	0	0	0	2.13654	1.78843	0	0
CCTTCCCAGCGCTCCA.Ben_L49	Chon1	3.79892	3.33304	0	0	1.12451	0	4.10413	3.98268	3.3813	0.526446	0	0	0	0.869538	0	0	0	0	0.526446	2.30336	0	0	0	0	1.49616	0	0	0.869538
CCTTCCCCAAGTAATG.Ben_L49	Chon1	4.16411	3.30129	0	1.00912	0.458094	0.458094	3.91979	4.08911	3.27965	0.458094	1.00912	0	0	0	0.458094	0	0	0	0	0	0	0	0	0	1.8293	0	1.8293	0.458094
CCTTCCCCACTAGTAC.Ben_L49	Chon1	3.91147	3.76802	0.555037	0.555037	0.555037	0	4.06276	4.1715	3.71524	0	1.37827	0.555037	1.69599	0.555037	0	0	0	0	1.17125	0	0	0	0	0	1.37827	0.555037	0.555037	0.555037
CCTTCCCCAGTGAGTG.Ben_L49	Chon1	4.8503	2.93832	0.334631	0	0.584921	0	4.36812	4.57653	3.94875	0.334631	0.334631	0	0	0.951542	0.334631	0	0	0	0	0	0	0	0	0	1.88159	0	0.334631	0.334631
CCTTCCCGTCTAACGT.Ben_L49	Chon1	4.92977	3.19103	1.10766	0.409999	0.924437	0	3.6241	4.08234	3.14845	0	0.699941	0.924437	0	1.26245	0.409999	0	0	0	0.699941	0	0	0	0	0	1.88327	0.699941	0.924437	0.409999
CCTTCGAAGACTTGAA.Ben_L49	Chon1	4.36069	3.87065	0.903378	1.9962	1.37013	0	4.05629	4.04779	3.51998	0	1.23737	0	0	0	0	0	0	0	0	0	0	0.398312	0	0	1.48731	0.682398	1.08425	0.398312
CCTTCGACAAACGTGG.Ben_L49	Chon1	4.68253	2.60464	1.34727	0.45068	0.45068	0	4.10734	4.31013	3.57605	0.760225	0	0	0.45068	1.81228	0.45068	0	0	0	0	0	0	0	0	0	1.90118	0.45068	0.760225	1.18709
CCTTCGAGTAGTACCT.Ben_L49	Chon1	5.04008	2.36016	0.552677	1.54532	1.16742	0	4.15452	4.27442	3.10902	0	1.16742	0.552677	0	1.93198	0.552677	0	0	0	0.552677	0	0	0	0	0	2.12573	0.906562	1.37412	0.552677
CCTTCGATCTCCAGGG.Ben_L49	Chon1	4.91976	2.22361	0	1.63322	0	0	3.74249	3.99938	3.39592	0	0	0	0	0	0	0	0	0	0	0	0	0	0	0	0	0	0	0
CCTTCGATCTGGTTCC.Ben_L49	Chon1	4.65966	3.11157	0	1.30347	0.850588	0	3.5417	4.07183	2.46199	0	0.850588	0	0	0	0	0	0	0	0	0	0	0	0	0	2.04188	0	0	0
CCTTTCTAGAGGTTAT.Ben_L49	Chon1	5.01756	3.15612	0	1.67398	1.23475	0.594708	4.15203	4.31666	4.02498	0.432865	0.594708	0	0	0.432865	0.856188	0	0	0	0.239673	0.239673	0	0	0	0	2.57927	0.239673	1.15268	1.31058
CCTTTCTAGGAGTTGC.Ben_L49	Chon1	1.57211	1.90586	0	0	0	0	3.66786	4.03147	3.17391	0	0	0	4.06478	0	0	0	0	0	0	3.76085	0	0	0	0	1.57211	0	0	1.0676
CCTTTCTGTACTTGAC.Ben_L49	Chon1	2.74684	2.11585	0	0	0	0	3.13069	4.08384	2.11585	0	1.5365	0	3.27858	1.5365	0	0	0	0	6.25202	0	0	0	0	0	1.5365	0	0	0
CCTTTCTGTGTAATGA.Ben_L49	Chon1	4.13209	1.42445	1.03076	0.642691	0.372112	0	4.28602	4.41394	3.58801	0.372112	0	1.03076	0	0.642691	0.372112	0	0	0	0.372112	0.372112	0	0	0	0	2.25812	0	1.42445	0.855431
CCTTTCTTCCACGACG.Ben_L49	Chon1	4.62928	1.5988	1.08976	0.332687	0.332687	0	4.32546	4.50208	3.94966	0.947341	0.332687	0.332687	0.332687	0.947341	0.332687	0	0	0	0	0	0	0	0	0	1.74685	0.332687	0.781219	0.781219
CCTTTCTTCGGATGGA.Ben_L49	Chon1	4.91924	3.35283	0	0.514479	0.852513	0	4.07513	4.02833	3.11478	0.514479	1.30592	0	0	0.852513	0	0	0	0	0	2.20532	0	0	0	0	1.61673	0.852513	0.852513	0
CCTTTCTTCTCTGAGA.Ben_L49	Chon1	4.82277	3.1756	0.889466	0.390651	0.390651	1.06876	4.12226	4.33122	3.64492	0.390651	1.06876	0.390651	0	1.35265	1.06876	0	0	0	0	0	0	0	0	0	1.7543	0.390651	1.7543	0.390651
CGAACATAGCAGACTG.Ben_L49	Chon1	4.24885	2.86254	0.753964	0.318553	1.17891	0	4.24348	4.2217	3.70781	0.753964	0.559771	0	0.318553	1.05629	0	0	0	0	3.72605	0.916508	0	0.318553	0	0	0.916508	0	0.318553	0
CGAACATAGTGTTAGA.Ben_L49	Chon1	4.36345	3.43087	0.745523	0	0.745523	0	4.11678	4.22771	3.44863	0.440685	1.16785	0.440685	0	0.97882	0	0	0	0	0.745523	0	0	0	0	0	1.58441	0	0.745523	0.440685
CGAACATCACTTAACG.Ben_L49	Chon1	5.3713	3.75485	0.650811	0.377441	0	0	3.86644	4.02581	3.31766	0.650811	1.3221	0	0	0	0	0	0	0	0.650811	0.650811	0	0	0	0	1.63451	0.377441	0.650811	0.377441
CGAACATGTCACACGC.Ben_L49	Chon1	4.66541	2.86239	1.0003	0.523331	0.865115	0	3.98163	4.24018	3.49576	0.523331	0.295516	0.295516	1.22576	1.11937	0.523331	0	0	0	0	0	0	0	0	0	1.3219	0	1.22576	1.63429
CGAACATGTCCCTACT.Ben_L49	Chon1	4.17795	3.79576	0	0.417394	0.937661	0	3.92648	3.92648	3.43541	0.710988	0.710988	0	0	0.710988	0.710988	0	0	0	0.417394	0	0	0	0	0	1.27815	0.417394	0.937661	0.937661
CGAACATTCAATCACG.Ben_L49	Chon1	3.43377	4.16503	0.86007	0	0	0	4.11065	4.40816	3.66799	0.519783	0	0	0	0.519783	0	0	0	0	0	0.86007	0	0	0	0	2.13987	0.519783	1.31551	0.86007
CGAACATTCACATGCA.Ben_L49	Chon1	4.79873	3.98451	0.974074	0	0.974074	0	3.84191	3.85363	2.86147	0.437978	0.741529	0	0.741529	1.32118	0.437978	0	0	0	0	0	0	0.741529	0	0	0.974074	0.437978	1.16261	0.741529
CGAACATTCATGCTCC.Ben_L49	Chon1	5.1941	2.55252	0	0.430584	0.430584	0.430584	3.88969	4.23131	3.58297	0.730592	0.96106	0.430584	0	0.96106	0.430584	0	0	0	0	0	0	0	0	0	2.07894	0.430584	0.730592	0.730592
CGAATGTAGCATCATC.Ben_L49	Chon1	4.44838	2.78283	0	0	1.15259	0	4.39637	4.67425	3.92842	1.67387	0	0	0	0	0	0	0	0	0	0	0	0	0	0	1.67387	1.15259	1.15259	0
CGAATGTAGTCGTTTG.Ben_L49	Chon1	4.30649	3.25205	1.06135	0.854493	0.43183	0	4.22697	4.35273	3.28292	0.593388	1.06135	0	0	1.15066	0.239046	0	0	0	0	0	0	0	0	0	1.89774	0	0.43183	1.06135
CGAATGTCAAGGCTCC.Ben_L49	Chon1	4.93928	2.91453	0.615584	0.615584	0.993798	0	3.59197	3.85789	3.1768	0.354431	0	0	1.5745	0.615584	0	0	0	0	3.6489	0.615584	0	0	0	0	1.80901	0.354431	1.38067	0
CGAATGTCAATGTTGC.Ben_L49	Chon1	4.6992	2.68737	1.11644	0	0.521558	0	4.38299	4.44112	4.10935	0.294403	0.294403	0.521558	0	0.294403	0.706545	0	0	0	0	0	0	0	0	0	1.86829	0	0.862595	0.997548
CGAATGTCACCGAATT.Ben_L49	Chon1	5.02305	3.23392	0.378424	0.378424	1.04378	0	4.16632	4.20823	3.47441	0.378424	0.867077	0	0	1.04378	0	0	0	0.378424	0.378424	0	0	0	0	0	1.72273	0.378424	0.867077	1.04378
CGAATGTCACGGTAAG.Ben_L49	Chon1	4.19388	2.46044	1.40118	1.11185	1.11185	0	4.26084	4.47391	3.94138	0	0.412107	0.412107	0	1.11185	0.412107	0	0	0	0	0	0	0	0	0	0.703093	0.703093	1.88858	0.703093
CGAATGTCAGGAACGT.Ben_L49	Chon1	5.63237	2.646	0	0	0	0	4.14652	4.41715	1.45264	0	1.45264	0	0	2.38169	1.45264	0	0	0	0	0	0	0	0	0	0	0	1.45264	0
CGAATGTCAGGGTACA.Ben_L49	Chon1	4.98511	3.12368	1.13783	0.425266	0.951655	0	4.16821	4.0462	3.66765	0	0.425266	0.425266	0	0	0	0	0	0	1.92132	0	0	0	0	0	1.65632	0.425266	1.29472	0.425266
CGAATGTGTAATCGTC.Ben_L49	Chon1	5.39733	2.02309	1.45415	0	0	0	4.56585	4.41909	3.91627	1.45415	0	0	0	1.45415	0	0	0	0	0	0	0	0	0	0	2.64783	0	1.45415	0
CGAATGTTCGCATGAT.Ben_L49	Chon1	5.39787	2.63913	0.734013	0	1.15274	0	4.34172	4.53358	3.92863	0.734013	0.734013	0	0	0.734013	0	0	0	0	0.734013	0	0	0	0	0	2.26876	0.734013	2.01498	0
CGAATGTTCTGCGACG.Ben_L49	Chon1	4.92084	1.50858	1.20802	0	0.776308	0	3.94076	4.63559	3.55619	0	0.776308	0	0	0	0	0	0	0	0	0	0	0	0	0	0.776308	0	1.50858	1.50858
CGAATGTTCTGTCTCG.Ben_L49	Chon1	5.27346	3.46191	1.68846	1.68846	0	0	3.13791	3.98775	3.46191	0	0	0	0	0	0	0	0	0	1.68846	0	0	0	0	0	0	0	0	1.68846
CGACCTTAGGCGCTCT.Ben_L49	Chon1	4.60541	3.18361	0.613215	0.755407	0.755407	0	4.04059	4.19222	3.63647	0.447399	0.613215	0.613215	0	0.447399	0.447399	0	0	0	0	0	0	0	0	0	1.75717	0.447399	0.99055	1.41179
CGACCTTAGTCGCCGT.Ben_L49	Chon1	4.82595	3.58192	0.958029	0.337642	0.958029	0	4.19671	4.12143	3.59303	1.22666	0.337642	0	1.22666	0.337642	0	0	0	0	0	0	0	0	0	0	1.52926	0.589606	0.958029	0.790689
CGACCTTGTAGTAGTA.Ben_L49	Chon1	4.96058	3.84415	1.13991	0.235711	0.586356	0	3.97714	4.07211	3.58593	0.426325	0.724276	0.235711	1.55209	0.586356	0	0	0	0	0.235711	0.235711	0	0	0	0	2.1333	0.235711	0	0.586356
CGACCTTGTCCATCCT.Ben_L49	Chon1	5.23226	3.38801	0	0.73213	0.962891	0	4.01665	4.14427	3.61533	0	0.73213	0.431622	0	0.73213	0.73213	0	0	0	0	3.11751	0	0	0	0	1.6711	0.73213	0.431622	0.431622
CGACCTTGTCGGGTCT.Ben_L49	Chon1	4.99744	3.77992	0	1.15129	0.831758	0	4.09843	4.08397	3.24453	0	1.15129	0.623209	0.359387	1.58761	0	0	0	0	0	0	0	0	0	0	2.17295	0.359387	0.623209	0.359387
CGACCTTTCCAGTAGT.Ben_L49	Chon1	4.48232	3.0259	0.597293	1.23883	0.968651	0	3.87944	4.02091	3.49258	0	0.597293	0	0.597293	0	0	0	0	0	0	1.77549	0	0	0	0	1.23883	0.968651	1.23883	0
CGACTTCAGCGCCTTG.Ben_L49	Chon1	4.53151	2.73276	1.52471	1.11632	0.932243	0	4.13689	4.05133	3.75151	0	0.414359	0.414359	0	0.706458	0.706458	0	0	0	0	0	0	0	0	0	1.27172	0	0.932243	0.706458
CGACTTCGTATCACCA.Ben_L49	Chon1	5.02448	3.66911	0.847222	0.367684	0.367684	0	4.08864	4.24678	3.56155	0	0.635926	0	0	1.02157	0.367684	0	0	0	0	0	0	0	0	0	1.84571	0	1.51624	0.367684
CGACTTCGTCTCCATC.Ben_L49	Chon1	4.53059	4.22602	0.685413	0.220057	1.16793	0	4.20421	4.22961	3.77468	0.55299	0.907002	0.400316	0.220057	0.220057	0.802333	0	0	0	0.220057	0.400316	0	0.55299	0	0	1.81955	0	0.802333	1.00175
CGACTTCGTGATGTCT.Ben_L49	Chon1	5.64189	3.41538	0.667474	0	0	0	3.90025	3.77778	3.47591	1.34753	1.06423	0	0	1.06423	0	0	0	0	0	0	0	0	0	0	1.90149	0	1.06423	0
CGAGAAGAGCGATAGC.Ben_L49	Chon1	3.78013	4.18827	0	1.30956	0.372084	0	3.74879	3.72733	2.99231	0.372084	1.17982	0	0	1.78479	0	0	0	0	0	0	0	0	0	0	1.92568	0.642648	1.17982	0.855379
CGAGAAGAGGGCTTGA.Ben_L49	Chon1	5.45518	3.26261	0.487318	0.487318	0.813543	0	3.98429	4.47342	3.10683	0	0.487318	0	0	0.813543	0.813543	0	0	0	3.77735	0	0	0	0	0	1.05912	0	0.813543	0
CGAGAAGCACAAGACG.Ben_L49	Chon1	3.33369	2.39016	0.372042	0.642584	1.9892	0	3.28427	3.56254	3.21434	0.855301	1.03061	0.642584	2.25792	0.372042	0	0	0	0	0.372042	3.05783	0	0	0	0	1.03061	0.372042	1.30946	0.372042
CGAGAAGGTATGCTTG.Ben_L49	Chon1	5.06784	3.62025	0.837161	0.684283	0.684283	0.28326	3.98378	4.30877	3.51883	0.28326	1.37297	0.684283	0.28326	0.969737	0.28326	0	0	0	0	0	0.28326	0	0	0	2.02142	0.28326	0.28326	0.28326
CGAGAAGGTCAGGACA.Ben_L49	Chon1	4.93182	3.35835	0.59223	0.731095	1.05965	0.59223	4.12504	4.23227	3.43932	0.430923	0.853007	0.238496	0.238496	0	0.59223	0	0	0	2.20609	0.430923	0	0	0	0	1.23082	0	1.37693	0.59223
CGAGAAGGTCTAACGT.Ben_L49	Chon1	4.91504	3.9662	1.09951	1.09951	1.76878	0	3.93873	4.1122	3.63513	0.452474	0.762857	1.19052	0	1.19052	0.452474	0	0	0	0	0.251613	0	0	0	0	1.90538	0.251613	1.61051	1.42241
CGAGAAGGTGCCTGCA.Ben_L49	Chon1	2.97972	2.87446	1.08741	2.69233	1.59598	0	3.62118	3.89551	3.51	0.684754	1.37368	0	0	1.37368	0	0	0	0	0	0	0	0	0	0	1.08741	1.37368	1.59598	0
CGAGAAGTCCAGATCA.Ben_L49	Chon1	3.07437	2.80198	1.00052	1.49051	0	0	4.16866	4.55999	3.99472	0	1.49051	0	0	1.00052	1.00052	0	0	0	0	0	0	0	0	0	1.81793	0	1.49051	0
CGAGAAGTCCATTCTA.Ben_L49	Stro	1.9751	2.33321	0	0	0.936811	0	3.12349	3.30985	3.25151	1.41188	1.41188	1.41188	2.1701	1.73263	0	0	0	0	0	2.33321	0	0	0	0	1.41188	0	1.41188	0
CGAGAAGTCGGACAAG.Ben_L49	Chon1	5.17617	4.38052	0	0	1.55944	0	3.51846	4.2206	3.3452	0.959269	1.43973	0	0.729089	0.429569	1.14625	0	0	0	0	1.85096	0	0	0	0	1.85096	0	0.429569	0.429569
CGAGAAGTCTTACCGC.Ben_L49	Chon1	5.03753	0	0	0	0	0	3.12982	4.19885	3.34418	0	0	0	0	0	0	0	0	0	0	0	0	0	0	0	0	0	2.47947	0
CGAGCACCAGCTGTGC.Ben_L49	Chon1	4.74804	3.72546	0	1.31797	0.971346	0	3.90596	4.1577	3.58404	0.436425	1.1596	0.436425	0	0.739234	0	0	0	0	0	0	0	0	0	0	2.22002	0	0.436425	0.739234
CGAGCACGTACAGCAG.Ben_L49	Chon1	4.3883	3.38921	0.589487	0.428775	1.55764	0	4.17815	4.28689	3.82802	0	0.237194	0.237194	0	0.237194	0.237194	0	0	0	0	0	0	0	0	0	2.04021	0.589487	1.22647	1.05564
CGAGCACGTACTTGAC.Ben_L49	Chon1	4.89364	2.79141	0.778054	0	0.462863	0.462863	3.89724	4.1586	3.15134	0.462863	1.01735	0	0	0.778054	0.778054	0	0	0	0	0	0	0	0	0	1.74203	0.462863	0.462863	0.778054
CGAGCACGTGTCGCTG.Ben_L49	Chon1	5.26553	2.83974	0.944619	0.33143	1.21127	0	4.16303	4.38673	3.83277	0.33143	0.579932	0	0.33143	1.08681	0.778808	0	0	0	0.33143	0	0	0	0	0	1.74318	0	0.944619	1.51218
CGAGCCAAGAAACGAG.Ben_L49	Chon1	4.27746	3.1588	0.904281	0	1.23845	0	3.95058	4.27746	3.81979	0.683149	1.08526	0	0	0.683149	0.398811	0	0	0	0.398811	0.398811	0	0	0	0	1.99751	0	0.683149	0.904281
CGAGCCAAGACTAAGT.Ben_L49	Chon1	4.55603	3.28437	0.886799	0	0.886799	0	3.28437	3.7801	3.10952	0	2.25802	0	0	0.886799	0	0	0	0	4.30129	0	0	0	0	0	1.34929	0.886799	0	1.34929
CGAGCCAAGATATGGT.Ben_L49	Chon1	4.76356	2.40266	0.749974	1.17369	0.749974	0	4.41325	4.52817	3.63387	0	1.17369	0	0	1.17369	0.749974	0	0	0	0	0	0	0	0	0	1.17369	0	1.47037	0.749974
CGAGCCAAGTAGATGT.Ben_L49	Chon1	4.1753	2.40826	1.47512	1.47512	0	0	3.943	4.1753	3.33122	0	0	0	0	0	0	0	0	0	0	0	0	0	0	0	0	0	1.47512	0
CGAGCCACATCACCCT.Ben_L49	Chon1	4.85869	4.36141	1.03537	0	1.03537	0	4.22771	4.20629	3.76432	0.309855	0.737011	0	0.309855	0.897274	1.15668	0	0	0	0	0	0	0	0	0	1.67873	0	1.15668	1.03537
CGAGCCAGTTCCGGCA.Ben_L49	Chon1	3.81997	3.04792	0	1.17253	0	0	4.07727	4.37015	3.66132	0	0	0	1.6975	0	0	0	0	0	3.6023	0	0	0	0	0	1.17253	0	0	0
CGATCGGAGAGTACAT.Ben_L49	Chon1	4.80186	2.94468	0	0	0	0.722268	4.13401	4.49941	3.96832	0.722268	0	0	0.722268	0	0	0	0	0	0	0	0	0	0	0	0.722268	0	0.722268	1.65563
CGATCGGCAGTGGAGT.Ben_L49	Chon1	4.85028	3.07136	0.390961	0.890029	0	0	4.36919	4.45058	4.02564	0	1.35336	0.390961	0	0.890029	0.890029	0	0	0	0.390961	1.06939	0	0	0	0	1.4699	0.671311	0.390961	0.390961
CGATCGGGTAGTGAAT.Ben_L49	Chon1	4.87747	3.0467	1.35162	1.66686	0.88865	0	4.44827	4.46488	3.81523	0.88865	0.88865	0	0	0.88865	0.88865	0	0	0	0	0	0	0	0	0	1.90619	0.88865	1.35162	1.35162
CGATCGGGTCATTAGC.Ben_L49	Chon1	2.94881	3.09544	0	1.38975	0	0	4.06497	4.4819	3.43845	0	0	0	0	0	0	0	0	0	1.94986	1.38975	0	1.38975	0	0	1.94986	0	0	0
CGATCGGTCATTGCGA.Ben_L49	Chon1	4.5527	3.2874	0	2.32285	2.12391	0	3.92603	4.28767	3.41625	1.5437	0	1.04414	0	0	1.04414	0	0	0	0	0	0	0	0	0	2.12391	0	1.04414	0
CGATCGGTCTCCAGGG.Ben_L49	Chon1	4.74456	3.37651	0.36582	0.633075	0.633075	0	4.22153	4.29644	3.82979	0	1.1658	0.633075	0	0.633075	0	0	0	0	0	0	0	0	0	0	1.90836	0.843758	0.633075	0.843758
CGATCGGTCTGGTTCC.Ben_L49	Chon1	4.3814	2.56603	0.999269	2.166	1.27381	0	4.31483	4.32623	4.05418	0.999269	0	0	0	0.999269	0	0	0	0	0	0	0	0	0	0	2.25983	0	0	0
CGATGGCCAAGAGGCT.Ben_L49	Chon1	4.24895	3.34937	1.26884	0.823458	1.81049	0	4.14314	3.89057	3.41452	0.494197	1.26884	1.07074	0	0.494197	0.823458	0	0	0	0	0.494197	0	0	0	0	2.00037	0.494197	1.07074	0.494197
CGATGGCCAGATCCAT.Ben_L49	Chon1	3.74023	2.88629	0.79256	0	1.22908	0	3.68108	3.82286	2.81646	0	1.22908	0.79256	3.31778	0	0	0	0	0	0	0.79256	0	0	0	0	1.76408	0	0.79256	0.79256
CGATGGCGTGCAGTAG.Ben_L49	Chon1	5.25635	3.40479	0.300622	0.53145	0.800855	0.161565	4.14708	4.41113	3.51497	1.01287	0.94707	0	0	0.53145	0.300622	0	0	0	0.161565	0.161565	0	0.161565	0	0	1.71543	0.161565	1.01287	0.300622
CGATGGCTCGTAGGTT.Ben_L49	Chon1	5.13491	2.99255	0.581666	0	0	0.581666	4.30917	4.53598	3.77522	0	0.581666	0.947027	0	0.581666	0	0	0	0	0	0	0	0	0	0	2.42101	0	0	0
CGATGTACACTGTCGG.Ben_L49	Chon1	4.55856	3.61036	1.17826	1.17826	0	0	4.48526	4.66992	2.81786	0	1.17826	0	0	0	0	0	0	0	0	0	0	0	0	0	2.04719	0	0	1.17826
CGATGTACAGCTGCAC.Ben_L49	Chon1	4.7204	3.05777	0.503314	0	0.836549	0	4.14549	4.40818	3.67876	0.503314	1.08606	0	0	0	0.836549	0	0	0	0	0	0	0	0	0	0.836549	0.503314	0	0.836549
CGATGTACAGTCAGCC.Ben_L49	Chon1	5.44562	3.84454	0.706952	0.932834	0.41469	0	3.582	4.23915	3.13973	0.706952	0.41469	0	0	1.40693	0	0	0	0	0	0	0	0	0	0	1.72724	0	0.706952	0.706952
CGATGTAGTCATATCG.Ben_L49	Chon1	4.30146	2.76527	1.22774	0.791524	1.10236	0	4.36481	4.21618	3.48976	0.33808	0.791524	0	0	0	0	0	0	0	0	0	0	0	0	0	1.61393	0	0.958971	0.590286
CGATGTATCAATAAGG.Ben_L49	Chon1	5.08074	2.48716	0.580902	2.18341	0.945966	0	3.77352	4.08237	3.13785	0.580902	0.580902	0.945966	0.580902	0.945966	0.580902	0	0	0	0	0	0	0	0	0	1.98804	0.580902	1.21282	0.945966
CGATGTATCCGAAGAG.Ben_L49	Chon1	4.2892	3.41976	1.43411	2.00037	1.43411	0	3.96904	4.17313	3.58782	0	0.587218	0.587218	0	1.7568	0	0	0	0	0	0.587218	0	0	0	0	1.88598	0.954724	0	0.954724
CGATGTATCGTAGGAG.Ben_L49	Chon1	5.18479	2.88331	1.04171	0.550213	1.27191	0.31248	3.82321	4.35239	3.38815	0.742143	0.742143	0.31248	0	2.02849	0.550213	0	0	0	2.3549	0.31248	0	0	0	0	2.02849	0	0.31248	0.742143
CGATTGACACGGTAGA.Ben_L49	Chon1	5.10961	3.73635	0.602765	0.976192	0.976192	0	3.63254	3.97239	3.35725	0	1.55228	0	0	1.121	0.346127	0	0	0	0.346127	0.346127	0	0.346127	0	0	2.03042	0.346127	1.24746	0.976192
CGATTGATCAACGCTA.Ben_L49	Chon1	5.10004	2.47797	1.15795	0	2.1136	0.54685	3.81542	3.87758	3.32965	0.54685	1.15795	0	0	0	0.898373	0	0	0	0	0	0	0	0	0	1.5345	0	1.36385	1.36385
CGATTGATCGCGTTTC.Ben_L49	Chon1	4.55077	2.79811	0.68241	1.08427	0.68241	0	4.2895	4.25538	3.69859	0.55042	0.997916	0.55042	0.218863	1.48733	0.55042	0	0	0	0.218863	0	0	0	0	0	1.89118	0.218863	0.903393	0.68241
CGATTGATCTTGACGA.Ben_L49	Chon1	3.98914	2.77527	1.14708	0.54019	0	0	4.00232	4.08999	3.17483	0	1.14708	0	0.54019	0.54019	0	0	0	0	0	0	0	0	0	0	1.79414	0	0	0.888987
CGCCAAGAGAATTCCC.Ben_L49	Chon1	3.48225	3.89151	0	0	0	0	3.43919	3.67345	2.85945	0	0	0	0.863308	1.31961	0	0	0	0	0	3.43919	0	0	0	0	0.863308	0	0.863308	0
CGCCAAGAGAGTCTGG.Ben_L49	Stro	2.33321	2.97665	0	0	0	0	3.64399	4.54446	3.36498	2.33321	0	0	0	0	0	0	0	0	0	0	0	0	0	0	0	0	0	0
CGCCAAGAGGATCGCA.Ben_L49	Chon1	4.28331	2.20182	0	0	0.638425	0	4.07885	4.21969	3.44613	0.638425	0	0	1.02496	1.69882	0	0	0	0	0	0.638425	0	0	0	0	1.85018	0	1.30304	1.02496
CGCCAAGGTAAATACG.Ben_L49	Chon1	4.63094	3.19337	2.09344	2.09344	0.701168	0	3.86579	4.04994	3.52705	0.701168	1.2642	0.410819	0	1.10929	0.701168	0	0	0	0	0.410819	0	0	0	0	1.10929	1.10929	1.80509	0.410819
CGCCAAGGTAATCACC.Ben_L49	Chon1	4.0779	3.09253	1.36125	0.545383	0.896307	0	4.17167	4.23664	3.47155	0	0	0.545383	0	1.36125	0	0	0	0	0.545383	0	0	0	0	0	2.11054	0	1.36125	0
CGCCAAGGTCTGCCAG.Ben_L49	Chon1	5.15663	2.75805	0.599112	0.739077	1.0697	0	4.12698	4.28198	4.03943	0.599112	0.739077	0.241769	0.241769	1.0697	0.241769	0	0	0	0	0	0	0	0	0	2.24903	0.739077	1.0697	1.38842
CGCCAAGGTTGTCGCG.Ben_L49	Chon1	4.43772	2.42871	0.34626	0.34626	0.602971	0.34626	4.29041	4.51308	3.83977	0	0.807061	0.34626	0	0	0.34626	0	0	0	0	0	0	0	0	0	1.46098	0	1.1213	0.602971
CGCCAAGGTTTGTTGG.Ben_L49	Chon1	3.40643	3.07696	1.05818	1.05818	1.05818	0	4.28334	4.01732	3.16012	0.662975	0.662975	0	0	0	0	0	0	0	0	0.662975	0	0.662975	0	0	1.74095	0	0	1.56072
CGCCAAGTCAGTGCAT.Ben_L49	Chon1	4.01048	2.60995	0	0.488532	1.7983	0	3.59115	3.67441	3.13755	1.06117	1.25837	0	0	0.815295	0	0	0	0	0	1.06117	0	0	0	0	1.06117	0	1.06117	0.815295
CGCCAAGTCTGGCGTG.Ben_L49	Chon1	2.19794	3.25887	0	0	1.09915	0	4.27746	4.44344	3.63837	0	0	0	0	0	0.693547	0	0	0	0	0	0	0	0	0	1.38689	0	1.09915	0
CGCGGTAAGTCCATAC.Ben_L49	Chon1	4.71687	3.63599	0	1.01487	1.50808	1.01487	4.24279	4.50766	3.09595	1.01487	1.01487	0	0	0	1.01487	0	0	0	0	0	0	0	0	0	0	0	0	1.01487
CGCGGTAAGTTGAGTA.Ben_L49	Chon1	4.75517	2.77001	0	0	0	0	3.94855	4.42213	3.5237	0.914644	0.914644	0	0	0	0	0	0	0	0	0	0	0	0	0	0	0	1.7025	0
CGCGGTACAGTCGATT.Ben_L49	Chon1	3.88975	3.16098	1.03229	0.643826	1.03229	0	3.77222	3.83271	3.19857	0	2.10779	0	0	0.643826	0	0	0	0	0	1.03229	0	0	0	0	1.85981	0	0	0
CGCGGTATCCTAGGGC.Ben_L49	Chon1	5.64724	4.16215	0.357672	0.828547	1.49065	0	3.49103	3.73408	2.96989	1.1474	1.38879	0.357672	0	0.357672	0.357672	0	0	0	0	0.357672	0	0	0.357672	0	1.81807	0	0.828547	0.357672
CGCGGTATCGTAGGTT.Ben_L49	Chon1	4.78872	2.90912	0	0.444287	0	0	4.0805	4.05174	3.44062	0	0.750829	0.444287	0	0.98512	0.444287	0	0	0	0	0	0	0	0.444287	0	1.79748	0	1.59242	0.444287
CGCGTTTAGGAACTGC.Ben_L49	Chon1	4.99334	3.07181	0.854234	1.1067	0.699219	0	4.2793	4.54099	3.59529	0.515686	0.988413	0	0	0.290722	0	0	0	0	0	0	0	0	0	0	2.20799	0	0.988413	0.290722
CGCGTTTCAAGCTGGA.Ben_L49	Chon1	4.38491	2.60864	0.957831	1.22644	1.49957	0	4.07898	4.14896	3.55519	0.237183	0.589463	0.428756	0	1.3723	0.428756	0	0	0	0.957831	1.3723	0	0	0	0	2.04016	0.237183	1.5576	0.589463
CGCGTTTCACGAAACG.Ben_L49	Chon1	4.26	3.68664	0.762872	0.762872	0.762872	0	4.40982	4.22714	3.71491	0	0	0	0	0	0.762872	0	0	0	0	0	0	0	0	0	1.71878	0.762872	0.762872	0
CGCGTTTCAGCTATTG.Ben_L49	Chon1	4.18007	2.57856	0	2.27199	0	0	4.12537	4.39479	3.47554	0	1.82764	0	0	0	0	0	0	0	0	0	0	0	0	0	1.00786	0	0	0
CGCGTTTGTCGAAAGC.Ben_L49	Chon1	5.29074	3.5207	0.496703	0	1.07496	0	3.55805	3.67877	3.30963	0	1.07496	0.496703	0	0.82706	0.496703	0	0	0	0	1.27345	0	0	0	0	1.58099	0	0.496703	0
CGCGTTTGTGCTGTAT.Ben_L49	Chon1	3.69553	2.73423	0.836771	0	0	0	4.42438	4.32555	3.72752	0	0	1.28587	0	0	0	0	0	0	0	0	0	0	0	0	2.73423	0	0	0
CGCGTTTGTTGACGTT.Ben_L49	Chon1	4.07082	2.62967	0.477984	0.800045	0.477984	0	3.93674	4.20744	2.86483	0.477984	1.87417	0.800045	0	0.477984	0	0	0	0	0	0.477984	0	0	0	0	1.77539	0.477984	0.477984	1.04326
CGCGTTTGTTGATTGC.Ben_L49	Chon1	4.94198	2.76105	0	0.45099	1.18768	0	4.05033	4.25595	3.94581	0	0.9968	0	0	1.48596	0	0	0	0	0.45099	0	0	0	0	0	1.90191	0.76068	0.76068	0.45099
CGCGTTTTCATGTCCC.Ben_L49	Chon1	4.79818	2.05332	0.33621	0.587378	1.33432	0	4.46959	4.14856	3.67287	0.954946	0.787956	0	0	0.587378	0	0	0	0	0	0	0	0	0	0	1.22313	0.33621	0.787956	0.587378
CGCGTTTTCTGCCAGG.Ben_L49	Chon1	1.46762	2.87325	0	0	0	0	3.79337	4.95042	3.86587	0	0	0	0	0	0	0	0	0	0	0	0	0	0	0	2.03833	0	2.39941	0
CGCTATCCAATAAGCA.Ben_L49	Chon1	4.7764	2.59104	1.45667	0.972981	1.45667	0	4.02776	3.83428	3.36657	0	0	0	0	1.63209	0	0	0	0	0	0.972981	0	0	0	0	1.63209	0.600434	0.972981	0.600434
CGCTATCCATGTCGAT.Ben_L49	Chon1	3.34087	2.17292	0.575709	0.93875	0	0.575709	3.9877	3.83183	3.66718	0.575709	1.41429	0	2.33609	0.575709	0	0	0	0	3.28417	1.41429	0	0	0	0	1.58759	0.93875	0.575709	0.93875
CGCTATCGTCAACATC.Ben_L49	Chon1	4.17779	2.20827	0.768783	2.57642	1.19824	0.456519	3.75319	3.93838	3.47329	0.456519	0.768783	0	0	0.768783	0	0	0	0	0	0.456519	0	0	0	0	2.57642	0.456519	1.00639	0.456519
CGCTATCGTTCGCGAC.Ben_L49	Chon1	5.20104	1.78812	0.808507	0	0	0	4.29298	4.24061	3.70931	0	1.24965	0.808507	0	0.808507	0	0	0	0	0	0	0	0	0	0	2.13622	0	0	0
CGCTATCTCCGCTGTT.Ben_L49	Chon1	5.14761	3.63698	1.19727	0	2.32672	0	3.08189	2.6991	3.08189	0	1.72671	0	0	1.19727	0	0	0	0	0	0	0	0	0	0	2.32672	0	0	2.32672
CGCTATCTCCTAGTGA.Ben_L49	Chon1	4.73477	2.28162	1.08312	0	0.681552	0	4.12018	4.21834	3.54687	0.39775	0.902361	0.902361	0	0	0.681552	0	0	0	0.39775	0	0	0	0	0	2.23045	0	1.08312	0.681552
CGCTATCTCTTCGGTC.Ben_L49	Chon1	1.6309	3.24457	0	0	1.6309	0	3.63696	3.73968	2.85841	2.22104	1.6309	0	2.58967	0	0	0	0	0	2.58967	0	0	0	0	0	0	1.6309	0	0
CGCTGGAAGATCCTGT.Ben_L49	Chon1	4.29414	2.01299	0.655719	0.655719	1.04839	0	3.87645	3.91414	2.97198	0	1.32961	0	0	0	0.655719	0	0	0	1.88086	3.56336	0	0	0	0	0	0	1.32961	0
CGCTGGAAGTGTACGG.Ben_L49	Chon1	2.69867	3.84031	0	0	1.09192	0	3.79684	3.79684	2.98619	0	0	0	0	0	0	0	0	0	0	2.62973	0	0	0	0	1.78339	1.09192	0	0
CGCTGGACACCCAGTG.Ben_L49	Chon1	4.68019	3.32518	0	0.822586	0.615682	0	4.04587	4.28327	3.61534	0	0.354494	0.615682	0	0.354494	0.354494	0	0	0	0.354494	0	0	0	0	0	1.80919	0	0.822586	0.993932
CGCTGGACACGAAACG.Ben_L49	Chon1	3.84792	3.70468	0	0.714458	0.714458	0	3.99263	4.27568	3.33648	0	0.714458	0	0	1.12693	0	0	0	0	0	0	0	0	0	0	1.12693	1.12693	1.41809	0
CGCTGGAGTAGCAAAT.Ben_L49	Chon1	4.63403	4.31922	0.365509	0.843179	1.51072	0.365509	3.92038	4.20748	3.51608	1.29404	0.365509	0	0	0.843179	0.632598	0	0	0	0.365509	1.29404	0	0	0	0	1.83975	0	0.843179	0.843179
CGCTGGAGTCTAAAGA.Ben_L49	Chon1	5.16353	3.61486	0.655875	1.64301	0.655875	0	4.21555	4.53495	3.8072	0	0.871394	0.380772	0	0.871394	0.655875	0	0	0	0.380772	0	0	0	0	0	1.32985	0.380772	0.655875	0.380772
CGCTGGAGTCTCCATC.Ben_L49	Chon1	3.99104	2.38957	0.333864	0.783473	0.949886	0	3.98369	4.11489	3.55781	0	0.783473	0	0.333864	1.21732	0.333864	0	0	0	2.35256	1.32826	0	0	0	0	2.14367	0	0.783473	0.583727
CGCTGGATCAGCAACT.Ben_L49	Chon1	5.61432	4.39202	0.845891	0	0.509841	0	3.29346	3.59034	2.86936	0.509841	0.845891	0	0	0.509841	0.845891	0	0	0	0	0.509841	0	0	0	0	1.46444	0	1.09697	0.845891
CGCTTCAAGACAAAGG.Ben_L49	Chon1	4.62008	4.28754	0	0	0	0	4.28754	3.39165	2.7316	0	0	0	0	0	0	0	0	0	0	0	0	0	0	0	0	0	0	0
CGCTTCAAGAGTGACC.Ben_L49	Chon1	4.83747	2.66122	0.846461	1.29822	0	0	4.27058	4.60038	3.96885	0	0	0.846461	0	0.846461	0	0	0	0	0	0	0	0	0	0	1.29822	0.846461	1.29822	0
CGCTTCAAGATCCCAT.Ben_L49	Chon1	4.53308	2.4224	0	1.24285	0.80323	0	4.26064	4.38585	3.85932	0	0.972163	0	0.344238	0.344238	0	0	0	0	0	0	0	0	0	0	1.84718	0	0.972163	0.59984
CGCTTCAAGTGAATTG.Ben_L49	Chon1	5.03688	1.56392	0.664941	0	0	0	4.08684	4.32553	4.00423	0	0	0	0	1.06082	0.664941	0	0	0	0	0	0	0	0	0	0.664941	0	0	0.664941
CGCTTCAGTCACACGC.Ben_L49	Chon1	2.89705	1.73506	0	0	0	0	3.928	4.36718	4.01593	0	0	0	0	0.938608	0	0	0	0	0.938608	0	0	0	0	0	2.17272	0.938608	0	0
CGCTTCAGTGTTGAGG.Ben_L49	Chon1	4.78956	3.52421	1.02239	0	1.8468	0	3.87465	4.05966	3.32134	0.636533	0	0	0.636533	1.30012	0.636533	0	0	0	0	0	0	0	0	0	0.636533	0	1.69554	1.02239
CGCTTCAGTTGCTCCT.Ben_L49	Chon1	4.39303	1.64014	1.19659	2.12683	0	0	4.31592	4.08063	3.87328	0.654163	0.654163	0.654163	0.379645	0.869324	0	0	0	0	0	0	0	0	0	0	1.19659	0.654163	1.54631	0.379645
CGCTTCATCACCATAG.Ben_L49	Chon1	4.86907	2.82321	0.412555	0	1.40218	0	3.99102	4.13165	3.25898	0	0.929017	0	0	0.703764	0	0	0	0	0	0	0	0	0	0	2.03323	0	0	0
CGCTTCATCGGAAACG.Ben_L49	Chon1	4.74054	3.38666	0.933802	0	0.572155	0	4.02209	4.15165	4.13942	0	0.572155	0.572155	0	1.40814	1.40814	0	0	0	0	0	0	0	0	0	1.58112	0	1.40814	1.40814
CGGACACAGACGCAAC.Ben_L49	Chon1	5.16841	3.61382	0.870768	0	1.64214	0	4.0772	4.01653	3.44058	0.527312	1.00647	0	0.527312	0.870768	0.713713	0	0	0	0	0	0	0	0	0	2.19559	0	0.713713	1.41699
CGGACACAGGCATTGG.Ben_L49	Chon1	4.66445	2.34494	1.307	1.307	0	0	4.37143	4.09919	3.69083	0	0.853363	0	0	0	0	0	0	0	0	0	0	0	0	0	0.853363	0.853363	0	0
CGGACACGTCGTGGCT.Ben_L49	Chon1	4.03447	2.37163	0.527042	1.1255	1.1255	0	4.07065	4.26388	3.80034	0	0	0	0	1.32857	0.870384	0	0	0	0	0	0	0	0	0	2.1556	0.870384	0.527042	0.870384
CGGACACTCCTGCTTG.Ben_L49	Chon1	2.6546	1.73442	0	1.73442	0.938134	0	4.04283	4.02909	3.66619	0.575267	0.938134	0	0	0	0	0	0	0	0	2.6546	0	0	0	0	1.20382	0	1.41353	0.575267
CGGACGTAGATAGTCA.Ben_L49	Chon1	4.41324	3.51496	1.39125	0.792064	0	0	3.94611	4.11737	3.29476	0.792064	1.39125	0	0	0.792064	0	0	0	0	0	0.472484	0	0	0	0	2.03388	0.472484	0	0
CGGACGTCACCACGTG.Ben_L49	Chon1	4.58689	2.43476	0	0	0	0	4.12298	4.62163	3.35927	0	1.49762	1.00632	0	1.00632	0	0	0	0	0	0	0	0	0	0	1.00632	0	1.00632	1.00632
CGGACGTGTACCGGCT.Ben_L49	Chon1	4.52796	3.86432	1.01968	0.46422	1.21286	0	3.68865	3.88881	2.68018	0.780033	0.46422	0	0	1.21286	0	0	0	0	0	0.780033	0	0	0	0	1.63616	0	0.46422	0
CGGACGTGTCAGCTAT.Ben_L49	Chon1	5.24068	3.32	0.330788	0.330788	1.20967	0	4.19387	4.19682	3.44006	0.330788	1.01678	0.17901	0	0.683178	0.777577	0	0	0	0.17901	0	0	0	0	0	1.92876	0	1.41985	1.92876
CGGACGTGTCTAGTCA.Ben_L49	Chon1	4.45538	2.48473	0.456689	1.82609	1.00668	0	3.98293	4.2794	3.52618	0	1.19856	0	0	0	0.769031	0	0	0	0	2.43529	0	0	0	0	1.82609	0	1.35949	0.456689
CGGACGTTCGAGAGCA.Ben_L49	Chon1	4.2732	2.06718	0.454388	2.13744	0.765662	0	4.18963	4.08885	3.56989	0.454388	1.19418	0	0	0.454388	0	0	0	0	0	0	0	0	0	0	1.19418	0.765662	1.49319	0
CGGACGTTCGTCGTTC.Ben_L49	Chon1	4.38198	3.3029	0	0.352374	0.818599	0.352374	4.34431	4.39249	3.833	0.352374	0.818599	0	0	0.352374	0	0	0	0	0	0	0	0	0	0	2.15222	0	0.612414	0.612414
CGGACTGAGTACTTGC.Ben_L49	Chon1	5.0609	3.84601	0.439465	1.16549	0.439465	0	4.03847	3.98862	3.11454	0	1.32425	0	0	0.439465	0.439465	0	0	0	0	0	0	0	0	0	2.03111	0.743723	0.743723	0.743723
CGGACTGCAAAGCGGT.Ben_L49	Chon1	5.75741	4.30246	0.460833	0	0.775091	0	3.8429	4.19376	3.63442	0.460833	0.256731	0.256731	0	0.901577	0.630256	0	0	0	0.256731	0.256731	0	0	0	0	2.08253	0.256731	0.256731	0.630256
CGGACTGCAATCCGAT.Ben_L49	Chon1	4.44505	3.95059	0.314312	0	1.16811	0	3.9144	4.06464	3.47791	1.04612	0.5531	0.314312	0	1.27682	0	0	0	0	0.314312	0.314312	0	0.314312	0	0	1.62186	0.5531	1.04612	0.5531
CGGACTGCACTTCTGC.Ben_L49	Chon1	5.65968	3.39606	0	0	1.22491	0	3.89339	4.41559	2.56643	0	0	0	0	0	0	0	0	0	0	0	0	0	0	0	0	0	0	1.22491
CGGACTGGTATCGCAT.Ben_L49	Chon1	4.25002	2.79466	0.824068	0	0	0	3.95489	3.93007	2.71319	0	0	0	0	0	0.824068	0	0	0	0	0	0	0	0	0	1.57676	0	1.57676	0
CGGACTGGTCAGAATA.Ben_L49	Chon1	4.56747	2.06827	0.737751	0.310233	1.15765	0	4.32502	4.50514	3.92136	0.546666	1.03628	0.310233	0.310233	0	0	0	0	0	0	0	0	0	0	0	1.36352	0	1.03628	1.15765
CGGACTGGTCATATCG.Ben_L49	Chon1	3.63496	3.18066	0	0	1.725	0	4.11027	4.03159	3.18066	0	0	0	0	2.32484	0	0	0	0	0	0	0	0	0	0	0	0	0	0
CGGACTGGTGGTCTCG.Ben_L49	Chon1	4.596	2.68781	0.436948	0.436948	0.740007	0	4.15055	4.28751	3.8272	0	0	0	0	1.45579	0.740007	0	0	0	0	0	0	0	0	0	1.57605	0	0.972265	1.45579
CGGACTGGTTACGCGC.Ben_L49	Chon1	4.26648	4.28792	1.58124	1.72868	1.40825	0.572222	3.59789	3.96533	2.88973	0.933895	0.933895	0	0	0.933895	0.572222	0	0	0	0	2.32888	0	0	0	0	2.16585	0	1.19894	0.572222
CGGACTGTCAAGAAGT.Ben_L49	Chon1	4.98096	3.14623	0.460887	1.01394	0.460887	0	4.0769	4.2826	3.53725	0	0	0	0	0	0.460887	0	0	0	0	0	0	0	0	0	1.62892	0	0	1.20655
CGGACTGTCAGCAACT.Ben_L49	Chon1	3.51144	1.93274	0	0.90709	0	0	4.40965	4.6195	3.99223	0	0.90709	0	0	0.90709	0	0	0	0	0	0	0	0	0	0	1.37478	0	0	0
CGGACTGTCATCGCTC.Ben_L49	Chon1	4.7233	2.9035	0	0.700119	0	0	4.12454	4.46808	3.59703	0	1.1079	0	0	0.700119	0.700119	0	0	0	0	0	0	0	0	0	0.700119	0	0	1.1079
CGGACTGTCCATGCTC.Ben_L49	Chon1	5.07817	3.73283	1.33016	1.33016	1.54944	0	3.59	4.14509	3.22317	0.656075	0	0.656075	0	0	1.04887	0	0	0	0	0.656075	0	0	0	0	1.72919	0	1.33016	1.33016
CGGACTGTCGAATGGG.Ben_L49	Chon1	5.11187	2.86013	1.11775	0.863724	1.22406	0	4.09426	4.34123	3.77348	0.863724	1.11775	0	0	0.522352	0.863724	0	0	0	0	0	0	0	0	0	1.63236	0	0	0.294902
CGGACTGTCTCGTATT.Ben_L49	Chon1	4.96561	3.50441	0	0	0.747858	1.17091	4.2158	4.38184	3.5373	0.747858	0	0.747858	0	0.747858	0	0	0	0	0	0.747858	0.747858	0	0	0	1.46728	0	0.747858	0.747858
CGGAGCTAGTCTCCTC.Ben_L49	Chon1	5.2237	1.73493	0.992381	0.61455	0.821205	0.353759	4.17571	4.18221	3.554	0.61455	0.992381	0.353759	0	1.13849	0.61455	0	0	0	0.353759	0	0	0	0	0	1.9969	0.61455	0.992381	0.61455
CGGAGCTCACTAGTAC.Ben_L49	Chon1	4.35979	2.22451	1.17857	0.559562	1.17857	0	3.97956	4.14697	3.56941	0	0	0	0.559562	0.916216	0	0	0	0	0	0	0	0	0	0	2.04758	0	1.3862	0.559562
CGGAGCTCATTGGGCC.Ben_L49	Chon1	4.57271	3.24283	0.716407	0.421032	1.74253	0.421032	3.72115	4.08825	3.11195	0	0.944139	0	0.421032	1.28583	0	0	0	0	0	0.716407	0	0	0	0	2.18076	0	1.42098	1.12951
CGGAGCTTCTGCAAGT.Ben_L49	Chon1	4.80892	2.60536	0.812531	0.812531	1.98348	0	4.51371	4.49988	3.80391	0	1.25482	0	0	0	0	0	0	0	0.812531	0	0	0	0	0	1.56042	0	1.79416	0
CGGAGTCAGGTGACCA.Ben_L49	Chon1	4.16678	4.07428	0.595644	1.62354	0.966375	0	3.75007	4.03186	3.0987	0	1.44852	0.595644	0	1.44852	0	0	0	0	0	0	0	0	0	0	0.966375	0	0.966375	0.966375
CGGAGTCAGGTGGGTT.Ben_L49	Chon1	4.32367	2.05021	0.856079	1.62171	0	0	4.57603	4.42591	3.72852	0	0	0.856079	0	0	0	0	0	0	0	0	0	0	0	0	1.62171	0	0	0.856079
CGGAGTCGTCTAGGTT.Ben_L49	Chon1	4.95864	1.92146	0.899237	0	1.36493	0	4.37849	4.49893	3.54176	0	0	0	0	0.899237	0	0	0	0	0	0	0	0	0	0	1.68142	0	0.899237	1.36493
CGGAGTCTCGTGGGAA.Ben_L49	Chon1	4.3099	3.13202	0	1.16065	0	0	4.18456	4.32451	3.13202	0.740036	0	0.740036	0	1.31909	0	0	0	0	0	2.94886	0	0	0	0	1.45583	0	1.16065	0.972299
CGGAGTCTCTAACGGT.Ben_L49	Chon1	5.02426	3.60853	0.99698	0.451093	0.99698	0	4.07027	4.32643	3.40358	0	0.760832	0	0	0.760832	0	0	0	0	0	0	0	0	0	0	1.48618	0.451093	1.48618	0.99698
CGGAGTCTCTGGCGAC.Ben_L49	Chon1	5.0709	2.63741	0	0	0	0	3.91825	4.40007	3.54789	0	0	0	0	0	1.27965	0	0	0	0	0	0	0	0	0	0	0	1.27965	0
CGGAGTCTCTTATCTG.Ben_L49	Chon1	4.43617	2.39464	0	1.91876	0.808945	0.347256	4.21107	4.27082	3.71008	0.347256	0.604512	0	0	1.25021	0.604512	0	0	0	0.347256	0	0	0	0	0	1.55532	0.604512	1.97792	0.604512
CGGCTAGAGCCAACAG.Ben_L49	Chon1	4.80692	3.65066	0.713766	0.419258	0.940983	0	4.04743	4.22226	3.53612	0.419258	0.419258	0.419258	0	1.12601	0.713766	0	0	0	0	0	0	0	0	0	1.12601	0	1.12601	0.940983
CGGCTAGAGCGATATA.Ben_L49	Chon1	4.15089	3.24206	0.70529	1.6288	1.40445	0	3.9555	4.04906	3.76124	0.413576	1.27006	0	0	0.413576	0	0	0	0	0.413576	1.27006	0	0.413576	0	0	1.5229	0.413576	0.930844	0
CGGCTAGAGGACAGCT.Ben_L49	Chon1	5.32973	3.93665	0.813666	0.663781	1.62581	0.273107	4.00188	4.32317	3.79889	0.487402	0.487402	0.273107	1.05926	0.813666	1.94115	0	0	0	0.273107	0.487402	0	0	0	0	1.89503	0	1.34192	0.273107
CGGCTAGCACGCGAAA.Ben_L49	Chon1	3.56913	2.92772	0.633531	0.633531	0.633531	0	4.18282	4.4427	3.77147	0	1.01831	0	0	1.84142	0	0	0	0	0	1.29548	0	0	0	0	1.84142	0	0.633531	1.69033
CGGCTAGCACTAGTAC.Ben_L49	Chon1	5.12255	2.12096	1.23733	0	0.59634	0	4.14919	4.08955	3.65095	0	0.341979	0.341979	0	1.54107	0	0	0	0	0	0	0	0	0	0	1.23733	0	1.4497	0.59634
CGGCTAGCAGCCTTGG.Ben_L49	Chon1	4.60201	4.52729	1.02757	0.468807	1.52356	0	3.87637	3.93651	3.70065	0.468807	0	0	0.468807	0	1.02757	0	0	0	0	0	0	0	0	0	1.3839	0.468807	0.786716	0
CGGCTAGGTCCATGAT.Ben_L49	Chon1	5.06523	1.54225	0.477798	0	0.799775	0	4.23396	4.42712	3.67855	0.477798	0.799775	0	0	0.477798	0	0	0	0	0	0	0	0	0	0	1.87375	0	1.04294	0
CGGCTAGGTCTCTTTA.Ben_L49	Chon1	4.78037	1.80597	1.08387	1.98232	1.80597	0.330182	3.85363	3.9635	3.48704	0.776414	1.41822	0.941913	0.330182	1.20816	1.08387	0	0	0	0	0	0	0	0	0	1.73953	0	0.941913	1.08387
CGGCTAGGTGCATCTA.Ben_L49	Chon1	4.76149	1.40884	1.40884	0.934364	0	0	4.25635	4.52385	3.55544	0.934364	0	0	0	0	0	0	0	0	0	0	0	0	0	0	2.16653	0	1.40884	0
CGGCTAGGTTCGCGAC.Ben_L49	Chon1	3.36121	3.50484	0.748093	0	1.69596	0	3.6304	3.60046	2.73881	0	1.17122	0	0	0	0	0	0	0	0	1.46762	0	0	0	0	2.1737	0.748093	0.748093	0.748093
CGGCTAGGTTGCCTCT.Ben_L49	Chon1	4.36916	2.77835	0	1.9863	0	0	3.96207	4.3368	4.3368	0	0	0	0	0.814348	0	0	0	0	0	0	0	0	0	0	2.14549	0	1.25716	1.25716
CGGCTAGTCACCCTCA.Ben_L49	Chon1	4.46506	3.08331	0	0	0	0	4.35431	4.33743	3.81254	0.833741	0	0	0.833741	0	0.833741	0	0	0	0	0.833741	0	0	0	0	1.282	0	0	0
CGGCTAGTCAGGTTCA.Ben_L49	Chon1	4.55051	3.279	0	1.4831	1.4831	0	4.26035	4.28411	3.50743	0	0	0	0	0.994469	0	0	0	0	0	0	0	0	0	0	0	0	1.8099	0
CGGCTAGTCCGTACAA.Ben_L49	Stro	0	0	0	0	0	0	3.43123	4.29932	2.89558	2.25623	0	0	0	0	0	0	0	0	4.79296	3.10761	4.29932	0	0	0	0	0	1.6627	0
CGGCTAGTCGTCTGCT.Ben_L49	Chon1	4.62498	2.63285	0.379252	0.379252	0	0	4.41438	4.48443	3.86242	0.379252	0.379252	0	0.379252	0.379252	0.379252	0	0	0	0	0	0	0	0	0	1.44181	0	0.8686	0.653565
CGGCTAGTCTAACCGA.Ben_L49	Stro	1.72286	0.929605	0	0.929605	0.929605	0	3.35352	4.00137	3.17816	0.929605	0	0	0	0	0	0	0	0	0	0	1.72286	0	0	0	1.72286	0	0	0
CGGCTAGTCTTGTTTG.Ben_L49	Chon1	4.88434	4.3246	1.11254	0.703609	0.928832	0	3.11092	3.56118	2.82293	0	0.928832	0	0	1.26768	0.412452	0	0	0	0	0	0	0	0.412452	0	1.5203	0.412452	1.40195	0.928832
CGGGTCAAGTCCGGTC.Ben_L49	Chon1	4.78737	2.97007	1.00965	1.57655	1.33275	0	4.03389	4.11114	3.24937	0	0.873685	0	0.299312	1.12933	0.529369	0	0	0	0.299312	0	0	0.299312	0	0	1.98523	0.299312	0.716273	0.873685
CGGGTCAAGTCTCAAC.Ben_L49	Chon1	3.99437	4.14162	0.961226	1.14842	1.30603	0.430678	4.15859	4.13302	3.36701	0.430678	0.430678	0.430678	0	0.430678	0	0	0	0	0	2.36925	0	0	0	0	2.36925	0	1.44215	0.430678
CGGGTCACATGCTAGT.Ben_L49	Chon1	4.97929	2.33353	0	0.772088	0	0	4.42681	4.48098	3.6743	0	0	0	0	1.20254	0	0	0	0	0	0	0.772088	0	0	0	2.44048	0	0.772088	0
CGGGTCAGTCATGCCG.Ben_L49	Chon1	4.24562	3.0659	0	1.05062	0	0	4.3225	3.9715	3.14902	0	1.05062	0	0	0	0	0	0	0	0	2.6402	0	0	0	0	1.05062	0	1.05062	0
CGGGTCATCTCCAGGG.Ben_L49	Chon1	4.8446	3.03083	0	0.786098	1.52267	0	4.1452	4.40244	3.947	0	0	0	0	0.786098	0	0	0	0	0	0	0	0	0	0	1.64516	0	1.22072	0.468382
CGGTTAACAAGAGTCG.Ben_L49	Chon1	5.25274	2.21085	0	0	1.44678	0	4.21379	4.55632	3.60396	0	0	0	0	0	0	0	0	0	0	0	0	0.964965	0	0	0.964965	0	1.44678	0
CGGTTAACACACAGAG.Ben_L49	Chon1	3.63154	2.54159	0.982604	0	0	0	3.63154	4.37646	3.19457	1.46852	0.982604	0	0	0.982604	0	0	0	0	4.91547	0	0	0	0	0	0	0	1.79412	0.982604
CGGTTAAGTACCGTAT.Ben_L49	Chon1	4.62559	2.36988	0.557242	0	0.557242	0	4.33995	4.49293	3.8553	0.316944	1.17482	0.912966	0	0.316944	0.557242	0	0	0	0	0	0	0	0	0	1.70021	0	0	0.912966
CGGTTAAGTGGAAAGA.Ben_L49	Chon1	3.35782	1.31326	0	1.77375	0.967351	0	4.34526	4.35228	3.63676	0.434153	0.735877	0.434153	1.77375	0	0	0	0	0	0	2.96961	0	0	0	0	1.44972	0.434153	0.735877	0.735877
CGGTTAATCAACTCTT.Ben_L49	Chon1	1.23779	5.23136	0	0	1.23779	0	3.80808	3.91121	2.75289	0	0	0	0	0	0	0	0	0	0	1.77427	0	0	0	0	0	0	0	0
CGGTTAATCACTCTTA.Ben_L49	Chon1	4.80817	1.85634	0.854447	0	0	1.85634	3.9309	4.47055	3.46735	0	0.854447	0	0	0	0	0	0	0	0.854447	0	0	0	0	0	2.04774	0	0.854447	0.854447
CGGTTAATCCATTCTA.Ben_L49	Chon1	5.01717	1.86163	0	0	0.73565	0	4.37264	4.45171	4.01353	0	1.15489	0	0	0.73565	0	0	0	0	0	0	0	0	0	0	1.15489	0.73565	1.15489	0
CGTAGCGCACATCTTT.Ben_L49	Stro	3.40352	0	0	0	0	0	3.40352	4.0799	3.40352	0	0	0	0	0	0	0	0	0	3.40352	0	0	0	0	0	0	0	0	0
CGTAGCGGTACCCAAT.Ben_L49	Chon1	4.66072	4.31005	0	0.546482	0	0	3.89168	4.12846	3.6009	0.897855	0.897855	0	0	0.897855	0.897855	0	0	0	0	0.897855	0	0	0	0	1.3632	0.546482	0	0.897855
CGTAGCGTCTTGCAAG.Ben_L49	Chon1	4.67266	3.09993	0.385964	0.88091	0.385964	0	4.07647	4.31685	3.57952	0.385964	0	0	0	0.663751	0	0	0	0	0.385964	0.385964	0	0	0	0	1.05922	0	1.2105	0.663751
CGTAGGCAGATGTGTA.Ben_L49	Chon1	4.93788	3.8535	0	0	0	0	3.59174	4.15024	3.12331	0	1.31243	0	1.31243	0	0	0	0	0	0	0	0	0	0	0	1.86103	0	0	0
CGTAGGCAGGTGCTAG.Ben_L49	Chon1	4.94324	2.41229	0.755576	0.755576	0.755576	0.319384	4.39627	4.4548	3.77321	0	0.755576	0	0	0.561077	0.319384	0	0	0	0	0	0	0	0	0	1.83544	0	0.918336	0.755576
CGTAGGCCACTGTCGG.Ben_L49	Chon1	4.29903	2.4869	1.08024	1.44511	1.44511	0	4.28126	4.35885	3.86471	0.831575	0.499845	0	0	0.831575	0.499845	0	0	0	0	0	0	0	0	0	2.37276	0	1.71186	0.831575
CGTAGGCGTAAGAGAG.Ben_L49	Chon1	4.38219	3.64731	1.14279	0.956135	0.72646	0	3.93543	4.17539	3.4812	0	0.427797	0.427797	0	1.14279	0.72646	0	0	0	0	0	0	0	0	0	2.07196	0.427797	1.84668	0.427797
CGTAGGCGTCTGCCAG.Ben_L49	Chon1	4.91488	3.67816	0	1.02256	0.782473	0	3.88105	4.16663	3.58387	0	0	0	0	0.782473	0	0	0	0	0.465893	0	0	0	0	0	2.0186	0	1.02256	0
CGTAGGCTCAGTTCGA.Ben_L49	Chon1	4.49205	3.0142	0	1.30919	0.642413	0.37193	4.00849	4.1946	3.2669	0.855094	0.855094	0.37193	0	0.37193	0.37193	0	0	0	0	1.30919	0	0	0	0	2.20933	0	1.17947	1.30919
CGTCACTAGAGCTATA.Ben_L49	Chon1	3.77722	3.87512	0.753081	1.88974	0.445817	0	4.13986	4.41906	3.56297	0	1.17775	0	0	0.445817	0.445817	0	0	0	0.445817	0.445817	0	0	0	0	1.17775	0.445817	1.33732	1.17775
CGTCACTCACACTGCG.Ben_L49	Chon1	4.87099	1.95557	1.61846	1.95557	1.61846	0	4.05412	4.42997	3.7722	1.95557	0	0	0	0	1.10614	0	0	0	0	0	0	0	0	0	0	0	0	1.10614
CGTCACTCACTTACGA.Ben_L49	Chon1	5.36168	3.18721	0.57325	0	0.57325	0	4.03145	4.30079	3.70069	0.935327	0	0.57325	0	1.07673	0	0	0	0	1.79694	0	0	0	0	0	1.20059	0.57325	0	0.770588
CGTCACTCAGAGCCAA.Ben_L49	Chon1	4.36225	2.88391	1.20262	2.14812	1.01037	0	4.17505	4.23582	3.44281	1.01037	0	0.458821	0	0	0.458821	0	0	0	0	0	0	0	0	0	1.73301	0	0.77215	0.77215
CGTCACTTCACGCATA.Ben_L49	Chon1	3.78014	2.21448	1.11158	0	1.11158	0	4.19348	4.33662	3.31451	1.11158	1.62498	0	0	0	0	0	0	0	0	1.11158	0	0	0	0	1.11158	0	1.11158	1.62498
CGTCACTTCTCCTATA.Ben_L49	Chon1	4.30843	2.44016	1.77296	0.529642	1.12978	0	4.15652	4.11179	3.77501	0.529642	0	0	0	1.64672	0	0	0	0	0	0.529642	0	0	0	0	1.98581	0	1.50221	0
CGTCAGGCACTAGTAC.Ben_L49	Chon1	4.88995	2.62671	1.04119	0.377167	0.650394	0	4.21788	4.30816	3.72127	0.377167	1.19111	0.377167	0.377167	1.32146	0.377167	0	0	0	0	0	0	0	0	0	1.32146	0.377167	1.04119	1.32146
CGTCAGGGTAGCTAAA.Ben_L49	Chon1	5.41047	3.2971	1.3591	0	2.26986	0	3.91553	3.97158	2.90996	1.3591	1.3591	1.3591	0	1.3591	1.3591	0	0	0	0	0	0	0	0	0	1.3591	0	1.3591	0
CGTCAGGGTCGAGATG.Ben_L49	Chon1	5.39613	3.14639	1.37799	1.69569	1.37799	0	4.02335	4.3585	3.42326	1.37799	0	0.909653	0	0	0	0	0	0	0	0	0	0	0	0	0.909653	0	1.37799	1.37799
CGTCAGGTCAAACCAC.Ben_L49	Chon1	4.89102	2.11711	0.753378	0.44602	0.753378	0	3.95411	4.21786	3.66923	0.753378	0.753378	0.44602	0	0.44602	0	0	0	0	0	0	0	0	0	0	1.70414	0	0.44602	0
CGTCAGGTCCGAACGC.Ben_L49	Chon1	4.71871	3.09318	0.422766	0.94722	1.28948	0	4.09321	4.06652	3.76339	0.718988	0.422766	0	0	0	0.422766	0	0	0	0	0	0	0	0	0	1.65047	0.718988	0.94722	0.718988
CGTCAGGTCGCATGGC.Ben_L49	Chon1	4.12133	2.81439	0.943244	1.28477	1.12852	0	4.16286	4.24857	3.19967	0.420529	1.12852	0.420529	3.90434	0.715658	0	0	0	0	1.9842	0.715658	0.420529	0	0	0	1.90961	0.420529	0.943244	0.420529
CGTCCATAGCAGGCTA.Ben_L49	Chon1	4.91636	3.36852	0	1.73564	1.3002	0.511333	4.02063	4.16533	3.27205	0	0	0.511333	0	1.3002	0.848022	0	0	0	0	0	0	0	0	0	1.73564	0	0.848022	1.61045
CGTCCATAGGGTCGAT.Ben_L49	Chon1	4.95305	2.53277	0.572424	1.4086	1.3094	0	4.21695	4.34004	3.74554	0.76957	0.934177	0	0	0	0.326623	0	0	0	0.326623	0	0	0	0	0	2.3293	0	0.934177	1.19926
CGTCCATCAAGCCGTC.Ben_L49	Chon1	5.22503	2.50177	0	0.336575	1.33527	0.336575	4.14982	4.18697	3.77999	0.336575	1.22403	0	0	0.788654	0.336575	0	0	0	0.336575	0	0	0	0	0	1.82485	0	1.09885	0.955733
CGTCCATCACTTCTGC.Ben_L49	Chon1	4.85096	3.04329	0	0.732214	0.732214	0	4.40643	4.24219	3.45855	0	0.732214	0	0	0.431679	0	0	0	0	0	0	0	0	0	0	0.431679	0	1.15037	0.431679
CGTCCATCAGGTCTCG.Ben_L49	Chon1	5.08854	2.82828	0.250152	0.616623	1.09512	0.250152	4.18232	4.43072	3.58238	0.450082	0.450082	0.250152	0	0.250152	0.450082	0	0	0	0	0	0	0	0	0	1.98139	0.250152	1.09512	0.884222
CGTCCATGTACCGCTG.Ben_L49	Chon1	4.19413	4.09633	0.632536	1.01695	0	0	3.9026	3.84767	3.05846	0	1.6886	0.632536	0.632536	1.29394	0	0	0	0	0	0.632536	0	0	0	0	1.01695	0	1.01695	1.01695
CGTCCATGTCAGATAA.Ben_L49	Chon1	4.55493	1.70128	0	0	0.913748	0	4.17787	4.49005	3.52224	0.913748	0	0.913748	0	0.913748	0	0	0	0	0	0	0	0	0	0	0.913748	0.913748	0.913748	0.913748
CGTCCATGTTACTGAC.Ben_L49	Chon1	5.20126	2.64352	1.0229	0.466092	1.2164	0	4.00791	4.0907	3.67868	0	0.466092	0.782763	0	0.466092	0.466092	0	0	0	0	0	0	0	0	0	1.37846	0	1.37846	1.84748
CGTCCATTCCTACAGA.Ben_L49	Chon1	4.75905	1.76098	0	1.22644	1.22644	0	3.94333	4.19033	3.00926	1.22644	1.22644	0	0	0	0	0	0	0	0	0	0	0	0	0	1.76098	0	0	0
CGTCTACAGAGCTGCA.Ben_L49	Chon1	4.53812	2.87427	1.02626	1.02626	0	0.468047	4.23474	4.33344	3.42893	0	1.38238	0	0	1.02626	0.468047	0	0	0	2.68975	0	0	0	0	0	1.94143	0	1.02626	0
CGTCTACAGCGTAGTG.Ben_L49	Chon1	4.55576	2.29952	0.640243	1.70196	0.640243	0	4.09764	4.33524	3.53184	1.02743	1.30585	0	0	0.640243	0	0	0	0	0.640243	0	0	0	0	0	1.30585	0	1.30585	1.30585
CGTCTACAGTCCTCCT.Ben_L49	Chon1	5.2472	2.62945	0.687987	1.09173	1.37854	0	3.57346	4.35923	3.03467	1.09173	0.687987	1.09173	0	0.687987	0.687987	0	0	0	0	0	0	0	0	0	1.93705	0	1.09173	0.687987
CGTCTACAGTTCGCAT.Ben_L49	Stro	1.88598	3.06838	0	0	1.05232	0	3.42844	3.54261	3.22826	2.13501	1.55362	1.05232	0	0	0	0	0	0	0	2.64262	0	0	0	0	1.05232	0	1.05232	0
CGTCTACCACCTCGTT.Ben_L49	Stro	2.92513	0	0	2.28425	2.28425	0	2.28425	3.8087	3.98732	0	0	0	0	0	0	0	0	0	2.92513	0	0	0	0	0	0	2.28425	0	0
CGTCTACCAGGACCCT.Ben_L49	Chon1	4.45786	2.52792	0.76674	0	0.76674	0	4.31449	4.41696	3.76294	0.455124	0.455124	0.455124	0	1.49475	0.455124	0	0	0	0	0	0	0	0	0	1.61633	0	0	1.00397
CGTCTACGTACATGTC.Ben_L49	Chon1	5.16843	5.26482	1.07563	0.572525	0.934318	0	3.68946	3.76385	3.48683	0	1.79555	0.326688	1.30957	0.769695	0.326688	0	0	0	2.43641	0	0	0.326688	0	0	1.65824	0	1.30957	0.769695
CGTCTACGTGAAAGAG.Ben_L49	Chon1	5.15716	3.23503	0.547295	0.547295	1.03724	0	4.21993	4.34083	3.81645	0.310631	1.15868	0.547295	0	0.310631	0	0	0	0	0	0	0	0	0	0	1.80829	0	0.310631	0.898999
CGTCTACGTTATCGGT.Ben_L49	Chon1	3.74097	3.30794	1.45654	0	0	0	4.29598	4.01283	3.17962	1.45654	0	0	0	0	0	0	0	0	0	0	0	0	0	0	1.45654	0	2.0258	0
CGTCTACTCCTTGACC.Ben_L49	Chon1	4.55025	3.56836	1.2949	0	1.0178	0.633157	3.97273	3.92155	3.54313	1.0178	1.2949	0	2.92697	0	0	0	0	0	0	0.633157	0	0	0	0	1.97197	0.633157	0	0.633157
CGTGAGCAGAGACGAA.Ben_L49	Chon1	5.20262	3.43997	1.16587	0	1.68963	0.313438	3.91857	3.90383	3.4517	0.551723	1.16587	0	0.313438	0	0.905223	0	0	0	0	0	0	0	0	0	1.93006	0	1.04402	1.04402
CGTGAGCCAGATCTGT.Ben_L49	Chon1	4.93735	1.16216	1.16216	1.16216	0	0	4.28217	4.52362	3.82941	0	0.741184	0	0	0	0	0	0	0	0	0	0	0	0	0	1.45751	0	1.16216	0.741184
CGTGAGCCATTAACCG.Ben_L49	Chon1	4.58767	2.65895	0.775591	0	0.577315	0	4.30996	4.405	3.7287	0.329753	0.577315	0.775591	0	0	0.940983	0	0	0	0	0.577315	0	0	0	0	1.8047	0	1.20709	0.577315
CGTGAGCGTGGCGAAT.Ben_L49	Chon1	4.24756	3.54462	0	1.59394	0.751835	0	4.11949	4.26346	3.40596	0.44497	0.986314	0.44497	0	0.44497	0.44497	0	0	0	0.44497	0	0	0	0	0	1.17612	0.751835	1.33558	0.44497
CGTGAGCGTTTGGCGC.Ben_L49	Chon1	4.68163	3.63227	0	1.19389	1.49287	0	4.04913	4.38635	3.74711	1.19389	0.765446	0	0	0	0	0	0	0	0	0.765446	0	0	0	0	0.765446	0.765446	1.49287	0
CGTGAGCTCCGCGCAA.Ben_L49	Chon1	4.13564	2.28135	0	0	0	0	3.58794	4.34613	3.73814	0	0	0	0	0	0	0	0	0	0	3.19621	0	0	0	0	2.28135	0	1.36863	0
CGTGAGCTCCTGCCAT.Ben_L49	Chon1	4.52524	3.3354	0.362508	2.0783	0.362508	0.362508	3.98654	4.26754	3.77005	0.362508	0.837588	0	0	0	0.362508	0	0	0	0	0	0	0	0	0	1.89913	0.362508	1.75893	1.01077
CGTGAGCTCGCGTTTC.Ben_L49	Chon1	5.25904	2.39786	0.834773	0.625686	1.39707	0	4.11793	4.28084	3.6812	0.625686	1.00761	0.361	0	1.00761	0.361	0	0	0	0	0	0	0	0	0	1.75482	0	1.00761	1.00761
CGTGAGCTCTTTACAC.Ben_L49	Chon1	4.68615	3.63444	0	0.428206	0	0.428206	4.10865	4.30713	3.54598	0	0.956859	0	0	1.14359	0.428206	0	0	0	0	0	0	0	0	0	2.19917	0.428206	0.428206	0.727067
CGTGTAAAGTCCAGGA.Ben_L49	Chon1	4.2043	3.93143	0	1.09835	1.60912	0	4.27627	4.17399	3.25771	1.09835	1.60912	0	0	0.692947	0	0	0	0	0	0	0	0	0	0	1.60912	0	0.692947	1.09835
CGTGTAACAAGCCTAT.Ben_L49	Chon1	4.98182	2.69126	1.15407	1.67563	2.19284	0	3.67264	3.85686	3.34992	0	0.895021	0.54447	0.895021	0	0	0	0	0	0	0	0	0	0	0	1.53006	0.54447	1.67563	1.15407
CGTGTAAGTCCGTTAA.Ben_L49	Chon1	5.51148	2.8346	0	0	1.24276	0	4.03365	4.24885	3.84173	0	0.803162	0.803162	0.803162	0	1.24276	0	0	0	0	0	0	0	0	0	1.24276	0	0.803162	0
CGTGTCTAGTCGTTTG.Ben_L49	Chon1	4.60182	3.43355	0.676665	1.36147	1.07657	0	3.79613	4.25768	3.81763	0	1.07657	0	0	1.36147	0.676665	0	0	0	0	0	0	0	0	0	1.36147	0	1.07657	0
CGTGTCTAGTGGGTTG.Ben_L49	Chon1	4.96285	1.9894	0	0	0	0	3.7382	4.20867	3.57547	1.42445	0	2.3482	0	0	0	0	0	0	0	0	0	0	0	0	2.3482	0	0	0
CGTGTCTCAGACGCAA.Ben_L49	Chon1	4.64489	3.73663	1.50921	0.842075	1.16376	0	4.21212	4.20557	3.55278	1.0158	0.63169	0.364916	0	0.842075	0	0	0	0	0.842075	0	0	0.364916	0	0	2.02892	0	1.0158	0.364916
CGTGTCTCAGCCAATT.Ben_L49	Chon1	5.05346	2.10846	0.70983	2.59553	1.27651	0.70983	3.99328	3.87184	3.38185	0.936277	0.416618	0	0	1.12079	0.416618	0	0	0	0.416618	0	0	0	0	0	1.41122	0	1.52991	0.416618
CGTGTCTTCATGCAAC.Ben_L49	Chon1	4.41907	3.15314	0.639946	1.17587	1.02703	0	3.97852	4.14075	3.65449	0	0	0	0.370314	0	0.370314	0	0	0.370314	0.370314	0	0	0.370314	0	0	2.20469	0	1.61616	0.639946
CGTTAGAAGGCTATCT.Ben_L49	Chon1	5.5456	2.55853	0	0.36559	0.36559	0.36559	4.27135	4.2775	3.94656	0.632723	0.84333	0	0	1.01721	1.16528	0	0	0	0	0	0	0	0	0	2.14044	0	0.84333	0.36559
CGTTAGAGTCCCTTGT.Ben_L49	Chon1	4.70021	2.95901	1.13434	1.77855	1.65216	0	3.81312	4.18479	3.52762	0.532413	1.33819	0	0	0	0	0	0	0	0.532413	0	0	0	0	0	1.65216	0	0.532413	0.532413
CGTTAGAGTGCTAGCC.Ben_L49	Chon1	4.28181	2.67247	1.25148	0.915212	0	0	4.12537	4.15711	3.43225	0.692248	0	0.404866	0	0.915212	0	0	0	0	0.404866	0	0	0	0	0	1.70328	0.404866	1.38495	0
CGTTAGAGTTGTCTTT.Ben_L49	Chon1	4.59583	3.67605	0.720042	0.423475	0.948478	0	3.97403	4.20331	3.64898	0	0	0	0.423475	0.423475	0	0	0	0	0	0	0	0	0	0	1.99158	0	0.423475	0.720042
CGTTAGATCAACGGGA.Ben_L49	Chon1	5.44406	3.43759	1.35268	0	1.22078	0	3.98111	4.23224	3.81663	0	1.35268	0	0	0.670867	0.390667	0	0	0	0	0	0	0	0	0	2.31069	0.670867	1.35268	0
CGTTAGATCACTGGGC.Ben_L49	Chon1	4.47695	2.45149	0.722977	2.24965	1.13819	0	3.9895	4.03741	3.12419	0	1.13819	0	0	0.42545	0	0	0	0	1.99651	0	0	0	0	0	2.53893	0.951981	1.65675	0
CGTTCTGAGATGTTAG.Ben_L49	Chon1	4.00911	2.55057	0.808093	2.13556	0	0	4.35805	4.21263	3.30013	0	0.808093	0	0	0.808093	0	0	0	0	0.483545	0	0	0	0	0	1.6776	0.483545	0	0.808093
CGTTCTGCACGAAGCA.Ben_L49	Chon1	4.25673	3.97164	1.02804	1.02804	0.640688	0	4.17733	4.1842	3.7553	0.640688	0.640688	0	0	1.42124	0	0	0	0	0	0	0	0	0	0	0.640688	0	1.42124	0.3708
CGTTCTGCACTTGGAT.Ben_L49	Chon1	5.13049	1.80169	1.3379	0.753497	0.753497	0	3.99654	4.14064	3.4979	0.4461	0	0	0	1.59645	0.4461	0	0	0	0	0	0	0	0	0	1.89041	0.4461	1.47551	0.4461
CGTTCTGCATCCCATC.Ben_L49	Chon1	5.11478	2.62718	0.297794	0.297794	0.870264	0	4.3252	4.47416	3.96435	0.297794	0.870264	0.526957	0	0.713271	0	0	0	0	0	0	0	0	0	0	1.87949	0.297794	0.870264	0.526957
CGTTCTGCATGATCCA.Ben_L49	Chon1	2.7213	2.82006	0.94693	0.94693	0.94693	0	3.48295	3.26746	3.13936	0	1.7463	0	0	1.7463	0	0	0	0	0	2.7213	0	0	0	0	1.42445	0.94693	1.7463	0
CGTTCTGCATGGAATA.Ben_L49	Chon1	4.7863	3.36614	0.692548	0.692548	1.79076	0	4.10969	4.20351	3.49534	0.692548	1.09781	0	0	1.09781	0	0	0	0	0	1.09781	0	0	0	0	1.94488	0.692548	0.692548	1.09781
CGTTCTGGTGGTCTCG.Ben_L49	Chon1	4.93353	2.46922	0	1.1795	1.30923	0	4.25398	4.19464	3.83958	0.371944	0.642435	0	0	0.85512	0	0	0	0	0	0	0	0	0	0	1.85733	0.371944	1.1795	1.03041
CGTTCTGTCTCCTATA.Ben_L49	Chon1	5.13348	2.81759	0.753319	0	0.753319	0	4.16679	4.45277	3.93221	0.445979	0.445979	0.445979	0.445979	0.753319	0.988074	0	0	0	0	0	0	0	0	0	2.18248	0.753319	0.445979	0
CGTTGGGAGACAAAGG.Ben_L49	Chon1	4.5701	2.83425	1.46187	1.16606	0.744157	0.439759	4.01964	4.01964	3.20884	0.439759	0.977198	0.439759	0.977198	0.744157	0	0	0	0	0	0	0	0	0	0	1.32486	0.439759	1.46187	0.439759
CGTTGGGAGAGTGAGA.Ben_L49	Chon1	4.00039	4.45315	0	0	2.29622	0	4.28348	4.15192	3.71879	0	0	0	1.69896	2.29622	0	0	0	0	0	0	0	0	0	0	0	0	0	0
CGTTGGGAGCGTAATA.Ben_L49	Chon1	2.49429	2.87185	0	1.04809	0	0	3.68628	3.93201	3.68628	1.04809	0	0	2.97154	1.04809	0	0	0	0	0	2.49429	0	0	0	0	1.5485	0	1.5485	1.04809
CGTTGGGAGTGGTAGC.Ben_L49	Chon1	4.99873	3.26818	0	0.626556	0	0	3.90771	4.11267	3.67201	0.626556	0.626556	0	0	0	0.626556	0	0	0	0	1.0088	0	0.626556	0	0	1.0088	0	0	1.28467
CGTTGGGGTAAATGAC.Ben_L49	Chon1	4.72576	2.81738	1.17791	0.445898	0.445898	0	4.42602	4.4784	3.44497	0	0.445898	0	0	1.33749	0	0	0	0	0.445898	0.445898	0	0	0	0	1.47507	0	0.987933	0.445898
CGTTGGGGTTGGTGGA.Ben_L49	Chon1	3.87712	4.24435	0	2.49175	0.907311	0	4.03268	4.36407	3.83013	0	0.907311	0	0	0	0	0	0	0	0	0	0	0	0	0	1.54631	0	1.16829	0
CGTTGGGTCTACCTGC.Ben_L49	Chon1	4.85715	3.42591	0.733253	0.964228	0.964228	0.43238	4.41497	4.40179	3.68754	0.43238	0.43238	0.43238	0	0.733253	0.43238	0	0	0	0.43238	0	0	0	0	0	2.20979	0	0.733253	1.30958
CGTTGGGTCTTATCTG.Ben_L49	Chon1	4.56047	3.9388	0.609373	0.488248	1.42246	0	3.8799	4.18075	3.48685	0.488248	0.814886	0	0	1.06069	0.350403	0	0	0	2.63969	0.488248	0	0	0.190471	0	1.47181	0	0.903707	0.488248
CTAACTTAGCCAGTAG.Ben_L49	Chon1	4.92881	3.27649	0	0	0.683149	0	4.33687	4.39899	3.96926	0	0	0	0	0.683149	1.37126	0	0	0	0.683149	0	0	0	0	0	1.77504	0	1.59339	0
CTAACTTCAATGAATG.Ben_L49	Chon1	4.94203	3.09291	0.926128	1.04016	1.39858	0	4.18431	3.938	3.85113	0.266159	1.04016	0.797405	0	1.1425	0.476164	0	0	0	0	1.53887	0	0	0	0	2.1545	0.476164	1.53887	1.53887
CTAACTTCACCGAATT.Ben_L49	Chon1	4.87479	2.51481	1.09071	1.24429	0.90918	0	4.04011	4.48249	3.7141	0.401521	1.24429	0	0	1.09071	0	0	0	0	0	0	0	0	0	0	1.69504	0	0.90918	0.687225
CTAACTTCAGTAAGCG.Ben_L49	Chon1	5.3089	3.15049	0.693464	0.28784	0.511079	0	4.22502	4.19532	3.49712	0.28784	0.981225	0.511079	0	0.84766	0.84766	0	0	0	0	0	0	0	0	0	1.46682	0.511079	0.981225	0.981225
CTAACTTGTATAAACG.Ben_L49	Stro	1.67864	0	0	0	0	0	2.27383	1.67864	0	0	0	0	0	0	0	0	0	0	0	0	0	0	0	0	0	0	0	0
CTAACTTGTCCTCTTG.Ben_L49	Chon1	4.4258	3.67889	0	0.397862	0.54983	0	4.08827	4.36245	3.67889	0.397862	0.902564	0.218589	0	0.397862	0	0	0	0	0	0.218589	0	0	0	0	1.68598	0	0.218589	0.218589
CTAACTTGTGCGATAG.Ben_L49	Chon1	4.7144	3.55467	0.391053	0.391053	0.391053	0	3.93665	4.38151	3.65854	0	1.47012	0	0	0.671451	0	0	0	0	0	0.890198	0	0	0	0	1.22162	0.671451	0.890198	0.391053
CTAACTTGTGTGCCTG.Ben_L49	Chon1	4.40362	2.80623	1.10065	1.25495	0.694676	0	4.35972	4.48602	3.97329	0.406484	0.918125	0.406484	0	0.406484	0	0	0	0	0	0	0	0	0	0	1.70725	1.10065	0.694676	0.694676
CTAACTTTCGCTAGCG.Ben_L49	Chon1	4.92007	2.76154	0.747546	0.554579	0.747546	0	4.13549	4.36725	3.71419	0.315251	0.909232	0	0	0.554579	0.315251	0	0	0	0	0	0	0	0	0	1.76093	0	0.315251	0.909232
CTAACTTTCTCGCATC.Ben_L49	Chon1	4.84847	2.43763	0.913194	0	0.261174	0.261174	4.16313	4.27296	3.92283	0.63941	0.261174	0.468069	0	1.80397	0.261174	0	0	0	0	0	0	0	0	0	1.75358	0	0.913194	0.261174
CTAAGACAGAGGTAGA.Ben_L49	Chon1	4.74917	2.50248	1.019	0.463825	0	0	4.30647	4.33005	3.61089	0.779458	0.463825	0	0.463825	0.463825	0	0	0	0	0	0	0	0	0	0	1.84234	0	0.779458	0.463825
CTAAGACCAGCGAACA.Ben_L49	Chon1	4.57601	2.16218	0	0.673588	0	0	4.43829	4.44958	3.54513	0	1.35681	0	0	1.57796	0	0	0	0	0	0	0	0.673588	0	0	1.91214	0	1.07245	0.673588
CTAAGACCATCATCCC.Ben_L49	Chon1	4.68189	1.38332	0	0.468516	0.468516	0	4.3109	4.3806	3.48658	0.468516	0.786293	0	0	0.468516	0.468516	0	0	0	0	1.22097	0	0	0	0	1.38332	0	0.786293	0
CTAAGACCATCTGGTA.Ben_L49	Chon1	5.14564	2.49182	1.16834	0	1.16834	0	4.25497	4.43229	3.78928	0.553241	0.553241	0	0	1.04634	0	0	0	0	0	0	0	0	0	0	1.75833	0.314402	0.907355	1.4644
CTAAGACGTCGCGGTT.Ben_L49	Chon1	3.94479	2.29336	0.442608	0.748357	0.748357	0	3.91192	4.25696	3.26018	0	0.748357	0.442608	0	0	0.442608	0	0	0	0	0	0	0	0	0	1.79357	0	0.748357	0.442608
CTAAGACGTGTTGGGA.Ben_L49	Chon1	4.32214	4.07461	0	0	0	0	4.20601	4.37551	3.24972	0	0	0	0	0	1.63521	0	0	0	0	0	0	0	0	0	1.63521	1.63521	2.22582	0
CTAAGACTCGAGCCCA.Ben_L49	Chon1	4.25528	3.7786	0	0	0	0	3.45123	3.7786	3.1416	0.567286	0.567286	0.567286	0	0	0.567286	0	0	0	0	1.19102	0	0.567286	0	0	1.57223	0.927013	1.19102	0.927013
CTAAGACTCGCTGATA.Ben_L49	Chon1	5.01643	2.46693	1.34508	0	0.449608	0.449608	4.09502	4.38798	3.87368	0.758652	0	0.758652	0	1.18503	0	0	0	0	0	0	0	0	0	0	1.34508	0.449608	0.994397	1.18503
CTAAGACTCGGAGGTA.Ben_L49	Chon1	4.78366	2.06753	0	1.19446	1.7234	0	4.21584	4.38715	3.92173	0	0.765877	1.7234	0	0.765877	0	0	0	0	0	0	0	0	0	0	1.91019	0	1.4935	0.765877
CTAATGGAGATAGCAT.Ben_L49	Chon1	4.26456	4.04075	1.37921	0.466468	0	0	4.01963	4.18638	3.2793	0	1.37921	0.783311	0	0.466468	0	0	0	0	0	2.16638	0	0	0	0	1.75004	1.02355	1.21711	1.02355
CTAATGGAGCTCTCGG.Ben_L49	Chon1	3.79339	3.79339	0.477078	0.798731	1.40039	0	3.99246	3.92237	3.41264	0.798731	0.798731	0	0.477078	1.04172	0	0	0	0	3.16211	1.04172	0	0	0	0	1.40039	0.798731	0	0
CTAATGGCAATCAGAA.Ben_L49	Chon1	5.58443	2.66933	0.751036	0	0	0	4.0618	4.44194	3.3666	0	1.17508	0	0	0	1.47192	0	0	0	0.751036	0	0	0	0	0	2.04319	0	0.751036	0
CTACACCAGCTCCTTC.Ben_L49	Chon1	5.03082	1.7399	1.0157	0.461906	0.461906	0	4.04937	4.31714	3.82033	1.37003	1.0157	0.776657	0	1.37003	0.776657	0	0	0	0	0	0	0	0	0	2.28304	0.461906	0	0
CTACACCCACAGCGTC.Ben_L49	Chon1	3.43236	2.62064	0.493004	1.43178	1.06873	0	3.32372	3.39031	3.17556	1.26664	1.06873	0	2.35692	0	0	0	0	0	2.08063	1.06873	0	0.493004	0	0	1.26664	0.493004	1.26664	0.493004
CTACACCCAGTTAACC.Ben_L49	Chon1	4.28933	3.47175	1.00538	0.359936	0.832785	0	3.7101	4.13548	3.58608	0.624052	0.832785	0.359936	0.832785	1.00538	0.359936	0	0	0	0.359936	0	0	0	0	0	1.6738	0.359936	1.15253	1.00538
CTACATTAGATGCGAC.Ben_L49	Chon1	4.5535	3.15625	1.00408	0	1.61647	0	4.06166	4.16529	3.80247	0.455187	0.766833	0.766833	0	1.72486	0.766833	0	0	0	0	0	0	0	0	0	1.35644	0	1.61647	1.35644
CTACATTAGCGTGAAC.Ben_L49	Chon1	4.76458	3.15841	0.871685	1.17109	1.25382	0	4.00676	4.26804	3.56153	1.33022	1.33022	0.606806	0	0.442359	0.245443	0	0	0	0.245443	0.442359	0	0	0	0	1.58814	0	1.25382	0.442359
CTACATTCACCGTTGG.Ben_L49	Chon1	3.25324	1.39462	0	1.23161	1.03676	0.474173	4.35734	4.34167	3.53712	0.474173	0.474173	0	0.794517	0.474173	0	0	0	0	0	0.474173	0	0	0	0	1.76704	0	1.39462	0.474173
CTACATTCACGTCTCT.Ben_L49	Chon1	4.01397	4.38884	0	1.71887	1.61063	0.762933	3.5968	3.88155	3.14926	0.762933	1.19062	0	0	0.999468	0	0	0	0	0	1.35103	0	0	0	0	2.06272	0	1.19062	1.61063
CTACATTGTACCGTTA.Ben_L49	Chon1	3.44389	3.95953	0	0.651514	0	0	3.90555	4.10592	3.31908	0	0.651514	0	0	1.72137	0	0	0	0	0	2.4072	0	0	0	0	1.87344	0.651514	0	0
CTACATTGTATGCTTG.Ben_L49	Chon1	4.21501	2.94214	0.996998	0	0	0	4.29974	4.50846	3.63146	0.61792	0.996998	0	0	0	0	0	0	0	0	0	0	0	0	0	1.4862	0	1.27122	0.61792
CTACATTTCAGAAATG.Ben_L49	Chon1	4.65508	1.74617	0	1.21382	0	0	3.82777	4.13555	2.5519	0	1.21382	1.74617	0	0	0	0	0	0	0	0	0	0	0	0	2.09173	0	1.74617	0
CTACATTTCCGCGTTT.Ben_L49	Chon1	4.98477	2.94789	0.828729	0	0.497864	0	4.07869	4.08956	3.48477	0.497864	1.27559	0	0	2.42686	0.497864	0	0	0	0	0	0	0	0	0	1.58334	0	1.27559	0.497864
CTACATTTCGGAGCAA.Ben_L49	Chon1	4.6863	2.94305	0.577435	0.577435	0.32983	0	4.40527	4.331	3.76582	0.775738	0.32983	0.32983	0	0.775738	0.577435	0	0	0	0	0	0	0	0	0	1.66734	0.32983	1.08304	0.775738
CTACATTTCGGCGGTT.Ben_L49	Stro	4.40039	3.31085	0	1.25707	0.814278	0	3.51738	3.96194	3.62351	1.25707	1.5629	0	0	0.814278	0	0	0	0	0	0	0	0	0	0	1.79678	0	1.25707	1.25707
CTACATTTCTAACCGA.Ben_L49	Chon1	5.39675	2.31783	1.33934	1.33934	0.878901	0	3.86015	4.4648	3.34853	0.533052	0.878901	0.878901	0.533052	0.533052	0	0	0	0	1.50865	0	0	0	0	0	2.08459	0	0.533052	0
CTACCCAAGCAGATCG.Ben_L49	Chon1	4.90207	2.57433	1.29333	0.742913	1.29333	0.842627	4.16974	4.30941	3.62669	0.199187	0.632144	0.365212	0	1.01642	0.199187	0	0	0	0	0.199187	0	0	0	0	2.18995	0.199187	1.16443	0.742913
CTACCCAAGCCCAACC.Ben_L49	Chon1	4.89021	3.28757	0.70858	0.523191	1.22551	0	4.13553	4.14101	3.77549	0.70858	0.523191	0.523191	0	0.864916	0.70858	0	0	0	0	0	0	0	0	0	1.56459	0.523191	1.11914	0.70858
CTACCCACACCGGAAA.Ben_L49	Chon1	5.74146	0	0	0	0	0	3.27141	2.61552	2.9963	0	2.9963	0	0	0	0	0	0	0	0	1.99295	0	0	0	0	2.61552	0	0	0
CTACCCACATTAGCCA.Ben_L49	Chon1	3.90626	2.84709	0	1.19986	1.19986	0	4.28921	4.3509	2.70256	1.19986	1.19986	0	0	0	0	0	0	0	0	1.72976	0	0	0	0	0	0	1.19986	1.19986
CTACCCAGTATAGGGC.Ben_L49	Chon1	2.78486	3.16953	0	2.01667	1.15407	0	3.84144	3.84144	3.41146	0	1.15407	0.735028	0	0	0	0	0	0	0	0.735028	0	0	0	0	2.15162	0	0.735028	0.735028
CTACCCAGTCGACTAT.Ben_L49	Chon1	4.73518	2.75518	0	1.7763	1.23953	0	4.13276	4.27896	2.90021	1.23953	1.23953	2.12369	0	0	0	0	0	0	0	0	0	0	0	0	2.12369	2.12369	1.23953	0
CTACCCAGTGACAAAT.Ben_L49	Chon1	4.75349	3.42583	0	0	1.61035	0	4.28373	4.21007	3.40705	0	1.19038	0	0	0.452401	0	0	0	0	0.452401	0.452401	0	0	0	0	0.452401	0.452401	0.452401	0.76275
CTACCCATCATCACCC.Ben_L49	Chon1	4.87452	3.18809	0.550409	0.218858	1.43043	0.218858	4.20554	4.33537	4.1139	0.79898	0.398312	0	0	0.550409	0.218858	0	0	0	0	0	0	0	0	0	1.77378	0.218858	1.23737	1.30595
CTACGTCAGCGATAGC.Ben_L49	Chon1	5.14662	3.74884	0.535861	0.303402	1.58904	0	3.85934	4.35565	3.44946	0.882873	1.14	0	0	0.882873	0.303402	0	0	0	0	0	0	0	0	0	2.25203	0	0.303402	1.14
CTACGTCAGTACACCT.Ben_L49	Chon1	3.60269	2.37356	0	0.964161	0.964161	0	3.68743	4.32597	3.35285	0.964161	1.44578	0	0	0	0	0	0	0	0	0	0	0	0	0	0.964161	0	0.964161	0.964161
CTACGTCAGTGTGAAT.Ben_L49	Chon1	4.3252	0	1.97617	0	0	0	4.66961	4.87913	2.97783	0	0	2.5975	0	0	0	0	0	0	0	0	0	0	0	0	1.97617	0	0	0
CTACGTCCACCGAAAG.Ben_L49	Chon1	4.91831	2.97325	1.1826	1.78813	0.373335	0.644556	4.1287	4.1715	3.60422	0	1.03328	0.373335	0	1.31249	0.373335	0	0	0	1.86111	0	0	0	0	0	2.21335	0	1.31249	0.373335
CTACGTCCATTCCTCG.Ben_L49	Chon1	3.43827	2.66128	0	0.876111	1.50493	0	4.17084	3.67737	3.02634	0	1.13215	0.531082	0	1.13215	0	0	0	0	0	1.64955	0	0	0	0	1.33581	0	0	0.531082
CTACGTCGTTGACGTT.Ben_L49	Stro	3.19619	0.57735	0	0	0	0	3.67082	3.72878	3.22766	1.41713	1.41713	0.57735	0	0	0	0	0	0	3.52091	2.54315	3.90079	0	0	0	0.941031	1.20715	0.57735	0
CTACGTCTCATGTCTT.Ben_L49	Chon1	5.3424	4.13935	0	0	0	0	3.61278	3.7141	3.07971	0.90918	0.90918	0.401521	0	0.687225	0.401521	0	0	0	0	0	0	0	0	0	2.12959	0	0.401521	0.90918
CTAGAGTAGGCGACAT.Ben_L49	Chon1	4.99921	3.36724	0.7963	0	0.475402	0	4.3836	4.51842	3.92407	0.648668	0.7963	0	0	0.26569	0.475402	0	0	0	0	0	0	0	0	0	1.95821	0	1.14113	0.26569
CTAGAGTCACAGACAG.Ben_L49	Chon1	5.21091	2.81614	0.579759	0	0	0	4.1748	4.35657	3.61464	0.331319	0.778596	0	0	0	0	0	0	0	0	0	0	0	0	0	1.93037	0.331319	0.331319	0.579759
CTAGAGTCAGTGAGTG.Ben_L49	Chon1	5.18804	0.951786	1.43047	0.951786	0.951786	0	4.23966	4.28448	3.49063	0	0	0	0	0.951786	0	0	0	0	0	0	0	0	0	0	2.19184	0	0.951786	0
CTAGAGTTCCGAAGAG.Ben_L49	Chon1	3.485	3.17243	0	1.48285	0.396424	0.396424	4.17025	4.37969	3.55692	0.396424	1.68241	0.396424	0	0	0	0	0	0	0	2.99441	0	0	0	0	2.22684	0.396424	0.899958	0.396424
CTAGAGTTCGACAGCC.Ben_L49	Chon1	3.63137	4.13155	1.4021	2.32152	0	0	3.35248	4.2254	3.54677	1.4021	0	0	0	1.4021	0	0	0	0	0	1.4021	0	0	0	0	1.4021	0	0	0
CTAGAGTTCTGGTATG.Ben_L49	Chon1	5.13807	3.38534	1.02353	0.637372	0.637372	0	3.8947	3.81936	3.62572	0.637372	0.637372	0	0	1.02353	0	0	0	0	0.637372	0	0	0	0	0	2.19984	0.637372	0.637372	0
CTAGCCTAGACAGAGA.Ben_L49	Stro	2.49761	1.55135	0.657237	0.657237	1.33193	0	2.97497	3.56642	3.02133	0	0.657237	0	5.05126	0	0	0	0	0	7.40618	0	0.657237	0	0	0	0.657237	1.05044	0	0
CTAGCCTAGATCCCGC.Ben_L49	Chon1	4.5613	3.32958	0.381345	0	0.872447	0	3.99616	3.97022	3.45444	0.872447	1.04978	0	0	0.381345	0	0	0	0	0	0.381345	0	0	0	0	2.13156	0	0.381345	0
CTAGCCTAGCGCCTTG.Ben_L49	Chon1	5.11569	2.86477	0.153108	0.40303	0.507903	0	4.41161	4.42556	3.71855	0	0.84312	0.153108	0	0.507903	0.602814	0	0	0	1.03672	0.40303	0	0	0	0	2.11382	0.285856	1.38081	0.689492
CTAGCCTAGGCTAGGT.Ben_L49	Chon1	3.09366	2.98152	0	1.73686	1.50621	0	4.16158	4.32904	3.36994	0	0	0	0	0	0	0	0	0	0	0.774665	0	0	0	0	1.50621	0.774665	1.50621	0
CTAGCCTAGGCTCTTA.Ben_L49	Chon1	4.71988	2.68448	0.680588	0.680588	0.680588	0.680588	4.19461	4.23776	3.3429	0	0.680588	0	0	0.680588	0	0	0	0	0	0.680588	0	0	0	0	1.77074	0	1.08183	1.3674
CTAGCCTAGTACGTTC.Ben_L49	Chon1	4.89163	3.15688	1.13434	1.50745	0.877996	0	3.64443	3.93017	2.99483	0.877996	1.33819	0	0	1.13434	0	0	0	0	0	0	0	0	0	0	2.08323	0	0.877996	0.532413
CTAGCCTCAATTGCTG.Ben_L49	Chon1	4.21514	2.49463	0	1.88078	1.88078	0	2.8722	3.81703	2.49463	0	0	0	0	1.88078	0	0	0	0	2.8722	0	0	0	0	0	1.88078	0	1.88078	0
CTAGCCTCACACCGAC.Ben_L49	Chon1	4.48194	1.0941	0	1.0941	0	0	4.41215	4.58841	3.42743	0	0	0	0	1.0941	1.0941	0	0	0	0	0	0	0	0	0	2.1912	0	0	0
CTAGCCTCAGTGAGTG.Ben_L49	Chon1	4.59141	3.59124	0.802301	0.343748	1.11551	0	4.40945	4.25898	3.66742	0.343748	0.599081	0	0	0	0.343748	0	0	0	0	0	0	0	0	0	1.84576	0.343748	0.971116	0.599081
CTAGCCTGTATCGCAT.Ben_L49	Chon1	5.01075	3.46126	0.561109	1.18107	1.47859	0	3.872	4.16231	3.38775	0.918381	0.918381	0.755616	0	0.319404	0.561109	0	0	0	0	0	0	0	0	0	1.89381	0.319404	1.05832	0.918381
CTAGCCTGTCATTAGC.Ben_L49	Chon1	4.70654	2.08179	0	0.62986	1.28979	0.62986	4.30163	4.31344	3.0936	0	0	1.01331	0	1.28979	0	0	0	0	0	0	0	0	0	0	1.96591	0.62986	1.01331	2.08179
CTAGCCTGTTCACCTC.Ben_L49	Chon1	4.37004	3.82506	0.978543	0	0	0	3.1174	3.86065	3.3167	0.978543	1.46352	0.978543	0	0	0	0	0	0	0	0.978543	0	0	0	0	1.46352	0.978543	0	1.46352
CTAGCCTTCCTGCTTG.Ben_L49	Chon1	5.19717	3.18112	1.14625	0	0.429569	0	3.81854	4.00112	3.03755	0	0.959269	0.429569	0	0.959269	0	0	0	0	0.429569	0.429569	0	0	0	0	1.55944	0.959269	0.729089	0.429569
CTAGTGAAGCCGTCGT.Ben_L49	Chon1	3.59198	3.65914	0	0	0	0	3.80025	4.18552	3.54457	0	1.25899	0	1.25899	1.47304	0.610102	0	0	0	1.25899	2.04446	0	0	0	0	1.64925	0	0.610102	0.986278
CTAGTGAAGCGGATCA.Ben_L49	Chon1	4.79242	2.51163	0.373631	0.858239	1.0339	0	4.29083	4.46671	3.5416	0	1.0339	0	0	0	0	0	0	0	0	0	0	0	0	0	1.86191	0	0.373631	0.858239
CTAGTGACACCGGAAA.Ben_L49	Chon1	4.44421	4.17348	0.986806	0	0.986806	0.986806	3.68138	4.36185	3.54539	0	0.986806	0.986806	0	1.47369	0	0	0	0	0	0	0	0	0	0	0	0	2.04519	0
CTAGTGACACGAAACG.Ben_L49	Chon1	4.47236	2.85689	0.756846	0	0.992256	0	4.14685	4.14685	3.5209	0.448378	0.992256	0	0	0.448378	0.448378	0	0	0	0.448378	0.448378	0	0.448378	0	0	1.89578	0	1.48038	0.756846
CTAGTGATCACGATGT.Ben_L49	Chon1	5.18392	2.05141	1.18161	0	1.18161	0	3.9482	4.42457	3.41363	0	0	0	0	0	0	0	0	0	2.59734	0.756036	0	0	0	0	1.4792	0.756036	0.756036	0.756036
CTAGTGATCGTATCAG.Ben_L49	Chon1	4.64082	3.02082	0.614199	1.13797	1.37842	0	4.18146	4.13505	3.50347	0.614199	0.353532	0.353532	0	0.820777	0.353532	0	0	0	0	0.614199	0	0	0	0	1.57211	0	1.57211	0.614199
CTAGTGATCTCTAAGG.Ben_L49	Chon1	5.09376	3.07898	1.27871	0	0	0	4.22526	4.08295	3.65284	1.27871	0.831172	0	0	0	0.831172	0	0	0	0	0	0	0	0	0	2.01224	0	0	0
CTCACACAGCCAACAG.Ben_L49	Chon1	5.54011	3.65064	1.36855	0.77558	1.20708	0	3.58783	3.95077	3.24294	0.77558	1.36855	0.461168	0.77558	1.01443	0.461168	0	0	0	0	0	0	0	0	0	1.62953	0	1.01443	1.01443
CTCACACAGCTAGTCT.Ben_L49	Chon1	3.54243	2.47389	0	1.06132	2.47389	0.386992	3.24151	3.70608	3.03721	0.665308	1.06132	0	0	0.88279	0	0	0	0	0	0.386992	0	0	0	0	1.46043	0.88279	0.665308	1.65878
CTCACACAGTGTGGCA.Ben_L49	Chon1	4.72366	2.94787	0.723997	0	0.535581	0	3.92377	4.09692	3.85868	0.535581	0.535581	1.13954	0	0	0	0	0	0	0.303226	0.303226	0	0	0	0	1.65835	0.723997	1.01925	0
CTCACACAGTTAAGTG.Ben_L49	Chon1	5.05477	2.08283	1.31715	0.577058	1.08248	0	4.261	4.40442	3.98348	0.577058	0.329589	0	0	1.20668	0.329589	0	0	0	0	0	0	0	0	0	1.66664	0.775275	1.20668	1.31715
CTCACACCAAGGTTTC.Ben_L49	Chon1	3.88513	0	0	1.18484	1.18484	0	3.48988	3.93071	3.16554	0	1.18484	0	1.18484	0	0	0	0	0	0	2.51372	0	0	0	0	2.51372	0	1.71205	0
CTCACACCACTGTGTA.Ben_L49	Chon1	4.09101	3.14473	1.08519	1.08519	1.08519	0	3.95048	3.87204	3.30077	0.835808	1.08519	0	0	0	0	0	0	0	0	0	0	0	0	0	1.59331	0	1.28464	0.502797
CTCACACGTCAGATAA.Ben_L49	Chon1	5.65898	2.76994	1.46416	0	0	0	4.13505	4.18687	3.3175	0	0	0	0	1.46416	0	0	0	0	0	0	0	0	0	0	0	0	0.979062	0.979062
CTCACACGTTAAGAAC.Ben_L49	Chon1	4.67346	2.87006	0.418671	0	0.418671	0	4.34265	4.10748	3.15091	0	0.712891	0.418671	0	0	0.418671	0	0	0	0	0	0	0	0	0	1.90499	0.418671	0.712891	0
CTCACACTCGGTGTTA.Ben_L49	Chon1	4.68806	2.20532	0.852513	0	0.514479	0	4.37844	4.51987	3.90074	0.289967	0.986531	0.514479	0	0.986531	0	0	0	0	0	0	0	0	0	0	2.12828	0	0.514479	0
CTCAGAAAGCGTGTCC.Ben_L49	Chon1	5.00162	2.09735	1.02466	1.21833	1.02466	0	4.17901	4.29914	3.63531	0	0	0.467112	0	0.467112	0	0	0	0	0	0	0	0	0	0	1.75146	0	1.21833	0.467112
CTCAGAACACGGATAG.Ben_L49	Chon1	4.59532	2.40928	0.59337	1.61946	0.59337	0	3.9901	4.14908	3.61223	0.59337	0.963233	0	0.795305	1.34424	0.340065	0	0	0	0.340065	1.10698	0	0	0	0	2.2519	0	0.963233	0.795305
CTCAGAACACTGTCGG.Ben_L49	Chon1	4.08457	2.30592	1.22639	1.65165	1.38908	0	4.42491	4.41038	3.83227	0.471395	0.471395	0	0.471395	0	0	0	0	0	0	0	0	0	0	0.471395	1.65165	0.471395	1.38908	0.471395
CTCAGAACATTGCGGC.Ben_L49	Chon1	5.20717	2.51354	0	0	0	0	3.98824	4.056	2.89164	0	0	0	1.06175	0	0	0	0	0	1.56504	0	0	0	0	0	0	0	0	0
CTCAGAATCACTTACT.Ben_L49	Chon1	3.21246	4.17723	0	1.04164	0	0	3.84687	4.14869	2.9621	0	1.54067	0	0	1.04164	0	0	0	0	0	0	0	0	0	0	0	0	0	0
CTCAGAATCACTTATC.Ben_L49	Chon1	5.21052	3.40619	0	0	1.36482	0	3.62268	4.05773	3.76741	0	1.36482	0	0	0.89915	0	0	0	0	0	0	0	0	0	0	1.36482	0	0.89915	0.89915
CTCATTAAGCTGCCCA.Ben_L49	Chon1	4.45091	2.16338	2.26831	0	0.674248	0	3.79132	4.19651	2.95951	0	0	0	0	1.35781	0	0	0	0	0	0	0	0	0	0	1.57903	1.07333	1.07333	0.674248
CTCATTACAAAGGCGT.Ben_L49	Chon1	4.67519	2.57969	1.00864	0	0	0	4.41724	4.55451	3.62645	1.00864	1.00864	0	0	1.00864	0	0	0	0	2.07536	0	0	0	0	0	0	0	0	1.00864
CTCATTAGTACAAGTA.Ben_L49	Chon1	4.5563	1.67693	0.895964	0	0	0	4.1711	3.9178	3.69242	1.67693	0	0	0	0.895964	0	0	0	0	0	0	0	0.895964	0	0	1.67693	0.895964	1.67693	0
CTCATTAGTGGAAAGA.Ben_L49	Chon1	3.99237	3.36558	0.772234	1.41235	1.5027	0	4.0066	4.24436	3.75038	0.328007	0.574587	0.328007	0	1.07875	0.328007	0	0	0	0	0	0	0	0	0	1.97563	0.574587	0.574587	1.31302
CTCATTATCCTGCAGG.Ben_L49	Chon1	4.294	2.12956	1.0483	1.32951	0.380625	0	4.17318	4.05999	3.58915	0.655652	0.380625	0	0	1.32951	0	0	0	0	0	0.380625	0	0	0	0	1.54875	0.655652	1.19876	0.655652
CTCCTAGAGTGACATA.Ben_L49	Chon1	4.8655	4.39713	0	0	0.830222	0	2.98369	3.42615	3.07737	0.498903	1.44328	0.498903	1.7099	0.498903	0	0	0	0	0	1.07866	0	0	0	0	1.92019	0.498903	1.44328	0.498903
CTCCTAGCAACGATCT.Ben_L49	Chon1	4.4443	1.49466	1.49466	1.1955	1.1955	0	4.10982	4.09072	3.10563	0.455082	1.0039	0	0	1.35622	0	0	0	0	0	0	0	0	0	0	1.0039	0	0.455082	0.766679
CTCCTAGCATCGACGC.Ben_L49	Chon1	4.50053	2.66675	0.288803	0.98363	0.695388	0	4.22881	4.43524	3.48044	0	0.512619	0	0	0.512619	0.288803	0	0	0	0	0.288803	0	0	0	0	1.20711	0.695388	1.38965	0.288803
CTCCTAGGTCGGGTCT.Ben_L49	Chon1	3.25063	5.02923	0	0	0.68927	0	4.182	4.16674	3.75361	0.68927	1.38047	0	0.68927	0	0	0	0	0	0	0.68927	0	0	0	0	0.68927	0.68927	0	0
CTCCTAGTCCAATGGT.Ben_L49	Chon1	4.2316	3.26614	0.788676	0.470154	0	0	4.10138	4.36222	3.57834	0	0	0.470154	0	0.788676	0.470154	0	0	0	3.61131	0	0	0	0	0	1.02988	0.470154	1.02988	1.22406
CTCCTAGTCGGCTTGG.Ben_L49	Chon1	5.14758	3.01522	0	1.01633	0	1.01633	4.34135	4.42919	4.16619	0	1.50986	0	0	1.01633	0	0	0	0	0	0	0	0	0	0	2.08594	0	1.01633	1.01633
CTCGAAACAAAGCGGT.Ben_L49	Chon1	5.16205	2.00509	0	0	1.43826	0	4.54529	4.27241	3.28492	0	0	2.00509	0	0	0	0	0	0	0	0	0	0	0	0	0	1.43826	0	2.36463
CTCGAAACAAGACGTG.Ben_L49	Chon1	4.64967	2.75956	1.78019	1.78019	0	0	3.81504	4.31701	3.9182	1.78019	0	0	0	1.78019	0	0	0	0	0	0	0	0	0	0	0	0	0	0
CTCGAAACAATAACGA.Ben_L49	Chon1	3.8694	2.49896	0.556558	0.556558	0.912007	0.556558	3.77151	4.26265	3.29817	0.556558	0.912007	0	0	1.38094	0.912007	0	0	0	0	0	0	0	0	0	1.38094	0	0.912007	0.912007
CTCGAAACAATGGAGC.Ben_L49	Chon1	4.85068	3.40268	0	0.677093	1.07715	0	4.07904	4.44534	3.40268	1.07715	0	0	0	1.07715	1.07715	0	0	0	0	0	0	0	0	0	1.76486	0	0	0
CTCGAAAGTTTGGCGC.Ben_L49	Chon1	3.94739	2.95949	0.410785	0	0.410785	0	3.95715	4.12649	3.48112	0.701116	1.51645	0	0	0.410785	0	0	0	0	0	0.701116	0	0	0	0	1.10922	0	0	0.701116
CTCGAAATCAGGCAAG.Ben_L49	Chon1	5.40482	3.42702	0.927198	0	0.567419	0	3.4988	3.68761	3.6683	0	1.19123	0.567419	0	0.567419	0	0	0	0	0	1.71959	0.567419	0	0	0	1.71959	0	0	0
CTCGAAATCGCGTAGC.Ben_L49	Chon1	3.55354	2.51059	0	0	0	0	3.98509	4.20451	3.43932	1.05965	0	0	0	1.05965	0	0	0	0	0	1.05965	0	0	0	0	1.5625	0	0	1.05965
CTCGAAATCTCAACTT.Ben_L49	Chon1	4.13647	3.80859	0.530505	1.1312	0.530505	0	3.97939	3.88333	3.56359	0	1.1312	0.530505	0	0	0.875294	0	0	0	0	2.31227	0	0	0	0	0.875294	0.530505	0.875294	0.530505
CTCGAGGAGACCGGAT.Ben_L49	Chon1	2.70161	4.06475	0.597661	0.969158	2.02061	0	3.91346	3.9613	3.46819	0	0.597661	0.597661	0	0	0	0	0	0	0	0.597661	0	0	0	0	2.38087	0	0.969158	0.597661
CTCGAGGAGACTGGGT.Ben_L49	Chon1	4.62296	2.4051	0.751391	1.17554	1.47244	0.751391	3.93959	4.30131	3.77409	0	0	0.751391	0	0.751391	1.17554	0	0	0	1.17554	0	0	0	0	0	2.17924	0	0	0
CTCGAGGCAATCCGAT.Ben_L49	Chon1	3.42628	2.64054	0	1.88409	0	0	4.0063	4.21898	3.6429	1.05086	0	0	0	1.05086	0	0	0	0	0	1.55186	0	0	0	0	2.13304	1.55186	0	1.05086
CTCGAGGCAGGTCCAC.Ben_L49	Chon1	4.26469	1.93954	1.29388	0	0.507857	0	4.25535	4.18737	3.36011	0.843054	0	0	0.507857	0.843054	0.507857	0	0	0	0	0.843054	0	0.507857	0	0	1.46062	0.507857	0.507857	0.507857
CTCGAGGCATGCAATC.Ben_L49	Chon1	4.39738	2.36354	0.957337	0.957337	0.957337	0	4.16492	4.28236	3.56959	0.957337	0.589105	0.589105	0	2.36354	0	0	0	0	0	0	0	0	0	0	1.76031	0	1.22587	0.957337
CTCGAGGGTAGCTCCG.Ben_L49	Chon1	4.97211	2.75432	0.320044	0	0.756856	0	4.02659	4.37993	3.65632	0.562113	0.756856	0	0.320044	0	0.919785	0	0	0	0	0	0	0	0	0	1.77554	0	1.63882	0.919785
CTCGGAGAGCGTCTAT.Ben_L49	Chon1	5.21367	3.70834	0	0.807956	1.55391	0	3.97442	4.12588	3.79585	0	0	0	0	0	0	0	0	0	0	0	0	0	0	0	2.39302	0	1.55391	1.24894
CTCGGAGAGTTCCACA.Ben_L49	Chon1	4.68852	2.05893	1.27091	0	0	0	4.26388	4.39866	4.00453	0	0	0	0	0.996728	0	0	0	0	0	0	0	0	0	0	1.8129	0	0.996728	0.617723
CTCGGAGGTCGTCTTC.Ben_L49	Chon1	4.91037	2.84761	0.944779	0	1.13022	0	3.89621	4.11528	3.55721	0.716943	0.716943	0	0.716943	1.13022	1.13022	0	0	0	0	0	0	0	0	0	1.7434	0	1.13022	1.28659
CTCGGAGGTGTCGCTG.Ben_L49	Chon1	5.03096	3.02143	0	0.374296	0.859468	0	4.23548	4.29912	3.53046	0.646022	0.646022	0	0.374296	0.374296	0	0	0	0	0.374296	0	0	0	0	0	1.62643	0	0	0.859468
CTCGGAGTCTCTAGGA.Ben_L49	Chon1	5.05003	3.29877	0	1.07562	1.22811	0	3.94565	4.14024	3.24378	0	1.07562	0.394035	0	1.84253	0.675952	0	0	0	0	0	0	0	0	0	2.04915	0.675952	0.675952	1.4772
CTCGGGACAACTGCGC.Ben_L49	Chon1	4.45832	2.50153	0.725992	0.725992	0.725992	0	4.17449	4.16625	3.54396	0.427481	1.29936	0.955577	0	0.427481	1.14217	0	0	0	0.725992	0	0	0	0	0	1.55471	0	1.43517	1.75795
CTCGGGACAAGCTGTT.Ben_L49	Chon1	3.69592	2.74552	1.06498	0.81854	1.26254	0.490782	4.11401	4.27614	3.61402	0.490782	1.42743	0.490782	0	0	0	0	0	0	0	0	0	0	0	0	1.69289	0.490782	1.06498	0.81854
CTCGGGAGTCGTGGCT.Ben_L49	Chon1	5.34828	3.08644	0.573256	0	0.573256	0.229532	4.04285	4.29026	3.89162	0.709043	0.229532	0	0	0.709043	0.229532	0	0	0	0.41609	0	0	0	0	0	1.93647	0.41609	0.828576	0.229532
CTCGGGATCCACGAAT.Ben_L49	Chon1	4.62236	2.1502	1.13378	0.351698	0.817326	0	4.45105	4.47053	3.80296	0.611371	0.611371	0.611371	0	0	0.351698	0	0	0	0	0	0	0	0	0	1.47518	0	0.988021	0
CTCGGGATCGAGGTAG.Ben_L49	Chon1	4.78162	2.46422	0	0	0	0	4.37391	4.39308	2.96713	0.93072	0.93072	0	0	0	0	0	0	0	4.67289	0	0	0	0	0	0	0	0	0.93072
CTCGGGATCTGGCGAC.Ben_L49	Chon1	4.31372	2.33519	1.45067	1.20383	0.875348	0	4.28843	4.44245	3.71662	0	0.659146	0.659146	0	0.382927	0	0	0	0	0	0	0.382927	0	0	0	2.13595	0.382927	1.64849	1.05302
CTCGTACAGACTAGGC.Ben_L49	Chon1	4.14836	2.60017	0	1.18373	0	0.757657	4.18352	4.48031	3.73284	0.757657	0.757657	0.757657	0	0	0	0	0	0	0	0	0	0	0	0	1.48156	0	1.89707	0
CTCGTACAGCGCCTTG.Ben_L49	Chon1	4.38489	2.22564	1.54134	1.40095	1.32259	0.477356	4.28471	4.2149	3.87981	0.477356	0.266895	0	1.32259	1.23757	0.266895	0	0	0	0	0	0	0	0	0	2.28962	0	1.77401	0.928029
CTCGTACAGTACGTAA.Ben_L49	Chon1	5.01773	3.33079	0.500561	0.832601	0.500561	0	4.28305	4.26951	3.76646	0	0.281279	0.680299	0.281279	0	0.281279	0	0	0	0.281279	0	0	0	0	0	1.65301	0	0.500561	1.08145
CTCGTACAGTGTGAAT.Ben_L49	Chon1	3.77519	2.8217	0.523065	1.32143	1.11893	0	3.98738	4.11859	3.72676	0	0	0	0	1.48974	0	0	0	0	0	0	0	0	0	0	1.63377	0.523065	0	0.864737
CTCGTACCACCCATTC.Ben_L49	Chon1	5.05841	3.68498	0.957485	0.27841	1.57946	0	4.23494	4.21143	3.52829	0.674516	0.674516	0	0	0.674516	0.27841	0	0	0	0	0	0	0	0	0	1.70373	0	0.27841	1.07369
CTCGTACCAGGGTATG.Ben_L49	Chon1	4.86001	2.41966	0.658089	0.658089	1.05159	1.55274	4.2404	4.3053	3.61934	0.38223	1.05159	0.38223	0	0.658089	0.38223	0	0	0	0	0	0	0	0	0	2.07734	0	1.33324	1.33324
CTCGTACGTAGTACCT.Ben_L49	Chon1	3.58028	3.18866	0	2.53591	0	0	0	2.53591	0	0	2.53591	0	0	2.53591	0	0	0	0	0	0	0	0	0	0	0	0	0	0
CTCGTACGTTGTACAC.Ben_L49	Chon1	4.2806	2.97774	1.45629	0	0.972674	0	4.14253	4.24193	3.24552	0.437181	0.740351	0	0	1.68393	0	0	0	0	0	0	0	0	0	0	1.78087	0.437181	0	0.972674
CTCGTACTCATGGTCA.Ben_L49	Chon1	4.74329	3.39903	0.496526	1.58063	1.27313	0	3.69445	4.03067	3.77134	0	0.496526	0.496526	2.3651	0	0	0	0	0	0.496526	1.91501	0	0	0	0	2.08853	0	1.43865	0.496526
CTCGTACTCGCCAGCA.Ben_L49	Chon1	4.71532	3.92568	0	1.40449	0.930875	0	3.57886	3.85231	3.30043	0.413594	0.930875	0	0.930875	0.413594	0	0	0	0	0	0.413594	0	0	0	0	1.1148	0.413594	0.930875	0
CTCGTCAAGGAGTAGA.Ben_L49	Chon1	5.32318	3.61288	0.447013	0.447013	0.754839	0	4.03953	4.33025	3.50035	0.989877	1.47746	0.447013	0	1.18005	0.989877	0	0	0	1.33977	0	0	0	0	0	1.59847	0.989877	1.59847	0
CTCGTCAAGGATTCGG.Ben_L49	Chon1	4.91695	3.26876	0.765016	0.453947	1.19333	0	3.24665	3.3725	3.35259	0.453947	1.00193	0	0.765016	0.765016	0.453947	0	0	0	3.41116	0.453947	0	0.453947	0	0	1.35392	0.453947	1.00193	0.453947
CTCGTCACAATAAGCA.Ben_L49	Chon1	5.30339	3.29261	0	1.23237	0.854261	0	4.26901	4.37976	3.63706	1.06108	1.06108	0.854261	0	0.23896	1.15039	0	0	0	0	0	0	0	0	0	1.37856	0	0.732228	0.963008
CTCGTCACAGCTGGCT.Ben_L49	Chon1	4.255	2.57679	0	0	0	1.00665	3.57594	3.97203	3.23119	1.00665	1.00665	0	1.00665	1.00665	0	0	0	0	0	0	0	0	0	0	0	0	1.00665	0
CTCGTCACATGGTCTA.Ben_L49	Chon1	4.95061	2.85701	0.577401	0	0.941102	0	4.27273	4.29428	3.9009	0.329808	0	0	0.329808	0	0.329808	0	0	0	0	0	0	0	0	0	2.37654	0	0.775696	0.941102
CTCGTCAGTAAACCTC.Ben_L49	Chon1	4.20693	1.56444	0.665262	0.665262	1.34417	0	4.2209	4.02195	3.08145	0	0	0	0	1.34417	0	0	0	0	0	0	0	0	0	0	1.06126	0	0	0
CTCGTCAGTAGATTAG.Ben_L49	Chon1	4.05535	3.70608	1.34424	0	0	0	3.70608	4.51883	3.77343	1.34424	1.34424	0	0	1.34424	0	0	0	0	0	0	0	0	0	0	1.8977	0	1.8977	0
CTCGTCAGTCCGAAGA.Ben_L49	Chon1	4.73669	3.08374	0.713926	0.713926	0	0	4.23018	4.42266	3.71641	0.419365	0.941174	0.419365	0	0.713926	0.419365	0	0	0	0	0	0	0	0.419365	0	1.28232	0	0.941174	1.53622
CTCGTCATCACGAAGG.Ben_L49	Chon1	4.16545	3.59881	0.892574	0	1.47322	0	3.9591	4.04681	3.68683	0.673423	1.35656	0.673423	0.392359	0.673423	0.673423	0	0	0	0	0	0	0	0	0	2.21572	0	0.673423	0.673423
CTCGTCATCCTCAACC.Ben_L49	Chon1	5.03728	3.07718	0.434805	0.736841	0	0	4.08225	4.34001	3.86788	0	1.15646	0	0	0.968499	0.736841	0	0	0	0	0	0	0	0.434805	0	1.77528	0	1.31461	0.434805
CTCTAATAGAACAACT.Ben_L49	Chon1	3.72173	3.74776	0.737239	1.45172	0.737239	0	4.07377	4.34784	3.48476	0	0.737239	0	0	0.737239	0	0	0	0	0	0	0	0	0	0	1.15698	0.737239	1.15698	1.15698
CTCTAATAGACTCGGA.Ben_L49	Chon1	5.05371	3.30029	0.751154	0	1.05283	0.913324	4.23824	4.38337	3.76505	0	0.557497	0	0	0.913324	0.557497	0	0	0	0	0.317106	0	0	0	0	2.09061	0.557497	0.913324	0.557497
CTCTAATAGTCGCCGT.Ben_L49	Chon1	4.81606	2.57072	1.82052	0	0	0	3.96558	4.40765	3.41199	1.00248	0	1.00248	0	1.00248	0	0	0	0	0	0	0	0	0	0	1.00248	0	0	0
CTCTAATCAGCCTATA.Ben_L49	Chon1	4.56697	3.43955	0.464758	1.02061	0.780818	0	3.96027	4.3669	3.39094	0	0.780818	0.635223	0	0.635223	0	0	0	0	0	0.259139	0	0	0	0	1.93388	0	1.37577	0.464758
CTCTAATCATTGGCGC.Ben_L49	Chon1	4.86118	2.86166	0	0	0	0	4.00677	4.08541	3.15645	0.915946	0	0.559369	0	1.17826	0	0	0	0	3.54762	1.17826	0	0	0	0	1.17826	0	0.559369	0
CTCTAATGTCAGGACA.Ben_L49	Chon1	5.10924	1.75859	1.52675	0	0.788938	0	4.15033	4.51173	3.47282	0	0	0	0	1.2244	0	0	0	0	0	0	0	0	0	0	1.75859	0.788938	1.2244	0.788938
CTCTAATTCCAAGTAC.Ben_L49	Chon1	4.33788	3.36935	0.891569	1.7978	1.3553	0	3.82007	4.10622	3.61021	0.54202	1.3553	1.52549	0	1.15007	0	0	0	0	0	0.891569	0	0	0	0	1.7978	0	2.26527	0.54202
CTCTAATTCCGTACAA.Ben_L49	Chon1	4.98733	1.9339	0	0	1.5151	0	4.29293	4.26006	3.38096	0.780834	0.780834	1.2139	0.780834	0.780834	0	0	0	0	0	0	0	0	0	0	1.5151	0	0	1.5151
CTCTACGCAATGAAAC.Ben_L49	Chon1	5.00032	3.49081	0.915115	0.752734	1.1773	0	4.09657	4.13324	3.73278	0	0.915115	0	0	1.1773	0.317919	0	0	0	0	0	0	0	0	0	1.63255	0	1.38482	1.63255
CTCTACGCACACCGCA.Ben_L49	Chon1	4.55895	2.85126	0	0.753676	0	0	4.20171	4.49196	3.79109	0	0	0.446222	0	0.446222	0	0	0	0	1.33815	0	0	0	0	0	1.47577	0	0.753676	0
CTCTACGCACATTTCT.Ben_L49	Chon1	4.13472	2.39502	0	0.978854	0	0	3.82555	4.16097	3.18882	0	0.978854	0	0.978854	0.978854	0.978854	0	0	0	0	0	0	0	0	0	1.78913	0	0	0
CTCTACGCAGACGTAG.Ben_L49	Chon1	5.23919	3.64243	0.953057	1.55148	0.426057	0	3.89873	3.98136	3.42581	0	1.13938	0.426057	0	0.426057	0	0	0	0	1.13938	0	0	0	0	0	1.99803	1.13938	1.13938	0.723879
CTCTACGCATACGCCG.Ben_L49	Chon1	5.04365	2.41465	0.979451	2.35728	1.30897	1.05461	3.49689	4.15866	3.5156	0.48466	0.48466	0.347658	0	0.605134	0	0	0	0	0.48466	0	0	0	0	0	2.39589	0.48466	1.18986	1.30897
CTCTACGCATCCGGGT.Ben_L49	Chon1	4.48871	2.85389	0.939082	0.575948	0.575948	0	3.64762	4.04436	3.78043	0.939082	0.939082	0.575948	1.20491	0	0.575948	0	0	0	0	2.40916	0	0	0	0	1.4147	0	0	0
CTCTACGGTGCCTGTG.Ben_L49	Chon1	5.03795	3.9611	1.04956	1.04956	0	0	4.14614	4.30223	3.73388	0.381242	0.656589	0.381242	0.872257	0.656589	0	0	0	0	0	0.381242	0	0	0	0	1.04956	0	0.381242	1.04956
CTCTACGTCTGTTTGT.Ben_L49	Chon1	4.98542	2.74254	0.897167	1.67858	1.67858	0	4.02893	4.57342	3.49524	0	0.897167	0	0	1.91848	0	0	0	0	0	0	0	0	0	0	1.67858	0	1.67858	0
CTCTGGTAGATAGGAG.Ben_L49	Chon1	4.91357	3.01079	0.332141	0.332141	0.332141	0	4.31832	4.2971	3.52905	0.581041	0.581041	0	0.332141	0.332141	0	0	0	0	0	0.332141	0	0	0	0	1.93286	0.581041	1.32379	0.946159
CTCTGGTAGCAGGCTA.Ben_L49	Chon1	4.82576	1.7347	0.875539	1.05323	0.875539	0	4.28232	4.20182	3.81416	0	0.659304	0	0	0.659304	0	0	0	0	0	0	0	0.38303	0	0	2.07955	0	1.20406	1.05323
CTCTGGTAGCGTCAAG.Ben_L49	Chon1	4.91883	2.70214	1.23982	1.23982	0	0	4.27937	4.4069	3.86377	0.597919	0.597919	0	0	0.597919	0	0	0	0	0	0	0	0	0	0	1.45239	0.597919	1.6276	0.597919
CTCTGGTAGTAGCGGT.Ben_L49	Chon1	4.75057	3.6691	0	0	0	0	0	3.95039	0	0	0	0	0	0	0	0	0	0	0	0	0	0	0	0	0	0	0	0
CTCTGGTCAATAACGA.Ben_L49	Chon1	4.3758	2.68775	0.42322	0.719663	1.91627	0	4.13747	4.20258	3.43501	0.42322	1.13381	0.42322	0	0.948026	0.948026	0	0	0	0	0	0	0	0	0	1.65153	0	1.29043	1.65153
CTCTGGTCAATCCAAC.Ben_L49	Chon1	4.65231	0.909564	0.909564	0.909564	0	0	4.19362	4.21576	3.26633	0.909564	0.909564	0	0	0.909564	0	0	0	0	0	0	0	0	0	0	0	0.909564	1.69556	0.909564
CTCTGGTGTAGAGGAA.Ben_L49	Chon1	5.2502	2.57653	0.716638	0.487673	0.349963	0	4.17284	4.5524	3.88276	0.487673	0.902821	0.608694	0	1.12981	0.349963	0	0	0	2.72435	0.190213	0	0	0	0	1.92661	0.190213	0.814056	0.984345
CTCTGGTTCATAACCG.Ben_L49	Chon1	3.85903	3.21104	0.584165	1.32899	1.09318	0	4.18464	4.16017	3.78074	0.584165	1.09318	0.334146	0.334146	0.584165	0	0	0	0	0	1.32899	0	0	0	0	2.14455	0	1.42887	0.584165
CTGAAACAGCCACTAT.Ben_L49	Chon1	3.81744	3.4641	1.44072	2.53413	1.07645	0	3.96233	3.89906	3.01271	0	0	0	0	1.70715	0.828329	0	0	0	0	0	0	0	0	0	2.16756	0.828329	1.44072	1.07645
CTGAAACCAACACCCG.Ben_L49	Chon1	4.70357	1.50176	0	0.771587	0.771587	0	3.95471	4.13755	3.58062	1.20189	1.20189	0.771587	0	0	0	0	0	0	0	0	0	0	0	0	1.20189	0	0.771587	0
CTGAAACCAAGAGGCT.Ben_L49	Chon1	4.37737	2.54899	0.399732	1.37335	0.399732	0	3.95332	3.9994	3.49477	0	0.905947	0	0.399732	1.08711	0.399732	0	0	0	0	0	0	0	0	0	1.37335	0.399732	1.37335	0.684535
CTGAAACCAAGCCGCT.Ben_L49	Chon1	4.71343	2.43117	0.476314	2.75003	1.23562	0	4.0128	4.04536	3.85798	0.476314	0	0	0	0.476314	0	0	0	0	0.476314	0	0	0	0	0	1.53918	0.476314	1.23562	1.6622
CTGAAACCACCATCCT.Ben_L49	Chon1	4.63513	2.88065	0.966341	0.735028	0.43358	0	4.28559	4.43778	3.81787	0.43358	0.43358	1.44848	0	0	0.735028	0	0	0	0	0	0	0	0	0	1.56849	0	1.15407	1.56849
CTGAAACCATTTCAGG.Ben_L49	Chon1	4.8079	3.79094	0.789692	1.22537	1.03107	0	3.64504	3.89404	2.81153	0	1.03107	0	0	0.470853	0	0	0	0	0	0	0	0	0	0	1.38799	0	1.38799	0.470853
CTGAAACGTCACCTAA.Ben_L49	Chon1	4.85266	2.41292	1.69522	1.99525	1.26458	0	3.89774	3.97224	3.68285	0.49189	0.820136	0	0	1.26458	0	0	0	0	0	0	0	0	0	0	1.69522	0.49189	0.49189	1.06685
CTGAAACGTCTAGCCG.Ben_L49	Stro	4.35461	0	1.05573	0	0	1.05573	4.3784	4.46828	2.88293	0	1.05573	0	0	0	0	0	0	0	0	0	0	0	0	0	0	0	0	0
CTGAAACGTGAGCGAT.Ben_L49	Chon1	4.59078	3.36643	0.52017	0.52017	1.48423	0	3.65137	3.84407	3.1577	0.52017	1.11414	0	0	0	0	0	0	0	0.52017	2.14071	0	0	0	0	1.8654	0.52017	1.11414	1.11414
CTGAAACTCGGCCGAT.Ben_L49	Chon1	3.59827	3.08662	0	1.12827	1.64492	0	3.70661	3.59827	3.45498	0	0.872771	0	0.528725	0.872771	0.528725	0	0	0	0	0	0	0.528725	0	0	1.12827	0.528725	0.872771	0
CTGAAGTAGTTCGCGC.Ben_L49	Chon1	4.70429	2.35278	1.4283	0	0.950032	0	3.97652	4.53234	3.62363	0	1.75048	0	0	0	1.4283	0	0	0	0	0	0	0	0	0	0.950032	0	0.950032	0.950032
CTGAAGTCACGTCTCT.Ben_L49	Chon1	4.46444	2.49158	1.3271	1.3271	0	0	4.29076	4.25209	3.81378	0	0	0	0	0	0	0	0	0	0	1.3271	0	0	0	0	1.3271	0	2.23112	0
CTGAAGTCAGAGTGTG.Ben_L49	Chon1	4.96437	2.92969	1.41131	0	0.845499	0	4.04772	4.22454	3.7425	0.366756	0.366756	0	0	1.41131	0.845499	0	0	0	0.366756	0	0	0	0	0	1.1679	0	1.51389	1.1679
CTGAAGTGTACAAGTA.Ben_L49	Chon1	4.65067	3.58458	0.39652	0.679699	1.2335	0	3.79124	4.01645	3.2511	0.679699	0.679699	0	0	0	0	0	0	0	0	0.39652	0	0	0	0	1.68265	0.679699	0	1.08064
CTGAAGTGTACCGTAT.Ben_L49	Chon1	5.37571	3.18545	0	0.656031	1.04881	0.656031	4.06872	4.47904	3.81776	0.656031	1.04881	1.04881	0	0	0	0	0	0	1.33009	0	0	0	0	0	1.54937	0.656031	0.656031	1.04881
CTGAAGTGTCGCATAT.Ben_L49	Chon1	4.41845	3.77558	0	0	0.970531	0	4.24639	4.37813	3.84805	1.45365	0.970531	0.970531	0	0	0	0	0	0	0	0	0	0	0	0	1.45365	0.970531	1.778	0.970531
CTGAAGTGTGGCAAAC.Ben_L49	Chon1	4.82518	3.36125	1.30169	0.727648	1.43761	0	4.11849	4.10975	3.74249	0	0.727648	0	0.428597	0	0.428597	0	0	0	0	0	0	0	0	0	1.84862	0	0.957551	1.55724
CTGAAGTGTTGAGTTC.Ben_L49	Chon1	4.58404	3.21569	0.478311	0	0.800517	0	3.16521	3.61597	2.71516	0	1.40284	0.478311	0	0	0	0	0	0	0	0	0	0	0	0	1.23936	0	0.478311	0.478311
CTGAAGTGTTGGTAAA.Ben_L49	Chon1	4.9734	1.7832	0.974416	2.02795	0	0	4.36351	4.46338	3.66205	0	0	0	0	0.974416	0	0	0	0	0	0	0	0	0	0	1.45844	0	0.974416	0.974416
CTGAAGTTCCGAGCCA.Ben_L49	Chon1	4.58784	3.1848	0.933802	1.40814	0	0	4.21063	4.08897	3.88914	0.933802	0	0.933802	0	0	0	0	0	0	0	0	0	0	0	0	1.72855	0.933802	0	0.933802
CTGATAGCATGCTGGC.Ben_L49	Chon1	4.42227	2.89043	0.858696	0	0.518818	0	3.93814	4.19395	3.61206	0.518818	1.1119	0.858696	0	1.31377	0	0	0	0	0	0	0	0	0	0	1.48165	0.518818	0.858696	1.1119
CTGATAGGTAACGCGA.Ben_L49	Chon1	4.02542	1.51482	1.0204	1.51482	0	0	4.30064	4.30064	3.54708	0	0	2.09152	0	0	0	0	0	0	0	0	0	0	0	0	1.51482	1.51482	0	0
CTGATAGGTATATCCG.Ben_L49	Chon1	4.41449	2.75335	0.968043	1.23814	1.6257	0	3.91169	3.91169	3.02497	0.596853	0.968043	0.968043	0.596853	0.596853	0	0	0	0	0	0	0	0	0	0	1.77467	0.968043	0.596853	0.968043
CTGATAGGTGAGCGAT.Ben_L49	Chon1	4.75735	2.47572	0	0.96833	1.31441	0.434709	4.1269	4.20299	3.48375	0.736699	1.15627	0.434709	0	1.31441	0	0	0	0	0.434709	0	0	0	0	0	2.08923	0.434709	1.45093	2.15446
CTGATAGTCGCCGTGA.Ben_L49	Chon1	5.16655	2.81562	0	1.42087	0	0	4.31491	4.24986	3.73359	0.944043	0	0.944043	0	0	0.944043	0	0	0	0	0	0	0	0	0	1.7424	0	0	0
CTGATAGTCTTGCAAG.Ben_L49	Chon1	4.90988	2.67155	0	0.986859	0.986859	0	3.72297	3.95748	3.3592	0.610524	2.04526	0	0	1.25965	0.610524	0	0	0	0	2.3278	0	0	0	0	2.47974	0	0.610524	0
CTGATCCAGGGCTCTC.Ben_L49	Chon1	4.99748	2.42853	0.641496	1.30778	0	0.371329	4.13682	4.25203	3.23008	0	0.853982	0.641496	0	0.371329	0.371329	0	0	0	0	1.17813	0	0	0	0	1.85566	0	0.641496	0
CTGATCCCAAGCCCAC.Ben_L49	Chon1	5.18407	2.79651	1.03328	0.644556	0.644556	0	3.97965	4.29608	3.77372	0	1.03328	0	0	0.644556	0.644556	0	0	0	0.644556	0	0	0	0	0	1.70941	0.644556	0.644556	1.53052
CTGATCCCACGTAAGG.Ben_L49	Chon1	5.29518	3.76761	0.381566	1.33169	2.01544	0	4.21802	4.19728	3.52592	0.381566	0	0.381566	0	0.381566	0.657081	0	0	0	0.381566	0	0	0	0	0	2.07551	0.872852	0.657081	1.64503
CTGATCCCATGCCACG.Ben_L49	Chon1	3.82169	3.48142	0	0	0.45288	0	3.6877	3.95091	3.6877	0	1.00008	0.45288	0	0.45288	0	0	0	0	0.45288	0	0	0.45288	0	0	1.1913	0.45288	1.00008	0.45288
CTGATCCGTCTCTCTG.Ben_L49	Chon1	3.72535	4.18242	0	0.817655	0	0	3.89339	3.96788	2.7025	0	1.2614	0	0	0	0	0	0	0	0	0	0	0	0	0	1.80183	0	0	0.817655
CTGATCCGTGTCTGAT.Ben_L49	Chon1	4.54633	4.05036	0.984245	0.443786	0.443786	0	4.03071	4.0005	3.17398	0.443786	0	0.443786	0	0.984245	0	0	0	0	0	0.443786	0	0	0	0	1.59131	0	0.984245	0.443786
CTGATCCTCAGCTGGC.Ben_L49	Chon1	3.76316	2.44418	0.978785	0.745493	0.978785	0	4.21137	4.37043	3.84931	0.745493	0.978785	0	0	0	0.440665	0	0	0	0	0	0	0	0	0	2.23067	0	0.745493	0.745493
CTGATCCTCCGCTGTT.Ben_L49	Chon1	4.74726	3.9026	0.365469	0.843104	1.16501	0	4.08897	4.41425	3.7384	0	0.365469	0.365469	0	0.632536	1.16501	0	0	0	0.365469	0	0	0	0	0	1.40814	0.843104	0.632536	1.01695
CTGCCTAAGACTAAGT.Ben_L49	Chon1	4.34397	3.45195	0.777239	0.942845	0.777239	0	3.99429	4.24793	3.71273	0.942845	1.20923	0	0	0.777239	0	0	0	0	0	0.330611	0	0.330611	0	0	1.66959	0	0.330611	0.330611
CTGCCTAAGTAACCCT.Ben_L49	Chon1	5.3945	1.44628	2.21027	0	0.964563	0	4.05746	4.21315	3.72788	0	0	0	0	1.77001	0.964563	0	0	0	0	0.964563	0	0	0	0	0	0.964563	0.964563	1.44628
CTGCCTACAACGATGG.Ben_L49	Chon1	4.54615	2.0488	0.855146	0.855146	0	0	4.39137	4.44037	3.17719	0	0.855146	0	0	1.30926	0.855146	0	0	0	0	0	0	0	0	0	1.62041	0	0.855146	0.855146
CTGCGGAAGGAGTTGC.Ben_L49	Chon1	4.67943	3.00779	0.628428	1.50378	1.01135	0	4.27455	4.37851	3.45357	0.628428	0.628428	0	0	0.628428	0.628428	0	0	0	0	0	0	0	0	0	2.18289	0	0.628428	0.628428
CTGCGGAAGTCGAGTG.Ben_L49	Chon1	4.33094	4.11108	0	0.94751	0.582014	0	3.70086	3.68116	3.73913	0	0	0	0	0	0.582014	0	0	0	0	0.582014	0	0	0	0	1.42517	0	1.59902	0.582014
CTGCGGACATCGACGC.Ben_L49	Chon1	4.5973	1.6112	0	1.10008	1.6112	0	4.23628	4.29263	3.36942	0	0	0	0	1.6112	0	0	0	0	0	0	0	0	0	0	1.6112	0	0	0
CTGCGGAGTCAGGACA.Ben_L49	Chon1	2.67811	5.21262	0	0	1.31144	0	4.05943	4.1489	3.30363	0	1.31144	0	0	0	0	0	0	0	0	1.31144	0	0	0	0	1.99154	0	0	0
CTGCGGAGTCCAGTGC.Ben_L49	Chon1	5.10037	3.3172	0.786065	0.261353	1.58574	0.261353	3.86898	4.30647	3.56527	1.0268	1.22068	0	0	0.786065	1.22068	0	0	0	0	0.46836	0	0	0	0	1.45525	0.46836	0.639777	1.30513
CTGCGGATCCATTCTA.Ben_L49	Chon1	4.48612	1.44715	0.965267	0.965267	0.965267	0	4.0301	4.42962	3.16787	0.965267	1.44715	2.01516	0	1.44715	0.965267	0	0	0	0	0	0	0	0	0	1.44715	0.965267	0	1.77096
CTGCGGATCCCGACTT.Ben_L49	Chon1	4.92634	4.18679	0	0	1.31355	0	4.07776	4.29132	3.75413	0.373787	1.18361	0.373787	0	0.858526	1.18361	0	0	0	0	0	0	0	0	0	1.62512	0	0.645245	0.645245
CTGCTGTAGATGTGTA.Ben_L49	Chon1	4.46565	1.41742	1.41742	2.17659	0	0	4.17581	4.44752	3.42431	0	0	0	0	0	0	0	0	0	0	0	0	0	0	0	0.941269	0	0	0
CTGCTGTAGGGTCTCC.Ben_L49	Chon1	3.92379	2.74636	0.54771	0.899582	1.5361	0	4.44966	4.23155	3.83332	0	0.899582	0	0	0	0	0	0	0	0.54771	2.41681	0	0	0	0	1.15935	0	0.54771	0
CTGCTGTCAAGCCGTC.Ben_L49	Chon1	4.17894	3.44103	0.826771	1.27308	1.58058	0	4.01912	3.8288	3.44103	0	1.07462	0	0	0.496501	0.496501	0	0	0	0	0.496501	0	0	0	0	2.08847	0.826771	1.07462	1.27308
CTGCTGTCACATGTGT.Ben_L49	Chon1	4.91234	2.59104	1.11752	0.803957	0.803957	0	4.20219	4.48921	3.67034	0	0.344621	0.344621	0	0	0.600434	0	0	0	2.38646	0	0	0	0	0	1.97016	0	0.803957	0.344621
CTGCTGTCAGGTCGTC.Ben_L49	Chon1	5.02515	3.20372	1.7448	0	0	0	3.52852	4.33855	3.37925	1.21265	0	0	0	1.21265	0	0	0	0	0	0	0	0	0	0	1.21265	0	1.21265	0
CTGCTGTGTTGTCGCG.Ben_L49	Chon1	4.01405	4.19974	0	0.534219	1.34142	0	4.16745	4.32873	3.75328	0	0.880552	0	0	0	0	0	0	0	0	0	0	0	0	0	2.56525	0.534219	0.534219	0.880552
CTGCTGTTCCAGGGCT.Ben_L49	Chon1	4.1872	3.46526	1.00113	1.19245	0.453486	0	4.17845	4.24642	3.58355	0.764341	0.764341	0	0	0.453486	0	0	0	0	0	0	0	0	0	0	2.13526	0.453486	1.35298	0.453486
CTGGTCTAGCCTTGAT.Ben_L49	Stro	1.63837	1.63837	0	1.63837	0	0	2.86717	3.74875	2.97862	0	0	0	0	0	0	0	0	0	0	0	2.43071	0	0	0	1.97688	1.12278	0	1.12278
CTGGTCTAGTAGCCGA.Ben_L49	Chon1	4.84568	4.05255	1.12125	1.32395	1.12125	0	3.44492	3.93843	3.16781	0	0.524468	0.524468	0	0.866731	0	0	0	0	0	0.524468	0	0	0	0	1.76249	0.866731	1.32395	1.12125
CTGGTCTCAATGGACG.Ben_L49	Chon1	5.08528	3.04824	0.739635	0	0.900254	0	4.09666	4.21124	3.65327	1.26847	0.311196	0	0	1.03861	0.548187	0	0	0	0	0	0	0	0	0	1.26847	0	1.16013	1.36621
CTGGTCTCACCAACCG.Ben_L49	Chon1	4.54224	2.20589	0	2.20589	0.698033	0	3.88075	4.12046	3.69838	0	0	0	0	0.698033	0	0	0	0	3.79372	0	0	0	0	0	0.698033	0	0.698033	0
CTGGTCTGTGACAAAT.Ben_L49	Chon1	4.31969	2.3293	0	0	0	0	3.74249	4.01808	3.11935	0	0.708074	0.708074	0	1.11847	0	0	0	0	3.24734	2.10542	0	0	0	0	1.4086	0	0	1.11847
CTGGTCTGTGATAAGT.Ben_L49	Chon1	5.47846	3.17217	0.804526	0.804526	1.04853	0	3.84414	3.96834	3.50033	0	1.54903	0	0	1.40832	0	0	0	0	0	0.804526	0	0	0	0	2.05361	0	0.804526	0
CTGGTCTGTGCCTGTG.Ben_L49	Chon1	3.28779	2.36733	0	1.22882	0.959915	0	4.38155	4.29751	4.1438	0.590969	1.22882	0	0.590969	0.590969	0	0	0	0	0	0	0	0	0.590969	0	0.959915	0.590969	0.590969	0
CTGGTCTGTGGTACAG.Ben_L49	Chon1	4.72813	2.91848	0	0	0	0	3.36802	4.21287	3.76193	0	0	0	0	0	0	0	0	0	0	0	0	0	0	0	0	0	0	0
CTGGTCTTCGGCGCAT.Ben_L49	Chon1	4.74565	2.91802	1.03348	0.472257	0.472257	0	4.21952	4.32074	3.51437	0.472257	1.03348	0	0	0.791733	0	0	0	0	0	1.76282	0	0	0	0	1.95105	0.472257	0.791733	0.791733
CTGGTCTTCTTGAGGT.Ben_L49	Chon1	5.05207	3.60795	0.428971	1.14508	0.728202	0	3.81686	4.13681	3.2442	0.728202	0.728202	0	0	0.428971	0.428971	0	0	0	0.428971	0.958211	0	0	0	0	1.84952	0	0.728202	0.428971
CTGTGCTAGTCCGGTC.Ben_L49	Chon1	3.50519	2.32484	0	0	0	0	4.58357	4.03159	3.85281	0	0	0	0	0	0	0	0	0	0	2.32484	0	0	0	0	1.725	0	0	0
CTGTGCTCAAATTGCC.Ben_L49	Chon1	4.83512	2.97156	0.522366	0.522366	0.522366	0	4.31868	4.35457	3.78915	0	1.32017	0	0	1.11777	0	0	0	0	0	0	0	0	0	0	2.0618	0.522366	0.863744	0
CTGTGCTCACATCTTT.Ben_L49	Chon1	4.23599	2.5569	1.15148	0	0	0	4.25151	4.29669	3.4078	1.15148	0.733056	0	0	0	0	0	0	0	0.733056	0	0	0	0	0	1.67255	0	0	0
CTGTGCTCACTCTGTC.Ben_L49	Chon1	4.97771	2.32484	0.766926	0	0	0	4.03159	4.68437	3.87699	0.766926	0	0	0	0.766926	0	0	0	0	0	0	0	0	0	0	1.91186	0	0.766926	0
CTGTGCTGTACTCTCC.Ben_L49	Chon1	3.6454	4.13251	0	0.977456	0.977456	0	3.92653	4.06372	3.22033	0	0.977456	0.977456	0	1.24891	0	0	0	0	0	2.59769	0	0	0	0	1.78726	0	0	0
CTGTGCTGTTCGTCTC.Ben_L49	Chon1	4.55001	2.17171	0.881007	2.04295	1.43031	0.53454	4.08855	4.18985	3.73735	0	1.01764	0	0	0.722704	0.53454	0	0	0	0	0	0	0	0	0	1.78283	0.30257	0.722704	1.43031
CTGTGCTTCAATACCG.Ben_L49	Chon1	2.9327	1.67231	0	0	1.07226	0	3.74531	3.80053	3.50234	0.392374	1.07226	0	0.673446	0.673446	0	0	0	0	0	2.10503	0	0.673446	0	0	1.3566	0.392374	1.07226	0.392374
CTGTGCTTCAGAGGTG.Ben_L49	Chon1	5.2475	3.80809	0.35614	0.35614	0.997402	0	4.02869	4.22194	3.45953	0.825675	0.618216	0.35614	0.825675	0.35614	0	0	0	0	0	0.618216	0	0	0	0	1.27168	0	1.4867	0.825675
CTGTGCTTCGCGATCG.Ben_L49	Chon1	3.8453	3.28012	1.30631	0.852821	1.30631	0	3.65572	3.6203	3.37661	0.852821	0.852821	0	0	0	0	0	0	0	0	0	0	0	0	0	1.30631	0	1.61716	0.852821
CTGTGCTTCGGCGCTA.Ben_L49	Chon1	4.20556	2.68103	1.07939	1.07939	1.58632	0	3.97889	4.20556	2.91701	1.07939	0	0	0	0	0	0	0	0	0	0	0	0	0	0	0	0	0	1.07939
CTGTTTAAGTACTTGC.Ben_L49	Chon1	5.2081	2.96516	0.749061	0.749061	0.983022	0	3.85594	3.90204	3.50662	0	1.17249	0	0	0.983022	0	0	0.443086	0	0	0	0	0	0	0	2.29456	0.443086	0.443086	0.983022
CTGTTTAGTCAACATC.Ben_L49	Chon1	5.23995	3.49085	0.338403	1.22854	0.792141	0	3.9617	4.22909	3.93844	0.792141	0.338403	0.338403	0	0.338403	0.792141	0	0	0	0	0.338403	0	0	0	0	1.83021	0	1.44023	0
CTGTTTAGTGCTTCTC.Ben_L49	Chon1	4.37157	2.66881	0.233642	1.48648	1.28976	0	3.81726	3.95743	3.15151	0.233642	0.422902	0	3.59093	1.28976	0.233642	0	0	0	1.28976	0.947462	0	0.233642	0	0	1.79187	0.422902	0.58198	0.839825
CTGTTTAGTGTTGGGA.Ben_L49	Chon1	4.67003	3.49744	0	2.00231	1.43582	0	4.01552	3.95602	3.15366	1.43582	0	0	0	0	0	0	0	0	0	0	0	0	0	0	0	0	1.43582	0
CTGTTTATCGAACGGA.Ben_L49	Chon1	4.67207	2.48968	0.458671	0.458671	1.20234	0	4.16565	4.23542	3.82454	0.771931	0.771931	0	0	0.458671	0	0	0	0	0	0	0	0	0	0	1.73268	0.458671	1.3635	1.62409
CTGTTTATCTTGTTTG.Ben_L49	Stro	1.6601	1.6601	0	0	0	0	3.10455	3.86825	2.89256	1.6601	0	1.14101	0	0	0	0	0	0	5.46984	3.19578	3.72494	0	0	0	1.14101	0	0	0
CTTAACTAGGAGTACC.Ben_L49	Chon1	4.15521	3.88043	0.687348	0.401603	0.687348	0	4.05759	4.3388	3.93018	0.401603	1.24447	0.401603	2.18689	0	0.687348	0	0	0	0	0	0	0	0	0	0.687348	0.401603	0.687348	0
CTTAACTTCCTTGGTC.Ben_L49	Stro	4.19437	3.71145	0	0	0	0	2.74173	2.74173	2.11105	1.53222	0	0	1.53222	0	0	0	0	0	1.53222	3.51619	0	0	0	0	0	0	0	0
CTTAACTTCGTTTATC.Ben_L49	Chon1	4.62372	2.41597	0.757718	0	0	0	4.20922	4.19224	3.55541	0.757718	1.6028	0	0	0.757718	0.448972	0	0	0	0	1.18381	0	0	0	0	1.89717	0.757718	0	0
CTTAACTTCTTACCGC.Ben_L49	Chon1	4.34357	3.22255	0.315281	0	1.17058	0	4.29928	4.39974	4.04896	0	1.27941	0	0	1.04845	0.315281	0	0	0	0.315281	0	0	0	0	0	1.04845	0	1.17058	0.554626
CTTACCGCATCCTAGA.Ben_L49	Chon1	4.77492	3.24322	0	0.283835	0.971183	0	4.09565	4.06795	3.64848	0.283835	0.504663	0	0.504663	1.45445	0.971183	0	0	0	0.283835	0.971183	0	0	0	0	1.83281	0.504663	0.504663	0
CTTACCGGTAGGGACT.Ben_L49	Chon1	4.75816	2.17293	1.24072	0.801578	0.970301	0	3.82113	3.78457	3.73692	0	0.970301	0	0	1.62862	0.59849	0	0	0	0	0.343366	0	0	0	0	1.24072	0.343366	0.970301	0.970301
CTTACCGGTTCGTCTC.Ben_L49	Chon1	3.91789	1.6593	0.7246	2.42342	0.536066	0.303532	4.21466	4.09807	3.58654	0.883164	0.303532	0.883164	2.6477	0.536066	0.303532	0	0	0	0	0	0	0	0	0	1.84364	0	0.7246	0.7246
CTTACCGTCTAACTCT.Ben_L49	Chon1	5.16604	1.77042	0	1.2345	0.796752	0	3.48665	4.3691	3.36803	1.2345	0	0	0	1.2345	0	0	0	0	0	0	0	0.796752	0	0	1.2345	0	0.796752	0
CTTAGGAAGCAATCTC.Ben_L49	Chon1	5.16672	3.40307	0	1.29239	0.507041	0.507041	3.85494	3.84086	3.06673	1.0923	1.0923	0.507041	0	1.29239	0.507041	0	0	0	1.83784	0.841887	0	0	0	0	1.0923	0	1.0923	0.507041
CTTAGGAAGCATGGCA.Ben_L49	Chon1	4.35851	4.25319	1.77195	2.17608	0	0	4.00197	3.94693	3.41095	0.681311	2.05864	0	0	0	0	0	0	0	0	0	0	0	0	0	1.0828	1.0828	0	0
CTTAGGAAGCGTCTAT.Ben_L49	Chon1	4.74177	2.24257	0	0	0	0	3.85643	4.16093	3.41646	0	0	0	0	0	0	0	0	0	0	0	0	0	0	0	1.65034	0	1.65034	0
CTTAGGAAGGCGCTCT.Ben_L49	Chon1	4.69575	4.10078	0	1.21654	0.583237	0	3.41107	3.79662	3.24051	1.21654	1.42727	0.583237	0	0.949206	0	0	0	0	0	0	0	0	0	0	0.949206	0.583237	0.949206	1.21654
CTTAGGAAGTTAACGA.Ben_L49	Chon1	4.27196	2.84387	0.731794	1.30753	0.962491	0	4.05417	4.20181	3.35024	0.731794	1.14982	0.731794	0	0	0	0	0	0	0	0	0	0	0	0	2.31943	0	1.30753	1.76723
CTTAGGACAGCTTCGG.Ben_L49	Chon1	4.56435	2.14007	0	0	0	0	4.3631	3.88156	3.71357	1.25276	0	0	1.25276	0	0	0	0	0	0	0	0	0	0	0	1.79176	0	1.25276	1.25276
CTTAGGAGTACCATCA.Ben_L49	Stro	2.13099	2.01428	0	0.656432	1.55003	0	3.39333	3.32895	2.87369	1.3307	1.7298	0.656432	0	0.656432	0	0	0	0	0	2.92478	0	0	0	0	0.656432	0.656432	0.656432	0
CTTAGGAGTAGAAGGA.Ben_L49	Chon1	4.78895	2.0406	0	0	0	0	4.36519	4.21881	3.71774	0	0.849743	0.849743	0	1.61286	0	0	0	0	0	0	0	0	0	0	1.30239	0	1.84943	0.849743
CTTAGGAGTAGCAAAT.Ben_L49	Chon1	4.85339	2.37329	0.831904	0	0.831904	0	4.53406	3.90527	3.40778	0	1.44556	0.500075	0	1.08063	0	0	0	0	0	0.500075	0	0	0	0	1.44556	0	0.500075	0
CTTAGGAGTTACGACT.Ben_L49	Chon1	4.1628	2.28799	0	0	0.817585	0	4.37489	4.20142	3.69426	0.817585	0	0	0	0	0	0	0	0	0	1.56759	0	0	0	0	1.56759	0	0.817585	0
CTTAGGATCACGCATA.Ben_L49	Stro	2.00533	1.90424	0	0	1.14513	0	3.20158	3.87417	3.20158	1.14513	0.538997	0.538997	3.60317	0	0.887303	0	0	0	5.67822	1.51983	3.2852	0	0	0	1.14513	0.887303	0.887303	0
CTTCTCTAGGGAGTAA.Ben_L49	Chon1	4.37577	3.55742	0.288216	1.20547	0.982165	0	3.85224	4.16618	3.55742	0.694216	0.848519	0.288216	0.288216	1.3879	0	0	0	0	0.288216	0.51168	0	0	0	0	1.89894	0.694216	1.20547	0.288216
CTTCTCTGTCTTCTCG.Ben_L49	Chon1	4.5054	2.99595	0.800247	0	0.478124	0	4.35196	4.26109	3.73943	0.478124	0.478124	0.478124	0	0.478124	0	0	0	0	2.79277	0	0	0	0	0	1.77569	0	0.800247	1.23901
CTTCTCTGTGCAGACA.Ben_L49	Chon1	4.45503	3.28622	1.47192	0	1.70052	0	4.15379	3.9169	3.51025	0.751036	0.751036	0	0	0	0	0	0	0	0	0	0	0	0	0	0	0	0.751036	1.88646
CTTCTCTGTGCCTGGT.Ben_L49	Chon1	5.01799	3.11102	0	0	0	0	3.3875	4.17948	3.3875	0	0	0	0	0	0	0	0	0	0	0	0	0	0	0	0	0	0	0
CTTCTCTGTTGGAGGT.Ben_L49	Stro	3.52902	3.31319	0	0	0	0	3.31319	4.30135	3.03757	0	2.03053	0	0	0	0	0	0	0	0	0	0	0	0	0	0	0	0	0
CTTCTCTTCCGAATGT.Ben_L49	Chon1	4.48916	3.75087	0.879107	0	0.879107	0.533198	3.44324	4.03681	3.48728	0.879107	1.65369	0.533198	0.533198	0.533198	0	0	0	0	0	3.58958	0	0	0	0	1.33959	0	1.13563	0.879107
CTTGGCTAGTATTGGA.Ben_L49	Chon1	4.18879	3.24806	0	0	0.805141	0	4.16986	4.42198	3.57337	0	0.481503	0.481503	0.481503	0.805141	0	0	0	0	0	0	0	0	0	0	2.13086	0	0.481503	0
CTTGGCTCAAACTGTC.Ben_L49	Chon1	4.80942	2.18419	0.616407	0.494206	1.14124	0	4.36381	4.34187	3.77536	0.19315	0.616407	0.354965	0	0.494206	0.354965	0	0	0	0.994925	0	0	0	0	0	1.77504	0	0.725288	0.994925
CTTGGCTCACCACCAG.Ben_L49	Chon1	4.17111	3.50214	0.460714	1.20622	1.50657	0	3.35007	3.7911	3.06723	0.460714	0	0	0	0.460714	0	0	0	0	0	2.58696	0	0	0	0	1.50657	0.460714	1.36763	1.20622
CTTGGCTGTTCCTCCA.Ben_L49	Chon1	3.3811	3.06652	0	1.12768	0.812298	0	3.40912	3.79414	3.10469	0	1.36707	0	2.03902	0.349031	0	0	0	0	4.87764	1.79381	0	0	0	0	1.79381	0.349031	0	0.349031
CTTTGCGAGAGATGAG.Ben_L49	Chon1	5.10931	2.70553	0.6918	1.46426	0.845758	0	4.06922	3.96765	3.60829	0.979145	1.09682	0.287009	0.287009	0.287009	0	0	0	0	0	0.287009	0	0	0	0	2.11789	0.287009	0.6918	1.38427
CTTTGCGAGGCGACAT.Ben_L49	Chon1	5.11636	2.50659	1.43937	0	0	0	4.25117	4.64417	3.86412	0.958971	0	0.958971	0	1.43937	0	0	0	0	0.958971	0	0	0	0	0	1.43937	0	0	0
CTTTGCGGTGCAGACA.Ben_L49	Chon1	4.69431	2.3771	0.595791	1.90229	0	0	4.40222	4.2283	3.84182	0.966577	0	0.966577	0	0.595791	0	0	0	0	0.595791	0	0	0	0	0	2.017	0	0.966577	1.23646
CTTTGCGTCATGGTCA.Ben_L49	Chon1	4.40999	2.97817	1.84515	1.51572	0	0	3.85408	3.87273	3.79596	0	1.16952	0	0	0.635613	0	0	0	0	0	0	0	0	0	0	1.51572	0.367479	0.367479	0
CTTTGCGTCGCCCTTA.Ben_L49	Chon1	4.60686	2.55508	0	0	0.529671	0	4.19941	4.35441	3.61941	0.529671	0.874112	0.874112	1.12983	0.529671	0.874112	0	0	0	0	0	0	0	0	0	2.23863	0	0.529671	0.529671
CTTTGCGTCGGCATCG.Ben_L49	Chon1	4.90644	1.4337	0	0.725002	0.725002	0	4.32455	4.3794	2.76672	0	0.725002	0.725002	0	0.725002	0	0	0	0	1.14086	0	0	0	0	0	2.35921	0	0.725002	1.4337
CTTTGCGTCTGTCTAT.Ben_L49	Chon1	4.84661	3.31937	1.37633	0	0.686514	0	3.83712	4.09778	3.65059	1.08976	0	0	0	0	1.08976	0	0	0	0	0	0	0	0	0	2.1854	0.686514	1.08976	0.686514
GAAACTCCAGCCTTTC.Ben_L49	Chon1	4.26518	2.66004	0.553147	1.81986	1.37495	0	3.86155	3.95069	2.88984	1.16818	0	0	0	0.553147	0.553147	0	0	0	0	0	0	0	0	0	1.93293	0	0.907223	0.553147
GAAACTCGTCGTCTTC.Ben_L49	Chon1	4.81959	1.85365	0.64037	0	0	0	4.2624	4.68824	3.90092	0	0.64037	0	0	0.64037	0	0	0	0	0	0	0	0	0	0	0.64037	0	0.64037	0.64037
GAAACTCTCGTCCAGG.Ben_L49	Chon1	4.723	2.78534	0	0.818504	0	0	3.72683	4.36046	3.56138	0.818504	0.818504	0.818504	0	0	0	0	0	0	0	0	0	0	0	0	0.818504	0.818504	0.818504	0
GAAACTCTCTCACATT.Ben_L49	Chon1	4.82654	2.20043	1.10102	0.51227	0.51227	0	3.43748	3.9222	3.29931	0	0.84936	0	0.51227	1.30191	0	0	0	0	1.10102	0	0	0	0	0	1.73757	0.51227	1.10102	0
GAAATGAAGATGCGAC.Ben_L49	Chon1	4.39845	2.99208	0.869163	0.65403	0.379558	0.379558	4.1409	4.40974	3.75062	0	0.869163	0	0	0	1.04611	0	0	0	0	0	0	0	0	0	1.63992	0	0.379558	0.65403
GAAATGAAGTAACCCT.Ben_L49	Chon1	4.35017	3.85992	0.993183	0.757627	0	0	4.29763	4.28989	3.45305	0.44891	0	0.44891	0	1.18369	1.18369	0	0	0	0	0	0	0	0	0	2.25119	0.757627	1.18369	0.757627
GAAATGAAGTGCAAGC.Ben_L49	Chon1	4.44729	2.77823	0.984595	0	1.59176	0	3.94856	4.25284	3.45758	0.984595	1.47097	0	0.984595	0	0	0	0	0	0	0.984595	0	0	0	0	2.04212	0	0	0.443986
GAAATGAAGTTAGGTA.Ben_L49	Chon1	2.80038	2.73093	0	0	1.46115	0	3.27274	3.5614	2.65631	2.03101	2.28534	0	0	0	0.743665	0	0	0	0	3.46266	0	0	0	0	1.68908	1.46115	0.743665	0
GAAATGACACAACTGT.Ben_L49	Chon1	4.86709	0	1.14144	0	1.14144	0	4.14007	4.46955	4.05142	0	0	0	0	0.725442	0.725442	0	0	0	0	0	0	0	0	0	1.43435	0	0.725442	0.725442
GAAATGACACTCGACG.Ben_L49	Chon1	4.88997	3.10679	0.636338	0.259681	1.02213	0.259681	3.79079	4.20653	3.69238	0.465639	0.636338	0.259681	3.1956	0.782103	0.259681	0	0	0	0.259681	0	0	0	0	0	1.63923	0.259681	1.02213	0.465639
GAAATGAGTAAGCACG.Ben_L49	Chon1	4.42858	2.97044	0.8422	2.28338	1.01594	0	3.83666	4.21884	3.5403	0.631793	1.16392	0	0	0.364983	0.364983	0	0	0	0	0	0	0	0	0	2.13869	1.29279	0.8422	0
GAAATGAGTATTCTCT.Ben_L49	Chon1	4.56933	2.91017	0	0	0.848175	0	4.1962	4.41229	3.79324	0	0.848175	0	0	1.09964	0	0	0	0	0	0	0	0	0	0	2.12161	0.848175	0.51144	0.848175
GAAATGATCATGTGGT.Ben_L49	Stro	5.44541	4.6181	0	0	0	0	3.04738	3.7165	3.93477	0	0	0	0	0	0	0	0	0	0	0	0	0	0	0	0	0	0	0
GAAATGATCATTGCCC.Ben_L49	Chon1	5.59649	3.03914	0.977301	0	0	0	4.10532	4.30299	3.31478	0.977301	0	0	0	0.977301	0	0	0	0	0	0	0	0	0	0	0	0	1.46199	0.977301
GAAATGATCCGCATAA.Ben_L49	Chon1	4.1872	2.77025	0	0	1.78968	0	3.2557	3.43157	2.77025	0	0	0	0	0	0	0	0	0	3.2557	1.78968	0	0	0	0	2.39563	0	1.78968	0
GAAATGATCCTCATTA.Ben_L49	Chon1	4.90464	3.71068	0.549144	0.901599	0.549144	0.311802	3.91259	4.25587	3.73717	0.311802	0	0.311802	0	0.311802	0.311802	0	0	0	0	0	0	0	0	0	2.11839	0.311802	0.311802	0.549144
GAACATCAGACTCGGA.Ben_L49	Chon1	4.30358	3.04183	0.396376	0.679483	0	0	3.91461	4.17759	3.68673	0.396376	0.899871	0.396376	0	0.396376	0.679483	0	0	0	0	1.23318	0	0	0	0	1.76888	0	1.08035	0
GAACATCAGCGTCAAG.Ben_L49	Chon1	4.73339	3.98479	0.88638	0	0.538343	0	4.049	4.08563	3.20008	0	1.34876	0.538343	0	0.538343	0	0	0	0	3.58199	0	0	0	0	0	2.57443	0.538343	0.538343	0.538343
GAACATCAGCTAGGCA.Ben_L49	Chon1	4.87923	3.36866	1.22882	1.84338	2.16735	0	3.99229	4.06953	3.63076	0	1.07629	0.394365	0	1.07629	1.07629	0	0	0	0	0	0.394365	0.394365	0	0	1.47798	0.394365	1.22882	1.76378
GAACATCAGGGATCTG.Ben_L49	Chon1	5.06472	2.31722	0	1.0401	0	0	3.71962	4.0555	3.84454	0	1.5388	0	0	1.0401	0	0	0	0	0	0	0	0	0	0	1.0401	0	1.5388	0
GAACATCAGGGATGGG.Ben_L49	Chon1	5.06193	3.85966	0.709121	1.11985	0	0	3.77653	4.00767	3.27567	0	1.69981	1.11985	0.295701	1.11985	0.865533	0	0	0	0	0	0	0.295701	0	0	1.97314	0.295701	1.49081	0
GAACATCCATGGGACA.Ben_L49	Chon1	4.48808	3.49881	0.936906	0	2.04455	0	3.92526	4.0499	3.70958	0.936906	0	0	0	1.412	0	0	0	0	0	0	0	0	0	0	1.27726	0	1.12149	0.710356
GAACATCGTCCGTGAC.Ben_L49	Chon1	4.81179	1.7165	0	1.08398	0.834773	0.502075	4.32207	4.33924	3.57133	0.502075	0.502075	0.502075	0	0.502075	0	0	0	0	0.502075	0	0	0	0	0	1.28331	0.502075	0.834773	0.502075
GAACATCGTGCCTGTG.Ben_L49	Chon1	4.91951	3.50752	0	0.654784	0	0	4.12765	4.37704	3.75215	1.04713	1.04713	1.04713	0	0	1.04713	0	0	0	0	0	0	0	0	0	1.04713	0.654784	1.04713	1.72698
GAACATCGTGTGACGA.Ben_L49	Chon1	4.73768	2.94566	0.814231	1.36966	1.4709	0.350056	3.94578	4.15688	3.63455	0.814231	0.814231	0	0	1.79671	0.608838	0	0	0	0	0.350056	0	0	0	0	1.64702	0	0.608838	0.350056
GAACCTAAGGTAAACT.Ben_L49	Chon1	3.67679	3.27571	0.502513	1.92801	0.835401	0	4.04562	4.13308	3.49622	0.835401	0.502513	0	0.502513	0	0.835401	0	0	0	0	0.835401	0	0	0	0	2.10188	0	1.45029	0.835401
GAACCTACAGACGCCT.Ben_L49	Chon1	4.92207	3.27917	0	0	0	0	3.06539	4.13242	2.89236	0	0.994576	0	0	0.994576	0	0	0	0	0	1.48323	0	0	0	0	1.48323	0	1.48323	0.994576
GAACCTACATAGAAAC.Ben_L49	Chon1	4.62005	3.81209	0	0	0.817196	0	4.01382	3.97897	3.26892	0	1.4256	0.48985	0.48985	0.817196	0	0	0	0	0	0.817196	0	0	0	0	1.80114	0.48985	0	0.817196
GAACCTACATGCATGT.Ben_L49	Chon1	5.16917	3.00112	1.05229	0	0.658606	0	4.22796	4.39643	3.92001	0.658606	0.658606	0	0	1.20304	0.658606	0	0	0	0	0	0	0	0	0	1.73351	0	0.874696	0.382571
GAACCTATCAACACTG.Ben_L49	Chon1	5.19127	2.91881	0.718404	0	0.876111	0	3.99376	4.04413	3.9131	0.531082	0	0.531082	1.13215	1.64955	0.30039	0	0	0	0	0.30039	0	0	0	0	2.24169	0.531082	1.33581	1.33581
GAACCTATCGCTTGTC.Ben_L49	Chon1	4.45619	2.92716	0.428915	0.428915	1.14497	0	4.162	4.12806	3.20136	0.428915	0.728118	0	0	1.14497	0.428915	0	0	0	0	0	0	0	0	0	2.13986	0.728118	0.428915	0
GAACGGAAGCCCAACC.Ben_L49	Chon1	5.69689	3.13235	0.376263	0.649017	0	0	3.58839	3.94561	3.37839	0.376263	1.03933	0	0	0.863096	0	0	0	0	4.56456	0	0	0	0	0	1.03933	0	1.31935	0
GAACGGACAAGTTAAG.Ben_L49	Chon1	4.87287	2.46034	1.09296	0	0.950299	0	4.22575	4.48025	3.85872	0	0	0	0	1.32876	0.334056	0	0	0	0	0	0	0	0	0	1.75084	0.334056	1.09296	0.783839
GAACGGAGTTCCACGG.Ben_L49	Chon1	4.70458	3.07281	0	2.00665	0	0	3.74254	3.5023	3.28666	1.58165	0.827531	0.827531	0	0	0	0	0	0	0	2.30395	0	0	0	0	1.58165	0	0	0.827531
GAAGCAGAGGCATTGG.Ben_L49	Chon1	2.84351	2.01095	0	0	0	0	3.50712	3.96581	2.63482	0	1.44343	0	0	0	0	0	0	0	0	2.37077	0	0	0	0	1.44343	0	0	1.44343
GAAGCAGCACAGTCGC.Ben_L49	Chon1	5.40177	3.11598	0	0	0	0	3.91076	4.42057	3.46188	0.459057	0	0	0	1.01078	0.459057	0	0	0	1.50307	0	0	0	0	0	0.772495	0.459057	0.772495	0.459057
GAAGCAGCACGCATCG.Ben_L49	Chon1	3.95933	2.20107	0	1.76144	0	0	3.98952	4.56236	3.50071	0	0	0	0.958178	0	0	0	0	0	0	0	0	0	0	0	0.958178	0	0	0.958178
GAAGCAGCAGAGCCAA.Ben_L49	Chon1	5.02573	4.21098	0.433227	0.433227	1.56769	0	3.89707	4.26193	3.68989	0.85678	0.734506	0	0.239893	0.433227	1.15339	0	0	0	0.239893	0	0	0	0	0	1.81664	0	0.734506	0.85678
GAAGCAGCAGCTGTAT.Ben_L49	Chon1	5.02205	1.65456	0.950323	1.13636	1.13636	0	4.06244	4.2748	3.65191	0	0.950323	0	0	0.721588	0.721588	0	0	0	0	0	0	0	0	0	1.83872	0	0.721588	1.65456
GAAGCAGCATTACGAC.Ben_L49	Stro	6.0844	4.75449	0.877012	0	0.877012	0	3.21338	4.16149	3.82687	0	0	0.877012	1.65079	0	0	0	0	0	0	0	3.02781	0.877012	0	0	1.88931	0	0.877012	0
GAAGCAGGTGCACGAA.Ben_L49	Chon1	3.95124	2.571	0	1.61469	0	0	4.16011	4.60832	4.13895	0.851049	0.851049	0	0	0.851049	0	0	0	0	0.851049	0	0	0	0	0	0.851049	0	0	0
GAAGCAGGTTCAGTAC.Ben_L49	Chon1	4.37069	4.04674	0.913212	2.01045	1.09519	0	3.72068	3.99316	3.23374	0	0.690582	0	0.690582	0.690582	0.403756	0	0	0	0	0	0	0	0	0	2.29796	0.690582	2.19266	1.70055
GAAGCAGTCTCATTCA.Ben_L49	Chon1	4.68075	2.30133	0.692448	0.692448	0.692448	0	4.41746	4.38065	3.75983	0.692448	0.692448	0	0	0	0.692448	0	0	0	0	0.692448	0	0	0	0	1.09768	0	0.692448	1.09768
GAATAAGAGAATAGGG.Ben_L49	Chon1	5.08657	3.17458	1.12601	0	0.348307	0	4.13116	4.32524	3.61765	0.606136	0.348307	0.348307	1.12601	1.25276	0.348307	0	0	0	0	0	0	0	0	0	1.92181	0	1.64223	0.606136
GAATAAGAGGAATGGA.Ben_L49	Chon1	4.59679	2.63308	1.81915	0	0	0	4.64758	4.67204	3.54336	0	0	0	0	1.81915	0	0	0	0	0	0	0	0	0	0	1.27629	0	0	1.27629
GAATAAGCACGCTTTC.Ben_L49	Chon1	3.80968	3.62247	0	1.13196	0.875947	0	3.56468	3.95397	2.75443	0	1.77563	0	0	0	0	0	0	0	0	3.31861	0	0	0	0	0.530966	1.13196	2.16405	0
GAATAAGCAGTCCTTC.Ben_L49	Chon1	5.13028	2.12287	0.743491	0	0.313171	0	4.26607	4.61905	3.79313	0.551302	0.743491	0	0	0.551302	0.313171	0	0	0	0	0	0	0	0	0	1.81622	0	0.904631	0
GAATAAGCATCAGTCA.Ben_L49	Chon1	2.17387	2.26779	0	0.62369	1.28021	0	3.35709	3.75088	3.19362	1.28021	2.35364	0	3.98553	0.62369	0	0	0	0	0	3.26225	0	0.62369	0	0	1.67316	0	1.00489	0.62369
GAATAAGCATTGAGCT.Ben_L49	Chon1	3.97495	1.73851	0	2.83768	2.51667	0.512726	4.07084	4.0822	3.79637	0	0.850012	0	0.512726	0.850012	0	0	0	0	0.512726	0	0	0	0	0	1.84982	0	0.850012	0.512726
GAATAAGGTAAGAGGA.Ben_L49	Chon1	4.96259	2.20961	1.00735	0.769591	0.457071	0.457071	3.95107	3.97311	3.20911	1.00735	1.00735	0	0	0.457071	0.457071	0	0	0	0	0	0	0	0	0	1.62059	0	1.36026	1.00735
GAATAAGGTCAATACC.Ben_L49	Chon1	4.60269	2.43318	0.832638	0	0.832638	0	4.14899	4.43272	3.51108	0.832638	0.832638	0.832638	0	0.832638	0	0	0	0	0	0	0	0	0	0	2.01449	0	1.28059	0.832638
GAATAAGGTTACGCGC.Ben_L49	Chon1	4.6043	2.98232	0.915766	0	0	0	4.34941	4.57385	3.84396	0	0	0	1.38564	0.559241	0	0	0	0	0	0.559241	0	0	0	0	1.38564	0	1.17805	1.55745
GAATAAGGTTCGTGAT.Ben_L49	Chon1	2.32484	1.96712	0	1.40488	1.40488	0	3.63496	4.22903	3.2426	1.40488	0	0	1.40488	1.40488	0	0	0	0	0	1.96712	0	0	0	0	1.40488	0	0	0
GAATGAACAAACGTGG.Ben_L49	Chon1	4.61745	2.80144	0.481645	1.24558	1.40944	1.8823	3.52025	3.74845	3.12041	1.04949	1.24558	0	0	1.24558	0	0	0	0	0	0	0	0	0	0	1.97232	0	1.40944	1.40944
GAATGAACATTGGGCC.Ben_L49	Chon1	3.57898	1.54052	1.54052	1.54052	1.04152	0	3.84669	3.41234	3.76517	0	0	0	0	1.54052	0	0	0	0	0	0	0	0	0	0	1.04152	0	1.04152	0
GAATGAATCGAGAACG.Ben_L49	Chon1	4.98223	3.27656	0	0	0.933942	0	4.19934	4.30898	3.85726	0	0.326516	0.326516	0	0.769363	0	0	0	0	0	0	0	0	0	0	1.30912	0	0.933942	0.933942
GAATGAATCTCTTATG.Ben_L49	Chon1	4.9669	3.52634	1.55514	1.05357	0	0	4.27638	4.14729	3.4303	1.05357	0.808818	0.808818	1.05357	1.25005	0	0	0	0	0	0	0	0	0	0	1.78859	0.484046	1.88762	0.484046
GACACGCAGTGCGATG.Ben_L49	Chon1	4.75839	3.18269	0.340369	1.10768	0.340369	0	4.09088	4.48391	3.98361	0.340369	1.34502	0	0	0.340369	0.593841	0	0	0	0.340369	0	0	0	0	0	2.06597	0.593841	1.10768	1.34502
GACACGCCACGAAAGC.Ben_L49	Chon1	4.53968	2.97207	0.655763	0.655763	0.871259	0	4.11463	3.95054	3.63928	0	0.871259	0.871259	0.380698	0.655763	0.655763	0	0	0	0	0	0	0	0	0	2.41526	0	1.19892	0.655763
GACACGCCATTGGTAC.Ben_L49	Chon1	4.32304	2.60961	1.09979	1.71911	1.09979	0.45263	3.85188	3.93356	3.05973	0.45263	0.45263	0	0	1.19082	0.619858	0	0	0	0.45263	0	0	0	0	0	1.76913	0.45263	1.42273	0.45263
GACACGCGTAGTGAAT.Ben_L49	Chon1	4.65663	2.34947	0.666804	2.69097	1.06333	0	4.01657	4.20299	3.50352	0	0	0.387981	0	0.884595	0	0	0	0	0	0	0	0	0	0	1.82681	0	1.21491	1.74746
GACACGCGTGTCCTCT.Ben_L49	Chon1	4.51927	3.30773	0.859311	0.374211	0.374211	0	4.18813	4.46855	3.64323	0	0	0.645892	0	0.645892	0.374211	0	0	0	0	0	0	0	0	0	1.86348	0	0.645892	0.859311
GACACGCTCCACTCCA.Ben_L49	Chon1	4.24197	4.11391	0	1.25497	0.98276	0	3.71658	3.51454	2.87459	0	1.46871	0	0	0.607541	0	0	0	0	0	0	0	0	0	0	1.46871	0	0	1.25497
GACACGCTCTCTAAGG.Ben_L49	Chon1	4.02829	3.0813	0	1.60893	1.22332	0	4.21001	4.04242	3.67314	0	1.60893	0	0	0.587502	0	0	0	0	0	1.22332	0	0	0	0	1.88653	0.587502	0	0
GACAGAGAGACTTTCG.Ben_L49	Chon1	5.07881	2.72645	0.350626	0	0.350626	0	4.22848	4.28789	3.7611	0	0.350626	0	0	0.609718	0.350626	0	0	0	0	0	0	0	0	0	1.86554	0	0.350626	0.609718
GACAGAGAGGAGCGAG.Ben_L49	Chon1	3.86517	3.47013	0	0.484165	0	0	4.05485	4.06559	3.63089	0.808991	0.808991	0.484165	0.484165	1.25027	0.484165	0	0	0	0	1.41442	0	0	0	0	1.41442	0.484165	1.55539	1.05378
GACAGAGAGGTAGCTG.Ben_L49	Chon1	5.05358	3.15276	0.798339	0.798339	0.798339	0	4.17351	4.31372	3.87629	0.34166	0.966653	0.34166	0	1.11068	0.34166	0	0	0	0.34166	0	0	0	0	0	1.9024	0	0.966653	0.798339
GACAGAGCAGACGTAG.Ben_L49	Chon1	4.59965	3.86626	0.685364	0.400283	0.685364	0	4.00104	4.30871	3.52579	0.400283	0.400283	0.685364	1.08822	0	0.400283	0	0	0	0	0.400283	0	0	0	0	1.24163	0.685364	0.906944	0.685364
GACAGAGCAGCTGCTG.Ben_L49	Chon1	4.75295	1.96335	0.880882	0.663728	0.385949	0	4.38365	4.58044	4.15331	0.663728	0.880882	0	0	0.663728	0	0	0	0	0	0	0	0	0	0	1.05919	0	0.385949	0.385949
GACAGAGCATGATCCA.Ben_L49	Chon1	3.20018	4.89256	0.594223	0	0.964412	0.594223	3.32444	3.60309	2.79855	1.23398	1.23398	0	2.37393	0.594223	0	0	0	0	0	0.964412	0	0.594223	0	0	1.62099	0.594223	0	0
GACAGAGCATGCCCGA.Ben_L49	Chon1	4.73379	2.81352	0.835389	1.39789	1.0083	0.36133	4.32315	4.25757	3.52865	0.36133	0.36133	0	0	0.835389	0	0	0	0	0	0	0	0	0	0	1.89583	0.36133	0.36133	1.0083
GACAGAGGTAGCGTGA.Ben_L49	Chon1	4.90621	3.05614	1.26149	0	0.817726	0	3.99165	4.27471	3.59538	0	0.817726	0.817726	0	1.56779	0.817726	0	0	0	0	0	0	0	0	0	1.56779	0	0	0
GACAGAGGTCCAGTAT.Ben_L49	Chon1	3.95509	2.47751	0	0.609412	0.985331	0	3.98674	4.34874	3.5431	0	0.985331	0.985331	0	0	0	0	0	0	2.3256	0	0	0	0	0	0.985331	0	0	0
GACAGAGGTGTTAAGA.Ben_L49	Chon1	4.21204	4.03268	0	0	0	0	3.5336	3.71619	3.56396	0.949028	0.423785	0	2.7245	0.720502	0	0	0	0	0	2.5345	0	0	0	0	1.65285	0.423785	0.720502	0.720502
GACAGAGGTTCCACTC.Ben_L49	Stro	3.56348	3.17208	0	0	0	0	3.84405	3.84405	3.56348	0	0	2.52	0	0	0	0	0	0	0	0	0	0	0	0	0	0	0	0
GACAGAGTCAGCAACT.Ben_L49	Chon1	3.82181	3.72869	0	0.457646	1.36142	0	3.18693	3.61042	3.21061	1.36142	1.00834	0.457646	2.27267	1.00834	0.457646	0	0	0	0	1.82828	0	0	0	0	1.36142	0	0.457646	0.457646
GACAGAGTCGATCCCT.Ben_L49	Chon1	4.6841	1.8586	1.44665	0	0.733787	0	4.15593	4.54472	3.51121	0	0	1.15244	0	1.15244	0.733787	0	0	0	0	0	0	0	0	0	0.733787	0.733787	0	0.733787
GACAGAGTCTCCAACC.Ben_L49	Chon1	4.45751	2.53071	0	0	0	0	3.99776	4.47412	3.79231	0	0.894166	0	0	1.35856	0	0	0	0	0	0	0	0	0	0	1.67446	0	0	0.894166
GACAGAGTCTGATACG.Ben_L49	Chon1	4.52543	3.47001	0.604493	0.978569	0.604493	0	4.1409	4.34885	3.87802	0	1.12357	0.347244	0	0.604493	0	0	0	0	0	0	0	0	0	0	0.978569	0	0.978569	0.347244
GACCAATAGATATACG.Ben_L49	Chon1	3.2494	3.96655	0	0	1.70557	0	3.33317	3.82962	2.67508	0	0	0	0	0	0	0	0	0	0	4.26014	0	0	0	0	1.17935	0	1.70557	0
GACCAATAGATATGCA.Ben_L49	Chon1	5.49368	3.2443	0	1.43851	0.728257	0	3.75624	3.93884	3.20162	0.728257	0	0	0	0.728257	0.728257	0	0	0	1.14516	0	0	0	0	0	1.84961	0	1.14516	0.728257
GACCAATAGGCTAGAC.Ben_L49	Chon1	4.61725	3.11394	0.902825	0.398007	1.23671	0	4.02091	4.22628	3.61564	0.398007	1.08364	0.398007	0	0.681939	0.681939	0	0	0	0	0	0	0	0	0	1.36943	0	1.36943	0.681939
GACCAATCAACACCCG.Ben_L49	Chon1	4.94203	0.843431	1.29436	0	0	0	4.45152	4.51146	3.91203	0.843431	1.29436	0	0	0	0	0	0	0	0	0	0	0	0	0	1.29436	0	0	0
GACCAATCAAGTACCT.Ben_L49	Chon1	3.71061	2.2668	0.892574	1.75867	1.07223	0	4.21634	4.22341	3.80048	0	0.673423	0.392359	3.62476	0.892574	0	0	0	0	3.47291	0	0	0	0	0	1.83819	0.673423	1.67227	1.07223
GACCAATCACACCGAC.Ben_L49	Chon1	4.93595	2.73779	0.85652	0.372701	0	0.372701	4.15543	4.21054	3.95195	0.64359	1.18119	0.64359	1.18119	0.85652	0	0	0	0	0	0	0	0	0	0	1.52892	0.372701	0.64359	0.64359
GACCAATCATGCCTAA.Ben_L49	Chon1	4.81794	2.28524	0	0.632764	0.843381	0	4.10412	4.23376	3.55501	0.843381	0.843381	0	0	1.29429	1.01726	0	0	0	0	0	0.365617	0	0	0	1.9078	0	0.843381	1.60395
GACCAATTCGAATGGG.Ben_L49	Chon1	5.22379	2.5289	0	1.45793	0	0	4.04393	4.50004	3.85352	0	0	0	0	0.974006	0	0	0	0	0	0	0	0	0	0	1.45793	0	0	0.974006
GACCTGGAGACAAAGG.Ben_L49	Chon1	5.19112	2.70112	0.689443	0.402997	0.689443	0.402997	4.10357	4.15936	3.81045	0.402997	0.689443	0	0	1.24747	0.402997	0	0	0	0	0	0	0	0	0	2.00847	1.09367	0.911844	0.402997
GACCTGGAGCGTTGCC.Ben_L49	Chon1	4.6896	3.26156	0.330766	0	1.20962	0	4.05777	4.20263	3.48905	0	0.330766	0.330766	0.578896	1.08525	0	0	0	0	0	0	0	0	0	0	1.20962	0	1.20962	0.330766
GACCTGGAGCTAGTGG.Ben_L49	Stro	2.43318	0	0	0	1.28059	0	3.54915	3.6212	2.80895	0	0	0	0	0	0	0	0	0	0	0	1.82415	0	0	0	0	0	1.28059	0
GACCTGGGTTTACTCT.Ben_L49	Chon1	4.63369	2.141	1.30329	1.14585	0.728784	0	4.29589	4.25106	3.53367	0.728784	0.958905	0	0	0.728784	0.429363	0	0	0	0	0	0	0	0	0	1.66586	0.728784	0	0.429363
GACCTGGTCACTCTTA.Ben_L49	Chon1	4.96979	3.33477	0.527184	1.12573	0.527184	0	4.02246	4.18291	3.7366	0.870586	0.527184	0	0	0.527184	0	0	0	0	0	0	0	0	0	0	1.49756	0	0	0
GACCTGGTCCCACTTG.Ben_L49	Chon1	4.69891	2.06808	1.00335	1.82168	0	0	3.99911	4.19933	3.57089	0	1.00335	1.00335	0	1.82168	0	0	0	0	0	0	0	0	0	0	2.43049	0	0	0
GACGCGTAGCTGCAAG.Ben_L49	Chon1	4.47375	2.43381	1.49681	0	0	0	4.31711	4.51253	3.69628	0.768163	0.768163	1.19743	0.768163	1.49681	0	0	0	0	2.43381	0	0	0	0	0	1.7269	0	0	0
GACGCGTAGTTGAGTA.Ben_L49	Chon1	4.93724	3.38297	0.983581	0.749532	1.79543	0	3.92518	3.89158	3.32447	0	0.443406	0.443406	1.46972	1.17311	1.17311	0	0	0	0	0	0	0	0	0	1.46972	0.983581	1.69819	1.33237
GACGCGTGTGAGTGAC.Ben_L49	Chon1	3.87774	3.15326	0	0	0.604361	0	3.7496	3.97585	3.50775	0	1.46333	0	1.63908	0	0	0	0	0	1.24997	1.63908	0	0	0	0	1.46333	0	0.604361	0.978388
GACGCGTGTTCTGTTT.Ben_L49	Chon1	3.86679	3.10313	1.48224	0.615565	0.993772	0.615565	3.64886	3.75383	3.14062	0	0	0.615565	0	1.26754	0	0	0	0	2.25203	1.93945	0	0	0	0	0.615565	0	0.615565	0
GACGCGTTCTCATTCA.Ben_L49	Chon1	2.74434	3.32081	0.794284	0.794284	1.53441	0	3.92646	4.15995	3.01581	0	1.95505	0.794284	0.794284	0	0	0	0	0	0	1.23131	0	0	0	0	0	0	1.23131	0
GACGGCTAGTTACCCA.Ben_L49	Chon1	4.74425	2.88773	0.517665	2.21236	0.991495	0	4.12213	4.39465	3.77003	0.857054	0.991495	0.517665	0	0.517665	0.291962	0	0	0	0.291962	0	0	0	0	0	1.74863	0	0	1.39908
GACGGCTCAAGGTTCT.Ben_L49	Chon1	3.91516	0	0	0	0	0	4.1058	4.40377	3.24176	0	0	0	0	0	0	0	0	0	0	0	0	0	0	0	0	0	2.08225	0
GACGGCTGTGTGAATA.Ben_L49	Chon1	4.71033	4.11044	0.599692	0	0.971958	0	4.05504	4.20057	3.03097	1.24262	1.24262	0	0	0	0	0	0	0	0.971958	0	0	0	0	0	0.971958	0	0.599692	0.599692
GACGGCTTCTCGGACG.Ben_L49	Chon1	3.20191	2.08862	0	1.21133	0	0	3.9223	3.65654	3.59372	0	0	0	0	0	0	0	0	0	1.21133	2.54864	0	0	0	0	1.74325	0	1.21133	0
GACGTGCAGCTGTCTA.Ben_L49	Chon1	4.20182	2.07955	0	0	0	0	4.04317	4.22256	3.15285	0	0.875539	0	0	0	0	0	0	0	0	2.24082	0	0	0	0	1.88717	0	0	0
GACGTGCCAAGGTGTG.Ben_L49	Stro	3.07228	0.793554	1.53336	0	0	0	3.22783	3.58701	3.77031	1.76558	0	1.23037	4.13953	1.53336	0.793554	0	0	0	0	1.23037	1.95391	0.793554	0	0	2.3693	0	0	0
GACGTGCCACAGGTTT.Ben_L49	Chon1	5.61101	3.05892	0	0	1.47798	0	4.22949	4.44971	3.39333	0	0.990302	0	0	0	0	0	0	0	0	0	0	0	0	0	0.990302	0	0	1.80437
GACGTGCCACGACTCG.Ben_L49	Chon1	4.92685	4.64746	0.798731	0.798731	0.477078	0	3.56207	3.37151	3.30646	0.798731	1.7734	0.477078	0	1.40039	0	0	0	0	0.477078	1.66383	0	0.477078	0	0	1.54076	0.798731	1.04172	1.04172
GACGTGCCATTCCTCG.Ben_L49	Chon1	5.05825	4.10236	0	0	0.868493	0	3.61001	3.95475	3.25423	0	0	0	2.94355	0	0	0	0	0	3.95475	1.87691	0	0	0	0	0.868493	0	0.868493	0
GACGTGCTCCCTCTTT.Ben_L49	Chon1	5.01041	3.00899	0.879533	0.879533	0.385211	0	4.03338	4.39306	3.19852	0.385211	1.20885	0	0	1.20885	0	0	0	0	3.89044	0	0	0	0	0	2.08553	0	0	0
GACGTGCTCTTCAACT.Ben_L49	Chon1	2.95945	4.22645	0.488946	0.815893	0.488946	0	4.04521	4.14992	3.44262	0.488946	0.488946	0	0	0.815893	0	0	0	0	0	2.14794	0	0.488946	0	0	1.42383	0	1.06188	0
GACGTTAAGAGTCTGG.Ben_L49	Chon1	4.10804	1.50835	0	0	0	0	3.63633	4.07869	3.09628	0	1.0151	1.0151	0	2.08425	0	0	0	0	0	0	0	1.0151	0	0	1.8372	1.0151	0	0
GACGTTAAGATGCGAC.Ben_L49	Chon1	4.51472	3.19061	0	0	0.800427	0	4.38593	4.52363	3.99172	0	0.800427	1.35114	0	0.800427	1.23924	0	0	0	0	0	0	0	0	0	1.90563	0.34276	0.800427	1.35114
GACGTTACACCCAGTG.Ben_L49	Chon1	4.47216	1.59613	1.59613	0	0	0	4.02669	4.15799	3.48036	0	0	0	0	0	0	0	0	0	0	0	0	0	0	0	0	0	1.59613	0
GACGTTACAGACAAGC.Ben_L49	Chon1	3.74822	3.00214	1.13956	0	0	0	4.42951	4.39077	3.95143	1.13956	0	0	0	0	0	0	0	0	0	0.724015	0	0	0	0	1.13956	0.724015	1.13956	1.43225
GACGTTACAGCCAGAA.Ben_L49	Chon1	4.8014	2.22346	0.395186	0.897712	0.897712	0.395186	4.25286	4.18144	3.75375	0.395186	0.395186	0.395186	0	1.07795	0.395186	0	0	0	0	0	0	0	0	0	2.05223	0	0.677689	0.395186
GACGTTAGTATTCTCT.Ben_L49	Chon1	3.98919	3.42381	0.722813	0.722813	0.722813	0	3.88588	3.74594	2.99992	0	1.13797	0	0	1.43047	0.722813	0	0	0	0	3.64042	0	0	0	0	0.722813	0.722813	1.13797	0.722813
GACGTTAGTGAAATCA.Ben_L49	Chon1	4.55739	4.0041	0.456625	0.456625	0.456625	0	4.0146	4.28721	3.65372	0.768938	1.00657	1.00657	0	1.49793	0	0	0	0	0	0.456625	0	0	0	0	0.768938	0.768938	0.768938	0.768938
GACGTTATCAGAAATG.Ben_L49	Chon1	2.75633	3.69665	0	0.801329	0.801329	0	3.75581	3.98575	3.19218	0	0	0	0	0.801329	0	0	0	0	0	0	0	0	0	0	1.54447	1.2404	1.2404	0
GACGTTATCGGAATCT.Ben_L49	Chon1	4.1659	2.49652	0.897339	1.36255	0	1.23016	4.15835	4.28613	3.22755	0.394981	0.677379	0.394981	0	0.677379	0	0	0	0	0	0	0	0	0	0	1.67881	0	0.394981	0.394981
GACTAACAGATCGATA.Ben_L49	Chon1	5.0792	2.9788	0.287649	0.980746	0.287649	0	4.01925	4.21446	3.42305	0.287649	0.510772	0	0	0.510772	0.287649	0	0	0	0.287649	0	0	0	0	0	1.89701	0	1.29919	1.09852
GACTAACAGGATATAC.Ben_L49	Chon1	4.36546	1.69831	0.63813	0	0.63813	0	3.44553	4.17886	3.5275	1.30259	1.30259	0	0	1.30259	0	0	0	0	0	0	0	0	0	0	0.63813	1.02456	1.5199	1.02456
GACTAACCAAAGCAAT.Ben_L49	Chon1	4.44819	2.63282	1.14809	0.430508	0.730481	0	4.08843	4.22325	3.18369	0.430508	0.430508	0	0	1.30568	0.430508	0	0	0	0	0	0	0	0	0	1.66852	0.430508	0.960927	0
GACTAACCACAGATTC.Ben_L49	Chon1	4.85765	2.40912	0.575931	0.328867	0	0	4.40188	4.38746	4.06459	0.575931	0.773888	0	0	0.328867	0.328867	0	0	0	0	0	0	0	0	0	1.86431	0.328867	0.773888	1.08078
GACTAACCAGCGTTCG.Ben_L49	Chon1	4.7517	3.58401	0	0	0.899784	0	4.14715	4.27678	3.77962	0.396329	0.679411	0.679411	0	0	0	0	0	0	0	0	0	0	0	0	1.36562	0	1.23308	0.679411
GACTAACGTCGCTTTC.Ben_L49	Chon1	4.94615	3.17824	0.727537	0.957419	0.957419	0	3.79175	4.0272	3.37944	0.957419	0.727537	0.428523	0.428523	0.428523	0	0	0	0	0	0.727537	0	0	0	0	1.84844	0.428523	0.957419	0.957419
[truncated: 23,740 more rows]

## Sheet: 2.Fig 3e and 3f
Day	Treatment	Width	Length	Volume	Weight
0	Ctr	0.445	0.511	0.0526192	NA
0	Ctr	0.377	0.454	0.0335538	NA
0	Ctr	0.337	0.444	0.0262208	NA
0	HA15	0.423	0.432	0.0401946	NA
0	HA15	0.457	0.569	0.0617942	NA
0	HA15	0.456	0.53	0.0573072	NA
0	HA15	0.443	0.48	0.0489837	NA
0	ISRIB	0.413	0.44	0.0390262	NA
0	ISRIB	0.412	0.496	0.0437804	NA
0	ISRIB	0.416	0.495	0.0445446	NA
0	ISRIB	0.419	0.441	0.0402596	NA
4	Ctr	0.465	0.515	0.0579051	NA
4	Ctr	0.43	0.507	0.048747	NA
4	Ctr	0.493	0.553	0.0698912	NA
4	HA15	0.43	0.538	0.0517276	NA
4	HA15	0.49	0.539	0.0672952	NA
4	HA15	0.455	0.494	0.0531806	NA
4	HA15	0.436	0.499	0.0493261	NA
4	ISRIB	0.476	0.486	0.0572603	NA
4	ISRIB	0.351	0.466	0.0298541	NA
4	ISRIB	0.364	0.491	0.0338289	NA
4	ISRIB	0.407	0.5	0.0430687	NA
7	Ctr	0.519	0.55	0.0770372	NA
7	Ctr	0.43	0.634	0.0609578	NA
7	Ctr	0.571	0.751	0.127326	NA
7	HA15	0.571	0.751	0.127326	NA
7	HA15	0.572	0.751	0.127772	NA
7	HA15	0.592	0.637	0.116088	NA
7	HA15	0.531	0.641	0.0939832	NA
7	ISRIB	0.469	0.552	0.0631376	NA
7	ISRIB	0.471	0.55	0.0634465	NA
7	ISRIB	0.506	0.544	0.0724275	NA
7	ISRIB	0.517	0.543	0.0754717	NA
11	Ctr	0.598	0.729	0.135561	NA
11	Ctr	0.571	0.591	0.100199	NA
11	Ctr	0.688	0.72	0.17722	NA
11	HA15	0.765	0.868	0.264147	NA
11	HA15	0.779	0.815	0.257179	NA
11	HA15	0.814	0.911	0.313885	NA
11	HA15	0.73	0.742	0.205614	NA
11	ISRIB	0.628	0.686	0.140685	NA
11	ISRIB	0.485	0.55	0.0672743	NA
11	ISRIB	0.665	0.695	0.15982	NA
11	ISRIB	0.385	0.37	0.0285185	NA
14	Ctr	0.7	0.723	0.18422	NA
14	Ctr	0.639	0.794	0.168588	NA
14	Ctr	0.788	0.823	0.265739	NA
14	HA15	0.897	0.922	0.385762	NA
14	HA15	0.915	1.006	0.437969	NA
14	HA15	0.868	1.164	0.456032	NA
14	HA15	0.791	0.88	0.286312	NA
14	ISRIB	0.667	0.76	0.17582	NA
14	ISRIB	0.548	0.641	0.100097	NA
14	ISRIB	0.688	0.847	0.20848	NA
14	ISRIB	0.485	0.541	0.0661735	NA
18	Ctr	0.846	1.109	0.412739	NA
18	Ctr	0.864	0.967	0.375368	NA
18	Ctr	0.891	0.892	0.368234	NA
18	HA15	1.062	1.135	0.665654	NA
18	HA15	1.065	1.209	0.713065	NA
18	HA15	1.098	1.259	0.789285	NA
18	HA15	0.888	1.113	0.456378	NA
18	ISRIB	0.796	0.866	0.28533	NA
18	ISRIB	0.762	0.836	0.252418	NA
18	ISRIB	0.856	0.889	0.338729	NA
18	ISRIB	0.714	0.784	0.207834	NA
23	Ctr	0.979	1.081	0.538759	NA
23	Ctr	0.922	0.942	0.416405	NA
23	Ctr	0.975	1.071	0.529422	NA
23	HA15	1.074	1.116	0.669385	NA
23	HA15	1.065	1.343	0.792097	NA
23	HA15	1.183	1.352	0.983897	NA
23	HA15	1.102	1.368	0.863878	NA
23	ISRIB	0.797	0.856	0.282744	NA
23	ISRIB	0.913	0.934	0.404848	NA
23	ISRIB	0.927	0.966	0.431658	NA
23	ISRIB	0.604	0.683	0.129568	NA
30	Ctr	0.923	1.068	0.473127	0.33
30	Ctr	1.088	1.193	0.734347	0.48
30	Ctr	1.064	1.116	0.656978	0.45
30	HA15	1.154	1.223	0.846918	0.5
30	HA15	1.184	1.324	0.96515	0.45
30	HA15	1.221	1.431	1.10936	0.66
30	HA15	1.33	1.421	1.30708	0.81
30	ISRIB	0.979	1.011	0.503872	0.21
30	ISRIB	1.123	1.157	0.758746	0.28
30	ISRIB	1.054	1.136	0.65624	0.25
30	ISRIB	0.869	0.936	0.367552	0.15

## Sheet: 3.Fig 3g
Blank	Ctr	0.5	1	2.5	5	7.5	10
0.3071	1.9368	2.0908	2.0258	1.94	1.9244	1.9541	1.8873
0.3021	1.94	1.969	1.9908	1.9717	1.9315	1.9942	1.8454
0.3025	1.87	1.9647	1.9732	1.9526	1.9677	1.9272	1.8731
0.2954	1.8592	1.9415	1.9755	1.9468	1.8961	1.8345	1.8089
0.3092	1.9447	1.9856	1.9267	1.9217	1.9487	1.9252	1.8661
0.3036	1.9221	1.9537	1.938	1.9518	1.9188	1.964	1.8403
0.3055	1.8939	1.9811	1.9499	1.8828	1.9615	1.8878	1.8338
0.2494	1.8743	1.9426	1.9697	1.9441	1.8917	1.8516	1.8576

## Sheet: 4.Fig 4a
Mixture	Chon1	Stro	Leuk	Prol	Chon2	High2	High1	P-value	Correlation	RMSE
CN002	0.254851	0.563587	0.0172397	0	0	0.107403	0.0569193	0	0.720859	0.706063
CN003	0.118764	0.68037	0.00386752	0.0107865	0	0.186211	0	0	0.747225	0.670677
CN008	0.0356798	0.664171	0.0371767	0.063475	0	0.199498	0	0	0.623756	0.781776
CN012	0	0.449607	0.207207	0.244196	0	0.0989893	0	0	0.365058	0.977889
CN015	0	0.785133	0.0489799	0.00598802	0	0.135931	0.0239681	0	0.748547	0.663595
CN016	0.329236	0.364165	0.042507	0.00400403	0	0.235274	0.0248148	0	0.649348	0.78345
CN017	0.194485	0.565768	0.0224658	0.00923602	0	0.188314	0.0197318	0	0.691303	0.731223
CN018	0.43971	0.0401333	0	0	0	0.36326	0.156897	0	0.620356	0.83688
CN019	0.184674	0.342482	0.00981727	0.0607029	0	0.214898	0.187426	0	0.470796	0.883979
CN022	0.176992	0.614345	0.0536751	0.0185952	0	0.136393	0	0	0.757065	0.667391
CN024	0.0497704	0.769887	0.0232154	0	0	0.157127	0	0	0.714894	0.69933
CN027	0	0.390208	0.0681151	0.289019	0.252658	0	0	0	0.423664	0.90604
CN031	0	0.624156	0.214475	0.111216	0	0.0501535	0	0	0.415071	0.980562
CN033	0.126312	0.159939	0	0.0625836	0.0989854	0.287163	0.265017	0	0.494632	0.889213
CN038	0.38957	0.412762	0.0402583	0	0	0.15741	0	0	0.654803	0.770836
CN043	0.555867	0.168531	0.00952137	0	0	0.147244	0.118836	0	0.539824	0.853838
CN049	0.112631	0.636188	0.0910088	0.0101811	0	0.149992	0	0	0.65711	0.75439
CN053	0.204115	0.437141	0.00402599	0	0	0.273172	0.081545	0	0.580681	0.819767
CN059	0.357994	0.415616	0.0953946	0	0	0.130995	0	0	0.691267	0.739833
CN065	0.0519967	0.727354	0.0333564	0.00868263	0	0.17861	0	0	0.71049	0.703973
Li010	0	0.78233	0.0301272	0.0508712	0	0.136672	0	0	0.672929	0.742201
Li041	0	0.623123	0.01874	0	0	0.235812	0.122325	0	0.512305	0.864718
LY002	0.279891	0.56148	0.012914	0.0044316	0	0.141283	0	0	0.719681	0.70743
LY003	0.373566	0.280005	0.0303816	0	0	0.247701	0.0683461	0	0.519878	0.860997
LY004	0.0324373	0.745304	0.0356881	0	0	0.186571	0	0	0.717583	0.696657
LY005	0.25312	0.446376	0.0150463	0.00591804	0	0.265467	0.0140723	0	0.648444	0.776082
LY012	0.107446	0.490608	0.00834705	0.0880643	0	0.305535	0	0	0.566347	0.825979
LY014	0.362279	0.293954	0.0328927	0	0	0.295948	0.0149266	0	0.616133	0.811513
LY015	0.391315	0.434924	0.0125252	0	0	0.137349	0.0238861	0	0.673906	0.756293
LY016	0	0.542983	0	0.187688	0.00463001	0.25116	0.0135397	0	0.581761	0.814012
LY018	0.157405	0.616795	0	0	0	0.212062	0.0137382	0	0.700367	0.719187
LY019	0.242625	0.119206	0	0	0.143658	0.301508	0.193003	0	0.570625	0.866565
LY020	0.218609	0.438966	0.00267601	0	0	0.248768	0.090981	0	0.627238	0.791028
LY021	0.484271	0.298066	0	0	0	0.217663	0	0	0.532452	0.851434
LY022	0.48178	0.270785	0.0354884	0	0	0.178771	0.0331746	0	0.575467	0.829893
LY025	0.235043	0.577579	0.0169998	0.00417549	0	0.157942	0.00826009	0	0.720462	0.705428
LY027	0.30421	0.492599	0.00986356	0.00192839	0	0.177329	0.01407	0	0.621135	0.788183
LY028	0.383941	0.337676	0.0156337	0.00271291	0	0.197497	0.0625401	0	0.609605	0.809181
LY029	0.327517	0.286835	0.0194393	0	0	0.23518	0.131029	0	0.564524	0.840276
LY033	0.234065	0.593872	0.0130435	0.0251243	0	0.133895	0	0	0.638493	0.770381
LY035	0.373499	0.298982	0.02995	0	0	0.245129	0.0524406	0	0.605049	0.81635
LY036	0.612842	0.160019	0.00372682	0	0	0.219488	0.00392383	0	0.583769	0.829652
LY037	0.0521016	0.527467	0.0458933	0	0	0.311334	0.063204	0	0.512612	0.859165
LY038	0.435089	0.148896	0	0	0	0.259536	0.156479	0	0.563124	0.851434
LY040	0	0.358844	0.248536	0.211857	0.0887909	0.0919717	0	0	0.33609	1.00321
LY041	0	0.581748	0.0603518	0	0	0.238375	0.119525	0	0.621975	0.783257
LY045	0.286199	0.305096	0.00507935	0	0	0.206905	0.196721	0	0.550848	0.846139
MA006	0.363441	0.130972	0.00113491	0	0.175761	0.279801	0.0488905	0	0.477369	0.893838
MA009	0.306642	0.461922	0.0136677	0	0	0.217767	0	0	0.618102	0.792715
MA013	0.249261	0.416511	0.0206478	0	0	0.218232	0.0953478	0	0.525159	0.852351
MA014	0.530534	0.0230863	0.00822971	0	0	0.331311	0.10684	0	0.453254	0.899314
NT006	0	0.846583	0.0218813	0.0100758	0	0.12146	0	0	0.719685	0.697427
NT007	0.472378	0.171755	0.0245571	0.0618426	0	0.137284	0.132183	0	0.494183	0.877205
NY006	0	0	0.0102086	0.0368574	0.565102	0.387832	0	0.002	0.151894	0.994626
NY008	0.0470021	0.654287	0.0215358	0.0140008	0	0.263174	0	0	0.655048	0.755719
NY010	0.286325	0.300089	0.00789819	0.0012012	0	0.227676	0.176809	0	0.63769	0.803076
TE001	0.0623749	0.575099	0.0616769	0	0	0.224011	0.0768382	0	0.666622	0.748968
TE002	0.136638	0.140165	0	0	0	0.304676	0.41852	0	0.29563	0.960242
TE005	0.11906	0.618986	0.01516	0.00906023	0	0.237734	0	0	0.692142	0.726263
TE009	0.335875	0.399178	0.0141833	0	0	0.250763	0	0	0.562418	0.831273
TE011	0.421358	0.36845	0.0270735	0	0	0.159498	0.0236203	0	0.65611	0.775662
TE015	0.248476	0.391384	0.00402766	0.0985951	0	0.152675	0.104843	0	0.542136	0.844462
TE017	0.247406	0.295769	0.0144301	0	0.0141259	0.245047	0.183223	0	0.523112	0.861386
TE024	0.487066	0.164617	0.0601538	0	0	0.236538	0.0516257	0	0.539092	0.854342
TE028	0.240564	0.588806	0.00855054	0	0	0.16208	0	0	0.699363	0.721694
TE033	0	0.464782	0.0349177	0	0.0429532	0.338062	0.119285	0	0.572866	0.823076
TE034	0.354431	0.512955	0.0142013	0	0	0.118413	0	0	0.695839	0.730848
TE038	0.364595	0.405495	0.0294885	0	0	0.18655	0.0138722	0	0.668004	0.765087
TE058	0.235245	0.542551	0.0267576	0	0	0.195447	0	0	0.699907	0.726492
TE062	0.352064	0.458829	0.0203201	0	0	0.168787	0	0	0.640928	0.776706
TE063	0	0.797219	0.0313936	0.0491877	0	0.122199	0	0	0.672107	0.744151
TE064	0	0.740535	0.037368	0	0	0.159571	0.0625263	0	0.764242	0.647576
TR001	0.171972	0.555221	0.0261247	0	0	0.212948	0.0337343	0	0.724712	0.706061
TR002	0.125905	0.292556	0.00600302	0	0	0.222932	0.352604	0	0.582361	0.832721
TR004	0	0.761997	0.0549037	0.0206385	0	0.146856	0.015605	0	0.737641	0.675859
TR005	0.460733	0.359642	0.0186217	0	0	0.143908	0.0170951	0	0.705054	0.744526
TR006	0	0.363962	0.0416179	0	0.049506	0.544914	0	0	0.420312	0.907532
TR012	0.0202668	0.720671	0.0570019	0.00766291	0	0.192611	0.00178609	0	0.720629	0.694177
TR014	0.397045	0.259116	0.0151367	0	0	0.22493	0.103772	0	0.614264	0.816539
TR015	0.0516741	0.685466	0.00606433	0	0	0.216128	0.0406673	0	0.69024	0.724092
TR016	0	0.22778	0	0.0799596	0.0572399	0.283244	0.351777	0	0.330881	0.946789
TR018	0.197869	0.545262	0.022384	0	0	0.202906	0.0315783	0	0.719533	0.711464
TR019	0.121246	0.69441	0.0187261	0	0	0.165618	0	0	0.650439	0.759619
TR020	0.322053	0.527963	0.0158149	0.00305565	0	0.131113	0	0	0.691868	0.732894
TR022	0.137106	0.214811	0	0.0233387	0.0391201	0.423558	0.162066	0	0.470868	0.89288
TR027	0.09026	0.722609	0.0402713	0	0	0.146859	0	0	0.723978	0.690588
TR029	0.609387	0.253017	0.017636	0	0	0.11996	0	0	0.624382	0.798952
TR031	0	0.224018	0.186592	0.410527	0.167402	0.0114602	0	0	0.250882	1.00868
TR037	0.236044	0.572023	0.0628359	0	0	0.129096	0	0	0.706412	0.715507
TR039	0	0.608083	0.0425648	0	0	0.287163	0.0621896	0	0.578334	0.816051
TR042	0	0.581571	0.121492	0.036775	0	0.246585	0.0135775	0	0.575665	0.820514
TR043	0.373995	0.337991	0.0176783	0	0	0.230529	0.0398065	0	0.654369	0.78437
TR044	0.00582426	0.742637	0.0852558	0	0	0.163601	0.00268184	0	0.718287	0.696875
TR046	0.422592	0.337135	0.0391314	0	0	0.187826	0.0133157	0	0.641458	0.788093
TR062	0	0.716995	0.0295318	0.0799412	0.0602313	0.113301	0	0	0.465301	0.909589
TR064	0.181813	0.565803	0.0424831	0	0	0.209901	0	0	0.627476	0.779773
TR065	0.376026	0.350636	0.00664589	0	0	0.266692	0	0	0.557347	0.837036

## Sheet: 5.Fig 4d-f
	group.name	histology	p53.mut	OS.delay	OS.event	Chon1.score	Chon2.score	CHOP	HSPA5
CN002	Stro_bulk	medium	FALSE	#N/A	#N/A	8.86585	7.55427	5.53675	10.6603
CN003	Stro_bulk	medium	TRUE	138.393	0	8.86467	7.75277	6.56002	11.4244
CN008	Ded_bulk	high	FALSE	7.31148	1	8.74939	7.74781	6.48895	11.3539
CN015	Stro_bulk	medium	#N/A	#N/A	#N/A	8.46297	7.55796	5.49433	10.8062
CN016	Med_bulk	medium	FALSE	17.1475	1	8.92056	7.72025	7.19973	12.1059
CN017	High_bulk	medium	FALSE	95.8033	0	9.0116	7.65194	6.63202	10.9822
CN019	High_bulk	high	TRUE	28.8852	1	8.81001	7.77855	5.77422	11.0591
CN022	Stro_bulk	low	#N/A	88.1639	0	8.68583	7.61208	5.87324	11.1926
CN024	Stro_bulk	medium	FALSE	6.06557	0	8.81132	7.75062	6.72857	11.4826
CN031	Ded_bulk	dedifferentiated	FALSE	#N/A	#N/A	7.85598	7.80753	5.0458	10.747
CN033	High_bulk	high	FALSE	18.8197	1	8.63428	7.93009	6.67553	11.8116
CN038	Stro_bulk	medium	FALSE	32.459	0	8.97423	7.48275	6.03537	11.0487
CN043	Ben_bulk	medium	FALSE	81.1148	0	9.06577	7.59122	5.27954	11.4461
CN049	Ded_bulk	benign	FALSE	19.541	0	8.3322	7.52329	5.09009	10.8902
CN053	Med_bulk	high	FALSE	65.4098	0	8.96717	7.56073	5.66782	11.1147
CN059	Ben_bulk	benign	#N/A	28.2623	0	8.69249	7.45912	5.36748	11.0289
CN065	Stro_bulk	medium	FALSE	37.2131	0	8.85686	7.69491	5.25042	11.732
Li010	Ded_bulk	dedifferentiated	FALSE	6.55738	0	8.14598	7.86947	5.28413	11.3662
LY002	Stro_bulk	medium	FALSE	50.623	1	8.98885	7.66213	5.73899	11.366
LY003	Ben_bulk	low	FALSE	177.607	0	8.99795	7.5147	5.43133	10.9185
LY004	Stro_bulk	high	FALSE	56.2951	1	8.91535	7.76264	6.44363	11.3754
LY005	Med_bulk	medium	FALSE	94.6885	1	8.922	7.59819	5.00149	10.7445
LY012	High_bulk	high	TRUE	#N/A	#N/A	8.62273	7.76319	6.43584	11.4617
LY014	Ben_bulk	medium	FALSE	117.049	1	8.98016	7.68489	8.57341	11.7822
LY015	Med_bulk	dedifferentiated	FALSE	23.6393	0	9.15345	7.7528	6.88456	11.6112
LY016	High_bulk	high	FALSE	19.6721	1	8.28065	7.9446	5.52564	11.7447
LY018	Med_bulk	medium	FALSE	42.623	0	8.83997	7.72726	7.44143	11.177
LY019	High_bulk	medium	TRUE	89.082	0	8.62942	7.841	7.83988	11.7241
LY020	High_bulk	low	FALSE	72.9508	0	8.99845	7.79168	5.94039	11.3577
LY021	High_bulk	high	TRUE	88.2623	0	8.93612	7.60882	5.66959	11.7515
LY022	Ben_bulk	low	FALSE	89.6066	0	8.9647	7.50279	6.83766	11.2734
LY025	Stro_bulk	medium	FALSE	3.2459	0	8.79331	7.76929	6.87834	11.5143
LY027	Med_bulk	medium	FALSE	35.8361	1	9.08042	7.63829	6.9018	11.6983
LY028	Med_bulk	medium	FALSE	79.4754	0	8.9704	7.62376	5.78331	11.1042
LY029	Med_bulk	medium	FALSE	71.0492	0	9.00738	7.62735	8.25501	12.3955
LY033	Stro_bulk	high	FALSE	63.1803	0	9.05588	7.63124	6.42109	11.0873
LY035	Ben_bulk	medium	FALSE	61.1803	0	8.90174	7.80627	6.94182	11.3757
LY036	Med_bulk	medium	FALSE	61.0492	0	9.08369	7.51359	6.35593	11.0958
LY037	Ben_bulk	benign	FALSE	#N/A	#N/A	8.56054	7.51424	5.54754	10.5719
LY040	Ded_bulk	dedifferentiated	#N/A	6.29508	1	7.81575	7.89704	5.84393	11.0819
LY041	Ben_bulk	low	FALSE	0.983607	0	8.62232	7.6771	5.42471	10.8145
LY045	Med_bulk	medium	FALSE	50.4918	0	8.86442	7.52668	7.81535	10.9653
MA006	Med_bulk	low	#N/A	95.2131	0	8.63273	8.05295	10.031	12.5325
MA009	Stro_bulk	medium	#N/A	#N/A	#N/A	8.72216	7.5964	6.1702	10.9502
MA013	Ben_bulk	benign	#N/A	#N/A	#N/A	8.77365	7.56715	6.01296	11.2122
MA014	Med_bulk	medium	#N/A	44.7213	0	8.90404	7.80818	8.14241	11.7652
NT006	Stro_bulk	low	FALSE	#N/A	#N/A	8.31585	7.36313	5.66272	10.6327
NT007	High_bulk	high	FALSE	#N/A	#N/A	8.67546	7.64346	6.16906	11.2518
NY008	High_bulk	medium	FALSE	41.1475	0	8.57502	7.80397	6.65812	11.5444
NY010	Med_bulk	dedifferentiated	FALSE	#N/A	#N/A	8.81456	7.8205	7.98083	12.1149
TE001	Ben_bulk	medium	FALSE	85.541	0	8.49654	7.61374	6.06197	10.6724
TE005	Stro_bulk	low	#N/A	25.3443	1	8.82909	7.70905	5.2281	11.7861
TE009	Med_bulk	low	FALSE	57.8689	0	8.80636	7.8087	7.3826	11.3103
TE011	Ben_bulk	high	FALSE	68.2295	0	9.06407	7.6072	6.15021	11.1988
TE015	High_bulk	high	FALSE	0.459016	0	8.48678	7.741	5.73305	11.2719
TE017	High_bulk	high	FALSE	79.6393	0	8.68474	7.76654	6.69872	11.4619
TE024	Ben_bulk	medium	FALSE	79.1475	0	8.8603	7.7592	6.85411	11.0035
TE028	Med_bulk	high	FALSE	7.34426	0	8.95618	7.6745	6.45859	11.6458
TE033	Med_bulk	medium	FALSE	18.8852	1	8.74892	7.85932	6.47419	11.7435
TE034	Stro_bulk	low	#N/A	44.1311	0	9.21872	7.72665	6.96432	11.1803
TE038	Stro_bulk	low	FALSE	#N/A	#N/A	8.95019	7.56354	5.86504	10.5195
TE058	Stro_bulk	low	FALSE	37.5738	0	8.87836	7.5074	6.47035	11.1814
TE062	Stro_bulk	medium	FALSE	26.9836	0	8.92467	7.51606	5.92475	10.9775
TE063	Ded_bulk	dedifferentiated	FALSE	11.4098	1	8.01999	7.6222	5.43321	11.4183
TE064	Stro_bulk	dedifferentiated	FALSE	#N/A	#N/A	8.34007	7.4779	4.99503	10.8228
TR001	Stro_bulk	medium	FALSE	93.1803	0	8.7944	7.50879	5.17501	10.8366
TR002	Med_bulk	medium	FALSE	81.8361	0	8.59579	7.48706	5.50619	10.4427
TR004	Stro_bulk	dedifferentiated	FALSE	3.27869	1	8.39106	7.79987	5.86749	11.5243
TR005	Stro_bulk	medium	#N/A	105.115	0	8.89851	7.47913	6.42292	11.5901
TR006	Ben_bulk	benign	FALSE	80.8197	0	8.58916	7.71289	5.26509	11.1042
TR012	Stro_bulk	low	#N/A	95.1803	0	8.65694	7.68355	5.27026	10.7715
TR014	Med_bulk	medium	FALSE	126.197	0	8.92331	7.60635	9.39572	12.2832
TR015	High_bulk	medium	FALSE	15.8033	1	8.52842	7.82639	6.77128	11.182
TR018	Ben_bulk	medium	FALSE	85.1803	0	8.849	7.48952	5.94824	11.1057
TR019	Stro_bulk	low	FALSE	77.7377	0	8.62704	7.51249	6.91964	10.8166
TR020	Stro_bulk	high	FALSE	71.1148	0	8.84286	7.51042	5.90098	11.0577
TR022	High_bulk	high	FALSE	14.4918	0	8.51173	7.79605	6.51381	11.2988
TR027	Stro_bulk	dedifferentiated	FALSE	8.39344	1	8.67259	7.60205	5.7077	10.8511
TR029	Stro_bulk	dedifferentiated	#N/A	76.7541	0	8.6907	7.3528	4.82383	11.1353
TR031	Ded_bulk	dedifferentiated	TRUE	6.7541	1	7.59643	7.91539	6.02834	11.6832
TR037	Ben_bulk	benign	#N/A	19.9672	0	8.75232	7.53557	5.44554	10.8414
TR039	Ben_bulk	low	FALSE	40.8852	0	8.31017	7.41062	5.67912	10.4781
TR042	Ded_bulk	dedifferentiated	FALSE	8.7541	1	8.12112	7.72884	6.00329	11.3404
TR043	Med_bulk	medium	FALSE	41.8361	0	8.90355	7.58618	5.39544	10.993
TR046	Ben_bulk	medium	FALSE	44.0328	0	8.88116	7.51762	5.51757	10.9698
TR062	Ded_bulk	dedifferentiated	FALSE	7.37705	1	8.01879	7.87955	5.31471	11.2641
TR064	Stro_bulk	benign	#N/A	#N/A	#N/A	8.73359	7.70056	5.3171	11.1034
TR065	Stro_bulk	medium	FALSE	#N/A	#N/A	8.65754	7.60387	6.13691	10.9429

## Sheet: 6.Fig 4g
Sample ID	Protein	Grade	Percentage	Intesity	Immunoreactivity scoring (IRS)			Immunoreactivity scoring (IRS) system
12BX-32600	CHOP	Benign	3	3	9			Percentage of positive cells	Intensity	IRS classification
16BX-26077	CHOP	Benign	3	2	6			0 = no positive cells	0 = no reaction	0-1 = negative
18BX-17903	CHOP	Benign	3	2	6			1 = <10% of positive cells	1 = mild reaction	2-3 = mild
19BX-31826	CHOP	Benign	3	2	6			2 = 10-50% positive cells	2 = moderate reaction	4-8= moderate
19BX-8120	CHOP	Benign	3	2	6			3 = 51-80% positive cells	3 = strong reaction	9-12= strongly positive
21BX-14190	CHOP	Benign	2	2	4			4 = > 80% positive cells
21BX-27072-2	CHOP	Benign	3	1	3
16BX-2487	CHOP	Benign	2	2	4
12BX-13793-20	CHOP	Malignant	3	3	9
16BX-29466-3	CHOP	Malignant	4	3	12
19BX-18019-25	CHOP	Malignant	3	2	6
19BX-34206-4	CHOP	Malignant	4	3	12
19BX-747-10	CHOP	Malignant	4	3	12
20BX-2129-A14	CHOP	Malignant	4	3	12
20BX-28905-1	CHOP	Malignant	4	2	8
21BX-21979-24	CHOP	Malignant	4	2	8
20BX-26357-34	CHOP	Malignant	2	3	6
16BX-5220-6	CHOP	Malignant	3	2	6
17BX-33798	CHOP	Malignant	2	2	4
21BX-27534-20	CHOP	Malignant	4	2	8
21BX-29413-3	CHOP	Malignant	2	2	4
